# Supplementary material for: Prediction of B cell epitopes in proteins using a novel sequence similarity-based method
Source: Sci Rep. 2022 Aug 12;12:13739. doi: 10.1038/s41598-022-18021-1 (PMC9374694; doi:10.1038/s41598-022-18021-1)
Supplement: Supplementary file 1 — Supplementary Information. [file 41598_2022_18021_MOESM1_ESM.zip]

Archive with 22 entries (19 files):
- Supplementary_meterial/
- Supplementary_meterial/Supplementary_Dataset_5.xlsx
- Supplementary_meterial/.DS_Store
- __MACOSX/
- __MACOSX/Supplementary_meterial/
- __MACOSX/Supplementary_meterial/._.DS_Store
- Supplementary_meterial/Supplementary_Dataset_4.xlsx
- Supplementary_meterial/Supplementary_Dataset_1.txt
- __MACOSX/Supplementary_meterial/._Supplementary_Dataset_1.txt
- Supplementary_meterial/Supplementary_Dataset_3.txt
- __MACOSX/Supplementary_meterial/._Supplementary_Dataset_3.txt
- Supplementary_meterial/Supplementary_Dataset_3.xlsx
- __MACOSX/Supplementary_meterial/._Supplementary_Dataset_3.xlsx
- Supplementary_meterial/Supplementary_Dataset_2.txt
- __MACOSX/Supplementary_meterial/._Supplementary_Dataset_2.txt
- Supplementary_meterial/Supplementary_Dataset_6.txt
- Supplementary_meterial/Supplementary_Dataset_2.xlsx
- Supplementary_meterial/Supplementary_Dataset_5.txt
- Supplementary_meterial/Supplementary_Dataset_4.txt
- Supplementary_meterial/Supplementary_Dataset_1.xlsx
- __MACOSX/Supplementary_meterial/._Supplementary_Dataset_1.xlsx
- Supplementary_meterial/Supplementary_Dataset_6.xlsx
