# Supplementary material for: Prediction of B cell epitopes in proteins using a novel sequence similarity-based method
Source: Sci Rep. 2022 Aug 12;12:13739. doi: 10.1038/s41598-022-18021-1 (PMC9374694; doi:10.1038/s41598-022-18021-1)
Supplement: Supplementary file 1 — Supplementary Information. [file 41598_2022_18021_MOESM1_ESM.zip › Supplementary_meterial/Supplementary_Dataset_5.xlsx]

## Sheet: Sheet1
Header	Peptide
Epi_neg:1	KNCIEDFIYPDVPWHIRYEVEIEHL
Epi_neg:2	VGQGTIVKIEFF
Epi_neg:3	LPGIYPYPMILR
Epi_neg:4	IQKARVRTVYFWRDPYPTN
Epi_neg:5	PTVAMEYFDFHQWDILGGMSYG
Epi_neg:6	KWVEWGETGASSK
Epi_neg:7	PLYNSFYALDRE
Epi_neg:8	SMQVVMSDGACYYGTC
Epi_neg:9	VKAEYVLQHQETQVRWTK
Epi_neg:10	RALGHWISFFTTLQTI
Epi_neg:11	DNIHMPMSARHDTKYD
Epi_neg:12	FTEKLYEFCLYL
Epi_neg:13	RELLTHKTACSEAYNQSIIPWIPHM
Epi_neg:14	QYMIFGHMPEEWHT
Epi_neg:15	LAEMLYVWGRSAFMNLI
Epi_neg:16	PIRENGFQTWN
Epi_neg:17	MCHSHSFPAPDEAWRSTEPY
Epi_neg:18	KGKEMTAICGVIYTRRLFMRKHEA
Epi_neg:19	EWYHFCMHDHVNPAASAIATEFNFL
Epi_neg:20	WVKPHIMNWEYGHGEDHLPHIRYS
Epi_neg:21	EPDGDLYNDECLAAYDRVNG
Epi_neg:22	IITGMKFHNGVEGE
Epi_neg:23	NGPNDYVDEWPSFGDEIKQSC
Epi_neg:24	LVPLTRTGSITRDCRFMPY
Epi_neg:25	AQYIGEGVYEFKLILDG
Epi_neg:26	LDFETERYWWWMPYNHA
Epi_neg:27	KDHCNMNKVGVDRFHTGA
Epi_neg:28	DTHAGPELVHSKEYKYK
Epi_neg:29	WFKTHLWNDRKYEQDPV
Epi_neg:30	FSPPGMPRHIWKC
Epi_neg:31	MFELWCLAEAYCYMYPNKAG
Epi_neg:32	VWWFRLGDMENSNFDQYNH
Epi_neg:33	LNCYVFGNQEQ
Epi_neg:34	IQYPQYIFVHWAVIGE
Epi_neg:35	AIIDSLAPCWPQKP
Epi_neg:36	RWNMQKWVKMAAWSVPEMS
Epi_neg:37	HIFQYKRSTAYSVHF
Epi_neg:38	AIKCWKKNFCED
Epi_neg:39	VYCACDTGFKVQQELFLHSSGDI
Epi_neg:40	MARWVFQCSCYLIH
Epi_neg:41	RMPNSYMIVQWRNYADV
Epi_neg:42	WPPCCDHLATQCWDHA
Epi_neg:43	DNVEKLSCYSRD
Epi_neg:44	INMHVFMWGAATGVKTIAGGGAYCP
Epi_neg:45	QIHKEFWHKVCVGNRVLYK
Epi_neg:46	EKGAIMKFHDCWSWGWRIGANKWY
Epi_neg:47	LKLHCHRDGWQALDQESNLSNGFKW
Epi_neg:48	ETKDGNCPNETYARHHRY
Epi_neg:49	IPKLVGRSAVHQ
Epi_neg:50	DYRCYRFIFQPVF
Epi_neg:51	MKYFPYLSAVGLLNNY
Epi_neg:52	YQYMSALAIICYFKTFIQDEQRHH
Epi_neg:53	NCFIMDYADNIHASAS
Epi_neg:54	GISYKAIDWLKGQKSV
Epi_neg:55	SYDIHVFRFEVPIFV
Epi_neg:56	QGTNNWNYWSDFPCPASACTE
Epi_neg:57	NCLNHPYKHMGIAETDRPAY
Epi_neg:58	ANEDCQDQWFMEYTAKCQIMSYIL
Epi_neg:59	MEWTCRMWPPEGP
Epi_neg:60	FCLRDFWLVGKSM
Epi_neg:61	AVLNAMSLQRLICVQRLGVNEKV
Epi_neg:62	SAHKGGCRDYIAPQYW
Epi_neg:63	NGNQDIGHMEYPGK
Epi_neg:64	MASSYHHNQQFYPEKEQSRWSK
Epi_neg:65	CYMNQINRRDCGSSDSENSEYC
Epi_neg:66	RKMGLMMWWMFD
Epi_neg:67	IGTNLWNWRMLCHQGRY
Epi_neg:68	LERMAVYQVVWCHMLA
Epi_neg:69	SHDGNSIVEDMHCCVYCFDYW
Epi_neg:70	MWYIHPPAAWM
Epi_neg:71	YKSTNYYDVNRVALKCYHRNKK
Epi_neg:72	KDALPVTWCTTDIMS
Epi_neg:73	LKDTMAHHHNQ
Epi_neg:74	HGPDIPQMFSSWGKR
Epi_neg:75	MGVLLVVPYICKMGSQCTSKTCMC
Epi_neg:76	QVMYKAEINMYTIMILD
Epi_neg:77	QPFEVAWFWLPTEALVYLEWW
Epi_neg:78	DTVMNYYQLFSIVD
Epi_neg:79	FFWVTGHYQYH
Epi_neg:80	FGTKDYGVYCPTDI
Epi_neg:81	NNQWMVFIFQPGELR
Epi_neg:82	AYRDSPRNGSAFLFTCSA
Epi_neg:83	TETCMVNYADHEWRGWPGTWSCEIG
Epi_neg:84	GTAVKQGEQWKRGEYHRPSGDCMIL
Epi_neg:85	GTLKVCLNPYEPELADHNDGIRG
Epi_neg:86	VKKSYHHHRIAMQATNPPRQ
Epi_neg:87	GKHCQCFPWGHY
Epi_neg:88	VECEWYDRFWPQF
Epi_neg:89	YKPMLMINHYKQQPHISWRPYQCT
Epi_neg:90	VTFRWLNAFWHLWNPTTQHSTC
Epi_neg:91	DMGLPYDYTISEKYQR
Epi_neg:92	TRQTDWNKDTGW
Epi_neg:93	PQDKGIKNYEGDFMLMYVAPGGQH
Epi_neg:94	RAELQNTKYWSQACMSTFMDNV
Epi_neg:95	EMTCSNIWCPHS
Epi_neg:96	ISIGCCVILFYLELCLAYFM
Epi_neg:97	FTSFFDRYGQDGLISQHIIGKVVI
Epi_neg:98	VSIFVQDMIHVIIQYYT
Epi_neg:99	TKICVLIVGDPEQHMAW
Epi_neg:100	DQKTCGMPQQPTSHVEMFAFAWLRM
Epi_neg:101	NCVFNQTLLTGECIESWWRALFAH
Epi_neg:102	VPKMCRVIFKCILGDWHV
Epi_neg:103	VVMCVVDVLPMAWKTLSKIKSAAL
Epi_neg:104	KAHGTMFAEMSNVRSAAI
Epi_neg:105	RISRKVYWFNHMAKPSS
Epi_neg:106	MWNIPGLQKLPVM
Epi_neg:107	HMFPNKHNGATHRWG
Epi_neg:108	MKAKEEFLMIWQHWHQ
Epi_neg:109	DDHGGTPNLQVFAGAI
Epi_neg:110	TYIEMTHKEMMARTHTRCPR
Epi_neg:111	VWDSVRLLHNVTLRQRHM
Epi_neg:112	GARMGLGKYKL
Epi_neg:113	AECFMLTKFEATLKRVKCDFN
Epi_neg:114	QVCQSQFQSIAYCASKP
Epi_neg:115	AEEQHLEGAVYKCCKYAC
Epi_neg:116	LSNAYDRTWCGYFFFMIQQLRHKA
Epi_neg:117	WHGTPYKECWIAADWM
Epi_neg:118	DYKKPQKQYACSHCKSNTAQEGD
Epi_neg:119	SSRHYTVTAFMESHMFVD
Epi_neg:120	QMKAFTYYRGMHGNV
Epi_neg:121	VYWPSVSQWHTVHFAESTSDCT
Epi_neg:122	APTNSISIYHARDTYVKQYS
Epi_neg:123	NDLWPGHRCYVAYKGAWEHLEVKWS
Epi_neg:124	VWMPCMMLNASDTSTHEKVKIDHQH
Epi_neg:125	DSNSNITQPVV
Epi_neg:126	AWFKSFYRYMWQRIVVMM
Epi_neg:127	TALGSFIMKGNQHFDI
Epi_neg:128	PIYLIESTVWEGWWLQCCR
Epi_neg:129	MEHAESIAMQYYCKFGAEFQ
Epi_neg:130	GFFCHVAWTWWHADH
Epi_neg:131	HETSVTLPSYKCKWYCT
Epi_neg:132	CFINLSLHLNDENDLVQ
Epi_neg:133	IEEWKSPFGED
Epi_neg:134	KTAPSQHTGIEM
Epi_neg:135	PLGFAYRDIDKIVNADFIREQ
Epi_neg:136	AWMPNFHPHQSK
Epi_neg:137	YTVRMRCGTYAMYNTDASTWCR
Epi_neg:138	GNHMPHCTCEEWRDHLVNDEQG
Epi_neg:139	YWGHWDVYIWIMFI
Epi_neg:140	HMYCPKGGMPVFY
Epi_neg:141	TTARREAAYWFPNMMFAMGGER
Epi_neg:142	NVPWVTEHIVAIGWW
Epi_neg:143	RGDTWMFRHVDWPKQLHFVHTIIMR
Epi_neg:144	QERCNTVLDYHKWPGAFARYDSSTP
Epi_neg:145	EAGVMKCCDDNGVGCFSELVPHIA
Epi_neg:146	AFYEAWNDNGAEIKFCFF
Epi_neg:147	DQGVDCCDEVPCWAEI
Epi_neg:148	KDAIHHFTYFSD
Epi_neg:149	TDNKDAIQGSREVLDSSASLMSQT
Epi_neg:150	LYEIVVPKSSTKWH
Epi_neg:151	WIMQKMPSDEACSK
Epi_neg:152	MRKCKFKSCIHMIDAHFDTGAL
Epi_neg:153	VQMSSQNCGHFECFEL
Epi_neg:154	QKPCVRTVSNAKFVCQCRHYR
Epi_neg:155	FMWEECYFIKRYTM
Epi_neg:156	PPDGAIVVAYWCVDIDNS
Epi_neg:157	ITMWNGTCIDQIINEILQFAAL
Epi_neg:158	NCWTPGTRKLYPNYCFVG
Epi_neg:159	PGYRFVGERHWLRYGWKPM
Epi_neg:160	WSTQVAKQLYCEQVRGQ
Epi_neg:161	WDFTGSQWIGIPSI
Epi_neg:162	YQPLADMTCWMCPFHEKVGFF
Epi_neg:163	FCLMEFVFRNIRDWC
Epi_neg:164	KCGGDPVAFGEEINL
Epi_neg:165	GIKPSKVSQYRRGPCKF
Epi_neg:166	KWWMWGQYDWDGL
Epi_neg:167	KYTWSLIPPKKYQNIDEC
Epi_neg:168	QGKSQNRAPWWWMS
Epi_neg:169	FKRNVWSQNEDHPDIEWM
Epi_neg:170	LCTHNYYAPPEMDNM
Epi_neg:171	FCEPQRTFVKGTTGGNV
Epi_neg:172	HKYMFWALWWWADDWHIRHTFQW
Epi_neg:173	ENPYWNAVVLMGSHWFQQDHRCGWC
Epi_neg:174	ALLFHQVEVNLYQ
Epi_neg:175	SKHHSQNVCTFPGGIACTRF
Epi_neg:176	FHENHTKHREWFMQDGVHEKE
Epi_neg:177	QKLNMAGTAHTW
Epi_neg:178	WAIMWYQMGPRAGWIHYKVWCY
Epi_neg:179	HNLIHEKCMIDAT
Epi_neg:180	ENRFEICSTAYQEQMHTAKQ
Epi_neg:181	EVTGHQDIRWEIYEPH
Epi_neg:182	GGCNTIEKVWQMKRN
Epi_neg:183	NCHYYPKMMIFVFLIHCHVITTKR
Epi_neg:184	IITPAYCLQLWIRTYPR
Epi_neg:185	RERPTSVYETHTMVLHKMKL
Epi_neg:186	DQPTKSNWMQDMALQWRRRWARI
Epi_neg:187	MQMTLHRDDFVMV
Epi_neg:188	YPDYMITHWFQARIEANHER
Epi_neg:189	WWHHPHWIMGGYYH
Epi_neg:190	YDLNCLFHIGNTLY
Epi_neg:191	RTESGQWGVDHKYKMGEFLH
Epi_neg:192	KRTDQSKEESHLEYNYPYY
Epi_neg:193	FGNPIVNQWMCGAFMYRCQTCY
Epi_neg:194	YTKACQNYMRDQHFHPDTVMNCK
Epi_neg:195	NQRMHLIKLRAFPIIDHDTI
Epi_neg:196	FHVYNTPGWDDKEV
Epi_neg:197	AKNLMPAQGTSAAYGLGTHKFCVFW
Epi_neg:198	VFMTDWLGAKSEPWAQVVLDHTPWP
Epi_neg:199	VQQGKRSNNRDRKDKIPREFGSFN
Epi_neg:200	NPPRSIFYRWHRCDNY
Epi_neg:201	VQIKDTTGGRGTGHAEWIHPAWI
Epi_neg:202	RDFGYPWFFHLW
Epi_neg:203	SEWRTNQMETWNFW
Epi_neg:204	NYLAQWSVLKCWGKIE
Epi_neg:205	CTSDLAYNGICSMCDYTLECC
Epi_neg:206	WDRKCILNLSQQLRKKI
Epi_neg:207	VWQMPDYGMWWSTD
Epi_neg:208	HIEKQLFVANDESLAI
Epi_neg:209	PYRMKHQCYAHKL
Epi_neg:210	EMVNCTSQSMLSDWSIQKY
Epi_neg:211	KHLCQMVYLIS
Epi_neg:212	ASCGDGAEIPANHEH
Epi_neg:213	WPRQTTIQHEEMK
Epi_neg:214	EECKAQMHNKIMCAQRNHYRR
Epi_neg:215	GSNQWTGILQTMGGMDYWA
Epi_neg:216	KVMVYYFVSAQEDWLRTKHYPC
Epi_neg:217	WSVDCDFFWTAFSHCRTKMYERRGL
Epi_neg:218	NGPEILNTDFC
Epi_neg:219	YSFQQSRMWEQWYNFVCPYKT
Epi_neg:220	SPFSATEVCYAERWQKLECPKGE
Epi_neg:221	IRTMDLTWIHAMNFIY
Epi_neg:222	TTTRPCYAVPLQFGNCSGFRHWVQM
Epi_neg:223	ELAWIAWFGDF
Epi_neg:224	PRYSDHLTQSDMSMQGIFTGV
Epi_neg:225	SGEVCARYTQQMGE
Epi_neg:226	EQNQFWGMTKREVFNQYDDAARID
Epi_neg:227	GHIHPAANRKRLGKETYKFDALGI
Epi_neg:228	REPTCGDDTWFDTFV
Epi_neg:229	MSMFNEWCVEAMN
Epi_neg:230	CGPSSHEPFYICTVLHLKMN
Epi_neg:231	MKMYWAGTIWLWFHVWAGPLA
Epi_neg:232	WFSEKEAPFSSLKAWQVP
Epi_neg:233	RQILRYCARQSFTFLS
Epi_neg:234	NAENQMQQACAKNYGAWI
Epi_neg:235	MLQIPEGNTDQGAKFINICYEKDY
Epi_neg:236	QNDGSISRSNQMEMMTEENNPHP
Epi_neg:237	ECLKLPNGHWDRQGCGP
Epi_neg:238	QMSIKCRRGANWSSVMSCA
Epi_neg:239	RVKVLQPQYWLYMHWPCIANK
Epi_neg:240	DDAHTWCILTWVDANK
Epi_neg:241	AFNQSNWHAHS
Epi_neg:242	QQKDADEWKQRARINDIWFEFTS
Epi_neg:243	GNYRCQVHQHVMFDLEP
Epi_neg:244	ITFDCLWQTYW
Epi_neg:245	DPMCCIERTARVIY
Epi_neg:246	LQSQAFYWHSFLQADMGL
Epi_neg:247	YAFQGHFPIHVSMVL
Epi_neg:248	WPSSSGPQKKYNNWVPIFCHNCEFA
Epi_neg:249	SKKPDSNIAWL
Epi_neg:250	VTSCTTWEMRGDYTK
Epi_neg:251	EHFINYVFPSFYHCTYFMK
Epi_neg:252	WENCPKSWYDI
Epi_neg:253	YIFHYNQPWVDWDWYYY
Epi_neg:254	KKIFDGYHLRQNEPSQITYMSK
Epi_neg:255	SCFCKPWEWIPYHIVWAMR
Epi_neg:256	WCYYAFYKVCLCGAEKKC
Epi_neg:257	QPYFERDDQAI
Epi_neg:258	DKTWLFDLRCYMRAN
Epi_neg:259	GQRYDNWWADDSIFPE
Epi_neg:260	SNRSKWKFFRPVEKICTVPR
Epi_neg:261	RVLWADHEMHC
Epi_neg:262	YRFILYQMFHWWNGPN
Epi_neg:263	DHFPIPIWMPQK
Epi_neg:264	GPLELPKEYIQCPVMKLVRKSYL
Epi_neg:265	ITTSQAQSWPGIGELKLLCDD
Epi_neg:266	KITIAYYVCCIDFKNCWS
Epi_neg:267	THRGELQRCCRIYGHRQ
Epi_neg:268	NFWVYPAVVLTTKQMYRPITFFN
Epi_neg:269	TVIFTKELHRQFGWICEMG
Epi_neg:270	CSTHMTNWTDAHYVGFGGCLNR
Epi_neg:271	ICQPTLETNTPWWVWRVTAFCFGHS
Epi_neg:272	MLVGVPKDMNHAGIFTGCFRVTG
Epi_neg:273	LVRHNSLQLRLR
Epi_neg:274	QAQIKKDKWNIDDLKWM
Epi_neg:275	TYGLAPDTSDIQVALHKKFGAFVF
Epi_neg:276	DMQNWHLHDET
Epi_neg:277	KEDHSTWEWVNSNIL
Epi_neg:278	PAICVQRWNLHLNHQGFC
Epi_neg:279	ICPFHMMWFSW
Epi_neg:280	WRVRIFFCPNMTSY
Epi_neg:281	RWGNKQMRHIKYFGVFQLRKL
Epi_neg:282	EAYDSEWGRNKNSHQKQT
Epi_neg:283	KPAAIFTIYAAVQG
Epi_neg:284	WNFHLAKMSMQAHSEFNHGASCM
Epi_neg:285	YHQFRAQADSPLRIN
Epi_neg:286	DKEDEKVAWPQDQSPGRSCIMQMR
Epi_neg:287	RGYAFVTHPGEGNNYKCIFWGYC
Epi_neg:288	DDWVTMQWGPAYDCIPLLWGHEF
Epi_neg:289	PAQFSMVKALH
Epi_neg:290	FDDTHVTHYKKPSQWYIAN
Epi_neg:291	QPWAYCHWSMP
Epi_neg:292	PNWHDIGIRKKAICKVDPGQN
Epi_neg:293	NHEARKYDVARWHATRANMWFWMT
Epi_neg:294	RRTVWLYACSSNNWRRYKEHSMPM
Epi_neg:295	KNWHGCMDTTYNYNDWKELRS
Epi_neg:296	GEIMNIHELKWYTFNIYNHRVG
Epi_neg:297	REQFMHMQFGPFCCTEDTCVMS
Epi_neg:298	PLMWDLCWRVVKQKTPENPR
Epi_neg:299	PAGIKYKTPNAHRMLRLWNLEWH
Epi_neg:300	KQLVHITPWMLMIVNDMQQYT
Epi_neg:301	NRKWFQWILEIMF
Epi_neg:302	RCYRACTWDTLGH
Epi_neg:303	AGKWTYADPNGS
Epi_neg:304	HEMDDWNWKMHGSKFCYWQA
Epi_neg:305	AEGFRKDQLGNW
Epi_neg:306	THIKLYKVFGPRTLHRMFFKDIST
Epi_neg:307	SPADCISLRSNPCGQL
Epi_neg:308	WECFNMYMGSVQMPMLS
Epi_neg:309	QFDDVQAWGRCFHAFNQYA
Epi_neg:310	WQSNDDCSRMPAQFNDPLVSSLDD
Epi_neg:311	ETPCTECNKWRIIPTELPR
Epi_neg:312	YCIPQFPMKPGTCFK
Epi_neg:313	FVQIECKIGYKSRNMTNFSMVV
Epi_neg:314	LHSKYQECPYHDWRAQHKKM
Epi_neg:315	AAEVMEIKYPMMVNYGKK
Epi_neg:316	GACLHSTHQHTRFQGN
Epi_neg:317	QVGYPSLMFYILPRVCSGN
Epi_neg:318	LLSPHPWGSGHTDH
Epi_neg:319	TFQWDPCAENCYEEDMLDHRPHMKG
Epi_neg:320	EHWFAAPLGMTCWH
Epi_neg:321	MCHRRHEFQFNLMEIFDPPNKDRI
Epi_neg:322	FNMPKWYALCYGN
Epi_neg:323	HPKCAYQEHWCMFRCL
Epi_neg:324	FITMIHLNRIAIKTYYAAEANV
Epi_neg:325	QEFQLPARGANA
Epi_neg:326	WKTKCVITHPLQIQR
Epi_neg:327	YIYCRDGHEGKCLLFNVHI
Epi_neg:328	SMCFYQMAHDIQRVIGTSHDNT
Epi_neg:329	NTHCPSHPMNEDFIKIATWHGM
Epi_neg:330	HHLPPKRAKYN
Epi_neg:331	HFHKFTMHALVTS
Epi_neg:332	IKFSFDPDCKTLSMAIWYMNIN
Epi_neg:333	SICDISPQRQDADQH
Epi_neg:334	VMLRTGQFINSSLPSIMSHVM
Epi_neg:335	CDDKFMVNQELV
Epi_neg:336	NLDYAVRAHGEPQIACTQIEGECW
Epi_neg:337	WHFYFECTDVDAD
Epi_neg:338	PLDAETTVFKKLTDSTPDV
Epi_neg:339	WHAWLNDGIVRDHIYEPCS
Epi_neg:340	VRMKQVILYFNIHA
Epi_neg:341	YMIVHNPRYIGFK
Epi_neg:342	FIWKPYIGGKAKVYAIIG
Epi_neg:343	AVIGKCHGALMVSGI
Epi_neg:344	HHAPHTKWKPAF
Epi_neg:345	NAYLDNRDYYDRHWYPAD
Epi_neg:346	VGFHDSECYYKW
Epi_neg:347	MLYSMHRKRQCILGPLALWYQCSME
Epi_neg:348	NGMDQDYTFRLYYIIPRS
Epi_neg:349	HYNCMQFQWQM
Epi_neg:350	SREYFIRLMKMGSR
Epi_neg:351	CSFANGVRWDHKNRCQRSTELMGET
Epi_neg:352	IELAGSDKQPFKCF
Epi_neg:353	HQWYTHIQHRYSDTEEV
Epi_neg:354	SYWDFVSMEKW
Epi_neg:355	HRHWTRKCTPSRGWR
Epi_neg:356	TSTSTVCKYYC
Epi_neg:357	QANALYTIHEIDNF
Epi_neg:358	NCCFVRTLMMELQSANKWIFA
Epi_neg:359	DMPSFWRKVGAND
Epi_neg:360	HMKYKAGPTPCGVVEGA
Epi_neg:361	FTCTMMRKQIFWLVRLQCTDEN
Epi_neg:362	RVHALACESECSDRQ
Epi_neg:363	FGWGNYRHFITGT
Epi_neg:364	WLITWSQGACL
Epi_neg:365	GSNQPWITDRSTKW
Epi_neg:366	CDSKINGGGDHT
Epi_neg:367	WEEEPHSCFDFMP
Epi_neg:368	DGGCSFISWYIMHDDSDFFFKSQE
Epi_neg:369	IFMWEHLREESFTMFCAFCVE
Epi_neg:370	ISKMPYMLTTPILWRVWAFRC
Epi_neg:371	WLHFEQLDRFLYRMGCAPTHCLHPV
Epi_neg:372	HRACKVNLFTDRS
Epi_neg:373	NSIHSENEIQSRLLALVTCY
Epi_neg:374	FDVCEDNMQEIDCMRWHY
Epi_neg:375	FDCRYTIINNH
Epi_neg:376	HAKKRAGCVTAP
Epi_neg:377	IWYWTWSGKAT
Epi_neg:378	SWCWRNHHYFYPYESDCNKIKYQD
Epi_neg:379	MTLSGDRGHYLM
Epi_neg:380	LVNMAVRRGIADPKMAYQPQQYIAM
Epi_neg:381	VYGPHNHKIGAV
Epi_neg:382	CLLQGLKAGHEAPHIGFHDQVHNDP
Epi_neg:383	VYESDDRWYTGLGNDKYKELWMF
Epi_neg:384	YFTQHHQRMNPGSY
Epi_neg:385	NEHCAIVHFQLPTCKLHFFASLIQC
Epi_neg:386	PIGQGLWSRRYGWNPW
Epi_neg:387	YGVELYAGCGKHQGQVCHM
Epi_neg:388	VANMFVCGEMHAIKSQVVWCVIWIR
Epi_neg:389	CTFFQVFIEHSAHMRDRIWVAAWV
Epi_neg:390	ACENPREYKCFLATH
Epi_neg:391	MKHTRIVIKLSSDWDCGEIG
Epi_neg:392	DKGNPWECPYYSQVHMW
Epi_neg:393	QKTEQVVQQYWTLSMQG
Epi_neg:394	FWVSEFIEQNSHYQECAM
Epi_neg:395	GTHPLACAHSY
Epi_neg:396	SIRWFFFWTAKTKQDKGEEIGI
Epi_neg:397	EHWGYASMQNWNTVFGGIFRKTEY
Epi_neg:398	EWVWALPCMYHWKFFEQEHAPCCS
Epi_neg:399	RKAKMWEEVFCWDRHF
Epi_neg:400	RCSGSKQKKCVVIVGHHTWINS
Epi_neg:401	KDDQQTQFHMIYAIYSAEEEFWYT
Epi_neg:402	VVDKNHHHFGLCPCCDISH
Epi_neg:403	PELIGHDNTEEPANYYVGVW
Epi_neg:404	LRYQEPWLYCDVHCTQTPFEW
Epi_neg:405	YLMGVMTPSLRQ
Epi_neg:406	WTYWHWPVSGSLLSLN
Epi_neg:407	PYYEEPCTNALDIVSECMKRTE
Epi_neg:408	LKTHHTNHCQNMPMSSPMP
Epi_neg:409	WMQRWILLWQPPLFWAA
Epi_neg:410	KNYAIDIAKMH
Epi_neg:411	QQHFGLECLKGIRYNT
Epi_neg:412	HEGRYVYFQSWNMQCYETAEK
Epi_neg:413	MLMVRCFGDFAVHHSK
Epi_neg:414	LSPNLYTGGDDCGNCSW
Epi_neg:415	LWAHENNVGDGDGVMGEQHP
Epi_neg:416	KVPDHNMKDDEFFFHKMCIH
Epi_neg:417	PFVASVCSCMPMHA
Epi_neg:418	DAIFMLWFVPITSNPAYYMWLN
Epi_neg:419	FDLTQFETYQLSEDPPWYPWTD
Epi_neg:420	CKQHMTAPYTWQFMGVTSQSILTA
Epi_neg:421	TSRYNKWWAPAKEHICVM
Epi_neg:422	IGPPQNYHVHERNKGIVHETYCWYR
Epi_neg:423	HTVTNWITCTKMTYAMLQEHVICKH
Epi_neg:424	EPDVLSDCCTLP
Epi_neg:425	IYVMVAPWNVYDNKKKGDWVHM
Epi_neg:426	LHIIQDKGTMIHHCNQFVGWCTYYS
Epi_neg:427	GNAWEWAHTSSWAKSDVFMADRMFQ
Epi_neg:428	MNQTYWTDTNSSHDPVVHINTG
Epi_neg:429	PAYNMYFYPRVNYATRCMN
Epi_neg:430	GNQMGDLIMYSLAGASDSHVKTG
Epi_neg:431	KWDLAWVTREWQWAREKHRFEKML
Epi_neg:432	TTAIILVSLHW
Epi_neg:433	VNMTYWCASIVYGK
Epi_neg:434	GVETKRRSVAQKFQD
Epi_neg:435	CFAQTSMWAEEYSWEAFNHRG
Epi_neg:436	NYDLWPTLDYVGFSPPPAQAN
Epi_neg:437	CNEWTDATCKWM
Epi_neg:438	KFPDWIIMHCVSL
Epi_neg:439	GGEAKCFKYANVENQMDYF
Epi_neg:440	EDQRSMTCFLWIYK
Epi_neg:441	MISFVGPSCVRICMAP
Epi_neg:442	IFPLTGSTIWNSNADVTDIRLDH
Epi_neg:443	DGSCATTMADPYDEARANT
Epi_neg:444	SIYVWFRYRYV
Epi_neg:445	KGFCEGEQEYKFKYSNEDHPGWEKD
Epi_neg:446	NPSNLVCREQFNSIIWWFSSMIGC
Epi_neg:447	CLFSQDHTYVWNAYTPLIYVSVY
Epi_neg:448	ALTTPFVPYFEFLDMGW
Epi_neg:449	RKETVSGRRDGPRQRP
Epi_neg:450	AFRRYDYIGIMNHEFHM
Epi_neg:451	GIWSGPSFWLL
Epi_neg:452	FADLSVALTTCPNEYYSRMP
Epi_neg:453	VDDNHGEMIIAPHFRNMWVYWVYNY
Epi_neg:454	WQCDIIINFMQPNDGYAWFVT
Epi_neg:455	AFHPDIQKPCDPNWQHIG
Epi_neg:456	AVKKLAYFPCCRPDKIVMINN
Epi_neg:457	LDKTRCTPFMMVDYDGE
Epi_neg:458	GQDGHRNDCAKHMVNNQRHLCMTV
Epi_neg:459	DPKRFLTVHNVHFNEMPSIVAKPY
Epi_neg:460	CWGYCVQTNWAVGCCDMYGNED
Epi_neg:461	GDCIWSLVTCAFDHAWIKG
Epi_neg:462	RWYRMYLSEIEKGPFFMWIIWLCSY
Epi_neg:463	WFHVASYHTWHMLGHRQCRQ
Epi_neg:464	EYTQLPIFAWYTY
Epi_neg:465	DKFCRDCEYHNEL
Epi_neg:466	SKVTFIGTNGNESRQRMRIAD
Epi_neg:467	MSPKYNGPYFQQLNE
Epi_neg:468	EDLRRVTFSLDNQRFVHMASL
Epi_neg:469	WTESAVLRGLAIL
Epi_neg:470	ASIDHGGMEDPYVQGRM
Epi_neg:471	IHCPDHSMVWDMHEKYDEDD
Epi_neg:472	QCGEGDMDYRA
Epi_neg:473	HIAGGNNQWDQLCEGYR
Epi_neg:474	RHDCTNAGCYSDKEVCMH
Epi_neg:475	QLKAHGGKVSDGGHKCNNEWT
Epi_neg:476	PTTPVSCCYRMRNSWVPEDYPHVC
Epi_neg:477	TVAIWWKWCEMVPVCPLMRSC
Epi_neg:478	AMGVFGKVLMDIRSSIW
Epi_neg:479	YDIQVPDQISDHIMPKKYRNSKEK
Epi_neg:480	QKVNEHILVHNIIKNISDDRIHDIE
Epi_neg:481	CCAVFEWYTHMHSDN
Epi_neg:482	HHCTIIFYMNSSREREWEERYLS
Epi_neg:483	SPTNEWTIISRFRKMYPRML
Epi_neg:484	HRHVCYIEMIYSIFGWLQFCLFHC
Epi_neg:485	AARTHECSKAV
Epi_neg:486	REDKIMPYMPDKDMQ
Epi_neg:487	KGDPQSDEHFM
Epi_neg:488	PYRYFKFSCFQKRFIARIGFE
Epi_neg:489	TWFFVRETAAQYQNWMCCSI
Epi_neg:490	FILPYHIAEYYEFWSTCPI
Epi_neg:491	REDIWDECDHFRQTCC
Epi_neg:492	QPQRFSTYARPLCKPYQ
Epi_neg:493	TCPESPYNPMGKDSHIPIRHMP
Epi_neg:494	NFHPTLNLVYFW
Epi_neg:495	THLNKWRRCWLW
Epi_neg:496	IDIVFMIFGGID
Epi_neg:497	NGPDWYLVEIGETLGCHFIT
Epi_neg:498	NPPMLFPCVMNGLKKN
Epi_neg:499	KHVENNFSHIQAVPPPP
Epi_neg:500	WGSMGWECLKCE
Epi_neg:501	YAPVHWPECFRSG
Epi_neg:502	AVTEEVAPKRESH
Epi_neg:503	IQIDACCLMEH
