# Supplementary material for: Prediction of B cell epitopes in proteins using a novel sequence similarity-based method
Source: Sci Rep. 2022 Aug 12;12:13739. doi: 10.1038/s41598-022-18021-1 (PMC9374694; doi:10.1038/s41598-022-18021-1)
Supplement: Supplementary file 1 — Supplementary Information. [file 41598_2022_18021_MOESM1_ESM.zip › Supplementary_meterial/Supplementary_Dataset_4.xlsx]

## Sheet: Sheet1
Header	Peptide
Bcipep:10518	INQDPDKILTY
Bcipep:10002	ANCAGILCKCYTTGT
Bcipep:10003	KPNLSSKRSELSQLSMYRVFE
Bcipep:10007	RIHIGPGRAFYTTKNIIGTIRQA
Bcipep:10008	YRAISSWKQRNRWEWRPD
Bcipep:10009	CQVVKQPDYLVVPGEVMEYKPRR
Bcipep:10010	YKKGLQQLQEWEDWVGWIGN
Bcipep:10016	CVKLSPLCITMRCNKSETDK
Bcipep:10017	MRCNKSETDKWGLTKSLTTT
Bcipep:10018	WGLTKSLTTTAPTAPTAASK
Bcipep:10019	APTAPTAASKIDMVNETSSC
Bcipep:10020	IDMVNETSSCITHDNCTGLE
Bcipep:10025	INQSPDKILTY
Bcipep:10026	ELGCNQNQFFCKIP
Bcipep:10028	MVGCSGKHICTTF
Bcipep:10029	AWGCAFRQVCHTT
Bcipep:10031	ELDCWHYHQYCVTS
Bcipep:10032	ELDCWHYQHYCVTS
Bcipep:10033	LIGCIERTHVFCHTG
Bcipep:10034	EYMLDLQPETT
Bcipep:10035	EEDEIDGPAGQAEPDR
Bcipep:10037	CTTPAQGTSMFPSCCCTKPTDGNCT
Bcipep:10040	LIEESAIINAGAP
Bcipep:10041	EGIRQWWKLKPG
Bcipep:10042	NLGRAVFQAKKR
Bcipep:10045	QSRNWLPGPCYR
Bcipep:10050	SPLLGCIGSTCAE
Bcipep:10144	TASARGDLAHLTTTHARHLP
Bcipep:10057	EDYITLISDPYGFS
Bcipep:10058	SDPYGFSPVRNVSG
Bcipep:10059	PVRNVSGVPVTCVT
Bcipep:10060	VPVTCVTKKFAKWG
Bcipep:10061	KKFAKWGCQPLGAY
Bcipep:10062	CQPLGAYPDPEIEY
Bcipep:10063	PDPEIEYRNVSQEI
Bcipep:10064	RNVSQEIVKEVYQE
Bcipep:10065	VKEVYQENWPWNTY
Bcipep:10066	NWPWNTYHWPLWQM
Bcipep:10067	HWPLWQMENVRHWL
Bcipep:10068	ENVRHWLKENEKEY
Bcipep:10069	KENEKEYKRKGNDT
Bcipep:10070	KRKGNDTKKGMDEL
Bcipep:10071	KKGMDELLAGKIRG
Bcipep:10072	LAGKIRGRFCVPYP
Bcipep:10073	RFCVPYPFALLKCT
Bcipep:10074	FALLKCTQWCWYPA
Bcipep:10075	WCWYPANINTESG
Bcipep:10076	NINTESGRAGKIKI
Bcipep:10077	RAGKIKINCTETRA
Bcipep:10078	NCTETRAVSCTEEM
Bcipep:10079	VSCTEEMPLASIHR
Bcipep:10080	PLASIHRRVHWDKRD
Bcipep:10081	VHWDKRDRESMAFM
Bcipep:10082	RESMAFMNIKACNE
Bcipep:10083	NIKACNENLRCQKR
Bcipep:10084	NLRCQKRPGGCIKG
Bcipep:10085	PGGCIKGYPIPVGA
Bcipep:10086	YPIPVGAEIIPESL
Bcipep:10087	EIIPESLKYLRGAK
Bcipep:10088	KYLRGAKSQYGGIK
Bcipep:10089	SQYGGIKDKNGELK
Bcipep:10090	DKNGELKLPLTTRV
Bcipep:10091	LPLTTRVWVKLANV
Bcipep:10092	WVKLANVSAWTNGT
Bcipep:10093	SAWTNGTPPYWGNR
Bcipep:10094	PPYWGNRINGSKGI
Bcipep:10095	INGSKGINGTLWGE
Bcipep:10096	NGTLWGELKGMHHL
Bcipep:10097	LKGMHHLGFALERG
Bcipep:10098	GFALERGGKWCNFT
Bcipep:10099	GKWCNFTGKIRIGQ
Bcipep:10100	GKIRIGQETFSYPY
Bcipep:10101	ETFSYPYKPSWNCT
Bcipep:10102	KPSWNCTGNWTQYP
Bcipep:10103	GNWTQYPVWQVLRH
Bcipep:10104	VWQVLRHLDMVEHM
Bcipep:10105	LDMVEHMTGECVQR
Bcipep:10106	TGECVQRPERHNIT
Bcipep:10107	PERHNITVGNGTIT
Bcipep:10108	VGNGTITGNCSATN
Bcipep:10109	GNCSATNWDGCNCS
Bcipep:10110	WDGCNCSRSGNYLY
Bcipep:10111	RSGNYLYNSSDGGL
Bcipep:10112	NSSDGGLLLIICRQ
Bcipep:10113	LLIICRQNKTITRI
Bcipep:10114	NKTITRIMGTKTNW
Bcipep:10115	MGTKTNWTTMWGIY
Bcipep:10116	TTMWGIYKNCSGCE
Bcipep:10117	KNCSGCENATLDRT
Bcipep:10118	NATLDRTGTGTLGN
Bcipep:10119	GTGTLGNVANINCS
Bcipep:10120	VANINCSLPHKNET
Bcipep:10121	LPHKNETNRWTCAP
Bcipep:10122	NRWTCAPRQRDGRR
Bcipep:10123	RQRDGRRDSLYIAG
Bcipep:10124	DSLYIAGGKNFWER
Bcipep:10125	GKNFWERVKAQYSC
Bcipep:10126	VKAQYSCESNIGEL
Bcipep:10127	ESNIGELDGMMHQQ
Bcipep:10128	DGMMHQQILLQKYQ
Bcipep:10129	ILLQKYQVIRVKAY
Bcipep:10130	VIRVKAYTYGVIEM
Bcipep:10131	TYGVIEMPKNYEQI
Bcipep:10132	PKNYEQINLKKRDL
Bcipep:10133	NLKKRDLSHKRKKR
Bcipep:10134	HHPVDLADWELTESPEN
Bcipep:10135	PEDDWASDYDLVQA
Bcipep:10142	TQQRLEPGRNMWCKIGH
Bcipep:10147	TRAQKLFAMWRITYKDTV
Bcipep:10148	APASDGAVQPDG
Bcipep:10149	LAPMSDGAVQPDGG
Bcipep:10151	PDGGQPAVRNERAT
Bcipep:10152	AVNGNMALDDIHAQ
Bcipep:10153	SLMVALDSNNTM
Bcipep:10155	SEGATNFGDIGVQQ
Bcipep:10156	LFVKVAPNLTNE
Bcipep:10157	QQMSINVDNQF
Bcipep:10158	YEKQLAPRKLY
Bcipep:10159	PPDQLVNLHDFRSDEIEHLVVEE
Bcipep:10170	KPVVGVLMGFGIITGTLRIT
Bcipep:10171	VLMGFGIITGTLRITNPVRA
Bcipep:10172	GIITGTLRITNPVRASVLRY
Bcipep:10173	TLRITNPVRASVLRYDDFHT
Bcipep:10175	SVLRYDDFHTDEDKLDTNSV
Bcipep:10182	NRGESSRKAYDHNSPYIWPR
Bcipep:10191	GERLMQPTQMSAQEDLGDDT
Bcipep:10193	RYRSNAVPNVC
Bcipep:10194	AVPNVRGDLQC
Bcipep:10195	RGDLQVLAQKC
Bcipep:10196	VLAQKVARTLPC
Bcipep:10197	QLKLNWFKKGSS
Bcipep:10210	GTVGENVPDDLYIKG
Bcipep:10205	QIFNKPYWLQRAQGH
Bcipep:10208	FSADLDQFPLGRKFL
Bcipep:10209	KAKPKFTLGKRKATP
Bcipep:10211	GQPAVRNERATGS
Bcipep:10212	PKIFINLAKKKKAG
Bcipep:10215	RGTARTPPTDPKT
Bcipep:10216	ARTPPTDPKTHPH
Bcipep:10217	PPTDPKTHPHGPA
Bcipep:10218	DPKTHPHGPADAP
Bcipep:10219	THPHGPADAPPGS
Bcipep:10220	HGPADAPPGSPAP
Bcipep:10221	ADAPPGSPAPPPP
Bcipep:10222	PPGSPAPPPPEHR
Bcipep:10223	SPAPPPPEHRGGP
Bcipep:10228	FEGAGDGEPPEDD
Bcipep:10229	AGDGEPPEDDDSA
Bcipep:10230	GEPPEDDDSATGL
Bcipep:10231	PEDDDSATGLAFR
Bcipep:10232	DDSATGLAFRTPN
Bcipep:10233	ATGLAFRTPNPNK
Bcipep:10234	LAFRTPNPNKPPP
Bcipep:10235	RTPNPNKPPPARP
Bcipep:10236	NPNKPPPARPGPI
Bcipep:10237	KPPPARPGPIRPT
Bcipep:10238	PARPGPIRPTLPP
Bcipep:10239	PGPIRPTLPPGIL
Bcipep:10240	IRPTLPPGILGPL
Bcipep:10241	TLPPGILGPLAPN
Bcipep:10480	DNPASTTNKDK
Bcipep:10245	PARLSAPGVRGWHITTDDVYTA
Bcipep:10246	HTTDDVYTALGSAGLYRTGTS
Bcipep:10247	AGLYRTGTSVNCIVEEVEARS
Bcipep:10248	IVEEVEARSVYPYDSFALSTG
Bcipep:10249	YDSFALSTGDIIYMSPFYGLR
Bcipep:10250	YMSPFYGLREGAHREHTSYSP
Bcipep:10251	HREHTSYSPERFQQIEGYYKR
Bcipep:10253	TGRRLKEPVSRNFLRTQHVTV
Bcipep:10254	FLRTQHVTVAWDWVPKRKNVC
Bcipep:10255	WVPKRKNVCSLAKWREADEML
Bcipep:10256	KWREADEMLRDESRGNFRFTA
Bcipep:10257	SRGNFRFTARSLSATFVSDSH
Bcipep:10258	SATFVSDSHTFALQNVPLSDC
Bcipep:10259	LQNVPLSDCVIEEAEAAVERV
Bcipep:10260	EAEAAVERVYRERYNGTHVLS
Bcipep:10261	RYNGTHVLSGSLETYLARGGF
Bcipep:10262	ETYLARGGFVVAFRPMLSNEL
Bcipep:10263	FRPMLSNELAKLYLQELARSN
Bcipep:10266	PRRARRAAPSAPGGPGAANGP
Bcipep:10287	CKGKIQALCENPEWA
Bcipep:10291	QELGCNQNQFFCKV
Bcipep:10294	WEWRPDFESEKVKVSLQC
Bcipep:10297	EAPTTDFYLKNNKGDA
Bcipep:10298	ADDGNALSEYDTGKF
Bcipep:10299	PKEDPYAGLRFWSID
Bcipep:10303	KGNCSGPTTIR
Bcipep:10312	RKSIHIGPGRAFYTTGEII
Bcipep:10313	LSGKPAIIPDREVLYREFDE
Bcipep:10314	IIPDREVLYREFDEMEECSQ
Bcipep:10315	VLYREFDEMEECSQHLPYIE
Bcipep:10316	DEMEECSQHLPYIEQGMMLA
Bcipep:10317	SQHLPYIEQGMMLAEQFKQK
Bcipep:10321	NNTRKSITKGPGRVIYATGQIIG
Bcipep:10324	PNYNKRKRIHIGPGRAFYTTKNII
Bcipep:10327	VYLLPRRGPRLG
Bcipep:10329	SQLPPTAPPLLPHSNLDHILEPS
Bcipep:10342	FTNTSGFANKTQDVLLVAQY
Bcipep:10345	SFDYGRNYGVVYDALGYTDML
Bcipep:10351	TNPEPASGKMWIAGDGGNQP
Bcipep:10354	TYEAALKQYEADLAA
Bcipep:10355	KATYEAALKQYEADL
Bcipep:10359	DSKLLTITQSEPA
Bcipep:10360	NGVALQSSGDNGKGFFELP
Bcipep:10361	SGDNTSIYYGGLVSPAIRAGKDAAS
Bcipep:10366	NWRKGDPTLNA
Bcipep:10368	EQQWNFAGIEAAA
Bcipep:10370	KGLRRDLDASREAK
Bcipep:10375	VLAEAIYTEGIR
Bcipep:10378	NAGKEGAIIFQQ
Bcipep:10387	DANFDSIRVDAVDVNDALLQ
Bcipep:10392	LRRDLDASREAKKQVEKAL
Bcipep:10393	AVTRGTINDPQRAKEALDYE
Bcipep:10395	AETIFDVTTLNPTIAG
Bcipep:10398	TLSKNISKSGEVSVELNDTV
Bcipep:10400	YIAGDPALAYGYAQDQEPDAGYA
Bcipep:10403	ALPDYASQPGKPPR
Bcipep:10408	TLWYAESNALSKR
Bcipep:10410	TSLNLQKDEPN
Bcipep:10411	NLQKDEPNGRA
Bcipep:10412	KDEPNGRASDT
Bcipep:10413	PNGRASDTAGQ
Bcipep:10415	PPPPEHRGGPEEFEGAGDGEPPE
Bcipep:10416	DHSDLVAEKQRLC
Bcipep:10421	CITQYQRESQAYY
Bcipep:10425	SDWGQSEDTPRFPSE
Bcipep:10426	AVNELSKSSFN
Bcipep:10427	PQWGGGGNHNGGGN
Bcipep:10432	AEKQKAAEATKVAE
Bcipep:10434	GYYYPSDPNTFYA
Bcipep:10536	KPKHKKLKQPGDGNP
Bcipep:10445	TLTPLEELYPT
Bcipep:10447	AQLLAEEADRKYD
Bcipep:10448	QGPGAPQGPGAP
Bcipep:10449	GAGAYVEVKFSQYGDNLHKVWQAAC
Bcipep:10451	KKGEGNTCVENPD
Bcipep:10457	EQQSDLEQERRAKEKLQ
Bcipep:10459	EAARCIDGAFTPKNRTAAD
Bcipep:10468	EGVQQEGAQQPA
Bcipep:10470	QDPRVRGLYFPAGG
Bcipep:10473	ARGLTGRPGDA
Bcipep:10474	MPGERGAAGIAGPK
Bcipep:10475	RGAQGPPGATGF
Bcipep:10481	FWRGDLVFDFQV
Bcipep:10499	PVVHFFKNIVTP
Bcipep:10505	GSTDEYCSPDHNC
Bcipep:10528	SVQGMSQDPVAVAASNNPEL
Bcipep:10532	EPLEPFPTQIHKDYK
Bcipep:10538	NSGCFRHLDEREECKCLL
Bcipep:10546	KPLDKFGNIYDYHYEH
Bcipep:10550	EDEVVSSDFVG
Bcipep:10552	NGELIRRAKSAEK
Bcipep:10553	FADKPDESTLSPEMKEHYEK
Bcipep:10559	TNACSINGNAPAEIDLRQMRT
Bcipep:10561	IDLMMIEYPYVVIL
Bcipep:10562	WNPDSGDTGGI
Bcipep:10568	GELDRWEKIRLRPGG
Bcipep:10582	ELDKWEKIRLRPGGKTLY
Bcipep:10586	IRLPGGKKKYMLKHVVWAA
Bcipep:10590	KLKHIVWASRELERFAVNPGLLE
Bcipep:10591	LETSEGCRQILGQLQ
Bcipep:10594	GQLQPSLQTGSEELRSL
Bcipep:10603	LEKIEEEEQNKSKKKA
Bcipep:10617	AAGTGNSSQVSQNY
Bcipep:10623	DTGHSSQVSQNY
Bcipep:10628	PIVQNIQGQMVHQAISPRTL
Bcipep:10630	VHQAISPRTLNAWVK
Bcipep:10637	SEGATPQDLNTMLNTVG
Bcipep:10652	AAMQMLKETINE
Bcipep:10667	LKETINEEAAEWDRVHPV
Bcipep:10701	EAAEWDRVHPVHAGP
Bcipep:10703	RVHPVHAGPIAPGQMREPRGS
Bcipep:10709	GSDIAGTTSTLQEQIGWMTNL
Bcipep:10713	NPPIPVGRIYKRWII
Bcipep:10724	CVKQGPKEPFQSYVDRFYKSL
Bcipep:10732	IRQGPKEPFRDYVDRFYKTLRAE
Bcipep:10743	KTLRAEQASQEVKNWMTET
Bcipep:10749	QASQEVKNWMTETLL
Bcipep:10753	KTILKALGPAATLEEMMTACQGVG
Bcipep:10756	LEEMMTACQGVGGPGHKARV
Bcipep:10768	RQANFLGKIWPSYKGR
Bcipep:10784	MSLPGRWKPKM
Bcipep:10797	PLTEEAELELAENREILKEPVHGVY
Bcipep:10805	IIEQLIKKEKV
Bcipep:10806	VPAHKGIGGNEQVD
Bcipep:10819	FLDGIDKAQDEHEKYH
Bcipep:10821	SNWRAMASDFNLPPVVAKEIVA
Bcipep:10823	KCQLKGEAMHGQVD
Bcipep:10828	VESMNKELKKIIG
Bcipep:10829	KELQKQITKIQNFRVYY
Bcipep:10834	GPAKLLWKGEGAVVIQ
Bcipep:10845	EPVDPNLEPWNHPS
Bcipep:10849	EPVDPRLEWKHPGSQPKTA
Bcipep:10855	PTSQPRGDPTGPKE
Bcipep:10856	SGDSDEELIRT
Bcipep:10857	EGTRQARRNRRRWRERQR
Bcipep:10868	PVPLQLPPLERLTLD
Bcipep:10869	PLQLPPLERLTLDCNEDCGT
Bcipep:10875	ILVESPTVLESDKTE
Bcipep:10879	ATEKLWVTVYYGVPVWKEATTT
Bcipep:10888	VPVWKEATTTLFCASDAKAY
Bcipep:10889	LFCASDAKAYDTEVHNVWAT
Bcipep:10898	EVHNVWATHACVPTD
Bcipep:12217	ACVPTDPNPQEVVLVNVTEN
Bcipep:10908	PQEVVLVNVTENFDMWKNDM
Bcipep:10975	EQMHEDIISLWDQSLKPCVKLTPL
Bcipep:10996	LTPLCVSLKCTDLKNDTNTN
Bcipep:10999	CTDLKNDTNTNSSSGRMMMEK
Bcipep:11011	ISTSIRGKVQKEYAFFYKLD
Bcipep:11085	EYAFFYKLDIIPIDNDTTSY
Bcipep:11086	FYKLDIVPIDNTTTSYRLISC
Bcipep:11092	EPIPIHYCAPAGFAILKCNN
Bcipep:11122	RPVVSTQLLLNGSLAEEEVV
Bcipep:11131	NGSLAEEEVVIRSVNFTDNA
Bcipep:12169	SVEINCTRPNNNTRKSI
Bcipep:11151	NNNTRKRIRIQRGPGR
Bcipep:11173	NNTRKSIRIQRGPGRAFVTIGKIGN
Bcipep:11174	NTRKSIHIGPGRAFY
Bcipep:11183	CKRKIHIGPGQAFYT
Bcipep:11260	KSITIGPGRAFHAI
Bcipep:11270	KSITIGSGRAFHAI
Bcipep:11288	KKGIAIGPGRTLY
Bcipep:11339	RIQRGPGRAFVTGK
Bcipep:11385	SISGPGRAFYTG
Bcipep:11555	IFKQSSGGDPEIVTHSFNCGG
Bcipep:11563	GEFFYCNSTQLFNS
Bcipep:11568	FNSTWFNSTWSTEGSNNTEGSDT
Bcipep:11573	IINMWQKVGKAMYAP
Bcipep:11639	KAMYAPPISGQIRCSSNITG
Bcipep:11648	LTRDGGNNNNESEIFRPGGGD
Bcipep:11676	GGGDMRDNWRSELYKYKVVK
Bcipep:11681	KYKVVKEIPLGVAPTKAKRR
Bcipep:11683	KIEPLGVAPTKAKRRVVQREKR
Bcipep:11733	AAGSTMGAASMTLTVQARQ
Bcipep:11734	AQQHLLQLTVWGIKQLQARIL
Bcipep:11736	GIKQLQARILAVERYLKDQQ
Bcipep:11771	RILAVERYLKDQQLLGIWGCSGKLI
Bcipep:11817	LLGIWGSSGKLICTT
Bcipep:11830	LGLIWGCSGKLIC
Bcipep:11833	GIWGCSGKLICTTAVP
Bcipep:11851	SGKLICTTAVPWNAS
Bcipep:11852	CTTAVPWNASWS
Bcipep:11854	IHSLIEESQNQQEKNEQELLELDK
Bcipep:11970	NEQELLELDKWASLWN
Bcipep:12019	GIEEEGGERDRDRSIR
Bcipep:12031	KSITIGPGRAFYATGD
Bcipep:12037	SVIGWLTVRERMRRAE
Bcipep:12048	GAASRDLEKHGAITSSNTAA
Bcipep:12049	AATNAACAWLEAQEEE
Bcipep:12050	TNAACAWLEAQEEEEVGFPVT
Bcipep:12054	QEEEEVGFPVTPQVPLRPMT
Bcipep:12058	AAVDLSHFLKEKGGLEGLIFS
Bcipep:12060	QGYFPDWQNYTPGPGV
Bcipep:12065	DKVEEANKGENTSLLHPVSL
Bcipep:12068	KGENTSLLHPVSLHGMDDPEREVL
Bcipep:12076	HGMDDPEREVLEWRFDSRLA
Bcipep:12078	EWRFDSRLAFHHVARELHPEYFKN
Bcipep:12086	MARELHPEYYKDC
Bcipep:12088	TARFAGFFQSGA
Bcipep:12093	LVEETSIDAGAP
Bcipep:12094	VGPLDIVPEVADPGGPTVL
Bcipep:12095	PGGPTLVSLHELPAETPY
Bcipep:12097	PAGSSIVPLEEYPAEIPT
Bcipep:12098	SKAFSNCYPYDVPDYASL
Bcipep:12111	RLIEDNEYTARQGAKFP
Bcipep:12112	NREVLDQVERGYRMP
Bcipep:12114	MTEYKLVVVGASGVGKSA
Bcipep:12115	DLPSRTVDTKQAQELAR
Bcipep:12116	REIRQYRLKKISKEE
Bcipep:12117	RLKKISKEEKTPGCVKIKK
Bcipep:12121	VDEYDPTIEDSYRKQV
Bcipep:12122	EDIHQYREQIKRVKDSDD
Bcipep:12123	ESRQAQALARS
Bcipep:12125	VREIRQHKLRKLNPPDESGP
Bcipep:12126	DNTRTSGDNAPVSCLGE
Bcipep:12127	PSPPVDHGCLPEESASPAR
Bcipep:12130	PFHKDQTFTEYRKMHGGAV
Bcipep:12131	RHSTSSSEQEREGGR
Bcipep:12133	FLRTEGARLRMKTLL
Bcipep:12135	ASPYPNLSNQQTR
Bcipep:12136	NQQTREFVEKGGR
Bcipep:12137	PPTTSSDSEEEQE
Bcipep:12138	RTLDSEENDKRR
Bcipep:12139	ERQRRNELKLR
Bcipep:12141	RLIAEKEQLRRRRWQ
Bcipep:12142	EQLRRRREQLK
Bcipep:12145	CWRKDPEERPTFKYL
Bcipep:12148	YREQIKRVKDSDDVPMVLVGNKC
Bcipep:12149	SLGSLSVAEPAMIAECKT
Bcipep:12150	RRKVEQEGYPQESSKAGP
Bcipep:12151	RKIEIVRKKPIFKKATV
Bcipep:12152	IQRHYTDEDPEKEKRIKEL
Bcipep:12154	KHKLEQLRNSCA
Bcipep:12155	STTVADNTRTSGDNAPV
Bcipep:12156	LMEQCWAYEPGORPSF
Bcipep:12162	MAFAHNPPAGPLPGA
Bcipep:12164	DPIPEELYKMLSGHS
Bcipep:12165	KHTHDKTALKETLGA
Bcipep:12166	CVKLTPLCVSLKCT
Bcipep:12167	LAEEEVVIRSANF
Bcipep:12168	RSANFTDNAKTIIV
Bcipep:12170	AHCNISRAKWNNTLKQ
Bcipep:12171	WSTKGSNNTEGSDTI
Bcipep:12172	RIKQIINMWQEVGKAMYAPPISGQI
Bcipep:12173	LLLTRDGGNSNNESEIFRP
Bcipep:12175	RDNWRSELYKYKVVKIE
Bcipep:12176	QLLSGIVQQQNNLLRA
Bcipep:12179	PWNASWSNKSLEQIWNN
Bcipep:12180	EQIWNNMTWMEWD
Bcipep:12181	TSLIHSLIEESQNQQE
Bcipep:12182	LLELDKWASLWNWF
Bcipep:12183	SLWNWFNITNWLWYIK
Bcipep:12184	LWYIKLFIMIVGGL
Bcipep:12185	LFIMIVGGLVGLRIVFAV
Bcipep:12186	LPIPRGPDRPEGIEEEGGERDRDR
Bcipep:12187	RSLCLFSYHRLRDLLLIV
Bcipep:12190	ENITSGFLGPLLVLQ
Bcipep:12198	FLPLLPIFFCLWVYI
Bcipep:12202	MTTAQGTMYPSC
Bcipep:12205	CTKPTDGNCTCIPIPSSWAF
Bcipep:12210	PSCCCTKPSDGNCTCIPIPSS
Bcipep:12219	ATIRRGDAPAGGAVP
Bcipep:12220	GDAPAGGAVPGGAVP
Bcipep:12221	GGAVPGGAVPGGAVP
Bcipep:12222	GGAVPGGAVGGFGP
Bcipep:12223	GGAVPGGFGPGGFGP
Bcipep:12224	GGFGPGGFGPVLDGW
Bcipep:12225	GGFGPVLDGWYGVDV
Bcipep:12226	GGFGPGGFGPGGFGP
Bcipep:12229	VHAGPIAPGIAP
Bcipep:12233	SENHWNYSAQVGASQ
Bcipep:12235	TPLCVSLKCTDLGNATNTNS
Bcipep:12265	CAVVYPWMKKVHVNSVNPNY
Bcipep:12298	VFSYIPWSEDK
Bcipep:12299	CGIPINYNASKEWADKKVIL
Bcipep:12300	VCSARHVPEYI
Bcipep:12301	AVLAYNDAYVMSAWGK
Bcipep:12302	PDARFSKSIGW
Bcipep:12303	GRTKRYALVIDHGKIT
Bcipep:12304	EPAKNHLEFSSAETVL
Bcipep:12309	NOSLDLAEQELVDCASQHGC
Bcipep:12313	DPYNCDWDPYHEKYDWDLWNKWCNK
Bcipep:12318	LADKLSSAEASRDKAF
Bcipep:12319	SAEASRDKAFAVSLDLA
Bcipep:12320	VSKDLADKLAAKTAEAE
Bcipep:12321	DKLAAKTAEAEKLMENV
Bcipep:12325	EIDQLTADKAKADAELA
Bcipep:12326	DAELAAANDTIASLQTE
Bcipep:12327	NDTIASLQTELEKAKTE
Bcipep:12333	NRGIDKSVKSV
Bcipep:12335	IAEMMRKVKKEGVIT
Bcipep:12341	AGNKEGIASRITOIK
Bcipep:12343	GTTYIRAIAALEGLK
Bcipep:12350	NLQKDEPGRASDT
Bcipep:12355	SVFHQNGQVTEVTT
Bcipep:12356	DNATAEGRAINRRVE
Bcipep:12360	GISTNTSGSRSFLP
Bcipep:12362	MKPYEVTPTRMLVCG
Bcipep:12363	IAAKLGAAASSPDA
Bcipep:12364	AAASSPDAHVPFCF
Bcipep:12365	CFGKDLKEPGSSPME
Bcipep:12366	VFMQQRPLRMFLGP
Bcipep:12371	GKPALELIRMVECSGK
Bcipep:12375	TPTAWKPNYAPANCPKS
Bcipep:12380	NANPNANPNANPNANPNANP
Bcipep:12386	WGEEKRASHTTPVLMEKPYY
Bcipep:12387	YLGRSGGDIIKKMQTLWDEIM
Bcipep:12394	KGGKKGKATPSA
Bcipep:12403	DELFNELLNSVDVNGENILEESQ
Bcipep:12425	TSSTPPSGTEN
Bcipep:12427	TASAEVVGHFEN
Bcipep:12428	ENVVGADKSSIL
Bcipep:12429	HSDQTIICDLSF
Bcipep:12430	DIYEEVLELAQE
Bcipep:12433	AFSVAAPVIVIR
Bcipep:12434	APVIVTRFVNAS
Bcipep:12438	PFFRKYFGNDIA
Bcipep:12439	IGQLVIEHYADI
Bcipep:12442	DVPYVLVKTNMV
Bcipep:12443	PYVLVKTNMVVT
Bcipep:12444	VLVKTNMVVTSV
Bcipep:12445	VKTNMVVTSVAM
Bcipep:12446	PMEVMLRAVFMQ
Bcipep:12447	EVMLRAVFMQQE
Bcipep:12448	FLGPKQLTFEGK
Bcipep:12451	PFKVTTKGADKPVISVQYRG
Bcipep:12460	IPPAPRGLPQIEVTFDLDAN
Bcipep:12463	MANSSLLRVVLVALLLLGSV
Bcipep:12464	MLDILVNSLYTNRAVFLREL
Bcipep:12465	ISNGSDALDKIRVLYLTSPK
Bcipep:12466	EPLTKDGEAPTMDLRISFDK
Bcipep:12467	EKSELILRDGGVGMTKEELA
Bcipep:12468	KHLGSLGTSGTKHFLEKLQE
Bcipep:12469	GVGAGGGDQNNLIGQFGVGF
Bcipep:12470	YSVFLVGDRVRVASKSDDSD
Bcipep:12471	EQYVWESKGDGQYFLYPDPR
Bcipep:12472	LVRKTLSMFADIAAQDEAIA
Bcipep:12473	EDDEVATDIAWVLYDTANLQ
Bcipep:12480	GDRADGQPAGDRADGQPA
Bcipep:12483	EEEDDDMGFGLFD
Bcipep:12488	YDEENVEEHDEEYDE
Bcipep:12489	NAKNVNDMTRDGEMS
Bcipep:12493	VRRRVNAANKKPEDLTLNDL
