# Supplementary material for: Prediction of B cell epitopes in proteins using a novel sequence similarity-based method
Source: Sci Rep. 2022 Aug 12;12:13739. doi: 10.1038/s41598-022-18021-1 (PMC9374694; doi:10.1038/s41598-022-18021-1)
Supplement: Supplementary file 1 — Supplementary Information. [file 41598_2022_18021_MOESM1_ESM.zip › Supplementary_meterial/Supplementary_Dataset_3.txt]

>IEDB(Cont_neg):111732
RILKWVSSFLYFGQLGISSG
>IEDB(Cont_neg):156256
DENGFTNTLAGRTSV
>IEDB(Cont_neg):283234
ENEGETTKEKPAVVK
>IEDB(Cont_neg):172869
QKLENIKMDLSYSLE
>IEDB(Cont_neg):694488
FSNLSMLVLQWASLA
>IEDB(Cont_neg):78045
TTKTDSDRVLAQFDMSLAAK
>IEDB(Cont_neg):308810
HLFLSDFVRAHDVGP
>IEDB(Cont_neg):269889
DNGGIIASPASTVRG
>IEDB(Cont_neg):520120
KNQLTNVNLSKPNKT
>IEDB(Cont_neg):245694
AAHPNQAYASVTVHF
>IEDB(Cont_neg):270544
DQAGVKLGSKHIRIA
>IEDB(Cont_neg):270104
DNTPSRGRPLQLTST
>IEDB(Cont_neg):257071
ARNTLGTTLPGGSDN
>IEDB(Cont_neg):3046
ALYVTRGEGRVQ
>IEDB(Cont_neg):287580
ETQVQQHQRHEHPAE
>IEDB(Cont_neg):156316
GNLDFVQPPRGRQER
>IEDB(Cont_neg):323841
KTDNSRGGAGGGPQS
>IEDB(Cont_neg):136651
SRISQAVLPAGT
>IEDB(Cont_neg):267676
DGKKTNQVDSTGSAH
>IEDB(Cont_neg):290138
FGGDREDVRGHSDSL
>IEDB(Cont_neg):696270
RRTRKPQQPESLEEC
>IEDB(Cont_neg):170398
ASKAWFGELAEKG
>IEDB(Cont_neg):232976
PHLFWLSLGGLLLAA
>IEDB(Cont_neg):396575
TNGSAGEYWVSWWIT
>IEDB(Cont_neg):42747
MTDSIRFRYSNNYMSIDH
>IEDB(Cont_neg):741869
QNSMRVSSRPGTCYSRPLVS
>IEDB(Cont_neg):319037
KGNSDGSTAVSHTTS
>IEDB(Cont_neg):259752
ATSTQRCSGCRTATS
>IEDB(Cont_neg):511414
ANSRNIRIMARECTG
>IEDB(Cont_neg):385983
SSDQRLQAGQDPDEG
>IEDB(Cont_neg):271358
DSEDKKGIGGAEDKK
>IEDB(Cont_neg):401642
TVGPNAPPTAATSST
>IEDB(Cont_neg):251967
AIRYNTTQNTTIIFS
>IEDB(Cont_neg):329325
LITFESENINLKKRP
>IEDB(Cont_neg):306357
GVGYVVQKAKPTPFV
>IEDB(Cont_neg):407643
VLFFCLCLLFREMTL
>IEDB(Cont_neg):267646
DGKAPDTPVAETQSR
>IEDB(Cont_neg):281837
EKVGDSPSGGSRSQV
>IEDB(Cont_neg):386100
SSEPDVDGTSGDSAS
>IEDB(Cont_neg):303835
GSEETTASPISTSGG
>IEDB(Cont_neg):350483
PGAILTSRSSSGVDS
>IEDB(Cont_neg):335023
LSLGAGIPTAATLPH
>IEDB(Cont_neg):344276
NLDRQEVSITNAETQ
>IEDB(Cont_neg):569406
VRFGSSKIDKELINR
>IEDB(Cont_neg):299274
GINPNDPEGAETTMV
>IEDB(Cont_neg):344996
NNNTNDNSICSPLTP
>IEDB(Cont_neg):278247
EETAARGSDAEPPLA
>IEDB(Cont_neg):63607
TFAGTQTPVNGNSPW
>IEDB(Cont_neg):377292
SEASRTDESSADPNT
>IEDB(Cont_neg):248673
AEGEFVFEVRIDAHP
>IEDB(Cont_neg):413507
VWAGGRRRQQQLQQQ
>IEDB(Cont_neg):753715
FNINFYAGALLLACISFDRY
>IEDB(Cont_neg):339847
MRDIALSSMKAARMH
>IEDB(Cont_neg):247112
AAVTGGTPSNQQPTP
>IEDB(Cont_neg):270491
DPTAERGNPQNPKKV
>IEDB(Cont_neg):280740
EKDAKQSSCRSNRHF
>IEDB(Cont_neg):138519
NNNPIITLSFLLCML
>IEDB(Cont_neg):291341
FNDPSLLFMTEEMEL
>IEDB(Cont_neg):318763
KGDVGPRNNSGDDGE
>IEDB(Cont_neg):270378
DPPESDVGQTGVGNR
>IEDB(Cont_neg):249692
AFDEADDDELADAVE
>IEDB(Cont_neg):156403
PRGRQEREHEERQQE
>IEDB(Cont_neg):333239
LQKETFTGMKTTEDV
>IEDB(Cont_neg):24259
HLMQKIQRDEDSYGR
>IEDB(Cont_neg):272454
DTQELKVGSQDIKVK
>IEDB(Cont_neg):254928
ANTDESDGSTAAIHS
>IEDB(Cont_neg):307133
GYIIYDVAKKGTPPD
>IEDB(Cont_neg):363874
QRNGPSSGNTSAQYH
>IEDB(Cont_neg):741374
ELNLTTASLPLLRWYEERFC
>IEDB(Cont_neg):335074
LSLSEEGEEDELKKA
>IEDB(Cont_neg):1064113
ILQSETVLPLWIVSP
>IEDB(Cont_neg):911347
MGTLCSRIVTSEQLH
>IEDB(Cont_neg):333546
LQSFGQAGRYANAAV
>IEDB(Cont_neg):255513
APLDSVGGKSPSSLL
>IEDB(Cont_neg):298878
GHERSLHPSHVGSVL
>IEDB(Cont_neg):248124
AEAAESAATKATTAT
>IEDB(Cont_neg):1064170
IRSYISVSAPFGGAV
>IEDB(Cont_neg):288772
EYFDEYTKPGVNKKV
>IEDB(Cont_neg):374569
RVVQHVGHEVEVRFA
>IEDB(Cont_neg):99606
REEGGRWGPAGPRER
>IEDB(Cont_neg):227616
TIASESLEQRITSLE
>IEDB(Cont_neg):250208
AGDPEEGRGIPPARK
>IEDB(Cont_neg):258493
ASSSGRCAKGVKAYL
>IEDB(Cont_neg):272466
DTQKVSKLEENPESS
>IEDB(Cont_neg):260614
AVLSREEWAILRALW
>IEDB(Cont_neg):287227
ETIKKNEKTENGENE
>IEDB(Cont_neg):285169
EREKQMEQHQENPPG
>IEDB(Cont_neg):172992
RFCALEEKCENIQKP
>IEDB(Cont_neg):128061
NKPLITVSNSK
>IEDB(Cont_neg):272856
DVFHVPAKGPPPGPA
>IEDB(Cont_neg):157384
HWCYNDGSSPVV
>IEDB(Cont_neg):287073
ETENEADRSDVATEG
>IEDB(Cont_neg):16390
FKKGHNGNSEPRGFG
>IEDB(Cont_neg):308690
HKFYKSLTHDYRNPM
>IEDB(Cont_neg):138548
PSWCEEPAQANM
>IEDB(Cont_neg):354416
PPPVGMNTYGAADPL
>IEDB(Cont_neg):282725
ELVAMFQESFSARFA
>IEDB(Cont_neg):946914
SKHSDPFRSKILKQK
>IEDB(Cont_neg):259358
ATLQLELAREKRKNI
>IEDB(Cont_neg):296618
GFAWENSKYRPVMEL
>IEDB(Cont_neg):374351
RVPCTVLFLVLLCCL
>IEDB(Cont_neg):270205
DPDSAVTLGSGGGGG
>IEDB(Cont_neg):271973
DSVAGAERKGRKRAR
>IEDB(Cont_neg):335094
LSLVVNGEVDKDKRR
>IEDB(Cont_neg):918894
KLYDEVLTTTDNTSW
>IEDB(Cont_neg):538125
TVAKSIDLKDKYKNI
>IEDB(Cont_neg):284953
EQTVLSLEKAKEAEA
>IEDB(Cont_neg):361505
QLEPLAQNRVTFFRH
>IEDB(Cont_neg):347020
NTNTNSHADTEAVRG
>IEDB(Cont_neg):277860
EENQLPHQQEQQEKE
>IEDB(Cont_neg):255720
APQKSPEHTDEGGSY
>IEDB(Cont_neg):143860
EEALHQFRSGKSPILVA
>IEDB(Cont_neg):537310
PSQRHGSKYLATAST
>IEDB(Cont_neg):117946
KESMKCGMWGRALRKAIAD
>IEDB(Cont_neg):304842
GSTKQEKGASSLQSP
>IEDB(Cont_neg):308928
HLQPAPSTGSKSPSG
>IEDB(Cont_neg):238206
AMPWTFHAGYRYSW
>IEDB(Cont_neg):339350
MMSCRLLCVLLVPAL
>IEDB(Cont_neg):754550
ARSRLAELRGVPRGL
>IEDB(Cont_neg):387966
STGSTGNGGDRARSG
>IEDB(Cont_neg):280409
EILQPLLEGATDTKG
>IEDB(Cont_neg):192951
GEEEDTKESEEEEKKE
>IEDB(Cont_neg):921596
SIVQIVLTAVKILAATALFV
>IEDB(Cont_neg):304503
GSQKLISGPWSLQDS
>IEDB(Cont_neg):333413
LQQLGLTSVVMEGTH
>IEDB(Cont_neg):401664
TVHFVRLAETPENEG
>IEDB(Cont_neg):279976
EGYKSFYDRSQKLLS
>IEDB(Cont_neg):126872
QGDGYRVGFGQCAGK
>IEDB(Cont_neg):228449
LFSSPPVILLISF
>IEDB(Cont_neg):344845
NNETNCGGVVFQAQP
>IEDB(Cont_neg):272113
DTATSGDSEGSPAAS
>IEDB(Cont_neg):536113
HDLQRFLSDFRDLMS
>IEDB(Cont_neg):371583
RQGSFAGGGMPRPGG
>IEDB(Cont_neg):946020
AGCGAEGGGPGSGPF
>IEDB(Cont_neg):344947
NNLDAISTDPLSPSH
>IEDB(Cont_neg):266052
DDTTTQEDSNSDGGT
>IEDB(Cont_neg):396640
TNLKGTKTEIEIEPK
>IEDB(Cont_neg):55988
RSVKSTGSAVVGLSM
>IEDB(Cont_neg):305316
GTGKTTLSADPHRNL
>IEDB(Cont_neg):536149
HLQLFEELRRLAPIT
>IEDB(Cont_neg):304070
GSGMVPLSSWNSQNK
>IEDB(Cont_neg):229174
EKVKQAKAKVESKKA
>IEDB(Cont_neg):301606
GNSGSPNEPNTRPRP
>IEDB(Cont_neg):310107
HTIEKAGNQVVGGGA
>IEDB(Cont_neg):277392
EEKAGSTTNEREGDE
>IEDB(Cont_neg):581029
KISYLTLLPSSEESY
>IEDB(Cont_neg):270847
DREDKVVAGRKQTGD
>IEDB(Cont_neg):260572
AVLGGGHENNNNTNT
>IEDB(Cont_neg):302631
GQKTEGEKKEEEGEG
>IEDB(Cont_neg):251490
AHLQQMNTLMNSDGF
>IEDB(Cont_neg):268489
DILAQLVYSLSDQSR
>IEDB(Cont_neg):281756
EKTDDLPGPGAYLTS
>IEDB(Cont_neg):852627
GDFFMYSAGVYKHIP
>IEDB(Cont_neg):149531
YGVSQIKAPALHSQG
>IEDB(Cont_neg):250678
AGIVAKTNDDGDDSS
>IEDB(Cont_neg):251010
AGRKYVYTQIANAIQ
>IEDB(Cont_neg):1065249
SKDEVLIVTPHRNYT
>IEDB(Cont_neg):567323
YNGDNETETSTPRSKY
>IEDB(Cont_neg):250310
AGENRNRGERGERTD
>IEDB(Cont_neg):314695
ISRLCFFSDDLNDAI
>IEDB(Cont_neg):151929
IGEHLHAGMST
>IEDB(Cont_neg):267834
DGPIALVLAPTRELA
>IEDB(Cont_neg):270980
DRLKISVALAAKGLQ
>IEDB(Cont_neg):308916
HLPLGSLRHRTSFMP
>IEDB(Cont_neg):780106
QGEIQWVKPNKETGRLNING
>IEDB(Cont_neg):406663
VIGRHAETTSSSIST
>IEDB(Cont_neg):308232
HGAGDTPDMDGSDRI
>IEDB(Cont_neg):393142
TFANSATHAGCIEPS
>IEDB(Cont_neg):298817
GGYTVVAEETVSYNV
>IEDB(Cont_neg):365235
QVDMWLDFSATELDA
>IEDB(Cont_neg):388058
STKSPSNAKAEREAQ
>IEDB(Cont_neg):258528
ASSVPSGGAPSKPAE
>IEDB(Cont_neg):489464
AKSPRYTLDSVNGYP
>IEDB(Cont_neg):320213
KKQKKAMEKALRDTQ
>IEDB(Cont_neg):299189
GIHWTKWSDPVPIGA
>IEDB(Cont_neg):281394
EKMVHEAEQFANEDR
>IEDB(Cont_neg):254266
AMKELIELYQAFIKT
>IEDB(Cont_neg):301763
GNYSHKKPQVEGTNE
>IEDB(Cont_neg):192578
PFPQQPQQPYPQQP
>IEDB(Cont_neg):334295
LRRGCAEEVSRRTGG
>IEDB(Cont_neg):653471
GNYSAVMGDELIVKV
>IEDB(Cont_neg):396282
TMGGDTASTIMYMNP
>IEDB(Cont_neg):328810
LHGSLRRILGGAVMA
>IEDB(Cont_neg):300607
GLPGAAVSSVGPSSL
>IEDB(Cont_neg):354623
PPSVGSDAVSPGGSS
>IEDB(Cont_neg):182373
YSNWSPFDIINIPSH
>IEDB(Cont_neg):111719
RGDEEEEEGFESGRR
>IEDB(Cont_neg):528105
TSAPAAQKAVADTTS
>IEDB(Cont_neg):275568
EDGNTDDAPTASEVE
>IEDB(Cont_neg):344880
NNGKQESSDQVSQGL
>IEDB(Cont_neg):1334906
INLDDTQNRKSCSVS
>IEDB(Cont_neg):273291
DVVSLDFDAYITCNN
>IEDB(Cont_neg):386080
SSEKMADPSSSERSQ
>IEDB(Cont_neg):271222
DSAVSNTTSNEGTPK
>IEDB(Cont_neg):374822
RYMVDNLVIGDYGGS
>IEDB(Cont_neg):413105
VVLVGSFSRVVFVPL
>IEDB(Cont_neg):248548
AEELAQREADNEKLT
>IEDB(Cont_neg):944232
DDVGPAGPAPPVADV
>IEDB(Cont_neg):127860
THPLYLGHDVETNL
>IEDB(Cont_neg):284276
EPSDLEAQLITLHEM
>IEDB(Cont_neg):301619
GNSPPFITDESDALE
>IEDB(Cont_neg):421344
LQRFNKRSPQLENLR
>IEDB(Cont_neg):247725
ADKAVLVSLFVYKAR
>IEDB(Cont_neg):313718
IPPAPAPPPGPSGGG
>IEDB(Cont_neg):277283
EEGVNVDLYIPRKCH
>IEDB(Cont_neg):755497
HPLSCHGWVLGEHGD
>IEDB(Cont_neg):182369
YKIINANMTWYAAIK
>IEDB(Cont_neg):259705
ATSPLFLHLVVVACA
>IEDB(Cont_neg):412782
VVDGAAAGVALKKWL
>IEDB(Cont_neg):1334752
DDASDVTSFYPSAFQ
>IEDB(Cont_neg):853760
KLRERMIKLKSASNI
>IEDB(Cont_neg):111163
CPETYQSRGMEMRGD
>IEDB(Cont_neg):280247
EIASGGSGNTGHNTG
>IEDB(Cont_neg):172796
PYDKLEGLLIAWFQQ
>IEDB(Cont_neg):318567
KFACRVRLGLSMEES
>IEDB(Cont_neg):871583
YSNDDEHKGMVLPGT
>IEDB(Cont_neg):268809
DKGNTWTEALGTLSR
>IEDB(Cont_neg):336381
LVCALCVLWCGLSVV
>IEDB(Cont_neg):259768
ATTAVAPSTLPQGDS
>IEDB(Cont_neg):287896
EVASRLPPQYGEPLR
>IEDB(Cont_neg):316026
KADRGLISTRMGLIK
>IEDB(Cont_neg):257437
ASAPADGVPRRGVRF
>IEDB(Cont_neg):353161
PMELDMAPYMDPESP
>IEDB(Cont_neg):301687
GNTNVVPTLSETAPQ
>IEDB(Cont_neg):695564
NLHGQALFLGIVLFI
>IEDB(Cont_neg):260981
AVSQQQTHSSSTSTT
>IEDB(Cont_neg):856180
SIIAVVVLFIYMKYR
>IEDB(Cont_neg):248729
AEGQIRPDFTGGTVE
>IEDB(Cont_neg):40309
LVDVTLSSTGVT
>IEDB(Cont_neg):340025
MRSSVTQTSDRSVWD
>IEDB(Cont_neg):366966
REAEEDRVAAFLMKL
>IEDB(Cont_neg):297636
GGGQRHSLSMSVCVF
>IEDB(Cont_neg):97957
DSLYIAGRDFWG
>IEDB(Cont_neg):1087466
CLIGAEHVNNSYECDIPI
>IEDB(Cont_neg):232863
IPGAIAQIAVATLLG
>IEDB(Cont_neg):535917
GEVIKESKQEHKDVM
>IEDB(Cont_neg):568326
REDVVKHGIRNASFITGCSA
>IEDB(Cont_neg):253819
ALQPAAKASEVANAT
>IEDB(Cont_neg):534934
AEALLKKHEALMSDL
>IEDB(Cont_neg):292141
FSGLLMGTYDQVPEM
>IEDB(Cont_neg):688846
DEQVAAIIAEA
>IEDB(Cont_neg):538690
IVVQGKGAIGFA
>IEDB(Cont_neg):387345
SSTQRVTTKSQVAGK
>IEDB(Cont_neg):263013
CLSMRVRLRVTEEGN
>IEDB(Cont_neg):320527
KLEEKEPENAEPRRN
>IEDB(Cont_neg):945998
AAAPQAPGRGSLRKT
>IEDB(Cont_neg):268274
DHAIVQLAAPVYVER
>IEDB(Cont_neg):279954
EGVRVLLNATTFSMQ
>IEDB(Cont_neg):351766
PKAAAAAADGAEEED
>IEDB(Cont_neg):128014
HFLDAQGHFVK
>IEDB(Cont_neg):258054
ASLPGNLPVSSLMDA
>IEDB(Cont_neg):246786
AATAKTAAEAAAAES
>IEDB(Cont_neg):284448
EQDGEDATSEGKKNA
>IEDB(Cont_neg):285775
ERVCGPAVTTVGLAG
>IEDB(Cont_neg):326933
LEELRAENEELRAEH
>IEDB(Cont_neg):300955
GMETVCNLCGGLAAD
>IEDB(Cont_neg):246350
AAPQTTGTAQANDTV
>IEDB(Cont_neg):103123
DVPRSGRRSVAVTPE
>IEDB(Cont_neg):305765
GTSPRFFQEEYRDIP
>IEDB(Cont_neg):383071
SNLRTSASDGDIQPA
>IEDB(Cont_neg):757214
TKAMDVYQKALDLDS
>IEDB(Cont_neg):1335214
SNKTATLHSPYTFNA
>IEDB(Cont_neg):265860
DDNIPPEFQYFATKQ
>IEDB(Cont_neg):535148
AVDKSTGKENKITIT
>IEDB(Cont_neg):292697
FVDTVEAQMWRKQRT
>IEDB(Cont_neg):262241
CEVYYNMASTDSDDP
>IEDB(Cont_neg):170275
AKAKAVKPKAAKARV
>IEDB(Cont_neg):288390
EVQKLTLAPVSLDTS
>IEDB(Cont_neg):309935
HSSETSNAGASPAVS
>IEDB(Cont_neg):261532
AYTRGCGQVPKSKAK
>IEDB(Cont_neg):250428
AGGGGCSETPQVPQD
>IEDB(Cont_neg):852985
GYNRISTTTSS
>IEDB(Cont_neg):135058
KISTSSPTFMFNIID
>IEDB(Cont_neg):852660
GELPYEDMKKSET
>IEDB(Cont_neg):282942
EMMGRGGGGGGYRGG
>IEDB(Cont_neg):396448
TNAVRVLRMLASPSA
>IEDB(Cont_neg):173321
SRVMQYHGCRSNIKD
>IEDB(Cont_neg):315478
IVLRDHNRREQIVSF
>IEDB(Cont_neg):381807
SLGKEEDVEEEKEQK
>IEDB(Cont_neg):287378
ETNDAEDASGSTETA
>IEDB(Cont_neg):272958
DVKDGTEDSGDEQPS
>IEDB(Cont_neg):300338
GLEKEAEMALKKLGA
>IEDB(Cont_neg):250318
AGEREGEDLESVDAP
>IEDB(Cont_neg):252567
AKKRTPEVIVLLPTG
>IEDB(Cont_neg):256496
AQRAVAHREAMEGLN
>IEDB(Cont_neg):75694
YSAFDANHCSDAMNI
>IEDB(Cont_neg):741182
AASVNLEFRDASPQHSGLYL
>IEDB(Cont_neg):138518
NMACHKTESLRTLAS
>IEDB(Cont_neg):757232
TLKNGTTTACYFATI
>IEDB(Cont_neg):20887
GLGKVLIDILAGYGAGVAGALVAFK
>IEDB(Cont_neg):339032
MLFSLDGLLVKGEEE
>IEDB(Cont_neg):310230
HTTSLPLLLVVACVA
>IEDB(Cont_neg):95079
FLLPADSGEKISLGITVLLSL
>IEDB(Cont_neg):853053
HITGRVDRDLIDLHL
>IEDB(Cont_neg):365097
QTSSSAPHRENAKET
>IEDB(Cont_neg):537095
NGRDLNKSINPDEAV
>IEDB(Cont_neg):287323
ETLGPQKVLQPPTST
>IEDB(Cont_neg):263319
CQVSEMIGNFSGYPI
>IEDB(Cont_neg):249232
AEQQGQATATENLTE
>IEDB(Cont_neg):173622
VFLENVIWYAVTNTE
>IEDB(Cont_neg):345184
NPASASAAANQRDAT
>IEDB(Cont_neg):413369
VVSVQQVQKTQSGLE
>IEDB(Cont_neg):252608
AKLWGDDKPLKLPEI
>IEDB(Cont_neg):51139
QITGHVKNGSMRIV
>IEDB(Cont_neg):275190
EDADRSHNPEFTSCE
>IEDB(Cont_neg):244666
AAAGQTTMTAATAVA
>IEDB(Cont_neg):254337
AMMMTGRVLLVCGLC
>IEDB(Cont_neg):253952
ALSAADEQNVPWRRH
>IEDB(Cont_neg):340344
MTEQAEEAVVATPQR
>IEDB(Cont_neg):287148
ETGKRYHVVLTMANR
>IEDB(Cont_neg):313857
IPTPPLPIDGDAEVD
>IEDB(Cont_neg):280432
EINSNEVYSLVFARL
>IEDB(Cont_neg):946260
FQAQKQEPHPGTSRQ
>IEDB(Cont_neg):300924
GMDGVRAVVDGRSRW
>IEDB(Cont_neg):96773
QKETLEREVQNTQYNNETLKIKNG
>IEDB(Cont_neg):230120
FETFKKEMKAKEAELAKAHE
>IEDB(Cont_neg):365166
QTVKTATITQRNDTA
>IEDB(Cont_neg):741690
LRKRNKARYSPLHNEDEAGD
>IEDB(Cont_neg):191010
VEIKEGALMLPHFNSKA
>IEDB(Cont_neg):291643
FPSPITYEAPPIVVL
>IEDB(Cont_neg):527237
TDATKSKLKNSAFAT
>IEDB(Cont_neg):312406
IIFSVLLPARLAIQC
>IEDB(Cont_neg):35019
LAWIPYFGPAAEGIYIEG
>IEDB(Cont_neg):305035
GTAEETIEKNKKMEN
>IEDB(Cont_neg):262994
CLRMALLRSLLEFGN
>IEDB(Cont_neg):252807
AKSSKGGAGGGTELG
>IEDB(Cont_neg):851824
DVYLYRPYCRLWERV
>IEDB(Cont_neg):172483
NGIQKENDRICQVNN
>IEDB(Cont_neg):421024
GATNQRHPPGERTRG
>IEDB(Cont_neg):374482
RVSPDGQVALRGSRR
>IEDB(Cont_neg):322686
KRDVSGPEAVVPRLH
>IEDB(Cont_neg):268783
DKEVQHIRSKNEEKE
>IEDB(Cont_neg):149949
SPVPGQYDATKFKQY
>IEDB(Cont_neg):344345
NLIGEVLTAIQQRQA
>IEDB(Cont_neg):856954
VGQKKRLGLVRWCNL
>IEDB(Cont_neg):248397
AEDPKILKPNDGVSN
>IEDB(Cont_neg):191621
MSWQTYVDEHLM
>IEDB(Cont_neg):297097
GGDDCTIRVWNWCSE
>IEDB(Cont_neg):517557
GSTPMVGAIAVWNDG
>IEDB(Cont_neg):9858
DQKFVACVPGR
>IEDB(Cont_neg):394491
TIALRHSTPFRELNA
>IEDB(Cont_neg):152096
RSPVSPVSRRIY
>IEDB(Cont_neg):64060
THPGYTIYERDSSIVTHDND
>IEDB(Cont_neg):238141
AELAVFRAGGGAYR
>IEDB(Cont_neg):291285
FMPALSPSMETGTIV
>IEDB(Cont_neg):851872
ECGPTSLTINFNTRN
>IEDB(Cont_neg):340112
MSEGSSQERSEGGSF
>IEDB(Cont_neg):120295
VRLRWNPADYGGIKKIRL
>IEDB(Cont_neg):244474
AAAAPEPTLQHKVIT
>IEDB(Cont_neg):291793
FQSSAILAAQEATES
>IEDB(Cont_neg):161297
WQVLPCSFTTLPALSTGLIH
>IEDB(Cont_neg):344094
NKPTNPAQPLATGEN
>IEDB(Cont_neg):273253
DVVECKTVYEPRSAV
>IEDB(Cont_neg):856206
SKKEEALRMLESHKK
>IEDB(Cont_neg):412265
VTKRKPHDDYRSILP
>IEDB(Cont_neg):410960
VSCGICFIPKVASEE
>IEDB(Cont_neg):255661
APPRESLQVEGEEGP
>IEDB(Cont_neg):286632
ESSNGGEGPTLNSSS
>IEDB(Cont_neg):345229
NPEIRWVDAVQGHFT
>IEDB(Cont_neg):158526
YNDGSSPVVAIF
>IEDB(Cont_neg):18752
GARPKQRRPQGLPNNTASWFTA
>IEDB(Cont_neg):269131
DLAQIPADAVVANVV
>IEDB(Cont_neg):282034
ELEESYNQLSRKSEF
>IEDB(Cont_neg):392250
TEAPDSMKDAPTSHP
>IEDB(Cont_neg):409622
VPPKDKADVLAEEYE
>IEDB(Cont_neg):118757
CAGNEDIITLRAEDN
>IEDB(Cont_neg):132168
AQVLQELNVTVVTFF
>IEDB(Cont_neg):756044
LLAAFDQWREWADSK
>IEDB(Cont_neg):262899
CKYGRRRVYESTDKG
>IEDB(Cont_neg):187996
YLSYGCYCGLGGQG
>IEDB(Cont_neg):396583
TNGTEKVKKSDLQYW
>IEDB(Cont_neg):389690
SWDVSMSNHAGLVFN
>IEDB(Cont_neg):324758
KVTCDKKGDVYTTDI
>IEDB(Cont_neg):384005
SPNVRNLSTFNSPAN
>IEDB(Cont_neg):523527
PFDKLAIALMSTSIL
>IEDB(Cont_neg):518749
IKQHRDEVSSQKFDA
>IEDB(Cont_neg):259366
ATLRGQHSGPITSIV
>IEDB(Cont_neg):285066
ERDDALAALKDRLEE
>IEDB(Cont_neg):946296
GHFPRALVWVSLSLL
>IEDB(Cont_neg):277076
EEEVELDDGKEEEGE
>IEDB(Cont_neg):332557
LPLRDALQEALDIER
>IEDB(Cont_neg):514574
EFNPADIVAEDALGY
>IEDB(Cont_neg):536647
LDFKSPDDPSRYISP
>IEDB(Cont_neg):324394
KVAEHLVHDYTLEAG
>IEDB(Cont_neg):272054
DTAIPGDSDGSTAVS
>IEDB(Cont_neg):352387
PLEEILVIETGTELS
>IEDB(Cont_neg):6348
CGSKPPSGSPETGAGAGTVA
>IEDB(Cont_neg):272135
DTDFEKKMLRVAEFI
>IEDB(Cont_neg):378973
SGEQRQDGTPERAPG
>IEDB(Cont_neg):336126
LTSRVVRLVQRGAAT
>IEDB(Cont_neg):146950
FYLFVEGGRIDHG
>IEDB(Cont_neg):361511
QLERLKREKEALVME
>IEDB(Cont_neg):328745
LHDVDEIAHHCRKTM
>IEDB(Cont_neg):288613
EVVPLRDLPLDDDSD
>IEDB(Cont_neg):172281
LSQEEKKQFLDYLKR
>IEDB(Cont_neg):323222
KSEETSSKLREDAGQ
>IEDB(Cont_neg):372746
RRWRPGTVALREIRQ
>IEDB(Cont_neg):250839
AGNGGPQDGKEKLQG
>IEDB(Cont_neg):334095
LRLFRMAGAFSIISI
>IEDB(Cont_neg):137176
GRVRVNSAYQDKVSLPNYPAIPSD
>IEDB(Cont_neg):251691
AIDIAVLVEHFTMGF
>IEDB(Cont_neg):273150
DVSDSQTHASGQESL
>IEDB(Cont_neg):387933
STGLLGSSTGSTGNG
>IEDB(Cont_neg):262306
CFRTLKLTTPTFGDL
>IEDB(Cont_neg):561710
MNLAIRCRLGPMIGC
>IEDB(Cont_neg):946051
APAGCGAEGGGPGSG
>IEDB(Cont_neg):246111
AAMEPWTLGHDVERR
>IEDB(Cont_neg):52686
QVEKALEEANSKLAAL
>IEDB(Cont_neg):364523
QSRFTASSGVLEEAC
>IEDB(Cont_neg):382940
SNFMGDDVRTIASFQ
>IEDB(Cont_neg):688830
DAAGVVKEVKVKVGD
>IEDB(Cont_neg):345332
NPLLTILHRLTTQLQ
>IEDB(Cont_neg):388401
STSDATDTANNEAEK
>IEDB(Cont_neg):276655
EEEEEEEEEEEEEGS
>IEDB(Cont_neg):171666
KDEPEDDGYFVPPKE
>IEDB(Cont_neg):1087489
DSTECSNLLLQYGSFCTQ
>IEDB(Cont_neg):324721
KVSDQVEQEKPLKTV
>IEDB(Cont_neg):260313
AVFFLLLYGLVARQA
>IEDB(Cont_neg):567274
STAEDKLIYLENLLGE
>IEDB(Cont_neg):138530
PAYIATQGPLSH
>IEDB(Cont_neg):117385
TPVVGAVQGPVPGMPPMTQAPRI
>IEDB(Cont_neg):258195
ASPDPTPPGPITEEQ
>IEDB(Cont_neg):196904
YCREHLAQIDDELKN
>IEDB(Cont_neg):283526
ENNAQNNGLSSNKSD
>IEDB(Cont_neg):331610
LMFGLAIYIMFRGSC
>IEDB(Cont_neg):304658
GSSGRRRGGGESEPP
>IEDB(Cont_neg):312634
IKGQWRYLVYPGVCA
>IEDB(Cont_neg):181246
VENLAKAAKEMLANS
>IEDB(Cont_neg):307809
HEAELLLEDMRKENE
>IEDB(Cont_neg):919244
RQKYEYSMNPVEYEI
>IEDB(Cont_neg):269409
DLPAAYSSFRGITPI
>IEDB(Cont_neg):399511
TSPLFLFLLACAAAA
>IEDB(Cont_neg):334577
LSAEEAQPLLGLLEM
>IEDB(Cont_neg):381563
SLASPPAPAAPAVSP
>IEDB(Cont_neg):339378
MMTGRVLLVCAVCVL
>IEDB(Cont_neg):287806
ETVQKEKLESKTKEE
>IEDB(Cont_neg):255621
APPDTECQKTVSLQT
>IEDB(Cont_neg):170467
CGKGEDLCANDSYVT
>IEDB(Cont_neg):173676
VLLALLLSGAARAAE
>IEDB(Cont_neg):171684
KDVNETQKKVSEMEQ
>IEDB(Cont_neg):383887
SPLLLLLVVLRLLLL
>IEDB(Cont_neg):510317
WDFIMKENPQCILNK
>IEDB(Cont_neg):410979
VSDGSGDEDLLLQWR
>IEDB(Cont_neg):537827
SKRTADPKNAWQDAH
>IEDB(Cont_neg):273197
DVSSGPSGGVGGGKN
>IEDB(Cont_neg):345618
NQKESTKDKNGVGTN
>IEDB(Cont_neg):412225
VTITLVPLRANYRTE
>IEDB(Cont_neg):227038
ANAGQFLSFASLFLP
>IEDB(Cont_neg):584
ACNWTRGERCDLEDRDRS
>IEDB(Cont_neg):252254
AKATATAETKATAGK
>IEDB(Cont_neg):742095
TTPVVHRALFYASAVLRQPF
>IEDB(Cont_neg):402401
TYTTANDCLIVDATI
>IEDB(Cont_neg):196763
RSGILAVPRGQFEAS
>IEDB(Cont_neg):514614
EGLQSWGKEMGLQKG
>IEDB(Cont_neg):247634
ADGLQGSKGTTSTLS
>IEDB(Cont_neg):259792
ATTGDSDGSTAVFHT
>IEDB(Cont_neg):246759
AASYTAKTVPAQKND
>IEDB(Cont_neg):537658
RSPLPSHARSQPGLC
>IEDB(Cont_neg):416959
YPGRQFVRPFGVPKD
>IEDB(Cont_neg):132505
NNRLPTSFNYG
>IEDB(Cont_neg):47457
PEVPAYNASEKYPSMTSVNS
>IEDB(Cont_neg):395295
TKRIPAEAAATTNNT
>IEDB(Cont_neg):280904
EKEKEKEKELDEEHK
>IEDB(Cont_neg):315040
ITKRQKCDVVIPNNL
>IEDB(Cont_neg):334564
LSAAVLSLSSPLGTP
>IEDB(Cont_neg):309585
HRGSRKVSSAVPEGE
>IEDB(Cont_neg):249473
AETEEPEIGIVPGVD
>IEDB(Cont_neg):266822
DEREADCVVQLRFDD
>IEDB(Cont_neg):323339
KSKEEKGNKEKMENI
>IEDB(Cont_neg):389347
SVPQPEVAQQGETED
>IEDB(Cont_neg):270494
DPTEQTNDNSQSQNE
>IEDB(Cont_neg):45267
NNTRPPLGNWFGCTWMNSTG
>IEDB(Cont_neg):233851
SNRVVDLMAHMASKE
>IEDB(Cont_neg):262480
CGEEIAKDPVGANDA
>IEDB(Cont_neg):857163
VRFTQFMEEVKKARA
>IEDB(Cont_neg):285946
ESDAATTTTQNNHDA
>IEDB(Cont_neg):300895
GLYNSSFRSSFLGET
>IEDB(Cont_neg):285314
ERIMADEMIRRSKLE
>IEDB(Cont_neg):534971
AGDGTTTATVLARSI
>IEDB(Cont_neg):400132
TTASSSSSSTTAAVA
>IEDB(Cont_neg):244796
AAAPKNGTAMPGDND
>IEDB(Cont_neg):341579
NDAKNKTYETSTVAD
>IEDB(Cont_neg):310549
HVVNSRNTLEQARHH
>IEDB(Cont_neg):581208
QRMYGCDVGPDGRLL
>IEDB(Cont_neg):127974
FIPQNVAPNASVLVFFHNTM
>IEDB(Cont_neg):319920
KKGSGGSEDKKGIGG
>IEDB(Cont_neg):249693
AFDEINELFVIGDSA
>IEDB(Cont_neg):315183
ITSGVLLYAQFYLSV
>IEDB(Cont_neg):410552
VRHSEKMPLGTAVPN
>IEDB(Cont_neg):286952
ETDDTDGSTAVSHTT
>IEDB(Cont_neg):307249
GYYIGLSAETGDLTD
>IEDB(Cont_neg):276436
EEDKEDDIVLHDPTQ
>IEDB(Cont_neg):853358
IMEWGKCLGLKEG
>IEDB(Cont_neg):525561
RYENKDLKARLENAM
>IEDB(Cont_neg):158782
FSASARALTDAETKA
>IEDB(Cont_neg):97537
NYEEAQTLSKILLKDL
>IEDB(Cont_neg):307442
HAQRHDGVAADTLNN
>IEDB(Cont_neg):266959
DEVETEETNVSEEET
>IEDB(Cont_neg):62399
SVWNRRALHYESQLWSKIPN
>IEDB(Cont_neg):345754
NQTPPPVLPSAVTSP
>IEDB(Cont_neg):245078
AADNKKNTQLEVAKE
>IEDB(Cont_neg):335516
LSTTTFFGTSPRFVN
>IEDB(Cont_neg):171281
GQNLKLTGGLFSR
>IEDB(Cont_neg):357854
PVHTTGKSKSTAASG
>IEDB(Cont_neg):509669
GHNLGISHDTGSCSC
>IEDB(Cont_neg):398502
TRETSDQGKHNGEKR
>IEDB(Cont_neg):537449
QQLAEERSQLLGSAH
>IEDB(Cont_neg):330371
LLHSGGVNLILSTSE
>IEDB(Cont_neg):269893
DNGNSTHWNDEYGGV
>IEDB(Cont_neg):248702
AEGIPTTQSPATPVQ
>IEDB(Cont_neg):339245
MMCFQRGNYCSALHA
>IEDB(Cont_neg):919016
LTTSDNTNWIHVPDY
>IEDB(Cont_neg):339303
MMMTCRLLCALLVLT
>IEDB(Cont_neg):172142
LKKALAAAGYDVEKN
>IEDB(Cont_neg):99093
AGKSQSENFEYVAFK
>IEDB(Cont_neg):244527
AAADPEVARSAFCQG
>IEDB(Cont_neg):400848
TTQTSSTTPTDVGES
>IEDB(Cont_neg):227824
QQQKQKQEEEPLEVQR
>IEDB(Cont_neg):356225
PSLISKPKEDEKSKH
>IEDB(Cont_neg):320898
KLSSMPEGERPPPPP
>IEDB(Cont_neg):276371
EEDDTKEVEGTRKEE
>IEDB(Cont_neg):284973
EQVKVVDGGARGGGN
>IEDB(Cont_neg):259308
ATKVKNGFKFTGPGS
>IEDB(Cont_neg):283502
ENLTYRVPVEDDDGN
>IEDB(Cont_neg):248923
AEKTSSSISKNDSDD
>IEDB(Cont_neg):306303
GVGLTNGDTAMEMRI
>IEDB(Cont_neg):339819
MQTVDKRADAVHNAD
>IEDB(Cont_neg):310487
HVQRMEACGCFLEES
>IEDB(Cont_neg):952210
KLTLKGMSYVMCTGSFKL
>IEDB(Cont_neg):755663
ITAKSHKSAVEYNIF
>IEDB(Cont_neg):538832
FELIKTEAKQPATLRKYC
>IEDB(Cont_neg):324473
KVEPKDQTLSVGEEG
>IEDB(Cont_neg):233425
APGTNASVEAGHATL
>IEDB(Cont_neg):378736
SGAPRVLKEGEGEEK
>IEDB(Cont_neg):853049
HILVSHEKHSEKK
>IEDB(Cont_neg):323874
KTEGLLDEAAKHTAI
>IEDB(Cont_neg):290660
FIVEVNHPGWCGTVP
>IEDB(Cont_neg):337473
LYKNGVYDLLKWSEA
>IEDB(Cont_neg):332548
LPLNQATASVAEMIE
>IEDB(Cont_neg):416168
YGRRRVYESTDKGNT
>IEDB(Cont_neg):297779
GGIDGTKGLNVPPFA
>IEDB(Cont_neg):277594
EELAENVVSGDILAQ
>IEDB(Cont_neg):402308
TYDVTLNRQEGSAFS
>IEDB(Cont_neg):292249
FSMQRSGCGDENYAA
>IEDB(Cont_neg):336194
LTTSEGNPQSEDDFK
>IEDB(Cont_neg):262374
CGAGGCFANEAEASA
>IEDB(Cont_neg):308755
HKTASFFDFNKQMTL
>IEDB(Cont_neg):314044
IQQVSLVQFPHYNED
>IEDB(Cont_neg):321360
KNGTVNESAVGECKR
>IEDB(Cont_neg):389648
SVYAGDRDNNAVGGC
>IEDB(Cont_neg):270512
DPTVKESAAWALGYV
>IEDB(Cont_neg):246891
AATLPGGGATDYAIH
>IEDB(Cont_neg):278032
EERALLEDHSDQPQG
>IEDB(Cont_neg):321266
KNEEKETDGAEPPAK
>IEDB(Cont_neg):299692
GKETDVILPGPGQYS
>IEDB(Cont_neg):277695
EELQSQLKESRHGEE
>IEDB(Cont_neg):285035
ERAQLARYLGYSSTL
>IEDB(Cont_neg):247947
ADSQEQRSLPSGAEG
>IEDB(Cont_neg):172274
LRVYKPSAGNNSLYR
>IEDB(Cont_neg):338819
MKDLFTSSTKEAKSL
>IEDB(Cont_neg):138370
EMECGSRGNRYF
>IEDB(Cont_neg):316820
KDALTLAQEGREVVQ
>IEDB(Cont_neg):919095
NPVEYEIVKNLFNVG
>IEDB(Cont_neg):302310
GPSTVMSTASTPPLP
>IEDB(Cont_neg):357579
PTTSPLLLLLLVVAS
>IEDB(Cont_neg):381748
SLFIHLNDAKNKTYE
>IEDB(Cont_neg):299222
GIKVFQGEREMAADN
>IEDB(Cont_neg):305661
GTQSSSSSSSTTRIL
>IEDB(Cont_neg):255151
APASDGNKPGDSSNL
>IEDB(Cont_neg):332552
LPLPPLEEKPDALVL
>IEDB(Cont_neg):305578
GTPKLNSTDIQQEVQ
>IEDB(Cont_neg):270069
DNSTTEHGDMHTPKK
>IEDB(Cont_neg):851557
DFFTKHFTDIK
>IEDB(Cont_neg):333315
LQLTSQPERGITPAP
>IEDB(Cont_neg):284289
EPSILEWEAGKIIMI
>IEDB(Cont_neg):688912
FDRGYLAPYFI
>IEDB(Cont_neg):381678
SLEGTTLLSKTRVFQ
>IEDB(Cont_neg):918365
AEATLPVQGENYSGS
>IEDB(Cont_neg):270396
DPPRERTTQNSWKKD
>IEDB(Cont_neg):297986
GGMGGNGAVPMGGME
>IEDB(Cont_neg):255620
APPDGRGSEGGARQA
>IEDB(Cont_neg):364276
QSGAGNNWAQGHYTE
>IEDB(Cont_neg):511120
AINRAVSANAKLLEQ
>IEDB(Cont_neg):351917
PKGGAAGMGSKPGAP
>IEDB(Cont_neg):357216
PTKTAAPTELNDNIH
>IEDB(Cont_neg):233076
VLATLAIIIFGKSAA
>IEDB(Cont_neg):780159
SVGKVIGIHIGGNGRQGFCA
>IEDB(Cont_neg):230572
KSDLENSIKDVIINQKITD
>IEDB(Cont_neg):402017
TVSPTGVAVRLHGAP
>IEDB(Cont_neg):246609
AASGDAHKATASTAA
>IEDB(Cont_neg):347800
NWVRYHYNLGEACVY
>IEDB(Cont_neg):372014
RRDVAGENFTDDSTR
>IEDB(Cont_neg):248194
AEAERDDARQKLRGA
>IEDB(Cont_neg):313259
IMNGGGQRHSLSMSV
>IEDB(Cont_neg):257402
ASAGGSDGSTAVSHI
>IEDB(Cont_neg):854951
NSDQKGPVIVWTSLE
>IEDB(Cont_neg):248709
AEGKQNENKDANPKE
>IEDB(Cont_neg):944594
PVPPGCVDAEYSRTR
>IEDB(Cont_neg):301252
GNESEAKDGTTKKTP
>IEDB(Cont_neg):9774
DPTATDAKQHHRHGYEKPEE
>IEDB(Cont_neg):245010
AADEDGRAPETASVP
>IEDB(Cont_neg):272004
DSVNALRVGKMLQEL
>IEDB(Cont_neg):345923
NRLSVMAHARNATVF
>IEDB(Cont_neg):334480
LRVDYIIYEPSQWLQ
>IEDB(Cont_neg):254233
AMFSLLGAPFGVPGI
>IEDB(Cont_neg):285856
ESACHYMRRPLNRDV
>IEDB(Cont_neg):514724
EIPNFKAYIFDTKND
>IEDB(Cont_neg):294451
GCAEEVSRRTGGANA
>IEDB(Cont_neg):267865
DGQARNKEVSPPEIK
>IEDB(Cont_neg):334385
LRSLVGEFVRSRLRS
>IEDB(Cont_neg):527767
TPAIPAELKVQSSAS
>IEDB(Cont_neg):354364
PPPPRQRQQLSSYAA
>IEDB(Cont_neg):944118
AEGAGPDARPRVYSI
>IEDB(Cont_neg):288293
EVMPDAVATHHRLIR
>IEDB(Cont_neg):28047
IPRPRPRPQHPEREP
>IEDB(Cont_neg):76213
YTVTSTDDNPVNP
>IEDB(Cont_neg):918570
EHLQKEFDNFVHGFY
>IEDB(Cont_neg):276376
EEDEDEDSNPNEEEE
>IEDB(Cont_neg):387637
STASPTDGPRMTAEQ
>IEDB(Cont_neg):918384
AKDEIHVPPFHSKYN
>IEDB(Cont_neg):310161
HTPTPDDSDSSTAAP
>IEDB(Cont_neg):345259
NPGSQVAMDEEDPYE
>IEDB(Cont_neg):313853
IPTLSGEGSLYACSK
>IEDB(Cont_neg):364373
QSIPHEQSPNQALPP
>IEDB(Cont_neg):412432
VTQEASRAPRTKLDL
>IEDB(Cont_neg):353833
PPEIPAGATSGTEHT
>IEDB(Cont_neg):340556
MVKCLVLDEADRLFE
>IEDB(Cont_neg):64637
TKPNDVYSFSLA
>IEDB(Cont_neg):192594
QPQQPAQLEAIRSL
>IEDB(Cont_neg):289829
FFFFQCVFFEIFWIF
>IEDB(Cont_neg):409250
VPAVTLLPDGEAVVA
>IEDB(Cont_neg):489502
DKAMLPNTGETQTETPAVEK
>IEDB(Cont_neg):286098
ESEVKEQDDPEPGES
>IEDB(Cont_neg):489848
WHHPSQRLLFNVSQG
>IEDB(Cont_neg):271713
DSQDSDSGVDTGSVG
>IEDB(Cont_neg):336302
LVARLQLSVLSLDGV
>IEDB(Cont_neg):187947
RPSHGKREQDEDEDED
>IEDB(Cont_neg):855296
PRSHRFKRQYSCGQC
>IEDB(Cont_neg):272805
DVEEEEREEETVETA
>IEDB(Cont_neg):266814
DEQREATYTAVINLF
>IEDB(Cont_neg):137317
VSACVNFTDYVA
>IEDB(Cont_neg):251695
AIDNTINHRVKDAWS
>IEDB(Cont_neg):103154
ETVGVVEAHGTGTPI
>IEDB(Cont_neg):313256
IMMTSCDDGSRRVYG
>IEDB(Cont_neg):919204
QLLGGIGAGNPLLQG
>IEDB(Cont_neg):19359
GELSKQTGQQVSIAPNAGLD
>IEDB(Cont_neg):298814
GGYRRGGGSGYRGSR
>IEDB(Cont_neg):284859
EQRLVSLEEEVKVLR
>IEDB(Cont_neg):355732
PRTPPVQRRLDFSGK
>IEDB(Cont_neg):131105
TGGIGNKLCALLYGD
>IEDB(Cont_neg):249487
AETEQQDQDKDASNM
>IEDB(Cont_neg):271829
DSSLHATSTFQGRRS
>IEDB(Cont_neg):269243
DLFQTVRCFSSYTNP
>IEDB(Cont_neg):283998
EPHTIPMKVTGKCGS
>IEDB(Cont_neg):299193
GIIFDTYDNDGLRDN
>IEDB(Cont_neg):281134
EKINGELIEIKSDDE
>IEDB(Cont_neg):273145
DVSASGTEGGLGGTR
>IEDB(Cont_neg):851459
CTPHNMRHGEAMVLA
>IEDB(Cont_neg):171896
KQEKKRLKISKKPKD
>IEDB(Cont_neg):258425
ASSGDSSRSKESSEK
>IEDB(Cont_neg):352479
PLGNSVSADTAAANS
>IEDB(Cont_neg):276992
EEEPQKSDRAKITKR
>IEDB(Cont_neg):249681
AFAVLLLLLVVWMMC
>IEDB(Cont_neg):528156
TSNLISDVDESTQRA
>IEDB(Cont_neg):285106
ERDTVCIPFTVQTVY
>IEDB(Cont_neg):335599
LSYTHDKKWRIIFNG
>IEDB(Cont_neg):754706
DGVREELEVLVQDKG
>IEDB(Cont_neg):756603
PVQGSKYAADRNHYR
>IEDB(Cont_neg):287258
ETKELENPVPHGADS
>IEDB(Cont_neg):288847
EYNAPEHPSEDILAE
>IEDB(Cont_neg):91266
ESIDHVTIDKQSE
>IEDB(Cont_neg):108763
AKMPNASFSTLKIQPS
>IEDB(Cont_neg):850859
NSATETSFSFQR
>IEDB(Cont_neg):853419
IQRRGGNVADLL
>IEDB(Cont_neg):280610
EKAAAHYGVTPVDGV
>IEDB(Cont_neg):421453
NSKPNTLLLPHHADA
>IEDB(Cont_neg):364764
QTEESSEDLNKQPQG
>IEDB(Cont_neg):276902
EEEKARRNEDVKLVE
>IEDB(Cont_neg):128418
DITEETLHSRFLEGV
>IEDB(Cont_neg):324639
KVMLYTQKVRHSLEV
>IEDB(Cont_neg):182046
AGWQWSDGTPLNYLN
>IEDB(Cont_neg):288389
EVQHVQSKNEEKETD
>IEDB(Cont_neg):301179
GNDDVVSHNSGERTE
>IEDB(Cont_neg):65346
TNIRTTLLTTNT
>IEDB(Cont_neg):251531
AHQKSPAYLFRSDGT
>IEDB(Cont_neg):262674
CGVKTAPDTPIRVDV
>IEDB(Cont_neg):355392
PRARLDAESSTSHAG
>IEDB(Cont_neg):244395
AAAAAVATLSSGCKR
>IEDB(Cont_neg):324504
KVGDSDGSTAASRTT
>IEDB(Cont_neg):273341
DWAFKAMFKAREEVD
>IEDB(Cont_neg):307015
GWETPPTAGSAATTG
>IEDB(Cont_neg):528110
TSDGFQFNGQGIVGV
>IEDB(Cont_neg):330236
LLFLLVCITLGLHWW
>IEDB(Cont_neg):489844
VVPEPNALAETKKKAEEAKA
>IEDB(Cont_neg):251951
AIRDEHDDDDGWLHP
>IEDB(Cont_neg):256311
AQKNEDKVDNGDQRP
>IEDB(Cont_neg):296959
GGAGSAQALTLRAAQ
>IEDB(Cont_neg):253794
ALQEALDIERVVLVH
>IEDB(Cont_neg):266975
DEVPGPGTYDVPMML
>IEDB(Cont_neg):386932
SSRTKPRDEQPKPSD
>IEDB(Cont_neg):250533
AGGRADRGAKRMPLR
>IEDB(Cont_neg):298117
GGPENAKASLGAQTG
>IEDB(Cont_neg):269434
DLPTADTVAQGITEM
>IEDB(Cont_neg):332274
LPEGDANRNTKMMMQ
>IEDB(Cont_neg):291843
FRDVMRREGFVGFYR
>IEDB(Cont_neg):695828
PRPPLGPPLSSSIGL
>IEDB(Cont_neg):287169
ETGQPIVPAGSISPS
>IEDB(Cont_neg):737914
VGQTLPLPLSAGTET
>IEDB(Cont_neg):144066
RQSSGSSSSGFGASRGSSSR
>IEDB(Cont_neg):280757
EKDDTSTTKRISAGG
>IEDB(Cont_neg):292230
FSLTSGVLMVAVIVT
>IEDB(Cont_neg):171236
GKVQFQGKKTKFASD
>IEDB(Cont_neg):535497
EDIQERRQQVLDRYH
>IEDB(Cont_neg):512111
ASVAVALTVLGAGFA
>IEDB(Cont_neg):279153
EGGGNGLRHTSNSGN
>IEDB(Cont_neg):314089
IQTQQDAQALKGNAT
>IEDB(Cont_neg):1335170
RVSSSSTKAAYTTST
>IEDB(Cont_neg):255290
APESNATGKEEEKRN
>IEDB(Cont_neg):117850
FDRLNTGILNKHLQDLMEGL
>IEDB(Cont_neg):353912
PPGGNPSASGQGTAL
>IEDB(Cont_neg):392388
TEEEISNKNTARVDE
>IEDB(Cont_neg):288332
EVPESLLSIKREVYK
>IEDB(Cont_neg):326836
LEDMKKVLAAWKEKD
>IEDB(Cont_neg):324888
KWSLEMADTNFEGWR
>IEDB(Cont_neg):387141
SSSSGSSDTEGVKRP
>IEDB(Cont_neg):247618
ADGGECSEPTPVPPA
>IEDB(Cont_neg):304552
GSRERPLPSRLIPPV
>IEDB(Cont_neg):694884
HRKKKAARTEQPRAT
>IEDB(Cont_neg):284351
EPTPKASELPEKPAN
>IEDB(Cont_neg):365680
QYWPPDHLLLWQHMH
>IEDB(Cont_neg):149922
RVVNTDDYVTRTSIF
>IEDB(Cont_neg):279572
EGQAETTSPSSPADD
>IEDB(Cont_neg):128474
DVIAQGIGKLASVPA
>IEDB(Cont_neg):292190
FSKMLKETKVIGKQF
>IEDB(Cont_neg):333330
LQMTGRELNGVAIEV
>IEDB(Cont_neg):227486
QGMHMVAGHDANDAV
>IEDB(Cont_neg):246712
AASRKKHETNITFSN
>IEDB(Cont_neg):354675
PPTKNEKPEGDSKAK
>IEDB(Cont_neg):196426
ENNVKVQIVKNTLAN
>IEDB(Cont_neg):857444
YGIGNRDVERIWRLV
>IEDB(Cont_neg):398194
TQQQITGGSQREDKG
>IEDB(Cont_neg):284155
EPPAVKLKENVPAEL
>IEDB(Cont_neg):245631
AAGSASVGRISGGAF
>IEDB(Cont_neg):259910
ATVEVAQMRYLDDAV
>IEDB(Cont_neg):255138
APAPPSKDATQGQHS
>IEDB(Cont_neg):409230
VPAPTPAAPQPTEQA
>IEDB(Cont_neg):263807
CVCATAAATGVRVRP
>IEDB(Cont_neg):321457
KNLRKAALEGNLGGG
>IEDB(Cont_neg):103736
WQGDTGITYQGWQTQ
>IEDB(Cont_neg):530192
YHCSLWLNQSLEDEQ
>IEDB(Cont_neg):756506
PKIVADKDYSVTANS
>IEDB(Cont_neg):383434
SPASNNPDQAAESET
>IEDB(Cont_neg):328130
LGDSVYVLLGNYSRT
>IEDB(Cont_neg):50576
QEEMQPRGEQMRRM
>IEDB(Cont_neg):245377
AAEQTVLSLEKAKEA
>IEDB(Cont_neg):269689
DMPALSECGQKNHIH
>IEDB(Cont_neg):340465
MTTIGTYNEEGVNVD
>IEDB(Cont_neg):245766
AAKAAAAAKAAAEAA
>IEDB(Cont_neg):80259
AHLGGSSATPVQ
>IEDB(Cont_neg):256625
AQTGNSTNEQSVVVI
>IEDB(Cont_neg):271568
DSLEAGLEAALWWRN
>IEDB(Cont_neg):150023
VPDSDFMDIIRLHRP
>IEDB(Cont_neg):696724
TSTSPVVTPIPGTGY
>IEDB(Cont_neg):1068228
SEFILVQADTPSSPS
>IEDB(Cont_neg):170583
DKYGINDNGTTEPRV
>IEDB(Cont_neg):312772
IKTPSSTTPPSVKVL
>IEDB(Cont_neg):106143
TPEFLAQAFQVDDRQ
>IEDB(Cont_neg):337554
LYRSPGAQNDPMWEQ
>IEDB(Cont_neg):337134
LWCGAGGGYGLPAGY
>IEDB(Cont_neg):283884
EPDAYVQDQRLFRII
>IEDB(Cont_neg):244983
AADAAGTREEKQNEN
>IEDB(Cont_neg):344723
NNAAGRGPAQGAAAS
>IEDB(Cont_neg):247061
AAVLLDLDMDHTMSV
>IEDB(Cont_neg):381680
SLEHVSSTRHPLPLQ
>IEDB(Cont_neg):320336
KKTKTPHNTVEGSNT
>IEDB(Cont_neg):367041
RECPSVLRLFRMAGA
>IEDB(Cont_neg):855693
RDTVIHFSANRGC
>IEDB(Cont_neg):330122
LLDVTPLSLGIETLG
>IEDB(Cont_neg):266781
DEPNALHLWITDNSR
>IEDB(Cont_neg):286478
ESQAAGLSVTELPGA
>IEDB(Cont_neg):323696
KSVKWASKLHEVARI
>IEDB(Cont_neg):741220
APSLEEVMVNVSAPPGGQLV
>IEDB(Cont_neg):233045
TLGDDFKAWLETAVA
>IEDB(Cont_neg):254694
ANKKYHVALQMDCDD
>IEDB(Cont_neg):371440
RQAESDHAINHLAIS
>IEDB(Cont_neg):393154
TFCIAGYLRRQAESD
>IEDB(Cont_neg):302022
GPHARFLVQYNVPFL
>IEDB(Cont_neg):946477
KNKTPFLKKESREKC
>IEDB(Cont_neg):321317
KNFGIGHDVPYARDL
>IEDB(Cont_neg):852611
GARMIQQTTQKRL
>IEDB(Cont_neg):250565
AGGSHAGSVPGAGSS
>IEDB(Cont_neg):306114
GVDATNHENNAVGVC
>IEDB(Cont_neg):255175
APAVIRENPVEQKEM
>IEDB(Cont_neg):568762
VVLVGARGTVYGFCLLSND
>IEDB(Cont_neg):179243
MAYSWDNRVKYVVRY
>IEDB(Cont_neg):265647
DDETGVPYGCPYHCG
>IEDB(Cont_neg):247903
ADRPGQVGHLWNTEP
>IEDB(Cont_neg):32588
KNPHLAYNPFRMPTTSTASQ
>IEDB(Cont_neg):358960
QDAPEGTRGRKGIME
>IEDB(Cont_neg):332282
LPEGSLEEEVEEETV
>IEDB(Cont_neg):342069
NEALNMDGMEFENGA
>IEDB(Cont_neg):255009
ANYEPKKEESLFIHL
>IEDB(Cont_neg):334178
LRNNMFEMAHQLVGV
>IEDB(Cont_neg):255075
APAEGIPTAQSPATP
>IEDB(Cont_neg):331123
LLRSVWGKEEYDKAN
>IEDB(Cont_neg):742407
RVFDSGANEFLIEGI
>IEDB(Cont_neg):952949
SSLDVVAHFQHLAAIEAE
>IEDB(Cont_neg):142190
ITGRLTALNAFVSQTLTRQA
>IEDB(Cont_neg):259893
ATVAELENQVKAHEE
>IEDB(Cont_neg):313633
IPGVTKSIVDQIVLA
>IEDB(Cont_neg):259594
ATQVGAADASPGSGP
>IEDB(Cont_neg):857458
YHHIPVMINMWYL
>IEDB(Cont_neg):330491
LLLFLVACAAAAAVV
>IEDB(Cont_neg):931843
TPVYKLDISEATQVG
>IEDB(Cont_neg):16811
FLPLLPIFFCLWVYI
>IEDB(Cont_neg):357032
PTEGSQSTSDANDTA
>IEDB(Cont_neg):161249
KKKMMKHLGEVRRFF
>IEDB(Cont_neg):303223
GRLIDLLEMRATNLL
>IEDB(Cont_neg):919029
MEFFGQEEIKFEGSV
>IEDB(Cont_neg):137204
ILFLLAGAQHLL
>IEDB(Cont_neg):292006
FRTTVSALKKLQPLG
>IEDB(Cont_neg):301851
GPCRQQSGSHEPTPV
>IEDB(Cont_neg):287064
ETEKYQGRWRQNRAP
>IEDB(Cont_neg):266661
DELMAGVSGIGYYTA
>IEDB(Cont_neg):378675
SGAATTGAASQSGNP
>IEDB(Cont_neg):334034
LRITSACRGGYMMYH
>IEDB(Cont_neg):232736
AVATLLGMALSAALG
>IEDB(Cont_neg):269806
DNDGRTAVSHSASPL
>IEDB(Cont_neg):287799
ETVNTNVVPTLSERA
>IEDB(Cont_neg):372731
RRVVQQMVAETQRQM
>IEDB(Cont_neg):292411
FTADEPRFSTDDSIV
>IEDB(Cont_neg):265603
DDEGKMALIRESYFF
>IEDB(Cont_neg):353840
PPEKLSALKARAVKK
>IEDB(Cont_neg):297610
GGGNSSGSAPVHPPS
>IEDB(Cont_neg):271985
DSVEAQDQQPKKKRG
>IEDB(Cont_neg):514941
ELVLVDNVFTYTVKY
>IEDB(Cont_neg):254930
ANTEDSDGSTAVSHT
>IEDB(Cont_neg):272978
DVKPDNILFKAQAVK
>IEDB(Cont_neg):755247
GGPGGLTSAAPAGGD
>IEDB(Cont_neg):258028
ASLFNQRRYMVDNLV
>IEDB(Cont_neg):315674
IYAEGDLEGPPAALS
>IEDB(Cont_neg):170209
ADVFIVFTDNETFAG
>IEDB(Cont_neg):17847
FSSPFIIATSNWSNPSPKTV
>IEDB(Cont_neg):357377
PTPQGPPSDSAVSNT
>IEDB(Cont_neg):277794
EENDDEADGNAGSGT
>IEDB(Cont_neg):289906
FFLLLYGLVARQALR
>IEDB(Cont_neg):279766
EGSSKERSEGGSFMS
>IEDB(Cont_neg):248042
ADVLLKQGNITTTDA
>IEDB(Cont_neg):248218
AEAGLASEHKEEVPE
>IEDB(Cont_neg):345334
NPLNTVGKAAGLAAG
>IEDB(Cont_neg):251788
AIIEEKEVMLITAPV
>IEDB(Cont_neg):290338
FGTCWPDLEKEYQKD
>IEDB(Cont_neg):233022
SGYLLWSGVAGVVTG
>IEDB(Cont_neg):387155
SSSSNPNGNDLSKTL
>IEDB(Cont_neg):310004
HSVFLRRELMELERN
>IEDB(Cont_neg):365574
QWVWESAGDGQYYIY
>IEDB(Cont_neg):285924
ESAVEECKREAKKAL
>IEDB(Cont_neg):278289
EETIADVMGVRMQSL
>IEDB(Cont_neg):258515
ASSTLLTTLQSGVAA
>IEDB(Cont_neg):315472
IVLPEYHVHEVRYID
>IEDB(Cont_neg):423356
IKIISKIENHEGVRR
>IEDB(Cont_neg):911826
PRLFNYYWHIQLDNL
>IEDB(Cont_neg):280959
EKEQLKKFVRLQSKF
>IEDB(Cont_neg):355085
PQNKLQKVIKKTEKH
>IEDB(Cont_neg):347733
NVVKLYDVFMDKSTV
>IEDB(Cont_neg):10400
DTLLELLIEDFDIYVDSFPQ
>IEDB(Cont_neg):754404
ADPEVQQIMSDPAMR
>IEDB(Cont_neg):944321
GCDAALVRARYGLRF
>IEDB(Cont_neg):254248
AMGTCKSAAAELKGK
>IEDB(Cont_neg):323029
KRSRNRSMSGPPFVL
>IEDB(Cont_neg):244833
AAAQKTLEAAEKAAA
>IEDB(Cont_neg):323243
KSFIAFMQFKTMKVL
>IEDB(Cont_neg):288337
EVPGPGTYDVTKTTT
>IEDB(Cont_neg):357263
PTLSEEAPQTPKTIT
>IEDB(Cont_neg):267991
DGSGLTVAQRSLLHT
>IEDB(Cont_neg):356838
PSVVSLAAPSPSSER
>IEDB(Cont_neg):336719
LVLQRIQHGSTAAAS
>IEDB(Cont_neg):270139
DPAAAAPGGGGGGPA
>IEDB(Cont_neg):931892
TSLEKFAVKSCLSQL
>IEDB(Cont_neg):113482
GQWLQPGQGQQGYY
>IEDB(Cont_neg):45520
NPYTNAVGFMPNLLA
>IEDB(Cont_neg):227140
ENRFVTLDGQQFYWP
>IEDB(Cont_neg):260214
AVEECKREAKKALCD
>IEDB(Cont_neg):299564
GKDEAQNGNVANNPS
>IEDB(Cont_neg):342913
NGAGGTTNSATDPQK
>IEDB(Cont_neg):336838
LVQRGAATVSGSHAA
>IEDB(Cont_neg):245451
AAFKNTHMNNINKPG
>IEDB(Cont_neg):306256
GVGAGIASIALIPLL
>IEDB(Cont_neg):247310
ACVKYGTVGGKTNYV
>IEDB(Cont_neg):260959
AVSLFLSFLFLFCCF
>IEDB(Cont_neg):281824
EKVDENVMQPEKQRR
>IEDB(Cont_neg):294744
GDCMTSGVLGTNCSR
>IEDB(Cont_neg):278877
EGDANRNTKMMMQYA
>IEDB(Cont_neg):284571
EQIALMKPKSEREGE
>IEDB(Cont_neg):918469
DEVLKTTDAKDEIHV
>IEDB(Cont_neg):352493
PLGTEEEEEEEVETV
>IEDB(Cont_neg):268591
DISPAAAFEKNRKPR
>IEDB(Cont_neg):227494
QQDQDHTQEARNQDS
>IEDB(Cont_neg):255117
APAKQTPKKAASAPA
>IEDB(Cont_neg):383439
SPASSGAAQDVFRCP
>IEDB(Cont_neg):1064227
KDAFYVRNFTLRGAP
>IEDB(Cont_neg):265539
DDDNALTNDADEGNA
>IEDB(Cont_neg):170202
ADKKPARGQKPEQRS
>IEDB(Cont_neg):276422
EEDGTEEEETKKEEA
>IEDB(Cont_neg):856995
VIYKSCSSKLKVLAT
>IEDB(Cont_neg):261124
AVVAIRTSPDVACLS
>IEDB(Cont_neg):381667
SLEEISSTLVVVHGA
>IEDB(Cont_neg):309246
HPDFGLISWAEFVHH
>IEDB(Cont_neg):297827
GGKAPPPPPPPPPPA
>IEDB(Cont_neg):91192
DKFTETTFGSGKK
>IEDB(Cont_neg):256048
APVNETLKSIVARNE
>IEDB(Cont_neg):291871
FRGKNNREQLKSIFS
>IEDB(Cont_neg):285849
ESAATKAKAAAEEAK
>IEDB(Cont_neg):171926
KSDIHDTVNMNIDTQ
>IEDB(Cont_neg):300029
GKQPVSNTIELSVKG
>IEDB(Cont_neg):694802
GVPVSPAVNQYHFSQ
>IEDB(Cont_neg):331141
LLRYTSTKSNGTLVS
>IEDB(Cont_neg):331244
LLTAVLYRSVRKMIA
>IEDB(Cont_neg):388799
SVAVNFATDRNTRFY
>IEDB(Cont_neg):918863
KHMNMLKQRGWENME
>IEDB(Cont_neg):225739
GKKFKCKVNNQALPA
>IEDB(Cont_neg):249987
AFVDVGLHDNVLVRG
>IEDB(Cont_neg):40025
LTLQTPTGQIHWGNL
>IEDB(Cont_neg):855860
RPFFIRINLPYSVKR
>IEDB(Cont_neg):138048
TEDSFSARKVSS
>IEDB(Cont_neg):308120
HFELHVRSSVETSGA
>IEDB(Cont_neg):297617
GGGPGGGGELADRSS
>IEDB(Cont_neg):332084
LNTGSLHAAANGGTG
>IEDB(Cont_neg):263074
CMHESMKEICDAYYS
>IEDB(Cont_neg):757148
SVTANSKIVVVTAGV
>IEDB(Cont_neg):268478
DIKQMMRRENEEYHR
>IEDB(Cont_neg):280424
EINAMPKSDSSPALE
>IEDB(Cont_neg):332277
LPEGIAGGNPPSPPE
>IEDB(Cont_neg):250719
AGKKSVEEAVLCSGF
>IEDB(Cont_neg):331288
LLTQMNNAESDGVFP
>IEDB(Cont_neg):413353
VVSSSRIGDEGSTVG
>IEDB(Cont_neg):68878
VHPQDGDALTLR
>IEDB(Cont_neg):345687
NQQPTPLQPVQQEQP
>IEDB(Cont_neg):536711
LGPGLFRGLAALQYL
>IEDB(Cont_neg):332031
LNRNIGELMGELDSR
>IEDB(Cont_neg):264056
CVLWCVAGGAVASNL
>IEDB(Cont_neg):521139
LGFSTSNVGSLNEHF
>IEDB(Cont_neg):262584
CGNEKNNWSSECDEA
>IEDB(Cont_neg):308525
HHTRSYAQLENVLKR
>IEDB(Cont_neg):280254
EICEVYYNMASTDSD
>IEDB(Cont_neg):189257
PIAIEDVRGDAHAGYI
>IEDB(Cont_neg):244493
AAAASEAAKAAATQA
>IEDB(Cont_neg):853567
KALKVVDRDGSG
>IEDB(Cont_neg):333322
LQMDVQMSPYKEQFK
>IEDB(Cont_neg):855256
PPQTLFVMEGQPSI
>IEDB(Cont_neg):172488
NHKERIANFKIEPPG
>IEDB(Cont_neg):287279
ETKNEEKAEDEEEET
>IEDB(Cont_neg):115443
QKVAGTWYSLAMAASDISLL
>IEDB(Cont_neg):373195
RSQLRRECAEEVSRR
>IEDB(Cont_neg):277118
EEFPTLDPMYRGAVS
>IEDB(Cont_neg):374587
RVWGNSRNRKGYGVQ
>IEDB(Cont_neg):313998
IQLLTSNTTDLYKRW
>IEDB(Cont_neg):335780
LTFSFNDGSVLPLRD
>IEDB(Cont_neg):280195
EHTDLLSPSKSSGEQ
>IEDB(Cont_neg):362663
QPPNGNETETPTPAT
>IEDB(Cont_neg):372725
RRVTRDASVENRSRP
>IEDB(Cont_neg):337146
LWCGAGGRCDGDADF
>IEDB(Cont_neg):247081
AAVPYWIIKNSWTTQ
>IEDB(Cont_neg):250344
AGEYWVSWWITQLRR
>IEDB(Cont_neg):382960
SNGGDDGVSLKANCG
>IEDB(Cont_neg):520053
KLSRFSSWGLTADGN
>IEDB(Cont_neg):265650
DDEVMRYSMATRSHS
>IEDB(Cont_neg):283393
ENKDANPKEAPIEAT
>IEDB(Cont_neg):287978
EVEEEEEGGEKDDSE
>IEDB(Cont_neg):331893
LNGRQEEHEENGPAS
>IEDB(Cont_neg):251215
AGTIAGLNVIRVVNE
>IEDB(Cont_neg):269302
DLILHWRTRLRRKCA
>IEDB(Cont_neg):754479
AKQQAPPVRNLHQSG
>IEDB(Cont_neg):320430
KKYRNAYRLYNTVMQ
>IEDB(Cont_neg):381573
SLAYVNGVVVATVEA
>IEDB(Cont_neg):257984
ASKNETKSNPLERPS
>IEDB(Cont_neg):331960
LNLTDCAPVDGECVH
>IEDB(Cont_neg):276957
EEELKRINEEAAQGA
>IEDB(Cont_neg):320588
KLGRQRVLIFVKTKR
>IEDB(Cont_neg):245304
AAEKAAAKATAASEA
>IEDB(Cont_neg):300442
GLHRVANLSLVVNGE
>IEDB(Cont_neg):132133
AAHCLRDIPQRLVNV
>IEDB(Cont_neg):227012
AEFQASLAEGDSPQC
>IEDB(Cont_neg):334336
LRRRWALTVSPTGVA
>IEDB(Cont_neg):368213
RGEKEEVHKEQIDGG
>IEDB(Cont_neg):340349
MTFFLLLFFFSLCVC
>IEDB(Cont_neg):280567
EITPSQYASPLEIVR
>IEDB(Cont_neg):299736
GKGGKETVKEHQSQG
>IEDB(Cont_neg):252291
AKDKATGKTQNITIT
>IEDB(Cont_neg):269025
DKSTKNDNATTGVAE
>IEDB(Cont_neg):252070
AIVQLAAPVDVERQE
>IEDB(Cont_neg):254581
ANEGERYLEVLGPKG
>IEDB(Cont_neg):535306
DGDLAGRYYALKSMT
>IEDB(Cont_neg):192209
APFSSVVAGIGGQ
>IEDB(Cont_neg):257086
ARPLVVASSSLYGVV
>IEDB(Cont_neg):228182
GENFTETDIKIME
>IEDB(Cont_neg):320200
KKPVHTTGKSKSTAA
>IEDB(Cont_neg):278946
EGEAPLINADGTSNG
>IEDB(Cont_neg):372513
RRRNGNFLVATREGW
>IEDB(Cont_neg):742425
SRRGGVKVEELQDEI
>IEDB(Cont_neg):130202
VETDYTFPLAEKVKA
>IEDB(Cont_neg):886603
KENAQDRAEQL
>IEDB(Cont_neg):321990
KPPETKGNNSHNTDI
>IEDB(Cont_neg):355593
PRPGGFAGGGMPRQG
>IEDB(Cont_neg):580755
CYFFNGTERVRFLDR
>IEDB(Cont_neg):854820
NIKLVHFKICKILL
>IEDB(Cont_neg):340596
MVPAALHIMAQPPVR
>IEDB(Cont_neg):257004
ARLIPVAEEFCPISA
>IEDB(Cont_neg):522188
LTLIACQSRGNGTYP
>IEDB(Cont_neg):270663
DQNNDHLSSSSGSTP
>IEDB(Cont_neg):251353
AGVSGSDVEPPPAPT
>IEDB(Cont_neg):280304
EIESVPLLSDPVEAL
>IEDB(Cont_neg):313571
IPDVRRLRKLREFHA
>IEDB(Cont_neg):694304
ENVSQGQQQTLECGG
>IEDB(Cont_neg):307562
HCAQTAVLVGHQWRS
>IEDB(Cont_neg):266700
DEMIREADVDGDGQI
>IEDB(Cont_neg):385427
SRNRSMSGPPFVLPN
>IEDB(Cont_neg):919015
LTNSDGKLKKEIELV
>IEDB(Cont_neg):351795
PKASELPEKPANSLQ
>IEDB(Cont_neg):489536
FDPAQITSRTARGVAVPHGQ
>IEDB(Cont_neg):285070
ERDDAVAEIAQLQKE
>IEDB(Cont_neg):268829
DKHTLKVMEQEKAVW
>IEDB(Cont_neg):272810
DVEGLTANDDDGDDG
>IEDB(Cont_neg):361990
QMAENISRAETIPDG
>IEDB(Cont_neg):320306
KKSVEEAVLCSGFGV
>IEDB(Cont_neg):74154
YHVTNDCSNSSIVYETADMI
>IEDB(Cont_neg):374691
RWRRQRIAAAAAADG
>IEDB(Cont_neg):334199
LRPFHLVPASDVHHN
>IEDB(Cont_neg):386358
SSGSTSSLPREKPSS
>IEDB(Cont_neg):921446
REVLGNLKQNKPTEGTSKEN
>IEDB(Cont_neg):357466
PTSGDYDDTSLLTTN
>IEDB(Cont_neg):36793
LKAFLDSEYGRVWQVIILTG
>IEDB(Cont_neg):36730
LITNTIAGVAGLITG
>IEDB(Cont_neg):767599
IIERGCGCPKVKPGV
>IEDB(Cont_neg):117352
QEGETAICSEMTADRDPVYDESTDE
>IEDB(Cont_neg):127584
ARGGQRSADDFFTGGRQL
>IEDB(Cont_neg):357551
PTTNAKTGETDMPGS
>IEDB(Cont_neg):170695
EARKIVGAMVQIITY
>IEDB(Cont_neg):269949
DNLNSSESSGTGAPG
>IEDB(Cont_neg):249648
AEYIQSINNCYPPEI
>IEDB(Cont_neg):258089
ASMATVSAHSLCNNN
>IEDB(Cont_neg):249567
AEVAAHERRGEARTL
>IEDB(Cont_neg):256916
ARIAEIEVLRATVAE
>IEDB(Cont_neg):45708
NRLTSPSNVASHVRVNVYLS
>IEDB(Cont_neg):135589
QESYSSKKLCT
>IEDB(Cont_neg):253156
ALCVLWCGAWLCDAA
>IEDB(Cont_neg):269153
DLCDTQDRFLAQVKP
>IEDB(Cont_neg):229033
AEKDLVAKKAELAEA
>IEDB(Cont_neg):246173
AANNGKRVKKKRRAS
>IEDB(Cont_neg):854230
LNGRDIRTIPGFRVT
>IEDB(Cont_neg):369267
RKAEMSADKQRAYRF
>IEDB(Cont_neg):319825
KKENVKVERKVSTIL
>IEDB(Cont_neg):342148
NEDREEEDEEEKEER
>IEDB(Cont_neg):255841
APSGEQRGFGRGRGG
>IEDB(Cont_neg):284968
EQVILGTEYAGEMKK
>IEDB(Cont_neg):291401
FNLRYLSVDLVDDSS
>IEDB(Cont_neg):338687
MHGNNDDGGFVGGGQ
>IEDB(Cont_neg):271918
DSTAHGTPSTPADSS
>IEDB(Cont_neg):534639
YHAANQSYQYGPS
>IEDB(Cont_neg):535697
ESVDFKDIKDSLGYDKSHQF
>IEDB(Cont_neg):232867
IPVAGLGTRMLPATK
>IEDB(Cont_neg):1064572
LPLWIVSPIYYLQET
>IEDB(Cont_neg):306555
GVNDGVEPNNDSQKK
>IEDB(Cont_neg):410373
VRARREVAHLYSIIA
>IEDB(Cont_neg):229679
HSMKEGNPAHQKQPM
>IEDB(Cont_neg):253869
ALRDQEKSLKGGAGG
>IEDB(Cont_neg):246076
AALSLVPKAPLFRRC
>IEDB(Cont_neg):534966
AFTDTERLIGDAAKN
>IEDB(Cont_neg):259469
ATPGRLLHIMEEASL
>IEDB(Cont_neg):331499
LLVYALCVLWCGAAV
>IEDB(Cont_neg):170610
DNIQGITKCTIRRLA
>IEDB(Cont_neg):255437
APITITTMAPTTIKT
>IEDB(Cont_neg):346265
NSIGPSGTGDSSGGG
>IEDB(Cont_neg):277467
EEKFYREKMQAPSLV
>IEDB(Cont_neg):273450
DYLCWEGPTIPRPVL
>IEDB(Cont_neg):536098
GVTTCLRFPGQLNAD
>IEDB(Cont_neg):255989
APTPEDARSPGGPVW
>IEDB(Cont_neg):741225
AQIHTQTQENPDGFSTVSTV
>IEDB(Cont_neg):26934
IKWDNCNSTNITAVV
>IEDB(Cont_neg):128626
FGLVIQQVFDNGSIY
>IEDB(Cont_neg):365589
QYAYGESIKVVASGA
>IEDB(Cont_neg):261303
AWNQNRPTPRVKPTV
>IEDB(Cont_neg):383915
SPLLPPLLVVVACAA
>IEDB(Cont_neg):350548
PGDGPIALVLAPTRE
>IEDB(Cont_neg):336262
LVAANSGASAASSPT
>IEDB(Cont_neg):303613
GSADNATEKNKPTNP
>IEDB(Cont_neg):256770
ARDRDSNELVGSMSS
>IEDB(Cont_neg):513789
DSLKKAIAAITAVNG
>IEDB(Cont_neg):696224
RPGTTSQASGPGNSS
>IEDB(Cont_neg):519988
KKTHGNTRPSFVYGQ
>IEDB(Cont_neg):252025
AITNNTATPGDSDGS
>IEDB(Cont_neg):287015
ETEEFNTEYSNLLSA
>IEDB(Cont_neg):78430
KESWGAVWRIDTPDKLTG
>IEDB(Cont_neg):387767
STDPLSPSHAPSNQD
>IEDB(Cont_neg):114546
QQFQCAGVAVVRRTI
>IEDB(Cont_neg):172719
PNSSAKKKEEKGKNI
>IEDB(Cont_neg):580872
FDPQGALRNMAVAKH
>IEDB(Cont_neg):280122
EHNGSDGSNEKEKEG
>IEDB(Cont_neg):304830
GSTEYSPGIPYNIIE
>IEDB(Cont_neg):354078
PPLLLVACAAAAAVV
>IEDB(Cont_neg):357774
PVEGVPVVAFSTSQA
>IEDB(Cont_neg):20035
GGSSSGTVNPV
>IEDB(Cont_neg):309971
HSTAATVQDSQDDTT
>IEDB(Cont_neg):339653
MPSKELWMRRLRILR
>IEDB(Cont_neg):856043
SDECIKHTVALNL
>IEDB(Cont_neg):363152
QQKQQQDQGREHSEY
>IEDB(Cont_neg):244449
AAAAKIIAASAAKAA
>IEDB(Cont_neg):854117
LIGTEMLCWFPTLFF
>IEDB(Cont_neg):517296
GQCTWGAKSLAPWAG
>IEDB(Cont_neg):314284
IRRIDGSLGSSAWAC
>IEDB(Cont_neg):331261
LLTILHRLTTQLQSF
>IEDB(Cont_neg):318819
KGFIFGSFSSGGRSQ
>IEDB(Cont_neg):353152
PMDTRTMHLQLQSPN
>IEDB(Cont_neg):515739
FGGKTRLPLADHPDY
>IEDB(Cont_neg):1329122
ANAADLTASTTATATLV
>IEDB(Cont_neg):839362
FFMTGEGYFNEVLQFKTLST
>IEDB(Cont_neg):288488
EVSNENVVRVPVEPK
>IEDB(Cont_neg):523329
NVGSLNEHFVMFPES
>IEDB(Cont_neg):260607
AVLRIAARLDRKTLE
>IEDB(Cont_neg):301051
GMQFAEGHNQQEKEA
>IEDB(Cont_neg):258913
ATAVTTNTTDKTSTQ
>IEDB(Cont_neg):340033
MRTLEWINIGGQGRY
>IEDB(Cont_neg):398070
TQKSLGYGYVNFQNP
>IEDB(Cont_neg):291589
FPMTVHGDFTLCVGI
>IEDB(Cont_neg):182278
QSNWGIRKPDTDYFK
>IEDB(Cont_neg):291786
FQRSTDLLLQKAPFQ
>IEDB(Cont_neg):228967
WNTGGSRYPGQGS
>IEDB(Cont_neg):946145
DRELLDTSFEDLSKP
>IEDB(Cont_neg):330967
LLPPLLLVVACAAAA
>IEDB(Cont_neg):307114
GYGAFLLQDTHAPIR
>IEDB(Cont_neg):322254
KQEGSPSQTETQPKE
>IEDB(Cont_neg):266441
DEFKSPSPEEEPPET
>IEDB(Cont_neg):367072
REDPKATRLLNQCLE
>IEDB(Cont_neg):581105
MEPRAPWIEQEGPEY
>IEDB(Cont_neg):536817
LPQRLAGRDLKRLAA
>IEDB(Cont_neg):332923
LPVITNRKIVSFAPF
>IEDB(Cont_neg):528920
VKADANFDDLSSATL
>IEDB(Cont_neg):315592
IVTANDEFTWSLIRE
>IEDB(Cont_neg):262752
CIEKKLLCGNTALIF
>IEDB(Cont_neg):250624
AGGYPAAPRLPAGVG
>IEDB(Cont_neg):254019
ALTASRVKKTSKKID
>IEDB(Cont_neg):335573
LSVVAAMGLTSALAS
>IEDB(Cont_neg):267141
DFPEFLTLMARKMQD
>IEDB(Cont_neg):170371
ARARNAAPRTPAAPA
>IEDB(Cont_neg):535541
EEVQAVQQQEVYGMM
>IEDB(Cont_neg):257110
ARQEKEEKEQHEHPA
>IEDB(Cont_neg):280737
EKCVNKTAVEISGVT
>IEDB(Cont_neg):353998
PPIPPFSTGAMMDAM
>IEDB(Cont_neg):266449
DEGAGAEDGEKTRTE
>IEDB(Cont_neg):306983
GVYCNASLNATFCEE
>IEDB(Cont_neg):695584
NQRRYNSTLRPSELK
>IEDB(Cont_neg):355230
PQSHRDEGSEGTGED
>IEDB(Cont_neg):261472
AYNEIQQRRNKVTFG
>IEDB(Cont_neg):535899
GEAENNIHDLVSEYQ
>IEDB(Cont_neg):321650
KNVFDTHKDAAEKQK
>IEDB(Cont_neg):364392
QSKIYYGLMAGIHGI
>IEDB(Cont_neg):362132
QNDSSSKSVKAVQSD
>IEDB(Cont_neg):172651
PGAAGSRRADKKPAR
>IEDB(Cont_neg):346494
NSSDSSAPPVPPAMT
>IEDB(Cont_neg):229195
ETPAPAPQPEKPAPA
>IEDB(Cont_neg):537075
NDVCTNGQDLIKKNN
>IEDB(Cont_neg):229188
EQPKPAPAPQPEKPA
>IEDB(Cont_neg):342372
NEKLAEELAQREAVI
>IEDB(Cont_neg):291284
FMNILQLPEEELSQL
>IEDB(Cont_neg):854745
NDKIYVGRAYVRD
>IEDB(Cont_neg):520038
KLNPNRLQVIRERID
>IEDB(Cont_neg):260555
AVLAAQGLPLRFVTK
>IEDB(Cont_neg):398431
TRDLSQEPKTQTNEN
>IEDB(Cont_neg):151822
CYLVHSALASNS
>IEDB(Cont_neg):327466
LETGNTNVVPTLSET
>IEDB(Cont_neg):435939
KGKDKDSGEALSNIAASK
>IEDB(Cont_neg):756349
NNPRRTGHRIVAPPG
>IEDB(Cont_neg):270170
DPAKKIEKRRRIQCL
>IEDB(Cont_neg):267288
DGATNEEDAVTVCPT
>IEDB(Cont_neg):347191
NTTEKTPDEAAAAKN
>IEDB(Cont_neg):263546
CSIKQLVQQMVAQNR
>IEDB(Cont_neg):256966
ARKQKESGSREKVES
>IEDB(Cont_neg):918738
GLQKEFYSFVKLYNY
>IEDB(Cont_neg):314196
IRIAKGSNQCLVKEE
>IEDB(Cont_neg):113112
PPFTFLNSKKEIVDRKYSICKSG
>IEDB(Cont_neg):304942
GSVLFGAQVVECDAT
>IEDB(Cont_neg):277153
EEGEEGGVEGYEGRN
>IEDB(Cont_neg):383824
SPLKSVFGAPSSTDA
>IEDB(Cont_neg):332593
LPMLYMPDALGGVIK
>IEDB(Cont_neg):258903
ATATQTNHTTKPGDS
>IEDB(Cont_neg):510852
AEIDELESQLTTLNQ
>IEDB(Cont_neg):263340
CRDPTLVKWEEGKDD
>IEDB(Cont_neg):340791
NAANDDADTDTDKGI
>IEDB(Cont_neg):252843
AKTDSQTPNAQEHKE
>IEDB(Cont_neg):137212
KGTPCTQEGGVKPSV
>IEDB(Cont_neg):253186
ALCVLWCGVFGIAAD
>IEDB(Cont_neg):345669
NQPTGDEYGSNDLTE
>IEDB(Cont_neg):302798
GQSGVSGGDNLSNPS
>IEDB(Cont_neg):346755
NTDIRVPQEQEVKLD
>IEDB(Cont_neg):225697
ASTTAPKVFPLAPSC
>IEDB(Cont_neg):248822
AEKARLLGELEVTQR
>IEDB(Cont_neg):149277
AYNGTSMASPHVAGA
>IEDB(Cont_neg):272573
DTTLTADSDSSTAVS
>IEDB(Cont_neg):255453
APKEPTPKASELPEK
>IEDB(Cont_neg):853359
IMIGVKAAAFSSI
>IEDB(Cont_neg):403794
VDALVEEGDWPQSGN
>IEDB(Cont_neg):373000
RSHNPEFTSCEFYAA
>IEDB(Cont_neg):14129
ESDEDDDFGMGGLF
>IEDB(Cont_neg):301393
GNKGEKEEEKEKEKE
>IEDB(Cont_neg):13957
EQYVWESKGDGQYFLYPDPR
>IEDB(Cont_neg):357403
PTQAKPLERGSGMVP
>IEDB(Cont_neg):287127
ETGARYFARVSPVQG
>IEDB(Cont_neg):247004
AAVDDGVNAKPVAVI
>IEDB(Cont_neg):263598
CSRRSHSVVSVFFLL
>IEDB(Cont_neg):263980
CVLWCGAGGVCDEGQ
>IEDB(Cont_neg):854115
LIFPIAFVLFNFAYW
>IEDB(Cont_neg):115296
INQFYQKFPQYLQYLYQGPI
>IEDB(Cont_neg):538397
WGKPEESRVSSVLEE
>IEDB(Cont_neg):918737
GLPSGQSAELSNSSD
>IEDB(Cont_neg):536681
LEQGQAIDDLMPAQK
>IEDB(Cont_neg):254173
AMAPPADMRGALREV
>IEDB(Cont_neg):515394
ETKPEKDSSGQTPGK
>IEDB(Cont_neg):275036
ECAEEVGRRTGGGVN
>IEDB(Cont_neg):489750
RCPYVGADRFDCPHW
>IEDB(Cont_neg):232796
FRDISPQAPTHILIV
>IEDB(Cont_neg):944141
AHTPRSNVSVEAMAQ
>IEDB(Cont_neg):538133
TVGCVAGDEESYEVF
>IEDB(Cont_neg):370683
RNEICCHRSDESTPL
>IEDB(Cont_neg):413914
WCAALAAVLLDLDMD
>IEDB(Cont_neg):315373
IVERKLKEEDQVAVR
>IEDB(Cont_neg):249969
AFTIAEFRELTRFHS
>IEDB(Cont_neg):291059
FLPEALHQEAKGFCL
>IEDB(Cont_neg):246625
AASHDSNSRTHISKG
>IEDB(Cont_neg):402240
TWKPGHGPEDDGNDH
>IEDB(Cont_neg):238280
DFTNYGCYCGAGGSG
>IEDB(Cont_neg):233537
FEEVIDKINARGVCR
>IEDB(Cont_neg):855948
RTLWAKFFTLF
>IEDB(Cont_neg):310528
HVTQDSVREGSENGN
>IEDB(Cont_neg):309642
HRPMHLNTDGYEVKR
>IEDB(Cont_neg):306551
GVNATVTNGVRRVPN
>IEDB(Cont_neg):303795
GSDVEPPPAPTPLVT
>IEDB(Cont_neg):119351
SYAMCTNTFVLKKEV
>IEDB(Cont_neg):157928
SENDHRGSIVRV
>IEDB(Cont_neg):291760
FQNYFVPTTQSPSSP
>IEDB(Cont_neg):1087664
NNSYECDIPIGAGICASY
>IEDB(Cont_neg):409337
VPERKVLVGSDLKDS
>IEDB(Cont_neg):857261
VVQKIEAVGSQSGKT
>IEDB(Cont_neg):421516
PRQEEEHEQREEQEW
>IEDB(Cont_neg):302683
GQNQEHLHEEEREGE
>IEDB(Cont_neg):248479
AEEEEEEGVKSDPKN
>IEDB(Cont_neg):284709
EQNPHNDVGKVDHSS
>IEDB(Cont_neg):298468
GGSRGSKADGSHLGE
>IEDB(Cont_neg):48750
PPATAPGPSAANVSV
>IEDB(Cont_neg):350621
PGEIGRTRFPVPSYS
>IEDB(Cont_neg):944596
PVWNPRSLVRPPVDP
>IEDB(Cont_neg):258318
ASQSAVVGLEGPHGF
>IEDB(Cont_neg):537904
SSSLEKSYELPDGQV
>IEDB(Cont_neg):279002
EGEGLGTQRNEVHEQ
>IEDB(Cont_neg):332595
LPMRSIYFAKAMGQT
>IEDB(Cont_neg):369303
RKDNEGIRAQEQHDE
>IEDB(Cont_neg):315670
IWVGGLDPNLNEQKL
>IEDB(Cont_neg):306810
GVSSVNATPRRASLI
>IEDB(Cont_neg):247264
ACNNETNCGGVVFQA
>IEDB(Cont_neg):581136
NMAVAKHNLNIMIKR
>IEDB(Cont_neg):388363
STRMALINAVEAAEA
>IEDB(Cont_neg):300628
GLPNTMGGNGAVPMG
>IEDB(Cont_neg):281777
EKTKNKNERNDEKDK
>IEDB(Cont_neg):229300
KKVEALQNQVAELEE
>IEDB(Cont_neg):324799
KVVDKKEEEAEEDDE
>IEDB(Cont_neg):387978
STGTSEMTQLPKDTV
>IEDB(Cont_neg):538459
YISREFHRRYRLPSN
>IEDB(Cont_neg):291060
FLPEHMSPGASSTPF
>IEDB(Cont_neg):261972
CCRHFSPTSRREEKE
>IEDB(Cont_neg):232719
ALNLLPQAGQNLVLA
>IEDB(Cont_neg):173341
STGDIIQFIYGGDGL
>IEDB(Cont_neg):254172
AMAPLTLAIGLTRIS
>IEDB(Cont_neg):320367
KKVGPIPRHIFDADE
>IEDB(Cont_neg):354430
PPQEPPKVSSIHDTA
>IEDB(Cont_neg):536089
GVLKAVDHINSTIAP
>IEDB(Cont_neg):537536
RFLEQQNKALAAELN
>IEDB(Cont_neg):277126
EEGAADKRRLLPPLP
>IEDB(Cont_neg):358949
QDADEEDEGEKEETE
>IEDB(Cont_neg):251207
AGTGQGASGGTAKEN
>IEDB(Cont_neg):300677
GLQSTPEDDSPSHLP
>IEDB(Cont_neg):856031
SCNVARTRSLNPRGI
>IEDB(Cont_neg):282720
ELVADDSGRKVNLNS
>IEDB(Cont_neg):378881
SGDSSRSKDSSEKTE
>IEDB(Cont_neg):373564
RTEPEKEKLSSEDDV
>IEDB(Cont_neg):409438
VPHFAIRYNTTQNTT
>IEDB(Cont_neg):322593
KQTKAGVLIPEQVAG
>IEDB(Cont_neg):373072
RSLASSPVSDYVYSG
>IEDB(Cont_neg):854114
LIFINYANLVYVEAT
>IEDB(Cont_neg):290197
FGKKRSYLWSGFDKD
>IEDB(Cont_neg):251640
AIAKEFGIPESEVES
>IEDB(Cont_neg):278652
EFIRECAATESKYRQ
>IEDB(Cont_neg):314257
IRPQKEAATLESEAV
>IEDB(Cont_neg):323523
KSQSAGNPNVTIATA
>IEDB(Cont_neg):271124
DRSVKERAAVILSTL
>IEDB(Cont_neg):336487
LVEGEREKLLQRADI
>IEDB(Cont_neg):250490
AGGIKFVSGQVIATG
>IEDB(Cont_neg):253345
ALFGKMRRSMLSDEI
>IEDB(Cont_neg):386294
SSGKKGSEVVGFSQA
>IEDB(Cont_neg):334317
LRRMPPPPSVRAAAS
>IEDB(Cont_neg):401066
TTSSTKSGFESNDDN
>IEDB(Cont_neg):305935
GTVTVDGGNNKKLLW
>IEDB(Cont_neg):369000
RIELLERFVRRDVAG
>IEDB(Cont_neg):247270
ACPQEENILIPERGA
>IEDB(Cont_neg):283267
ENEQHSSASGVSVPQ
>IEDB(Cont_neg):373318
RSSVETSGALKTPEA
>IEDB(Cont_neg):371135
RPHYPDERGGSGVES
>IEDB(Cont_neg):249157
AEPHVGSKIIANLVN
>IEDB(Cont_neg):171884
KPLAGKKAKKPAKAA
>IEDB(Cont_neg):266725
DENGGLRELAELALM
>IEDB(Cont_neg):258662
ASVGAGVSGEGDSGG
>IEDB(Cont_neg):339849
MRDTSHAHVLVATSA
>IEDB(Cont_neg):27122
ILKDHYNISLDNPLENPSSL
>IEDB(Cont_neg):340024
MRSSNVPMHGPGGKV
>IEDB(Cont_neg):282425
ELPGTPPSPSLAPQS
>IEDB(Cont_neg):408621
VMDEIDAALDFRNVS
>IEDB(Cont_neg):335710
LTDVSEKLRSVKDGA
>IEDB(Cont_neg):514375
EEDHTEEINDKIYSL
>IEDB(Cont_neg):314322
IRSVNARFLARSDVI
>IEDB(Cont_neg):854293
LQHLVDEAAERTLGR
>IEDB(Cont_neg):944317
GASAAAGTEAPPADP
>IEDB(Cont_neg):854666
MSLTGFTFVGMLAFA
>IEDB(Cont_neg):279605
EGQLPDVGPPVISAS
>IEDB(Cont_neg):856149
SGMPGAPGEDAGYCP
>IEDB(Cont_neg):385276
SRGYIDSDATSSVSS
>IEDB(Cont_neg):851060
AIAAAASKFKLTSI
>IEDB(Cont_neg):696596
TGGKHTTGHGARTST
>IEDB(Cont_neg):342144
NEDPPEEPGASLGQE
>IEDB(Cont_neg):273366
DWQEYYRRMLYQEIS
>IEDB(Cont_neg):580745
CKVEHWGLDEPLLKH
>IEDB(Cont_neg):112692
TTRSTNMSLCAAISTSETTY
>IEDB(Cont_neg):513119
DLATEYNMPADQVRS
>IEDB(Cont_neg):9814
DPYEKIGAELVKEVAKKTDDVA
>IEDB(Cont_neg):282373
ELMKRLQTSAQREAA
>IEDB(Cont_neg):247296
ACSVSQAYILSNMVE
>IEDB(Cont_neg):336073
LTRQEESEGNPEAEP
>IEDB(Cont_neg):755907
KVNEKSLTLKEVFRL
>IEDB(Cont_neg):253630
ALLRGEDGKVQNDTI
>IEDB(Cont_neg):339270
MMHNSAACLSKVAVL
>IEDB(Cont_neg):321101
KMSDAAPQSTGTANT
>IEDB(Cont_neg):259400
ATNATTAATGDSDSS
>IEDB(Cont_neg):245777
AAKAAAEAAKEEAEK
>IEDB(Cont_neg):306761
GVSGGDNLSNPSSSS
>IEDB(Cont_neg):304144
GSGYRETNLSGSEQE
>IEDB(Cont_neg):947179
CHLECINGGVRLITLT
>IEDB(Cont_neg):309755
HSERTKTHYERFLRD
>IEDB(Cont_neg):264154
CVVAGNPNLGRGVVL
>IEDB(Cont_neg):262112
CEAAEAAAQQAEIAT
>IEDB(Cont_neg):58310
SGWFVAGYSGGDIY
>IEDB(Cont_neg):130266
VPAGGAVAVSAAPGS
>IEDB(Cont_neg):119935
IDVRLRWNPADYGGIK
>IEDB(Cont_neg):363093
QQHLTPRGAANTLVQ
>IEDB(Cont_neg):851188
APGVPGEKGICPKYC
>IEDB(Cont_neg):604334
CYPKNSVGIVQDHSP
>IEDB(Cont_neg):308545
HICSPAKVTGYTKEE
>IEDB(Cont_neg):98222
LLKIAQYAAQNRRGL
>IEDB(Cont_neg):856327
SQDVLHFTQMAWGKT
>IEDB(Cont_neg):946633
MLGPVTFIWKSQRTP
>IEDB(Cont_neg):301972
GPGQPPQISKPQTSQ
>IEDB(Cont_neg):324936
KYGRVLFCLMDNVRS
>IEDB(Cont_neg):303735
GSDAVSPGGSSVGGK
>IEDB(Cont_neg):191821
SLASAIVGHDGS
>IEDB(Cont_neg):259305
ATKVAEAEKRNAAEA
>IEDB(Cont_neg):269814
DNDTESVAVLCGNTN
>IEDB(Cont_neg):283682
ENSNTGCGEVSDCGS
>IEDB(Cont_neg):331218
LLSRKQAQQLSPNES
>IEDB(Cont_neg):312598
IKDGLIIRKPVKVHS
>IEDB(Cont_neg):538151
VAAHQDRIDGITIQA
>IEDB(Cont_neg):252744
AKRFANALDSHAVGH
>IEDB(Cont_neg):316705
KCAAGPAALSSCCLL
>IEDB(Cont_neg):911411
PPRAVQYSHTHTTNY
>IEDB(Cont_neg):256773
ARDREVAEAAKKAAV
>IEDB(Cont_neg):246678
AASNKTNLKSTQITD
>IEDB(Cont_neg):259983
ATYDLVRVILGERRS
>IEDB(Cont_neg):329624
LKIVVEYLDGSVGTR
>IEDB(Cont_neg):111299
GAEIEIIAEVHPPPVYEGPE
>IEDB(Cont_neg):270116
DNVDCVGSLTAPGPG
>IEDB(Cont_neg):303909
GSFAGGGMPRQGSFA
>IEDB(Cont_neg):62461
SWHINRTALNCNDSLNTGFL
>IEDB(Cont_neg):297272
GGETTPPLPTSSDEE
>IEDB(Cont_neg):538216
VFRQMRPVSRVLAPH
>IEDB(Cont_neg):275253
EDATPISKTHDFNKD
>IEDB(Cont_neg):272417
DTPENAPSPAAAETE
>IEDB(Cont_neg):268177
DGVAETEEPVIGVVP
>IEDB(Cont_neg):309844
HSLDVKPYSENVTCM
>IEDB(Cont_neg):273480
DYSEVNDGTDSNAAT
>IEDB(Cont_neg):322645
KRAKTTSPSNKNMEA
>IEDB(Cont_neg):364078
QRTTTHVSCLSSDPN
>IEDB(Cont_neg):174901
FNGKDLNLVERR
>IEDB(Cont_neg):342945
NGAVMDEKMGGGLGP
>IEDB(Cont_neg):581125
NITWLSNGHAVTEGV
>IEDB(Cont_neg):247908
ADRSHNPEFTSCEFY
>IEDB(Cont_neg):911849
SGDSPITVPPNGYFR
>IEDB(Cont_neg):257838
ASGSEETTASPISTS
>IEDB(Cont_neg):302660
GQLSIGDENSAYSSV
>IEDB(Cont_neg):269668
DMKTDGSSNTLSTAA
>IEDB(Cont_neg):339927
MRLLLLFLGVIAAMA
>IEDB(Cont_neg):338425
MFSAIRSDSPSASSY
>IEDB(Cont_neg):292730
FVFAPRSAFFSHSMV
>IEDB(Cont_neg):355421
PREDQSPDATGTHNS
>IEDB(Cont_neg):372060
RRELAATGDVDILER
>IEDB(Cont_neg):313078
ILQLPEEELSQLWVA
>IEDB(Cont_neg):314776
ISTMTTTAAAAAAGV
>IEDB(Cont_neg):530416
YQATVQTDKVDGKLF
>IEDB(Cont_neg):268196
DGVGDSLGSAAPAAT
>IEDB(Cont_neg):299421
GITEVMPKNAPESNA
>IEDB(Cont_neg):327573
LFAKELHFDELAVPL
>IEDB(Cont_neg):520030
KLLEGHSNKPEQDGS
>IEDB(Cont_neg):284989
EQYHRFQQQLVDRQG
>IEDB(Cont_neg):272364
DTLREMYDVMRHPLV
>IEDB(Cont_neg):299568
GKDGAASSSKRHLQQ
>IEDB(Cont_neg):513981
DVPTTPFASAKPDSS
>IEDB(Cont_neg):320515
KLDTINETILSGETN
>IEDB(Cont_neg):334716
LSDSLAVVREERQQI
>IEDB(Cont_neg):538688
ISPKWQEQEDED
>IEDB(Cont_neg):310526
HVTEADSICGKYTGD
>IEDB(Cont_neg):306083
GVCGLPNIGNTCYMN
>IEDB(Cont_neg):262949
CLIVDATIESKEKEG
>IEDB(Cont_neg):696107
QTSEDNLGSQSQPGP
>IEDB(Cont_neg):299500
GKADFCRFCDELRVD
>IEDB(Cont_neg):260458
AVIAYMAMQREGISE
>IEDB(Cont_neg):178226
FQDSQHNNGGKDG
>IEDB(Cont_neg):247805
ADNEKLAEELAQREA
>IEDB(Cont_neg):299531
GKARVQNLTSASFER
>IEDB(Cont_neg):233029
SPQAPTHILIVPNVL
>IEDB(Cont_neg):343053
NGETEKDSTPDDGPE
>IEDB(Cont_neg):273096
DVQKKSFQETSAIKD
>IEDB(Cont_neg):135036
ITPKFFAANGIGASG
>IEDB(Cont_neg):391617
TDCSSMCSKENNPRS
>IEDB(Cont_neg):514001
DVSTELSSESQKQPE
>IEDB(Cont_neg):272436
DTPQASPSDSGGTVV
>IEDB(Cont_neg):286880
ETALCKIIGVTLETR
>IEDB(Cont_neg):855937
RSVDTSVDEIL
>IEDB(Cont_neg):339771
MQQPSPPQEQPRQQK
>IEDB(Cont_neg):286083
ESEQQRPSMSRRVFA
>IEDB(Cont_neg):355109
PQPGQSRPPMDLLQE
>IEDB(Cont_neg):854242
LNSIHILPTSKYFLQ
>IEDB(Cont_neg):247331
ADAATDFGGLAKSVH
>IEDB(Cont_neg):688953
GVILTVETGAAAAEA
>IEDB(Cont_neg):255866
APSNQDPQTGLQPVV
>IEDB(Cont_neg):944667
RVDAGGCRRPIALRW
>IEDB(Cont_neg):304436
GSPHKVNGAETLDSA
>IEDB(Cont_neg):248068
ADYWRAAEKERVIGL
>IEDB(Cont_neg):334786
LSEQPTQQEVSHEET
>IEDB(Cont_neg):7960
DEEFNKKMQEQNAKFFADKP
>IEDB(Cont_neg):853100
HRLNCHPDTQLFLC
>IEDB(Cont_neg):944278
EPQAPSPSPTEPPHT
>IEDB(Cont_neg):385877
SSASDAPDGGSGASP
>IEDB(Cont_neg):256718
ARALNIKMFDRQLKG
>IEDB(Cont_neg):71070
VSPFIPLLPIFFCL
>IEDB(Cont_neg):362547
QPGREATESAKGTRG
>IEDB(Cont_neg):567296
TSTTGWAGNNQFPFTT
>IEDB(Cont_neg):296085
GEKQELLQEQEPERQ
>IEDB(Cont_neg):278515
EEYDKQRRLEEILQK
>IEDB(Cont_neg):248711
AEGKQNENKESNPKE
>IEDB(Cont_neg):103237
GTAFLRVLNRDRNYT
>IEDB(Cont_neg):285683
ERSAIDIAVLVEHFT
>IEDB(Cont_neg):255560
APLVGSALAALLYAN
>IEDB(Cont_neg):303680
GSARACFGKSSSEVF
>IEDB(Cont_neg):401870
TVPIAAETLKKAGVF
>IEDB(Cont_neg):324811
KVVQRIGATISTNCD
>IEDB(Cont_neg):131586
PFLECHGRGTCNYYS
>IEDB(Cont_neg):332861
LPTEPSQPPADLSLP
>IEDB(Cont_neg):306649
GVPTNSSRTPHMTPG
>IEDB(Cont_neg):35275
LDRFAEQVLGTSARP
>IEDB(Cont_neg):363479
QQSSAPAAPPVRNRP
>IEDB(Cont_neg):156290
FGGLVAEAFGFKSD
>IEDB(Cont_neg):244629
AAAEVATEAAERAKI
>IEDB(Cont_neg):536138
HIQAGQCGNQIGAKF
>IEDB(Cont_neg):355576
PRNNWCVSFPFHHRL
>IEDB(Cont_neg):407534
VLCVLWCGAGGGDAD
>IEDB(Cont_neg):282806
EMAEGFYVLSGGYKK
>IEDB(Cont_neg):113374
EQGQPRYYPTSPQQ
>IEDB(Cont_neg):254470
ANAATAAAKAETETE
>IEDB(Cont_neg):332010
LNQEVESHRILLFPE
>IEDB(Cont_neg):35654
LEQCGYPVQRLVALYLAARL
>IEDB(Cont_neg):279721
EGSIPTTVTKTDGPT
>IEDB(Cont_neg):421871
VVRQIERQVQELAFP
>IEDB(Cont_neg):249418
AESSKDATEKARYGR
>IEDB(Cont_neg):303430
GRSGMCDSIKKTSAP
>IEDB(Cont_neg):519274
ITIPANSSKQVTIPI
>IEDB(Cont_neg):149715
GGGQVGPQLHVRYSL
>IEDB(Cont_neg):263487
CSCHSPCAARGLHPE
>IEDB(Cont_neg):113682
PGQGQPGYYPTSPQ
>IEDB(Cont_neg):292086
FSEDACKKLLKSCDN
>IEDB(Cont_neg):307174
GYPTDDGEVPKKDKN
>IEDB(Cont_neg):290860
FLDLTSELQRIRHAL
>IEDB(Cont_neg):266602
DEKMGGGLGPGMYDP
>IEDB(Cont_neg):167596
GSGGSGPQRRGGDNH
>IEDB(Cont_neg):284447
EQDEQQNFVEEGTPF
>IEDB(Cont_neg):368273
RGGEDLESVTAEREE
>IEDB(Cont_neg):255249
APEGEVPASEGGNSS
>IEDB(Cont_neg):322636
KRADAETFGSEMVGN
>IEDB(Cont_neg):284891
EQSGPTASSGNAPLN
>IEDB(Cont_neg):300822
GLTFKGSGAGAVWPV
>IEDB(Cont_neg):278380
EEVARDEDASTVNLN
>IEDB(Cont_neg):271886
DSSTAVSHTTSLPLL
>IEDB(Cont_neg):272110
DTATRGDSDGSTAVS
>IEDB(Cont_neg):333935
LRGEDENKTRGLQEV
>IEDB(Cont_neg):372882
RSEILQRCMSRRLTS
>IEDB(Cont_neg):411029
VSEFEYLFLNWEELL
>IEDB(Cont_neg):278578
EFCNRTDSICFVVCA
>IEDB(Cont_neg):149813
LKSQTPAEDTVK
>IEDB(Cont_neg):303720
GSCDEEKADEFCNNT
>IEDB(Cont_neg):306927
GVVNVREGFRLLGTL
>IEDB(Cont_neg):267309
DGCFRPNTDGGSVVV
>IEDB(Cont_neg):298880
GHEVSNEKVLRVPVE
>IEDB(Cont_neg):313677
IPLLLRAPLLMLAAV
>IEDB(Cont_neg):140602
SRSESSIENFLCRSA
>IEDB(Cont_neg):270767
DQTLEESGLGQPEGT
>IEDB(Cont_neg):60357
SPYYSPAFTKG
>IEDB(Cont_neg):283609
ENQFHLSSGFEKTVI
>IEDB(Cont_neg):364991
QTPGRIAGLRAADIG
>IEDB(Cont_neg):277693
EELQRLQEMLAGAAE
>IEDB(Cont_neg):288806
EYILMAQQPSLLLRF
>IEDB(Cont_neg):261522
AYTDEGRPSHASSDV
>IEDB(Cont_neg):378317
SFDLSHNNIEQLHQL
>IEDB(Cont_neg):277068
EEETVETAETEIPND
>IEDB(Cont_neg):403528
VCALCVLWCVFSSVS
>IEDB(Cont_neg):297800
GGINSHQQVDSVIHP
>IEDB(Cont_neg):254097
ALVLAPTRELAVQIE
>IEDB(Cont_neg):292205
FSLDEKLYLRPVRLS
>IEDB(Cont_neg):337207
LWCGVCAVEVSKADA
>IEDB(Cont_neg):146855
DVGEFRAVTELGRPD
>IEDB(Cont_neg):267032
DFAENLRRCGRHIIS
>IEDB(Cont_neg):251073
AGSEDNEAPGAGGGQ
>IEDB(Cont_neg):139946
VTQAATPPTRAHQINPSP
>IEDB(Cont_neg):252264
AKCELSTTMETEVNL
>IEDB(Cont_neg):310034
HTAPGGAGDVSAQQS
>IEDB(Cont_neg):315196
ITSPLLQQNRFYCQP
>IEDB(Cont_neg):534906
ACAGSEDAVKARLAA
>IEDB(Cont_neg):353960
PPGTPSPLILNGNSA
>IEDB(Cont_neg):527287
TEDTPATEQAVETPQ
>IEDB(Cont_neg):359291
QEALGSRSSYATVWR
>IEDB(Cont_neg):295543
GEADGGLVGASDTSR
>IEDB(Cont_neg):248737
AEGSQRKVMVDVREE
>IEDB(Cont_neg):754117
RRTALSSTDTFLLHLAVADT
>IEDB(Cont_neg):123403
KTSAEGQLGDTMQIV
>IEDB(Cont_neg):289887
FFKDPKKYIPDKGVL
>IEDB(Cont_neg):266049
DDTTDDDSTRGSSSE
>IEDB(Cont_neg):280943
EKENEGSLEGTVKDG
>IEDB(Cont_neg):227510
RFEVKKRDGVKRLEE
>IEDB(Cont_neg):248699
AEGHNQQEKEAVMDA
>IEDB(Cont_neg):261184
AVVPVSVGAAGAAAS
>IEDB(Cont_neg):754504
ALSVGNIDDALQCYS
>IEDB(Cont_neg):337078
LWCGAAAASPAAEKG
>IEDB(Cont_neg):172017
LCANADGSEKLPPLV
>IEDB(Cont_neg):538007
TEYLEERRVKEVVKK
>IEDB(Cont_neg):653772
VTATTTHTVGTSIQA
>IEDB(Cont_neg):136722
VIKHNRFLSEYQSNFLGGGY
>IEDB(Cont_neg):856853
VAKVVIDEAIRIALR
>IEDB(Cont_neg):269103
DKWWLSQKKPGNGCR
>IEDB(Cont_neg):754942
EIGNFEVGKEFDAIL
>IEDB(Cont_neg):324464
KVEGEEFFLYNEDSL
>IEDB(Cont_neg):278115
EERRGRFMECFVRVQ
>IEDB(Cont_neg):918752
GPQEQGAEGGPSNPT
>IEDB(Cont_neg):266223
DEAVDAAVGNGGSES
>IEDB(Cont_neg):252365
AKEGNGAAGAVTSPP
>IEDB(Cont_neg):151864
FPFSGETVFMS
>IEDB(Cont_neg):510617
AAKSAITPAPQATPA
>IEDB(Cont_neg):229523
TEEKAELVRKADEKR
>IEDB(Cont_neg):385387
SRLSMARRSEILQRC
>IEDB(Cont_neg):260128
AVDASSWMTYTGGVM
>IEDB(Cont_neg):411301
VSHTYFHTVTGSEDN
>IEDB(Cont_neg):946552
LKEKKTDAKQQVSGW
>IEDB(Cont_neg):103498
PSIPLGFAAIGHIGP
>IEDB(Cont_neg):182146
GQTTSVWIGLQNDDY
>IEDB(Cont_neg):330191
LLERRYFASEGEEVF
>IEDB(Cont_neg):399786
TSSKAENALLLTNSE
>IEDB(Cont_neg):111624
PILEVVPETHPTSRVRSTTS
>IEDB(Cont_neg):381894
SLITKYRCYEVKTIG
>IEDB(Cont_neg):194913
EEYGKIDTIEIITDRQSGKK
>IEDB(Cont_neg):335692
LTDKVSSEIKEVSDL
>IEDB(Cont_neg):335362
LSSFVPTEASTTLTK
>IEDB(Cont_neg):131620
QWKSHRSYSCQVTHEG
>IEDB(Cont_neg):400106
TTAPKISGSPPFPKM
>IEDB(Cont_neg):285432
ERLVEPERVVQFRVS
>IEDB(Cont_neg):262734
CHYYGRAVSQVIHVC
>IEDB(Cont_neg):22085
GRIILSGRPAIIPDREVLHR
>IEDB(Cont_neg):346200
NSFVHKEELKSTIVK
>IEDB(Cont_neg):249975
AFTMEFPTNNESGVY
>IEDB(Cont_neg):270616
DQKEATRKPKNAPDS
>IEDB(Cont_neg):696995
WTLVVLLICSSCSSC
>IEDB(Cont_neg):260107
AVAVPVPSAPLLHAG
>IEDB(Cont_neg):277266
EEGTKNTREEAPAVL
>IEDB(Cont_neg):315680
IYASESATIVPTIIS
>IEDB(Cont_neg):284428
EQAPAQEMVTQSVKV
>IEDB(Cont_neg):291693
FPYGSPRFCPFDLET
>IEDB(Cont_neg):303481
GRTPLEGSQVDMWLD
>IEDB(Cont_neg):35279
LDRHANTALVNAVNKLVYTG
>IEDB(Cont_neg):284763
EQPQSDHENTDPPPH
>IEDB(Cont_neg):104540
KVESSPSRSDYI
>IEDB(Cont_neg):340055
MRVVLVSAGVAGLPF
>IEDB(Cont_neg):257633
ASELPEKPANSLQPQ
>IEDB(Cont_neg):245351
AAELRHVMTNLGEKL
>IEDB(Cont_neg):270586
DQEQKTSVLTIKMES
>IEDB(Cont_neg):225703
CFPIMHDRTKIRQLPNLLR
>IEDB(Cont_neg):229297
KKLDDASAHIEEVKL
>IEDB(Cont_neg):328790
LHFFMMGFAPLTSRG
>IEDB(Cont_neg):266236
DEDAREMEKSKPAPP
>IEDB(Cont_neg):918683
GASGGSGQGEAGPSS
>IEDB(Cont_neg):283253
ENEKTPLKPSQAAAT
>IEDB(Cont_neg):305248
GTFDISVLEIAGGVF
>IEDB(Cont_neg):402646
VAEEEAARRMHEVVE
>IEDB(Cont_neg):310591
HWSNAEGCNKSCVTL
>IEDB(Cont_neg):454073
GGGVGVATKEQLILM
>IEDB(Cont_neg):303139
GRHAETTSSSISTND
>IEDB(Cont_neg):272483
DTRKFVMNDANSRSD
>IEDB(Cont_neg):519078
IQSLSPYVSDLDLSE
>IEDB(Cont_neg):372058
RREGTREARMPSKEL
>IEDB(Cont_neg):357411
PTQPEVEGTNTEENT
>IEDB(Cont_neg):256172
AQEHKKLLLPKKTEY
>IEDB(Cont_neg):365455
QVSLLLLLSAAVATA
>IEDB(Cont_neg):854976
NTDPIGVALPKTAH
>IEDB(Cont_neg):343928
NKELQEKGKALPELS
>IEDB(Cont_neg):247378
ADALVQLKALEGENA
>IEDB(Cont_neg):401252
TTTTSKAPKNTTTTT
>IEDB(Cont_neg):98776
FNEIRRVLLEENAGG
>IEDB(Cont_neg):334276
LRRDDGEVRSRLSEG
>IEDB(Cont_neg):134643
AQALLALQEAAEAFL
>IEDB(Cont_neg):187828
GKMINYVMGESGVL
>IEDB(Cont_neg):253778
ALPVGEQGLHNQEGQ
>IEDB(Cont_neg):290115
FGEPDYVIYNAGECK
>IEDB(Cont_neg):170523
DDHYECLNRLSLDLE
>IEDB(Cont_neg):741244
ASPQHSGLYLCVVYVNDHIH
>IEDB(Cont_neg):254909
ANSRSDGAFVAEVHI
>IEDB(Cont_neg):536738
LKDINKVAEDLESEG
>IEDB(Cont_neg):91290
FDLKEQTPKTVVR
>IEDB(Cont_neg):323049
KRTKLIGLSYGAGGK
>IEDB(Cont_neg):303218
GRLHLWLTDMQRIYD
>IEDB(Cont_neg):196548
IKKTKIIHGISLEVN
>IEDB(Cont_neg):340566
MVLLLTSIVFAEALP
>IEDB(Cont_neg):280323
EIGEIAEETLSIVCR
>IEDB(Cont_neg):321271
KNEENEVKNGLEEIN
>IEDB(Cont_neg):324886
KWSGEEADEAAGGTM
>IEDB(Cont_neg):299813
GKKANNAIRGITNER
>IEDB(Cont_neg):453555
EPTVDTMPQMPQGGG
>IEDB(Cont_neg):537753
SERQPRSPPRSERQP
>IEDB(Cont_neg):292985
FVVVSRPYRPPLVVE
>IEDB(Cont_neg):276690
EEEEEEENDGESEHE
>IEDB(Cont_neg):389694
SWEMIYVQHENSTMI
>IEDB(Cont_neg):256077
APVYAKEENKGGKGR
>IEDB(Cont_neg):350614
PGEGGGGGQSQAADE
>IEDB(Cont_neg):337462
LYIASYDYLLLLDNR
>IEDB(Cont_neg):372905
RSETSTESSRTISDL
>IEDB(Cont_neg):412093
VTETPTTATVTAAQT
>IEDB(Cont_neg):275266
EDCQSMKYELTFWED
>IEDB(Cont_neg):324829
KVYQWSKSRCTYIRL
>IEDB(Cont_neg):119349
STEDGQGKAHNGRLI
>IEDB(Cont_neg):35164
LDGDIDRTQFIWMKYFSIF
>IEDB(Cont_neg):535745
FAKWRCVLKISERTP
>IEDB(Cont_neg):641956
EDELKLFLQNFSAGARALTD
>IEDB(Cont_neg):313129
ILSGSGKKTGQPILS
>IEDB(Cont_neg):696516
SSTHVPTNLTAPAST
>IEDB(Cont_neg):297260
GGESESDDIPASPSP
>IEDB(Cont_neg):68416
VEYTVQFTPLNPDDDFRPGL
>IEDB(Cont_neg):294654
GDAANNEADNSTEDG
>IEDB(Cont_neg):322504
KQQPPHEHPADNEQE
>IEDB(Cont_neg):305815
GTTKEISAGSEEQPI
>IEDB(Cont_neg):346593
NSTSGSGEARIMADE
>IEDB(Cont_neg):363394
QQQSIMTQEGILPLG
>IEDB(Cont_neg):267134
DFNGNESLNEQHYGA
>IEDB(Cont_neg):256012
APTTANQHNEPSAIH
>IEDB(Cont_neg):258516
ASSTPAGPAVRLPEG
>IEDB(Cont_neg):276157
EEACSHSWLLLLCFH
>IEDB(Cont_neg):187944
RPQDRHQKIYNFREGD
>IEDB(Cont_neg):282653
ELSQVHFLLPEKSAH
>IEDB(Cont_neg):41328
MEECASKATLIEEGQRIAEM
>IEDB(Cont_neg):247297
ACTAAAYLQVIFSAI
>IEDB(Cont_neg):522183
LTIEKAKLEEEKQIS
>IEDB(Cont_neg):17831
FSRNILEASYDTKFE
>IEDB(Cont_neg):368255
RGFRAGTAVSLARLT
>IEDB(Cont_neg):290247
FGNRGGRGFGDRGGR
>IEDB(Cont_neg):302517
GQESAVSTIRNEQTP
>IEDB(Cont_neg):741750
MSQGAMRAVVPIIPFLLVLV
>IEDB(Cont_neg):246056
AALQGPEQPPQTSKP
>IEDB(Cont_neg):332218
LPATSPPASDRGQPG
>IEDB(Cont_neg):280183
EHSIENQGTLHEPGK
>IEDB(Cont_neg):536309
IPKVQKLLQDFFNGR
>IEDB(Cont_neg):275180
EDAALPPPGPFDTFQ
>IEDB(Cont_neg):326936
LEELRAENEELRGEY
>IEDB(Cont_neg):515547
EWWRKVIDERDVKLS
>IEDB(Cont_neg):306089
GVCMTSGGFGGKMSY
>IEDB(Cont_neg):273151
DVSEDLLNSNNDDEE
>IEDB(Cont_neg):269566
DLTSQGDNLNSSESS
>IEDB(Cont_neg):356624
PSSREKPSVLKGDQA
>IEDB(Cont_neg):263191
CNYCHDVVKKPKVNG
>IEDB(Cont_neg):305046
GTAFDASRSTVFANA
>IEDB(Cont_neg):268176
DGVAETEEPGIDVAP
>IEDB(Cont_neg):267498
DGFFFVDSPRKTLVG
>IEDB(Cont_neg):260462
AVIEGAEADASKTIE
>IEDB(Cont_neg):373876
RTSYAISITTENTID
>IEDB(Cont_neg):278402
EEVEEEEVEEEEVQE
>IEDB(Cont_neg):250295
AGEIPPPGSRESSAN
>IEDB(Cont_neg):313193
ILVNCTSRSLYIAQA
>IEDB(Cont_neg):321705
KPAAPGGPEAPGTTT
>IEDB(Cont_neg):57565
SENFEYVAFKTDSRP
>IEDB(Cont_neg):918796
HNYLRGERMANENLY
>IEDB(Cont_neg):755105
FGLQGVSRGMYDGPV
>IEDB(Cont_neg):407084
VKGGSEASRTDESSA
>IEDB(Cont_neg):401611
TVGEAAPQTAEPVTV
>IEDB(Cont_neg):384779
SQLRESRRGEEKLDA
>IEDB(Cont_neg):389579
SVVAVPAADVAGGGD
>IEDB(Cont_neg):355314
PQTQPRDTSSAKSSV
>IEDB(Cont_neg):946494
KRKLADGRQASVTLQ
>IEDB(Cont_neg):918378
AGLVNTKTLQNVGPN
>IEDB(Cont_neg):263713
CTNPIILEWEAGKII
>IEDB(Cont_neg):382922
SNERMALQRIREAAE
>IEDB(Cont_neg):171839
KMKNAKEFEKEISAT
>IEDB(Cont_neg):328211
LGFMYLKGVFFGERE
>IEDB(Cont_neg):520606
KVKCFLRRSAFGLVA
>IEDB(Cont_neg):374648
RWKRQLSAVAAPAPV
>IEDB(Cont_neg):261097
AVTSAPLLLLIVIGT
>IEDB(Cont_neg):272585
DTTPSPQNQGLSPEK
>IEDB(Cont_neg):292930
FVSPSSHGAVPLMQL
>IEDB(Cont_neg):918843
KEDGDKYKSASQDGG
>IEDB(Cont_neg):309800
HSHDTDTEDPTKNAA
>IEDB(Cont_neg):855418
QEENEEELLQTLE
>IEDB(Cont_neg):233021
SGDSAQSRQQASMEK
>IEDB(Cont_neg):282513
ELQRRRDDDLRELEA
>IEDB(Cont_neg):115183
APKHKEMPFPKYPVEPFTES
>IEDB(Cont_neg):78922
AARNSSIPTTTIRRHVDL
>IEDB(Cont_neg):537923
STQASIEIDSLYEGI
>IEDB(Cont_neg):283573
ENPKSVELTRDDVGG
>IEDB(Cont_neg):1334727
AVPTRMVHGRLGFDG
>IEDB(Cont_neg):330646
LLLLLVVASAAAAAV
>IEDB(Cont_neg):856159
SGTAVVHANIKIYK
>IEDB(Cont_neg):245745
AAIQRFQGVMRSYME
>IEDB(Cont_neg):227172
FHPKLRPILLPNKSG
>IEDB(Cont_neg):251140
AGSSGNNSSNTTGDS
>IEDB(Cont_neg):257585
ASDVNEQTDETDKEV
>IEDB(Cont_neg):149839
MALWQQGQKLYLPPT
>IEDB(Cont_neg):272480
DTREAAEKLRWDAEE
>IEDB(Cont_neg):34745
LAEQFKQKALGLLQTASIQA
>IEDB(Cont_neg):4738
ASREAKKQLEAEHQKL
>IEDB(Cont_neg):330153
LLEGFDSLSDGNGDV
>IEDB(Cont_neg):298611
GGTSAGGQGSGGIPP
>IEDB(Cont_neg):173064
RLNRLTTDFNVIVEA
>IEDB(Cont_neg):288057
EVEVKDEGGNIHATS
>IEDB(Cont_neg):252665
AKPEGKKPEDAEPEE
>IEDB(Cont_neg):268184
DGVDIAPLPQQQEIG
>IEDB(Cont_neg):255932
APSVDSHGGGRTDRI
>IEDB(Cont_neg):135305
STKLDLVGLAEITQT
>IEDB(Cont_neg):755317
GMYDGPVYEVPATPK
>IEDB(Cont_neg):321777
KPEAGRQVANPQEKS
>IEDB(Cont_neg):286266
ESKNNGGETTPPLPT
>IEDB(Cont_neg):857221
VTIPRSLDGRLQISH
>IEDB(Cont_neg):254477
ANADDSDGSTAVSHT
>IEDB(Cont_neg):1066441
QLGALYQDFVRDYPV
>IEDB(Cont_neg):171582
ISSDGGRLCRPYIIV
>IEDB(Cont_neg):300720
GLRVCVEWDSFTLCL
>IEDB(Cont_neg):259236
ATKAKAAAEEAKAVA
>IEDB(Cont_neg):322825
KRKDDPKECAGSGVS
>IEDB(Cont_neg):857446
YGMFHKVAARER
>IEDB(Cont_neg):261944
CCGGIPLLGWRLSTY
>IEDB(Cont_neg):267325
DGDAVRTKAGAEEGV
>IEDB(Cont_neg):226096
RNATPITNKFTNTSGFANKT
>IEDB(Cont_neg):352326
PLATGEKINGELIEI
>IEDB(Cont_neg):768659
TFLKNPFGAFTIILV
>IEDB(Cont_neg):232981
PTVNDVTAEHELALG
>IEDB(Cont_neg):115371
LSLSQSKVLPVPQKAVPYPQ
>IEDB(Cont_neg):281401
EKNEEAEQELDEGDQ
>IEDB(Cont_neg):298577
GGTGVSGPAIGGGKP
>IEDB(Cont_neg):334266
LRQTQKNIIKSRLDE
>IEDB(Cont_neg):368766
RHDIVALWVFRGRGM
>IEDB(Cont_neg):256801
AREEKQNENKEANPK
>IEDB(Cont_neg):292321
FSSGGRSQPDVGSPG
>IEDB(Cont_neg):138366
EHVRDQRPGLVR
>IEDB(Cont_neg):249477
AETEERRARDIKQMM
>IEDB(Cont_neg):313854
IPTLTAPTTRFGTSN
>IEDB(Cont_neg):271109
DRSKHIVDPHKDAAE
>IEDB(Cont_neg):136199
ELLKRELGLAESDIIDIPQL
>IEDB(Cont_neg):250988
AGRCHRHILRLFAYF
>IEDB(Cont_neg):373960
RVAALYGEKVGRKVG
>IEDB(Cont_neg):297962
GGLSRQGSFSDAEEI
>IEDB(Cont_neg):317381
KEADVEKTAAFKNIN
>IEDB(Cont_neg):536009
GMMPRDETDSKTASP
>IEDB(Cont_neg):299291
GIPGGDSPANPTEGS
>IEDB(Cont_neg):253346
ALFGTAGKVVGVRVR
>IEDB(Cont_neg):421411
NDDRDSYRLQSGDAL
>IEDB(Cont_neg):382601
SMGYGKDCEKVKYDG
>IEDB(Cont_neg):273209
DVSWSCASFGWQMHV
>IEDB(Cont_neg):294716
GDASNMGAEKGNEMG
>IEDB(Cont_neg):364385
QSKGRRMLGSKNGSR
>IEDB(Cont_neg):296938
GGAGGGGQSGQLEAL
>IEDB(Cont_neg):253240
ALDLARDYKMRCFIP
>IEDB(Cont_neg):355685
PRSITSNPSDTGDVS
>IEDB(Cont_neg):333809
LREARRGQEKLDILR
>IEDB(Cont_neg):291934
FRNSVRDPLFYDTRS
>IEDB(Cont_neg):299602
GKDTVSSDSMTNAVT
>IEDB(Cont_neg):537158
NRVSEHFSAMFKRKA
>IEDB(Cont_neg):290572
FILGSTAEMVPHLML
>IEDB(Cont_neg):323829
KTDDADAEDGGELDE
>IEDB(Cont_neg):262396
CGAGGGYAWDFGSES
>IEDB(Cont_neg):397975
TQEKEQQTNVEDMPP
>IEDB(Cont_neg):313728
IPPEVGGSENKSGAP
>IEDB(Cont_neg):269352
DLLLNAVQLDLDTLC
>IEDB(Cont_neg):136183
DSLSTNDFKSIL
>IEDB(Cont_neg):321207
KNDDSAKNQQTEDST
>IEDB(Cont_neg):72789
WLSANRSVKSTGSAV
>IEDB(Cont_neg):46906
PAPTTPPPTSTHATP
>IEDB(Cont_neg):347167
NTTAKTDDTATQEDS
>IEDB(Cont_neg):266112
DDVVSHNSGERTEDT
>IEDB(Cont_neg):250990
AGRCWLFDNLLTPAV
>IEDB(Cont_neg):453147
DTMPQMPQGGGGGIQ
>IEDB(Cont_neg):233638
KINARGVCRSTAKYV
>IEDB(Cont_neg):695743
PLSSSLGLALLLLLL
>IEDB(Cont_neg):113079
LSFDKDAMVARARRL
>IEDB(Cont_neg):385162
SREGRPALPEGSSEE
>IEDB(Cont_neg):371996
RRDEPLPMLYMPDAL
>IEDB(Cont_neg):363496
QQTHSSSTSTTGNGL
>IEDB(Cont_neg):332252
LPDNKLGNNANGTGA
>IEDB(Cont_neg):290843
FLAVAAKRSATSAKL
>IEDB(Cont_neg):523174
NPWTIIKAVKEGVEN
>IEDB(Cont_neg):403424
VCAADDTATNTTENA
>IEDB(Cont_neg):741623
KTYLLGRPRNASLPELPEAG
>IEDB(Cont_neg):287155
ETGNTNDALTASETE
>IEDB(Cont_neg):247187
ACAKVCPKAFIGVVS
>IEDB(Cont_neg):139212
QSVVNQQGEALSQLTSQLQK
>IEDB(Cont_neg):538405
WKLSGVERANSVTWN
>IEDB(Cont_neg):68083
VDVLPVEHILYTRMM
>IEDB(Cont_neg):269917
DNIVKWEPNETYQVV
>IEDB(Cont_neg):246810
AATCIREIAKHTPEL
>IEDB(Cont_neg):1065666
VRDQPKAISMSKCNY
>IEDB(Cont_neg):513768
DSGKTTQTASKQTKT
>IEDB(Cont_neg):175018
SEVHGNAEVHAS
>IEDB(Cont_neg):266756
DENRSVPERKALVGS
>IEDB(Cont_neg):263075
CMHESMKEICEVYYN
>IEDB(Cont_neg):920610
ILSEFNTLKLEMQEQLRPAA
>IEDB(Cont_neg):170218
AEELPKEPQGIIACC
>IEDB(Cont_neg):252625
AKNAQQASAGVKQHD
>IEDB(Cont_neg):322986
KRRFHCLIKTRTVNV
>IEDB(Cont_neg):373609
RTGGRTNVSAVEECV
>IEDB(Cont_neg):280444
EIPDSLVLNLHDFVA
>IEDB(Cont_neg):324714
KVRVFTTRPYHALFM
>IEDB(Cont_neg):920429
GSAQEVQAMRSSYVKRLR
>IEDB(Cont_neg):250546
AGGRCDGGKTAGLGS
>IEDB(Cont_neg):149675
EDTYRFVTQAIACQK
>IEDB(Cont_neg):173620
VETKPGASKVATKTK
>IEDB(Cont_neg):255575
APNAREVSSTQRVTT
>IEDB(Cont_neg):254192
AMDPGVTKGVKCVAL
>IEDB(Cont_neg):138639
SSVSSQFSDAAQ
>IEDB(Cont_neg):332768
LPRQNNELLVNSGQA
>IEDB(Cont_neg):94431
AKNMNVLVWNDELAKIAQTW
>IEDB(Cont_neg):277474
EEKGLKERLKEKDVY
>IEDB(Cont_neg):384091
SPPPPKDSVDSREQD
>IEDB(Cont_neg):410890
VSAEGISHSGSRESN
>IEDB(Cont_neg):535335
DKESWHGKPLPKNMA
>IEDB(Cont_neg):286299
ESLEPEEGIPLKPQE
>IEDB(Cont_neg):276923
EEEKEREKEKKEEDD
>IEDB(Cont_neg):321460
KNLSKNDDSAKNQQT
>IEDB(Cont_neg):320000
KKKFAAYENRRWSVQ
>IEDB(Cont_neg):381060
SKENSEISESSDNPP
>IEDB(Cont_neg):248712
AEGKQTMNISLREIR
>IEDB(Cont_neg):373697
RTLQKCVSMILEQPY
>IEDB(Cont_neg):279076
EGETELPQAWHDWFC
>IEDB(Cont_neg):1079233
IPFYAFYGCYCGWGG
>IEDB(Cont_neg):269341
DLLDELDERATEYTD
>IEDB(Cont_neg):279814
EGTGEDAKATTVTAN
>IEDB(Cont_neg):276984
EEENVNEAAKEESHG
>IEDB(Cont_neg):534960
AFIQTQQLHAAMADT
>IEDB(Cont_neg):260079
AVARMITELGVNGVV
>IEDB(Cont_neg):258227
ASPLPSSSSAASALQ
>IEDB(Cont_neg):387807
STEEPSMTTTRAPVN
>IEDB(Cont_neg):301849
GPCKQCIKDAAVDLK
>IEDB(Cont_neg):245637
AAGSSSSAASGAPSS
>IEDB(Cont_neg):174994
PIYNVLPTTSLV
>IEDB(Cont_neg):279288
EGKDDDTDERPTSKE
>IEDB(Cont_neg):99733
TSEEMNAFLDVVPGQ
>IEDB(Cont_neg):305979
GVAAGRVEEAKEKST
>IEDB(Cont_neg):246461
AAQTGNNTKQQKVVV
>IEDB(Cont_neg):270244
DPFTGTPSVSFGNWK
>IEDB(Cont_neg):254270
AMKGLDGGVLPPQGG
>IEDB(Cont_neg):270175
DPALEECVRRRTDGV
>IEDB(Cont_neg):299664
GKENGNVVAGSKLAE
>IEDB(Cont_neg):253963
ALSEVSNTTTHGIKT
>IEDB(Cont_neg):382597
SMGRKWEPISEVEFG
>IEDB(Cont_neg):523031
NPADIVAEDALGYTV
>IEDB(Cont_neg):269767
DNALTNDADEGNAEN
>IEDB(Cont_neg):397915
TQAPQNDYQGDKSED
>IEDB(Cont_neg):371235
RPNSKEPHKDPEAHN
>IEDB(Cont_neg):386490
SSKLPPVRQQQEGSH
>IEDB(Cont_neg):259324
ATLERQLQERDDALA
>IEDB(Cont_neg):417206
YRKWLQAGTERRGND
>IEDB(Cont_neg):181222
LGIENVTDENAKKAI
>IEDB(Cont_neg):314636
ISPAEAYVRAIMRGM
>IEDB(Cont_neg):254091
ALVGSDLKDSKAMKV
>IEDB(Cont_neg):321666
KNVLTEGTSEVPPKS
>IEDB(Cont_neg):103614
SRGPSKFRMELLSLP
>IEDB(Cont_neg):373597
RTGGCANASAVEECV
>IEDB(Cont_neg):755307
GMACAISILGKSLAD
>IEDB(Cont_neg):254550
ANDRDGSVDDGPNAV
>IEDB(Cont_neg):1065036
QQSSIWDTIRTILTT
>IEDB(Cont_neg):360607
QHEQPQQHEQPQHYE
>IEDB(Cont_neg):349558
PEAREAVATWWRNSF
>IEDB(Cont_neg):23157
GVSTVVGVGGGSGSWHNA
>IEDB(Cont_neg):397283
TPITDDSDGSTAVSH
>IEDB(Cont_neg):306646
GVPSTVTVRLYSSKD
>IEDB(Cont_neg):357147
PTGSLENAAKMKTIP
>IEDB(Cont_neg):268476
DIKNVPYKIVRSSNG
>IEDB(Cont_neg):229109
DANFNKEQAKVIPEA
>IEDB(Cont_neg):357814
PVFVDIALTYVEYPI
>IEDB(Cont_neg):308654
HKAPPLRSEKESAAP
>IEDB(Cont_neg):103750
YLQSLPAHLRPGLDE
>IEDB(Cont_neg):268633
DIVGISQKDVMWNVK
>IEDB(Cont_neg):256539
AQRPSSNEPQDGSET
>IEDB(Cont_neg):353855
PPESKEIETSPQVKQ
>IEDB(Cont_neg):282925
EMLKDKMAQALEMFG
>IEDB(Cont_neg):331859
LNEQKLYDHFVRLGP
>IEDB(Cont_neg):277379
EEITPHNPTEDHSSG
>IEDB(Cont_neg):299681
GKEQSQDAPEGTRGR
>IEDB(Cont_neg):315322
IVASEDERQVSRIKL
>IEDB(Cont_neg):260727
AVPHTTSPLLLFVAF
>IEDB(Cont_neg):324892
KWTMSSSVEDILLGG
>IEDB(Cont_neg):232892
KWLRKRVKTQRPADA
>IEDB(Cont_neg):257675
ASEVLGACFFHMSSG
>IEDB(Cont_neg):172967
RDMTYSAPITVDIEY
>IEDB(Cont_neg):297216
GGEGHSASFVPPSAP
>IEDB(Cont_neg):857576
YTTADIDLFWGKDR
>IEDB(Cont_neg):305353
GTGTVAEAQDKFVAL
>IEDB(Cont_neg):363620
QRDMGSMYGLKRGGS
>IEDB(Cont_neg):266706
DEMPATNGGGRRGEI
>IEDB(Cont_neg):334355
LRSAANTSETLPPGD
>IEDB(Cont_neg):312939
ILILVDIIARVFYVT
>IEDB(Cont_neg):254279
AMKPDGSAAKDLQTD
>IEDB(Cont_neg):538106
TSFVGWIGVIVTTST
>IEDB(Cont_neg):292659
FVAGLVTTYLGNYFE
>IEDB(Cont_neg):374415
RVQSNTASMGKIRTK
>IEDB(Cont_neg):25591
IDIFASKNFHLQKNTIGTGD
>IEDB(Cont_neg):334389
LRSNNCNPSGTGSAS
>IEDB(Cont_neg):852388
FDYAINHLSRKEL
>IEDB(Cont_neg):856509
TAVQQGCENRMRQYG
>IEDB(Cont_neg):345051
NNSASAGGHSLGHDA
>IEDB(Cont_neg):252950
AKYLAEIPFQMLFPT
>IEDB(Cont_neg):317368
KEAALQKNTARSGEG
>IEDB(Cont_neg):289386
FDADEYGKRTQDVMR
>IEDB(Cont_neg):56963
SARDLPNECGISS
>IEDB(Cont_neg):287311
ETLALAVIVSHGIVP
>IEDB(Cont_neg):336502
LVELVADKFRIIGQT
>IEDB(Cont_neg):196752
RAYTRIYVELFQNVP
>IEDB(Cont_neg):347804
NWYVLMKEECANEST
>IEDB(Cont_neg):874148
AMIDGVRGVLDRLMQ
>IEDB(Cont_neg):308986
HLTSAAHERAQDASE
>IEDB(Cont_neg):268099
DGSTGEFCNRTDSIC
>IEDB(Cont_neg):355398
PRAVTAADCIVPSFV
>IEDB(Cont_neg):256615
AQTDSQTLTEERTKT
>IEDB(Cont_neg):944817
VVAANPLFDGPEGRR
>IEDB(Cont_neg):344986
NNNPRNPASASATAN
>IEDB(Cont_neg):232738
AVVGRYVLSADIWPL
>IEDB(Cont_neg):853199
IDNLQRRLDKLLEEQ
>IEDB(Cont_neg):259838
ATTQGWSFLDVFSKM
>IEDB(Cont_neg):755165
FTLIPEGVNGIEERM
>IEDB(Cont_neg):694065
DDSSNQSDSNSNEGR
>IEDB(Cont_neg):410163
VQPEDGVESDPANND
>IEDB(Cont_neg):267659
DGKEVMPKNAPESNA
>IEDB(Cont_neg):852684
GFRSFPFRWWWKLCP
>IEDB(Cont_neg):120783
LSHETVTIELKNGTQ
>IEDB(Cont_neg):292437
FTCVDCMEVFDLQTI
>IEDB(Cont_neg):257531
ASDENTQKEKEMTVV
>IEDB(Cont_neg):26163
IFSKHKGDTKMSAED
>IEDB(Cont_neg):127094
SLQEPGSKTYSK
>IEDB(Cont_neg):151912
HILSLGFLTTSH
>IEDB(Cont_neg):247394
ADASKTIEGVYSRCR
>IEDB(Cont_neg):337524
LYPHAARKYVKMASS
>IEDB(Cont_neg):363854
QRMEACGCFLEESEE
>IEDB(Cont_neg):412876
VVESCVTCVGVNALI
>IEDB(Cont_neg):281078
EKGPAAAPAEGIPTT
>IEDB(Cont_neg):324102
KTPAERTPVKANGGS
>IEDB(Cont_neg):754407
ADRRRAWNTEDDLPV
>IEDB(Cont_neg):272953
DVIYYNSLGSRWWRD
>IEDB(Cont_neg):267756
DGLVGFLSGNFSENT
>IEDB(Cont_neg):306669
GVQLFSSQICWSSAN
>IEDB(Cont_neg):388684
STVSLDKRNGNYTVA
>IEDB(Cont_neg):398745
TRQPKWTMSSSVEDI
>IEDB(Cont_neg):335724
LTEELNTIKSVLSTW
>IEDB(Cont_neg):229039
AELNKKVEALQNQVA
>IEDB(Cont_neg):411226
VSHRRLAEVVTRLAT
>IEDB(Cont_neg):519346
IVDLPEEMIHEEVNR
>IEDB(Cont_neg):388774
SVAPTTANQHNEPSA
>IEDB(Cont_neg):515966
FPSNEKDPNMMKEWL
>IEDB(Cont_neg):410428
VRDSLRRLFPTQTVE
>IEDB(Cont_neg):196599
KVKALAKMPSRNELL
>IEDB(Cont_neg):414944
WSGRVSGTEGYSVDI
>IEDB(Cont_neg):272028
DSYGRHSLEQLQRGH
>IEDB(Cont_neg):321257
KNEDLGSADVVSVQQ
>IEDB(Cont_neg):390858
TAPSFSAGEGSRRAT
>IEDB(Cont_neg):856352
SRLRYEALRSKTRRL
>IEDB(Cont_neg):380097
SHAEKVEQLQRELRE
>IEDB(Cont_neg):302941
GRARVEREEDEERLR
>IEDB(Cont_neg):324969
KYNEDNKMQFMTANL
>IEDB(Cont_neg):278577
EFCNNTYFGVLTLLA
>IEDB(Cont_neg):374817
RYLVAQMRREAIGLD
>IEDB(Cont_neg):407981
VLLVCALCVLWSVPA
>IEDB(Cont_neg):65297
TNDCPNSSVVYE
>IEDB(Cont_neg):313482
INVFAEKYGNAVERD
>IEDB(Cont_neg):269592
DLVRARTFVAEAGGK
>IEDB(Cont_neg):919407
VDEDDLDNYDGDFTG
>IEDB(Cont_neg):388386
STSAALADAEKASND
>IEDB(Cont_neg):285389
ERLIRAQEMKFTFST
>IEDB(Cont_neg):855945
RTIERPSYWSRETIN
>IEDB(Cont_neg):298319
GGRSGGVDGMKSGQS
>IEDB(Cont_neg):18737
GAQGGSAAKLLMSGA
>IEDB(Cont_neg):344912
NNINGGGRAQRVTFE
>IEDB(Cont_neg):279515
EGNVTSCSAASVAAG
>IEDB(Cont_neg):334240
LRQLCCALLLLLCTG
>IEDB(Cont_neg):253908
ALRKTYGFLTPDLWA
>IEDB(Cont_neg):372553
RRRWRHQWYAVVAVE
>IEDB(Cont_neg):287579
ETQVQQHQQHEHPAE
>IEDB(Cont_neg):385081
SRAPDKNVSGDKETR
>IEDB(Cont_neg):248338
AECVSGVTCSHGRLR
>IEDB(Cont_neg):320821
KLRAQVEEELEMLKD
>IEDB(Cont_neg):396619
TNKKEGRDGGDVDGD
>IEDB(Cont_neg):952241
LIEMKTCEWPKSHTLWTD
>IEDB(Cont_neg):337095
LWCGAAVVAVGDVIG
>IEDB(Cont_neg):387846
STEQKQEGSPSQTET
>IEDB(Cont_neg):258292
ASQEIQLGDVVHIDL
>IEDB(Cont_neg):911559
TLLGNLLIFPHQFIN
>IEDB(Cont_neg):1335233
STCFKVVKTNKTYCL
>IEDB(Cont_neg):363819
QRLEPSLRSDTGISD
>IEDB(Cont_neg):170374
ARDRQNHQVKPEKRL
>IEDB(Cont_neg):354493
PPRQCQPPSTFGSGR
>IEDB(Cont_neg):251259
AGTRSTQASGDASDL
>IEDB(Cont_neg):535540
EEVGADLEQVEVLQK
>IEDB(Cont_neg):53360
RDHLQTLRDQKPRERADRVS
>IEDB(Cont_neg):331993
LNPLGDPPLQAALQT
>IEDB(Cont_neg):383920
SPLLVLLVVACAAAP
>IEDB(Cont_neg):304292
GSLLSTKLLAGGDKM
>IEDB(Cont_neg):285648
ERRNRNKKIRGKAKG
>IEDB(Cont_neg):248857
AEKGITEVMPKNAPE
>IEDB(Cont_neg):100361
NSRSLGENDDGGNEDGEKLR
>IEDB(Cont_neg):227104
DRGWVCVFQLQDGKT
>IEDB(Cont_neg):253395
ALGHDPSDATPLGET
>IEDB(Cont_neg):357510
PTTATPTADGPSGGR
>IEDB(Cont_neg):245026
AADGAGGADGSAVEY
>IEDB(Cont_neg):302504
GQENQSRLANQSEGE
>IEDB(Cont_neg):334992
LSLALATRERLPTRE
>IEDB(Cont_neg):196460
FIENVGNLVCPASYD
>IEDB(Cont_neg):253996
ALSSAAQTTKSPSLT
>IEDB(Cont_neg):319249
KHAQRRWRPGTVALR
>IEDB(Cont_neg):255167
APATVGEERATAVAV
>IEDB(Cont_neg):329488
LKEELVQHGVAEEEA
>IEDB(Cont_neg):399731
TSRSTEIIDAAPSDE
>IEDB(Cont_neg):534949
AENAYGQDNRTVGLS
>IEDB(Cont_neg):756564
PRFRRGPPRQRQPRE
>IEDB(Cont_neg):334865
LSGGPATEDEAAKPT
>IEDB(Cont_neg):105655
AEYGNLYRNALFVPH
>IEDB(Cont_neg):252700
AKPTPFVADENNERR
>IEDB(Cont_neg):294726
GDATGETSILKNVEK
>IEDB(Cont_neg):918457
DDLSENSQEVDELEK
>IEDB(Cont_neg):361609
QLKHAHLTEEVDRVP
>IEDB(Cont_neg):323413
KSLSELPPNFIPPQK
>IEDB(Cont_neg):920044
DTKSATIKYHEWQVGL
>IEDB(Cont_neg):372713
RRVRRSGSDSSSNYA
>IEDB(Cont_neg):259095
ATGAAVQSTDLYSGA
>IEDB(Cont_neg):246475
AARAAEKSALMALEK
>IEDB(Cont_neg):253847
ALQSDDGSESNPATN
>IEDB(Cont_neg):288155
EVISDEHGVDPTGTY
>IEDB(Cont_neg):295809
GEERRHEDGQNANER
>IEDB(Cont_neg):308239
HGARPTRKEEGGRTQ
>IEDB(Cont_neg):170824
EKMCEIEHLKEQFET
>IEDB(Cont_neg):296973
GGALWPVSQQGQNQR
>IEDB(Cont_neg):276413
EEDGEDLLWAEGGWT
>IEDB(Cont_neg):315334
IVDATCNTIINVVPS
>IEDB(Cont_neg):172643
PEQLAAPIPTVEEKW
>IEDB(Cont_neg):389873
SYMEKFLPESSSLRK
>IEDB(Cont_neg):257415
ASAIAHSHHEETKRV
>IEDB(Cont_neg):353826
PPEGPAGTTSGAEHT
>IEDB(Cont_neg):511972
ARVTALVAKKAHLQY
>IEDB(Cont_neg):302628
GQKSALEEKSPKASG
>IEDB(Cont_neg):514079
DYVQFQGTFLRNAKN
>IEDB(Cont_neg):13507
ENKRITVEGGMPSGC
>IEDB(Cont_neg):538363
VVESWIGEKENSLKT
>IEDB(Cont_neg):371484
RQDKVPEAKESQHAQ
>IEDB(Cont_neg):536123
HFFKNIVTPRTPPPS
>IEDB(Cont_neg):256393
AQMHGGEGSIEENSV
>IEDB(Cont_neg):244774
AAANSLVVSNPPSWN
>IEDB(Cont_neg):956335
DFDEANQAGFPLRRSAAVN
>IEDB(Cont_neg):388397
STSAVIDRGHSVVTL
>IEDB(Cont_neg):282482
ELQEYAGRCHRHILR
>IEDB(Cont_neg):354852
PQDHPHPVQEEDTKS
>IEDB(Cont_neg):270966
DRLAVKMSSVMERKG
>IEDB(Cont_neg):179308
NPDESCSACYLFGPL
>IEDB(Cont_neg):269608
DLYKRWESIHADADN
>IEDB(Cont_neg):170966
EVAAGVKKSGPLPSA
>IEDB(Cont_neg):537238
PIAASTNRGKDLIGV
>IEDB(Cont_neg):267450
DGELKDEFVLSGGDD
>IEDB(Cont_neg):397392
TPLTNSPANPTNVSP
>IEDB(Cont_neg):196618
LETNNDALRVKNAGA
>IEDB(Cont_neg):768482
IRSEAEDSYHFSSAK
>IEDB(Cont_neg):388927
SVEHELFPKHFTAWE
>IEDB(Cont_neg):339769
MQQLQQVLDGIESNY
>IEDB(Cont_neg):383696
SPHDAVTPEAVTTPE
>IEDB(Cont_neg):754319
YHLVVLVDILMDLGALARNC
>IEDB(Cont_neg):364288
QSGFITATIGGKKVI
>IEDB(Cont_neg):285408
ERLLSDKLYELNASK
>IEDB(Cont_neg):44646
NLAGNTEQEFLRYQQ
>IEDB(Cont_neg):287303
ETKTESQVKEKFSNG
>IEDB(Cont_neg):357085
PTFPSHFFELYRGHL
>IEDB(Cont_neg):308359
HGPPRERTTQTVREL
>IEDB(Cont_neg):295680
GEDTASNQVVSRGTA
>IEDB(Cont_neg):397177
TPGKEKQAATPPQPV
>IEDB(Cont_neg):133889
MAENGDNEKMAALEA
>IEDB(Cont_neg):291058
FLPCYHTCCCETCSN
>IEDB(Cont_neg):288308
EVNGGGATDGISAVV
>IEDB(Cont_neg):755523
HYTEAIKRNPKDAKL
>IEDB(Cont_neg):182286
RHGGFCYKIDTVLRS
>IEDB(Cont_neg):281508
EKPVLHGADSEIQSP
>IEDB(Cont_neg):312453
IILHVDCTPRVVTIW
>IEDB(Cont_neg):357253
PTLQAPAAPAAPAAA
>IEDB(Cont_neg):134927
EPFIRLVSQSFAIPF
>IEDB(Cont_neg):300980
GMGTLLISKLREEYP
>IEDB(Cont_neg):238654
KGKYRTHGVGASLE
>IEDB(Cont_neg):320614
KLIMCILCVASAFVF
>IEDB(Cont_neg):292402
FSYDALRVIHSLLLQ
>IEDB(Cont_neg):312902
ILGAKLLATSAPSII
>IEDB(Cont_neg):303358
GRRFDGDVTDTSPTM
>IEDB(Cont_neg):335630
LTALFSMPLIMQLVE
>IEDB(Cont_neg):251840
AILKSYIGLGSAIVG
>IEDB(Cont_neg):253628
ALLRERVESQISHVM
>IEDB(Cont_neg):944430
LGLLAPPAELNLTVA
>IEDB(Cont_neg):255457
APKFSPKPNHYLVTA
>IEDB(Cont_neg):301675
GNTLPLSRLALAMKK
>IEDB(Cont_neg):263397
CRLTTDVHVLGSDLV
>IEDB(Cont_neg):314193
IRHIYQADGVVGFYK
>IEDB(Cont_neg):227695
YAPFARLLNLSGVNN
>IEDB(Cont_neg):247391
ADASEGKDLTSQGDN
>IEDB(Cont_neg):251138
AGSSGGKAGSSGSHP
>IEDB(Cont_neg):242429
DSCSGPSSPTGASGL
>IEDB(Cont_neg):141204
AFVRERVSAVQIM
>IEDB(Cont_neg):287965
EVDVSQCNMQELEAV
>IEDB(Cont_neg):755365
GRGSGQVVAQQRDVA
>IEDB(Cont_neg):300493
GLKLPTLQAPAAPAA
>IEDB(Cont_neg):282244
ELKGMTVVVSGSGNV
>IEDB(Cont_neg):324990
KYRCYEVKTIGDSFM
>IEDB(Cont_neg):249802
AFKDAIMSLTPYQLH
>IEDB(Cont_neg):306487
GVLKEMQITDAYARM
>IEDB(Cont_neg):356653
PSSSSSEQHADSSSH
>IEDB(Cont_neg):689124
TVETGAAAAEAAPAA
>IEDB(Cont_neg):121456
KDQDAEQAPEYRGRTELL
>IEDB(Cont_neg):58130
SGLTSLFSAFSAQ
>IEDB(Cont_neg):276479
EEDTINGEGHQQTHG
>IEDB(Cont_neg):272495
DTRSGTNVSEQGNLV
>IEDB(Cont_neg):359345
QEDRDGEDEAVDAAV
>IEDB(Cont_neg):227647
TYSFDSTTAAIMLAS
>IEDB(Cont_neg):363878
QRNMGSMYGLQRGGS
>IEDB(Cont_neg):363706
QRERSSLPTVFGFAE
>IEDB(Cont_neg):248475
AEEEDEKFRKDAEFF
>IEDB(Cont_neg):111756
SAGLQNQIKVSTAVD
>IEDB(Cont_neg):266831
DERGNTLGRGTEITL
>IEDB(Cont_neg):756371
NPFNMPNLYQKLESD
>IEDB(Cont_neg):244460
AAAALVSELKVKLVD
>IEDB(Cont_neg):287560
ETQLEHGVGADIAIK
>IEDB(Cont_neg):695454
MDVFMKGLSKAKEGVVAAAE
>IEDB(Cont_neg):757046
SLHVDITSWYDGVRE
>IEDB(Cont_neg):373791
RTQRGGRDAPQARKQ
>IEDB(Cont_neg):277223
EEGNARCAPCTDGAT
>IEDB(Cont_neg):321165
KNAPESDYAGRGEGE
>IEDB(Cont_neg):22248
GRVVSSPLQYLIPRLPSFPT
>IEDB(Cont_neg):302983
GRDESPRGAGERATE
>IEDB(Cont_neg):300649
GLQGGAPGGEGNLTP
>IEDB(Cont_neg):756064
LMAEKLGIHPSSCHG
>IEDB(Cont_neg):409368
VPFPTAGLVGHLADR
>IEDB(Cont_neg):277742
EELVEKQKRLSQAFQ
>IEDB(Cont_neg):397111
TPFFLQQLTTVLSPH
>IEDB(Cont_neg):233692
LPSPLVPLLALALLA
>IEDB(Cont_neg):270228
DPENKKGETLQFGEE
>IEDB(Cont_neg):416313
YIEVLCPYGIELRLC
>IEDB(Cont_neg):117856
FIDKLALRAGNEKEEGETAD
>IEDB(Cont_neg):347175
NTTDGVGGGGPIGQQ
>IEDB(Cont_neg):266409
DEESAKDKTANGTNA
>IEDB(Cont_neg):332796
LPSGPSDGDGGKQES
>IEDB(Cont_neg):266436
DEFENQIQRASGNGD
>IEDB(Cont_neg):388269
STPTEEEDDDDEEDD
>IEDB(Cont_neg):308846
HLIHNSPNDIGITHV
>IEDB(Cont_neg):8708
DILNQITKPNDV
>IEDB(Cont_neg):65554
TPELEEAFEAIEFGF
>IEDB(Cont_neg):313823
IPSRPPSPWRPSTAV
>IEDB(Cont_neg):852713
GGYLDRAWWYIRKFG
>IEDB(Cont_neg):412811
VVDNVDCVGSLTAPG
>IEDB(Cont_neg):172698
PLIFDTNEFHIPLVT
>IEDB(Cont_neg):278106
EERRAEELAQAKNLT
>IEDB(Cont_neg):918586
ENEAADDSGKKTIFG
>IEDB(Cont_neg):149862
NSRGSVDLQPSL
>IEDB(Cont_neg):315364
IVEEDALDLALFGKM
>IEDB(Cont_neg):303207
GRKYPEKTVKSKTKT
>IEDB(Cont_neg):233085
VVGDEPVAVILPDVI
>IEDB(Cont_neg):581223
RAPWIEQEGPEYWDG
>IEDB(Cont_neg):103648
TGNFSNGILWRGNYE
>IEDB(Cont_neg):252697
AKPTKGPPSSPVGGQ
>IEDB(Cont_neg):366976
REAFRAECEGNVVRK
>IEDB(Cont_neg):315591
IVSYCVGGVGVVLML
>IEDB(Cont_neg):416838
YNENALTLSFICSAA
>IEDB(Cont_neg):286605
ESSGAADTDSAKVKA
>IEDB(Cont_neg):340171
MSLSPLVLLDAREML
>IEDB(Cont_neg):856986
VISLVAICVIFNEIN
>IEDB(Cont_neg):299174
GIGRMKPSDIDGQVA
>IEDB(Cont_neg):125656
AEDSDFPIQNLPYGV
>IEDB(Cont_neg):229358
LSDKIDELDAEIAKL
>IEDB(Cont_neg):171448
IDEVEKQKELLIKIQ
>IEDB(Cont_neg):313555
IPAVSLPPGVDAPAA
>IEDB(Cont_neg):244735
AAAKTAAAEAAAAEA
>IEDB(Cont_neg):340505
MVAVATNMYLAFLSR
>IEDB(Cont_neg):259743
ATSSVSSKEEDRLVT
>IEDB(Cont_neg):158616
TLKSTPRVSPFAGI
>IEDB(Cont_neg):918908
KRHNYLRGERMTDTK
>IEDB(Cont_neg):420899
EGALLLPHFNSKAIV
>IEDB(Cont_neg):525679
SAWTFTNYGCYCGAG
>IEDB(Cont_neg):260700
AVPDKTTSRKVTPPV
>IEDB(Cont_neg):181727
MFKPNDADKVEKGLQ
>IEDB(Cont_neg):373190
RSQLKESRRGEEKLD
>IEDB(Cont_neg):536477
KITLDNAYMEKCDEN
>IEDB(Cont_neg):281435
EKNNLENAASVQKTE
>IEDB(Cont_neg):248626
AEEYENAHHDRSGSD
>IEDB(Cont_neg):292283
FSPSNKFGELQKQQA
>IEDB(Cont_neg):384767
SQLLRHFTGSTAPRG
>IEDB(Cont_neg):413414
VVTTKNAPTAANPPH
>IEDB(Cont_neg):168610
FYLQEQINHFEEKPT
>IEDB(Cont_neg):265364
DCWPCAAKRTFYRTA
>IEDB(Cont_neg):283767
ENTVPAGVPGGNPSP
>IEDB(Cont_neg):278545
EEYQRARVKFVQTIA
>IEDB(Cont_neg):278075
EERHYAGDEEEEEGK
>IEDB(Cont_neg):321776
KPEAERQVANTHEEA
>IEDB(Cont_neg):371684
RQLPVEEEQTDPVNI
>IEDB(Cont_neg):267395
DGEAGQQDEEADAQG
>IEDB(Cont_neg):281271
EKLAEELAQREADIE
>IEDB(Cont_neg):302616
GQKGIENKNVDPGRN
>IEDB(Cont_neg):412723
VVAQLVDDKSFTFRF
>IEDB(Cont_neg):250018
AFYDKTSGVTHDRDV
>IEDB(Cont_neg):122835
LESERTARAKVEKLRSDLSRELEEI
>IEDB(Cont_neg):853286
IIIMNKYKWLSFI
>IEDB(Cont_neg):267331
DGDDKKGSGDSEDKK
>IEDB(Cont_neg):106711
PQLPVSLRHGPV
>IEDB(Cont_neg):378840
SGDGKPPAVDGSGSG
>IEDB(Cont_neg):292900
FVRLQSKFATRAASY
>IEDB(Cont_neg):282406
ELNSTKTKLNCLEEE
>IEDB(Cont_neg):273101
DVQQRAVRAEARCEE
>IEDB(Cont_neg):280730
EKAYPATCRLCVRTT
>IEDB(Cont_neg):303988
GSGETFGGIKKTNYV
>IEDB(Cont_neg):265680
DDGDGAAPCGARRVG
>IEDB(Cont_neg):322738
KRFALSDQWLAVHDF
>IEDB(Cont_neg):565455
SISDNPPASLTVNSG
>IEDB(Cont_neg):371040
RPATTEEMNEPLIQE
>IEDB(Cont_neg):246341
AAPQTAETATTAHKN
>IEDB(Cont_neg):313850
IPTKTNMTTPENSDG
>IEDB(Cont_neg):311454
IEDDKLWNPVLRSRI
>IEDB(Cont_neg):510621
AALAEKEAELSRLKS
>IEDB(Cont_neg):63343
TEEHEIMKFSWRGVTADTRA
>IEDB(Cont_neg):410008
VQFVRELQQVFLQHD
>IEDB(Cont_neg):264189
CWEGPTIPRPVLEGR
>IEDB(Cont_neg):280751
EKDDETEEEREKQKE
>IEDB(Cont_neg):266285
DEDNEGNSNDNTDNA
>IEDB(Cont_neg):25793
IEEVALGSEGEIPF
>IEDB(Cont_neg):255313
APFGVPGINYVTVLS
>IEDB(Cont_neg):400789
TTPTGDSDSSTAVSH
>IEDB(Cont_neg):300047
GKRETVTLMLHSVRT
>IEDB(Cont_neg):364382
QSKALQEKSLPVQGA
>IEDB(Cont_neg):288600
EVVGFSQALRAHLSN
>IEDB(Cont_neg):388427
STSGPEGAPNKTNTE
>IEDB(Cont_neg):307112
GYFSVDIPGVAFDHA
>IEDB(Cont_neg):323709
KSVSKNVNRDRQSTP
>IEDB(Cont_neg):695284
LLVCQYTIQSLIQLT
>IEDB(Cont_neg):259595
ATQVKATQIIMNCPD
>IEDB(Cont_neg):330659
LLLLPLVVAAAATTA
>IEDB(Cont_neg):538489
YRALTVPELTQQVFD
>IEDB(Cont_neg):100526
SQTATLTNTNPS
>IEDB(Cont_neg):330664
LLLLPVACASAAAVV
>IEDB(Cont_neg):355544
PRLHEQQGKNARKND
>IEDB(Cont_neg):851853
EALSHTSSVFSQQ
>IEDB(Cont_neg):103100
DELIDRDWSPKVFGS
>IEDB(Cont_neg):345940
NRNRVAEIEELLQDA
>IEDB(Cont_neg):60776
SRQFLIPYDPEHHYKVFSPA
>IEDB(Cont_neg):135175
NLAKNDNDSYGPNVG
>IEDB(Cont_neg):229128
DPDDGTEVIEAKLNK
>IEDB(Cont_neg):741773
NPMKALYPLTTKELKTSDPG
>IEDB(Cont_neg):529238
VPPVWYSAPNPGFRGLRFRE
>IEDB(Cont_neg):270024
DNRRNQNDRREFVRR
>IEDB(Cont_neg):187635
EGEGMTNNGREALRQNGDGV
>IEDB(Cont_neg):287793
ETVKEHQSQGEEAAG
>IEDB(Cont_neg):535080
APLSLGLETAGGVMT
>IEDB(Cont_neg):260271
AVERLGKKKLWLVVH
>IEDB(Cont_neg):286455
ESPNADTPRLQTPHG
>IEDB(Cont_neg):264175
CVYACIARFMVTPSA
>IEDB(Cont_neg):266276
DEDKCSEVGFTGIAS
>IEDB(Cont_neg):319891
KKGGNVQNVFFTSGE
>IEDB(Cont_neg):138429
HGGFSPFYLDVQYSQ
>IEDB(Cont_neg):5596
AVVESNGTLTLSHFGKC
>IEDB(Cont_neg):358283
PYAIVKDKARLGDAV
>IEDB(Cont_neg):302809
GQSNWTKCALAQGAH
>IEDB(Cont_neg):345801
NRDEDAREMEKSKPA
>IEDB(Cont_neg):337466
LYIPTFPTFPLVDGF
>IEDB(Cont_neg):172409
MSETAPAAPAAPAPA
>IEDB(Cont_neg):910959
ETGHTNKIQPEDTIE
>IEDB(Cont_neg):253106
ALCVLWCGADEIYAE
>IEDB(Cont_neg):151845
ELSWDYMQSDL
>IEDB(Cont_neg):280902
EKEKEGEEGVEGHER
>IEDB(Cont_neg):252574
AKKYAEEAKKLFGKI
>IEDB(Cont_neg):280527
EISCVVFSFIVNLSF
>IEDB(Cont_neg):175049
TWAETMGLNTAD
>IEDB(Cont_neg):267610
DGHRVWRRQRSAVVA
>IEDB(Cont_neg):285083
ERDEAVAENSVLQKE
>IEDB(Cont_neg):250021
AFYKHQLQQQMSNVI
>IEDB(Cont_neg):333399
LQQELAGDTKVETTP
>IEDB(Cont_neg):250796
AGLTGGRRLEPSLNP
>IEDB(Cont_neg):520505
KTGVTDYRFLDNMPQ
>IEDB(Cont_neg):245518
AAGGDPKKNTTNTTT
>IEDB(Cont_neg):323058
KRTSLLHGITSGVTG
>IEDB(Cont_neg):918653
FKGHSFKAQKKVEGN
>IEDB(Cont_neg):42403
MQQTMFRVKDPKASL
>IEDB(Cont_neg):538946
RKYCIEAKLTNTTTESRC
>IEDB(Cont_neg):347698
NVTLADMRFMLIPKA
>IEDB(Cont_neg):534942
AEIAQLMSLIINTFY
>IEDB(Cont_neg):397244
TPHNPAAAPVLTKNG
>IEDB(Cont_neg):142560
CGPLCTRENIMVAFK
>IEDB(Cont_neg):356328
PSPAPKSGSEVSETA
>IEDB(Cont_neg):853715
KKKAIRRLGVHPQ
>IEDB(Cont_neg):72572
WICEVLSDFKTWLKAKLMPQLPGIF
>IEDB(Cont_neg):187863
KLTLNRNGLHLPSYSP
>IEDB(Cont_neg):521274
LKAAAKAFEKLYGTF
>IEDB(Cont_neg):339330
MMQAADPRHGRYLTA
>IEDB(Cont_neg):252959
ALAAATLLALLVVAP
>IEDB(Cont_neg):566214
DADITAALAACK
>IEDB(Cont_neg):307004
GWCGTVPAKLIRSRL
>IEDB(Cont_neg):308041
HERPAENGEESAKDK
>IEDB(Cont_neg):561735
RELMNLAIRCRLGPM
>IEDB(Cont_neg):263053
CMASGVLGENGSHMP
>IEDB(Cont_neg):337044
LVWRVWVQLFFLHYT
>IEDB(Cont_neg):245456
AAFNPIDAQKEPQLK
>IEDB(Cont_neg):946173
EETPHRWWIETCKKP
>IEDB(Cont_neg):309843
HSLDTRSGTSVNEQG
>IEDB(Cont_neg):272757
DVDELMEQYNENALT
>IEDB(Cont_neg):521557
LPDLEAALKALEGSA
>IEDB(Cont_neg):323330
KSIVHSLSPFSHPMR
>IEDB(Cont_neg):261044
AVTEENPPATDSSRT
>IEDB(Cont_neg):73193
WVFGSTMNNKSQSVIIINNSTN
>IEDB(Cont_neg):306142
GVDPSARSSDGEAGS
>IEDB(Cont_neg):345179
NPAPPLSGTLSLSHC
>IEDB(Cont_neg):132205
CRPHNICTFVPRRKAGI
>IEDB(Cont_neg):345966
NRQIIQVFEEYQRAR
>IEDB(Cont_neg):315392
IVFMDHLLIEQTMVS
>IEDB(Cont_neg):257100
ARQAGKGLAKVGVHS
>IEDB(Cont_neg):653459
FYINNPKVELDGEPS
>IEDB(Cont_neg):278945
EGEAPGEEVKSDAPA
>IEDB(Cont_neg):352301
PLAKEQVSRPGLAER
>IEDB(Cont_neg):134914
EGSAKIIEHLISGPS
>IEDB(Cont_neg):336991
LVVEWRSQLRSECAE
>IEDB(Cont_neg):285798
ERVPDSAGHSLGINN
>IEDB(Cont_neg):146948
FVEGGRIDHGHHD
>IEDB(Cont_neg):248528
AEEIGRMTGGRANAS
>IEDB(Cont_neg):278078
EERKAPPDGRGSEGG
>IEDB(Cont_neg):248445
AEEAKAAAEKAKAAA
>IEDB(Cont_neg):53300
RCPEHTGSFRKIC
>IEDB(Cont_neg):40678
LWLLWPVTLACFVLAAVY
>IEDB(Cont_neg):106726
QETCGTMVRALM
>IEDB(Cont_neg):178488
AGKYNLQVRGTRGEH
>IEDB(Cont_neg):259290
ATKQMERDNEARRKG
>IEDB(Cont_neg):754755
DLQVTGSGHCPYSTA
>IEDB(Cont_neg):37763
LLRYYTEILSLFGPS
>IEDB(Cont_neg):292342
FSSVSADAGDDCGDS
>IEDB(Cont_neg):402035
TVSSSHSTERIASAP
>IEDB(Cont_neg):741854
PTPQHTPLFSFLTASPALDT
>IEDB(Cont_neg):386820
SSPTPPPANKANVPQ
>IEDB(Cont_neg):29282
IVGFFSEVIGLIGNPENRPALK
>IEDB(Cont_neg):336459
LVDLVLLGGQGGMLQ
>IEDB(Cont_neg):249927
AFSETLALAVIVSHG
>IEDB(Cont_neg):156461
SVIQLGNGFLDVFT
>IEDB(Cont_neg):1064388
KTSGLKFRNSSKWTY
>IEDB(Cont_neg):412515
VTSMLYESNDVESGE
>IEDB(Cont_neg):301411
GNKVFLLVGSYEEIR
>IEDB(Cont_neg):267943
DGRTPKPSVKPIPGE
>IEDB(Cont_neg):255329
APGAGGGQGAAGAGA
>IEDB(Cont_neg):269256
DLGGGTFDISVLEIA
>IEDB(Cont_neg):387174
SSSSSSGSPGTQNGE
>IEDB(Cont_neg):279775
EGSSQEKSEGGSSMS
>IEDB(Cont_neg):350593
PGDVGSLDNTGSLAG
>IEDB(Cont_neg):510080
PTIGLAYVGSMCDPK
>IEDB(Cont_neg):99310
HADADNILVIQQGQA
>IEDB(Cont_neg):31489
KKADSGYCYWVHILC
>IEDB(Cont_neg):358264
PWQNSVRIAVTVGKQ
>IEDB(Cont_neg):313283
IMRTSYIAKEKDGVI
>IEDB(Cont_neg):25532
IDAAFKIAATAA
>IEDB(Cont_neg):347242
NTTSPLLLLLVVACA
>IEDB(Cont_neg):280641
EKAEPAALGHGDLGL
>IEDB(Cont_neg):282384
ELMVNYMDRFLELLS
>IEDB(Cont_neg):245950
AALAATAAPKLTSSE
>IEDB(Cont_neg):535474
EALKEFSMMFKHFDK
>IEDB(Cont_neg):115289
IHAQQKEPMIGVNQELAYFY
>IEDB(Cont_neg):173490
TMAYDCEVEKTAM
>IEDB(Cont_neg):364606
QSSTAEAHNSSLPEI
>IEDB(Cont_neg):365014
QTPSSPSGGTATGVR
>IEDB(Cont_neg):41407
MENKAWLVHRQWFLD
>IEDB(Cont_neg):173747
VSQAAKFDPSTKIYE
>IEDB(Cont_neg):29885
KALYMLSTRGRQTV
>IEDB(Cont_neg):255677
APPSTVDPDVVFAAR
>IEDB(Cont_neg):281015
EKFAQSAYGTVRVGA
>IEDB(Cont_neg):258906
ATAVAVPAGGSPTAQ
>IEDB(Cont_neg):855641
QVIKAFRVLATDTLT
>IEDB(Cont_neg):355629
PRRAQKVTASSPTKR
>IEDB(Cont_neg):780126
RLAVLPRHSQPGKTIWIEHK
>IEDB(Cont_neg):350646
PGEVTVPAAEEGRET
>IEDB(Cont_neg):381161
SKHQNEELKAGQEKE
>IEDB(Cont_neg):304455
GSPQDDSSDSPLSAA
>IEDB(Cont_neg):350647
PGEWLSPIPKRYRLY
>IEDB(Cont_neg):283962
EPGESAGENRNRGER
>IEDB(Cont_neg):277218
EEGLKSPTLKAPAAP
>IEDB(Cont_neg):336119
LTSRGSQQYRGLSVP
>IEDB(Cont_neg):513790
DSLLLSNVSYQATEA
>IEDB(Cont_neg):322062
KPRAKKLKNVKGLGV
>IEDB(Cont_neg):13882
EQLVKWLGLPAPI
>IEDB(Cont_neg):279096
EGFKTNRCDAAGGPY
>IEDB(Cont_neg):339371
MMTGRVLLLVCALCV
>IEDB(Cont_neg):259283
ATKNVMTRFGYNLSG
>IEDB(Cont_neg):388634
STVAILLTFIYYWVK
>IEDB(Cont_neg):315508
IVPAGSISPSNSQES
>IEDB(Cont_neg):347513
NVLNRNIGELMGELD
>IEDB(Cont_neg):320607
KLIEDYGDFVEDFCE
>IEDB(Cont_neg):874213
FEEKPTKEMKDKIVA
>IEDB(Cont_neg):52662
QTVTKKSAAEASKKPRQKRTATKQ
>IEDB(Cont_neg):99542
PQNFAVAGKSQSENF
>IEDB(Cont_neg):251052
AGRVTSVRDIGKIIF
>IEDB(Cont_neg):331660
LMLHSVRTHLRKFNA
>IEDB(Cont_neg):332806
LPSLSDEEILHKFKS
>IEDB(Cont_neg):522220
LTTEQKAAQNQVSAL
>IEDB(Cont_neg):267757
DGLWQRGMKGYIIYD
>IEDB(Cont_neg):249295
AERKAWGAPVKVTAT
>IEDB(Cont_neg):297328
GGFVTDDVKIDMNAN
>IEDB(Cont_neg):412021
VTDKARVYDVGPISR
>IEDB(Cont_neg):170226
AEQAISVRQQVVLEN
>IEDB(Cont_neg):944477
MFLRSVSAAPSVVSP
>IEDB(Cont_neg):402286
TYCEDGRKVFESLDM
>IEDB(Cont_neg):282967
EMPGPASYSPVAPQN
>IEDB(Cont_neg):921613
SLIGSLSKLLSQEDIAKLTD
>IEDB(Cont_neg):312832
ILAQQEEAQALIDEL
>IEDB(Cont_neg):388817
SVCRFRSRDERQRER
>IEDB(Cont_neg):297979
GGMEGVRGAGPYGGM
>IEDB(Cont_neg):256858
ARFVVEQTKKGSTVP
>IEDB(Cont_neg):73985
YGDVVMRSTKSRHAG
>IEDB(Cont_neg):256557
AQRVTRLKFRNSVRD
>IEDB(Cont_neg):741265
AWLASTVNLEFQHASPQHAG
>IEDB(Cont_neg):337464
LYIMNYYQYVMHDPN
>IEDB(Cont_neg):249210
AEPYSAEPEPTEPKS
>IEDB(Cont_neg):328208
LGFMGPQAMFNGVPF
>IEDB(Cont_neg):282552
ELRELEAREKAVESQ
>IEDB(Cont_neg):312739
IKRFVEGFRAEDVAA
>IEDB(Cont_neg):291136
FLSFLFLFCCFIGLV
>IEDB(Cont_neg):156351
KTYFTTVAAKLEKT
>IEDB(Cont_neg):321684
KNVTTTAGNDGSTAV
>IEDB(Cont_neg):278146
EERVQSQEEVARDED
>IEDB(Cont_neg):259270
ATKKLSAGSEEQPLL
>IEDB(Cont_neg):946846
RPNYVKLGTLAPFCC
>IEDB(Cont_neg):273407
DYEEWTAIVDKKKIH
>IEDB(Cont_neg):299634
GKEFMGNVLSVVPAK
>IEDB(Cont_neg):331657
LMLAECRQSGVISSS
>IEDB(Cont_neg):262244
CEYHIHVEWKASRIN
>IEDB(Cont_neg):291075
FLPSSRPVTVQVRCY
>IEDB(Cont_neg):267162
DFSDINRETDDAERR
>IEDB(Cont_neg):187836
GVEENICTLKLHENIA
>IEDB(Cont_neg):27842
IPFPLDNITCRVPMAREPTV
>IEDB(Cont_neg):534885
AAEEEEAAKEESEEA
>IEDB(Cont_neg):291541
FPKHFTAWEVDKTYH
>IEDB(Cont_neg):511774
AQFAAHMINSVRRQL
>IEDB(Cont_neg):261539
AYVFHKITKTVTKYT
>IEDB(Cont_neg):290465
FHTKHAPENESKIIE
>IEDB(Cont_neg):911441
RFTTPDTYSSAGYIT
>IEDB(Cont_neg):928663
LLPTQRPTQQMKTTK
>IEDB(Cont_neg):254720
ANLHDVNWNEVQVVA
>IEDB(Cont_neg):133907
PASKQQKTENGAGDQ
>IEDB(Cont_neg):369313
RKDSPCGVNGAGTVN
>IEDB(Cont_neg):259266
ATKKAKDFKKRVEAA
>IEDB(Cont_neg):247102
AAVSSVGPSSLPGPA
>IEDB(Cont_neg):757150
SVYDKNNLLTNKTVM
>IEDB(Cont_neg):282140
ELGEAEAGLASEHKE
>IEDB(Cont_neg):263127
CNESCTSSDSDKTAF
>IEDB(Cont_neg):307157
GYMAGMTQKLTNNKA
>IEDB(Cont_neg):267678
DGKKVTLKNAPESNA
>IEDB(Cont_neg):362496
QPEGAPLEGSNANSV
>IEDB(Cont_neg):303990
GSGFLIIVIGWCLIF
>IEDB(Cont_neg):537028
MSKGPAVGIDLGTTY
>IEDB(Cont_neg):414404
WIDGYRCMNASVTKA
>IEDB(Cont_neg):386158
SSFLTVLAGHNAKLY
>IEDB(Cont_neg):269331
DLKNGVPGVKGTASL
>IEDB(Cont_neg):282783
ELYADTVPKTAENFR
>IEDB(Cont_neg):362973
QQEEQHSNNPKQNED
>IEDB(Cont_neg):535409
DRLQQSHPLSATQIQ
>IEDB(Cont_neg):299366
GIRRKRTISDLAAVN
>IEDB(Cont_neg):741624
KVPVKRGCIDVCPKS
>IEDB(Cont_neg):247667
ADGSRGGSRGSKADG
>IEDB(Cont_neg):339919
MRLAAPDSLEKAKHM
>IEDB(Cont_neg):525297
RQNVNTLPTTGEESN
>IEDB(Cont_neg):947069
VSGWTPAHVRKQLAI
>IEDB(Cont_neg):387836
STENAPATNQAETTA
>IEDB(Cont_neg):272400
DTNRIYQVGLLPTGN
>IEDB(Cont_neg):259558
ATQNATTEVQGETTS
>IEDB(Cont_neg):247648
ADGQNEKNEKGPVTR
>IEDB(Cont_neg):853522
IVKNLPRVSYVKALD
>IEDB(Cont_neg):95156
TIGILMSAPNFVEAVSKDFA
>IEDB(Cont_neg):282002
ELDVRRELMDDENKS
>IEDB(Cont_neg):152166
VFDSLQLSVCL
>IEDB(Cont_neg):382964
SNGGSDGVSLKVDCG
>IEDB(Cont_neg):322417
KQMLTGLGTWESAVD
>IEDB(Cont_neg):408799
VNAALGDSWDAVSDK
>IEDB(Cont_neg):262701
CHDDNGVRLPSDLAG
>IEDB(Cont_neg):251514
AHNSPSADDEVASQE
>IEDB(Cont_neg):144729
MVAFKGVWTQAFWK
>IEDB(Cont_neg):172050
LEIEPFTLLGVCAGL
>IEDB(Cont_neg):918438
DADEASLGSFDLEGE
>IEDB(Cont_neg):278197
EESGELLEERKAQPD
>IEDB(Cont_neg):336551
LVFYDAAEAAASIGE
>IEDB(Cont_neg):396613
TNIYEPPSGKVEVAT
>IEDB(Cont_neg):537922
STPSGFTLDDVIQTG
>IEDB(Cont_neg):347344
NVASAFDAASARGKT
>IEDB(Cont_neg):537320
PVFIPAPRTIVVPEPM
>IEDB(Cont_neg):355023
PQKNLSKNDDSAKNQ
>IEDB(Cont_neg):152032
PCNIQMEDPTF
>IEDB(Cont_neg):381554
SLAPTAGEGSPQKAP
>IEDB(Cont_neg):946563
LLEKYKRRPPAKRPN
>IEDB(Cont_neg):262169
CEFYAAYHTYEDLMP
>IEDB(Cont_neg):347652
NVSPSPLQQENFSGM
>IEDB(Cont_neg):384694
SQGVTTAPSISTSGS
>IEDB(Cont_neg):99525
PEENACQFQRLNAQR
>IEDB(Cont_neg):299689
GKESTDATRGKDQTT
>IEDB(Cont_neg):372715
RRVSAGSHFVMGVLY
>IEDB(Cont_neg):694709
GPRSLFRWASCAFEE
>IEDB(Cont_neg):257799
ASGKEDTKKSLITLP
>IEDB(Cont_neg):317504
KEDNRKETTPLRSAA
>IEDB(Cont_neg):369337
RKEGSIPTTVTKTDG
>IEDB(Cont_neg):565575
SQVVDGTTEDANGNK
>IEDB(Cont_neg):250537
AGGRCDEEGPAVPAG
>IEDB(Cont_neg):292054
FSARQRLLTLHYRRK
>IEDB(Cont_neg):137251
NTTAAAGFMVLQ
>IEDB(Cont_neg):538463
YKDPSNLQGKVQKHQ
>IEDB(Cont_neg):290574
FILLRITSGVLLYAQ
>IEDB(Cont_neg):321836
KPFGRIQDVQKKSFQ
>IEDB(Cont_neg):287860
EVAFGSTQRARVVTV
>IEDB(Cont_neg):244597
AAAEEMQERRRNVGG
>IEDB(Cont_neg):741956
RVGGYPEEGTNYAQFLSRAY
>IEDB(Cont_neg):277985
EEQNFHSIAMTTLLA
>IEDB(Cont_neg):356887
PTAETKAPQAADRGS
>IEDB(Cont_neg):275183
EDAATGTTEEMPART
>IEDB(Cont_neg):946194
EKYKRRPPAKRPNYV
>IEDB(Cont_neg):283558
ENNSLKKEEVAFQVY
>IEDB(Cont_neg):290993
FLLGTLRSRSTGIRW
>IEDB(Cont_neg):171744
KIGKLNLVDLAGSEN
>IEDB(Cont_neg):333415
LQQLIVIEDDKVSSD
>IEDB(Cont_neg):269129
DLANPSRMQWQMQDL
>IEDB(Cont_neg):247950
ADSSAHSTPSTPADS
>IEDB(Cont_neg):97956
DRTGSGTLGTVN
>IEDB(Cont_neg):281635
EKRLEEIDRNIRTTH
>IEDB(Cont_neg):741752
MVATPKVPVKRGCID
>IEDB(Cont_neg):255146
APAQPNLDRQEASTS
>IEDB(Cont_neg):315029
ITKITPSRGFSAELS
>IEDB(Cont_neg):266757
DENSAYSSVLYKDDK
>IEDB(Cont_neg):856876
VDIPRNLTLCYGIQ
>IEDB(Cont_neg):353701
PPANNGKSGPEDTVR
>IEDB(Cont_neg):946845
RPLVVKTSLNNPYII
>IEDB(Cont_neg):303651
GSAKGPPSEPAGRNN
>IEDB(Cont_neg):248567
AEEPLDSKNEAVDNQ
>IEDB(Cont_neg):561698
KQLQGVNLTPCEKHI
>IEDB(Cont_neg):175062
VRVDTGSNWSEV
>IEDB(Cont_neg):406620
VIEKALKADSNILLV
>IEDB(Cont_neg):365056
QTRQSQRQVEDLRRS
>IEDB(Cont_neg):334335
LRRRPGKQQSNCIDL
>IEDB(Cont_neg):281975
ELDEENKRNHGQENQ
>IEDB(Cont_neg):173718
VQNEKIENLTRMLVT
>IEDB(Cont_neg):74869
YLPRMKMEEKYN
>IEDB(Cont_neg):247345
ADAEKKGKEQTREVG
>IEDB(Cont_neg):407497
VLAQKETGSQGTSSP
>IEDB(Cont_neg):270094
DNTKKIPAEAAATTN
>IEDB(Cont_neg):535422
DSGKELKIDIIPNPQ
>IEDB(Cont_neg):360819
QIEMEDGGRKVKSTT
>IEDB(Cont_neg):278022
EEQTLREQVLILTKE
>IEDB(Cont_neg):170938
ESLREKCSRIKELLK
>IEDB(Cont_neg):334999
LSLDITALQEPHLHL
>IEDB(Cont_neg):127893
WPSATSWERRRLSPG
>IEDB(Cont_neg):283371
ENICGFPLRRDGLYP
>IEDB(Cont_neg):946490
KQLAIGVNEVTRALE
>IEDB(Cont_neg):290312
FGSATWFQPPYDVSA
>IEDB(Cont_neg):257638
ASENAPQTVKTVTAQ
>IEDB(Cont_neg):297211
GGEETPQSYGVDIPL
>IEDB(Cont_neg):291765
FQQFDHPPDGGKTER
>IEDB(Cont_neg):271593
DSLLHDIFSELDACD
>IEDB(Cont_neg):306592
GVPCRMQRGELSVAA
>IEDB(Cont_neg):305830
GTTPLAPSLPKSQAP
>IEDB(Cont_neg):566981
DFPQLQEIERLLSTTA
>IEDB(Cont_neg):345901
NRKVPYSAGMLISLE
>IEDB(Cont_neg):266001
DDSSTCVQNNSIHSS
>IEDB(Cont_neg):31460
KIVEKRAQAKDASPEAKHFN
>IEDB(Cont_neg):319904
KKGNAREMGIASGVL
>IEDB(Cont_neg):331884
LNGKILERVRFLAGE
>IEDB(Cont_neg):397904
TQAAAPISVNGNAST
>IEDB(Cont_neg):919420
VGPTEGSANQISPPS
>IEDB(Cont_neg):314070
IQSINNCYPPEIVQY
>IEDB(Cont_neg):309779
HSGGGGNAGMDKGRN
>IEDB(Cont_neg):324729
KVSKLEENPESSRKK
>IEDB(Cont_neg):288698
EWRSQLRRECAEEVS
>IEDB(Cont_neg):312483
IIPSPKVSDTVVEPY
>IEDB(Cont_neg):314940
ITDVGASSSDDAQTV
>IEDB(Cont_neg):853492
ITEKLLRATGGAYHP
>IEDB(Cont_neg):350460
PGAETSPTAGTEKKN
>IEDB(Cont_neg):299368
GIRTQSKIYYGLMAG
>IEDB(Cont_neg):4128
ARDGKYGFYTHVFRLKKWIQ
>IEDB(Cont_neg):287884
EVAQQGETEDDNTTE
>IEDB(Cont_neg):512365
AYVAQYEILWDEINY
>IEDB(Cont_neg):251658
AIAQHVVSNDGVRVF
>IEDB(Cont_neg):319833
KKERAEETTPLKSVA
>IEDB(Cont_neg):412854
VVEKQTDPVSIRPQK
>IEDB(Cont_neg):138371
EPEKHGFEFPLITCC
>IEDB(Cont_neg):22095
GRINTVDSNNLP
>IEDB(Cont_neg):754390
ACYFATIHTDSSLLL
>IEDB(Cont_neg):268649
DIVRLAEELRLPLFS
>IEDB(Cont_neg):249109
AENNIANFKKEMTKL
>IEDB(Cont_neg):138683
VTAPCGDTVTADDGT
>IEDB(Cont_neg):918398
ANEEGDLDGQDDSTD
>IEDB(Cont_neg):24582
HQIMYVPPGGPVPDK
>IEDB(Cont_neg):269617
DMAPLARQLAKEVPP
>IEDB(Cont_neg):276431
EEDISAAAVKTAAMG
>IEDB(Cont_neg):308891
HLMLHSGLSSPQRCS
>IEDB(Cont_neg):347271
NTVGKTSKEDMALQA
>IEDB(Cont_neg):253087
ALCVLWCGAAGAAAD
>IEDB(Cont_neg):323885
KTEKKLEEADTFELD
>IEDB(Cont_neg):257211
ARSAEPHVGSKIIAN
>IEDB(Cont_neg):251881
AIPAALSSQTVAFGT
>IEDB(Cont_neg):317515
KEDSTAAGTRNHPPP
>IEDB(Cont_neg):290803
FKTFERSAIDIAVLV
>IEDB(Cont_neg):340546
MVHEAEQFANEDRLN
>IEDB(Cont_neg):780193
VERHLNRAVLVMQSIATVVA
>IEDB(Cont_neg):233010
RSAATGSRELFTLSV
>IEDB(Cont_neg):387498
SSYIWRCRVCDKVKP
>IEDB(Cont_neg):362464
QPAVDRMHSGGGAGS
>IEDB(Cont_neg):362237
QNKEDKVDNGAQRPN
>IEDB(Cont_neg):135375
YAQQNPVKKVFYFTD
>IEDB(Cont_neg):278491
EEVTKKKEEESELKP
>IEDB(Cont_neg):335528
LSVAAVVIHPSLSAA
>IEDB(Cont_neg):270151
DPAADGTGTREEKKN
>IEDB(Cont_neg):255068
APADRDATALMATDE
>IEDB(Cont_neg):247494
ADEDEDIDLFGEATE
>IEDB(Cont_neg):265526
DDDGNVTYKTLLYNL
>IEDB(Cont_neg):277249
EEGRHEDGQDANERD
>IEDB(Cont_neg):303727
GSCVLADMSNRLTIF
>IEDB(Cont_neg):292862
FVPQVVVPKPVVCET
>IEDB(Cont_neg):365598
QYEGCYASGGSVDAG
>IEDB(Cont_neg):754586
AVTSTNAAKIFNLYP
>IEDB(Cont_neg):854427
LVGRVTIAEEEDDE
>IEDB(Cont_neg):324548
KVILTRRQSSEAFIL
>IEDB(Cont_neg):292291
FSQKGVDGGPLAGAK
>IEDB(Cont_neg):23672
HEEEEEEWGTGGVDE
>IEDB(Cont_neg):354263
PPPPAESLQPPPRQP
>IEDB(Cont_neg):323023
KRSKTLQSQQYRGKT
>IEDB(Cont_neg):284949
EQTSQRVNDGVEPNN
>IEDB(Cont_neg):28234
IQTAWCTGLLPYHSILTTPG
>IEDB(Cont_neg):284906
EQSPPAPSLPAASTQ
>IEDB(Cont_neg):580928
GPDGRLLRGYDQSAY
>IEDB(Cont_neg):256458
AQQEQSALPQPPQSM
>IEDB(Cont_neg):261436
AYISHLDAAISSAEA
>IEDB(Cont_neg):251487
AHLESLNERLEGLVE
>IEDB(Cont_neg):282505
ELQQVFLQHDWGTSV
>IEDB(Cont_neg):103865
DVFKLWLMWRAKGTTGFEAH
>IEDB(Cont_neg):150469
NFGLLVVPINPLDYD
>IEDB(Cont_neg):266684
DELSEEDKLIVDRAR
>IEDB(Cont_neg):336869
LVRKDNEGIRAQEQH
>IEDB(Cont_neg):304773
GSTAASHTTSPLLLF
>IEDB(Cont_neg):292938
FVTDDVKIDMNANIG
>IEDB(Cont_neg):312793
IKVFADDLEGLGGFC
>IEDB(Cont_neg):263736
CTRVQLGVQHTDDAV
>IEDB(Cont_neg):406413
VHDVRRDLRGLGELV
>IEDB(Cont_neg):288655
EWEKNKRTNPPKDSA
>IEDB(Cont_neg):277471
EEKGKKPEVEDTSGE
>IEDB(Cont_neg):857215
VTFSTVAVLSVCVTL
>IEDB(Cont_neg):378328
SFELLTVYDQRSVSE
>IEDB(Cont_neg):255646
APPPFISTGSNGSQT
>IEDB(Cont_neg):274270
EAKAAAEAAAAKAEE
>IEDB(Cont_neg):338194
MEGVRGAGPYGGMGG
>IEDB(Cont_neg):311461
IEDSILGAPSSGVAL
>IEDB(Cont_neg):343551
NHGYMKSAYQELTRI
>IEDB(Cont_neg):300651
GLQHLCRQKLIKLVS
>IEDB(Cont_neg):6084
CCTKPTDGNCIP
>IEDB(Cont_neg):31589
KKKCDELAAKLVALGI
>IEDB(Cont_neg):373787
RTQEREEAAHVSGAP
>IEDB(Cont_neg):247992
ADTLRGDKWEDEYLG
>IEDB(Cont_neg):252080
AIVTNRDTTCGQLCS
>IEDB(Cont_neg):310118
HTKQEAVGEAQSDPT
>IEDB(Cont_neg):328786
LHFCALLWVIPAWCA
>IEDB(Cont_neg):271057
DRQRRHQPYHSRHRR
>IEDB(Cont_neg):313477
INTTTPENSDGSTAV
>IEDB(Cont_neg):250599
AGGVMSVLIPRNSTV
>IEDB(Cont_neg):238598
HASDSQTTTCLSGIC
>IEDB(Cont_neg):47550
PFPRPQPRQEEEHEQ
>IEDB(Cont_neg):354336
PPPPPPPPPPQQRQQ
>IEDB(Cont_neg):257841
ASGSPEVQASQSPAP
>IEDB(Cont_neg):857258
VVNLTTELYMESFD
>IEDB(Cont_neg):310190
HTSEEDENTLFPTTL
>IEDB(Cont_neg):287582
ETRAETDEGRLSTEE
>IEDB(Cont_neg):330999
LLQDTRAAYIAEETR
>IEDB(Cont_neg):171522
IKQKNELLSNNQHLS
>IEDB(Cont_neg):409410
VPGPGHYVILKEITG
>IEDB(Cont_neg):283533
ENNELAADDDASKVI
>IEDB(Cont_neg):389764
SYAISITTENTIDTF
>IEDB(Cont_neg):298270
GGRGFGDRGDRGDRG
>IEDB(Cont_neg):851007
AESIVLTLVAQQ
>IEDB(Cont_neg):887050
PPPTPGPSQDNDT
>IEDB(Cont_neg):340089
MSDAVTHATFPPATP
>IEDB(Cont_neg):1087719
SETKCTLKSFTVEKGIYQ
>IEDB(Cont_neg):171874
KPKAKKAGAAKAKKP
>IEDB(Cont_neg):742173
VVDAACMRAPEPLAIAYSPP
>IEDB(Cont_neg):262599
CGQIQGFFHGCPVAD
>IEDB(Cont_neg):414125
WDAEEERRASAPHGP
>IEDB(Cont_neg):249505
AETKATAGKTAEAAA
>IEDB(Cont_neg):347441
NVGGVCKKYAEKTDE
>IEDB(Cont_neg):254629
ANGGLVENRSLVSEL
>IEDB(Cont_neg):251516
AHNSSPAEIPAGTTS
>IEDB(Cont_neg):262708
CHIDSNHFLAKSISR
>IEDB(Cont_neg):604740
VTMAHELGHNLGMKH
>IEDB(Cont_neg):254366
AMPKSDSSPALEKPR
>IEDB(Cont_neg):343537
NHENNAVGVCMTSGG
>IEDB(Cont_neg):306173
GVEELANQTNPKSTQ
>IEDB(Cont_neg):285452
ERMSPKKKSDTARRN
>IEDB(Cont_neg):313596
IPGDSDGSTAVSHTT
>IEDB(Cont_neg):171446
IDESVCSESDVFSNT
>IEDB(Cont_neg):946617
LVVKTSLNNPYIIRW
>IEDB(Cont_neg):249361
AESEGAMCYCNQGGR
>IEDB(Cont_neg):306610
GVPGSGGGGGGSGTS
>IEDB(Cont_neg):245932
AAKTAEAVAEALRGT
>IEDB(Cont_neg):537682
RVTWISMSLAALLIG
>IEDB(Cont_neg):304502
GSQKAEANPPQTTQP
>IEDB(Cont_neg):944738
TEPVEPGAVLVNVTA
>IEDB(Cont_neg):354340
PPPPPPPPQQRQQLS
>IEDB(Cont_neg):255585
APNPAVSIPLPPEPK
>IEDB(Cont_neg):286953
ETDEACLATLRGHSG
>IEDB(Cont_neg):132197
CFGDSGGPLICDGII
>IEDB(Cont_neg):355780
PSAAWRNFARSCPQG
>IEDB(Cont_neg):286392
ESNEMMVPYGLLLLQ
>IEDB(Cont_neg):305749
GTSLPMRICLMYRKK
>IEDB(Cont_neg):187981
VHDCCYGKVTGCDP
>IEDB(Cont_neg):271637
DSNAVGGCTTSGELG
>IEDB(Cont_neg):334271
LRRANQEVPPELYEM
>IEDB(Cont_neg):262883
CKRLTADCTRGSHRL
>IEDB(Cont_neg):269469
DLRAVNVRHAYPDTL
>IEDB(Cont_neg):170837
EKTLITEKLQQTLEE
>IEDB(Cont_neg):370482
RMHLQSSAAELELPP
>IEDB(Cont_neg):366983
REAIENEEQDDWRCM
>IEDB(Cont_neg):181565
CQDQCIKYNEWIVKK
>IEDB(Cont_neg):853528
IVPGKRLDISVLP
>IEDB(Cont_neg):182187
KDEAENAFLLEELFA
>IEDB(Cont_neg):353657
PPAESLQPPPRQPSP
>IEDB(Cont_neg):291981
FRSRDERQRERERLR
>IEDB(Cont_neg):308870
HLLLLLLVVACAAAA
>IEDB(Cont_neg):149677
EGVKALIDEILA
>IEDB(Cont_neg):260590
AVLLLLVLLMCCGSG
>IEDB(Cont_neg):299249
GILQNATDLIFNEAQ
>IEDB(Cont_neg):299024
GHWTLAEACNMKISH
>IEDB(Cont_neg):251719
AIENEEQDDWRCMMR
>IEDB(Cont_neg):536785
LLRQAKHEANDYRRQ
>IEDB(Cont_neg):532963
MQKEITALAPSTMKI
>IEDB(Cont_neg):511440
APAAQKAVADTTSVA
>IEDB(Cont_neg):246345
AAPQTAIKPTANTTD
>IEDB(Cont_neg):171224
GKEDALVTKNLVPGE
>IEDB(Cont_neg):262903
CLAAQTRKPALKHQQ
>IEDB(Cont_neg):367019
REASCKKPDAIQHEE
>IEDB(Cont_neg):255852
APSITTTEAPNTTTT
>IEDB(Cont_neg):288143
EVIDPAQESEQPGPQ
>IEDB(Cont_neg):283762
ENTTIDGVGEVDRLG
>IEDB(Cont_neg):173588
VCVRVRPLNSREESL
>IEDB(Cont_neg):252613
AKMATANAATAAAKA
>IEDB(Cont_neg):919227
REEVRNERQSGASTG
>IEDB(Cont_neg):291219
FLVQYNVPFLPSSRP
>IEDB(Cont_neg):244975
AACSRSLSDGSFVTV
>IEDB(Cont_neg):119831
EIIVTHFPFDEQNCSM
>IEDB(Cont_neg):287556
ETQKELVGQEKPSKG
>IEDB(Cont_neg):373247
RSRTKCGGGAYIVAY
>IEDB(Cont_neg):264239
CYRIISPFSAMAFVQ
>IEDB(Cont_neg):512029
ASGETKASNTHDDSL
>IEDB(Cont_neg):268778
DKESRKEKEENTTSC
>IEDB(Cont_neg):388039
STKKHETNITFSDTV
>IEDB(Cont_neg):260322
AVFGTSPCRVPSTEK
>IEDB(Cont_neg):349616
PEDPAKKQVPDEVET
>IEDB(Cont_neg):283167
ENDQSKHQNEELKAG
>IEDB(Cont_neg):225843
QLSSVSSFERFEIFPKESS
>IEDB(Cont_neg):364534
QSRLNDARRGQEKLD
>IEDB(Cont_neg):246353
AAPRKSDFQLRQGWV
>IEDB(Cont_neg):332405
LPHFRMAMRASSSVA
>IEDB(Cont_neg):276890
EEEIRDEHNVETEPR
>IEDB(Cont_neg):46811
PAHDTPPVPDVDSRGAIL
>IEDB(Cont_neg):364894
QTKSVDSIAANQQNG
>IEDB(Cont_neg):753490
DDSQLVKDARARAFQDAKNR
>IEDB(Cont_neg):314851
ISVYEKKKNDGAYNL
>IEDB(Cont_neg):147256
RKYMFPVGTPDPE
>IEDB(Cont_neg):305965
GTYNEEGVNVDLYIP
>IEDB(Cont_neg):70110
VNKPGRFESFFLSST
>IEDB(Cont_neg):358068
PVRRRERERMLRLRA
>IEDB(Cont_neg):287960
EVDQMEAAIKPQSAP
>IEDB(Cont_neg):344941
NNKPKERTLQVAGIK
>IEDB(Cont_neg):196740
QMRYIIVPQTIRIIL
>IEDB(Cont_neg):373333
RSTAVTSTTTAPQRT
>IEDB(Cont_neg):226080
PPTVREFAFGRDGSIFVNGY
>IEDB(Cont_neg):320541
KLENKTLGKEATGSG
>IEDB(Cont_neg):233484
DRFRQVDGYYERDLS
>IEDB(Cont_neg):918369
AEVVEEAEEEAGDAE
>IEDB(Cont_neg):233894
TPKFTVGWDWAPKRP
>IEDB(Cont_neg):174923
ILIRDKRFHYDR
>IEDB(Cont_neg):342299
NEGLRLKADFGLIST
>IEDB(Cont_neg):757295
TTMIIDHVVPEPGTS
>IEDB(Cont_neg):305932
GTVTNIGGRFVEEGL
>IEDB(Cont_neg):290216
FGLIYDDLAALKRIE
>IEDB(Cont_neg):389297
SVPAPGPPSPPAPPE
>IEDB(Cont_neg):852783
GLDPEEAAASIHP
>IEDB(Cont_neg):298728
GGVQNGQQAAQQAAA
>IEDB(Cont_neg):158876
KDGDGMIGVDEFAAM
>IEDB(Cont_neg):653616
NDSNIVKYWSLSIKA
>IEDB(Cont_neg):413396
VVTLFLAFSSALSLL
>IEDB(Cont_neg):365593
QYDDWRTSFLEGPST
>IEDB(Cont_neg):298303
GGRNTGEEGKQEELD
>IEDB(Cont_neg):287030
ETEGEKKKDDEEEEV
>IEDB(Cont_neg):324534
KVHSLPYTPTTHHYY
>IEDB(Cont_neg):59298
SLLQDVNNEFMEVTE
>IEDB(Cont_neg):345826
NRENKALDGCTASGE
>IEDB(Cont_neg):256443
AQPPKETPVETTTMK
>IEDB(Cont_neg):268164
DGTTKKTPVESVVMR
>IEDB(Cont_neg):300705
GLRHTSNSGNEGVSI
>IEDB(Cont_neg):315302
IVAGQTAALPPTPGG
>IEDB(Cont_neg):52704
QVGSRRYPDAVYLHR
>IEDB(Cont_neg):345785
NRAPGGKENITPERI
>IEDB(Cont_neg):753523
SGCDSHNSGSLGADPRQVTV
>IEDB(Cont_neg):298139
GGPMHMEQLVTELKE
>IEDB(Cont_neg):264049
CVLWCSAADGDVVVS
>IEDB(Cont_neg):266600
DEKLSSKVTSKITPL
>IEDB(Cont_neg):566001
VRSCDPGTDLGVGMT
>IEDB(Cont_neg):290621
FIRMAPFNIMRNSTY
>IEDB(Cont_neg):282346
ELLRQDIVAKDEKLA
>IEDB(Cont_neg):309260
HPELEGKQKLNIASM
>IEDB(Cont_neg):263971
CVLWCGAGGRCDEGE
>IEDB(Cont_neg):413595
VWTSVCRERPNESLG
>IEDB(Cont_neg):389548
SVTNSPTDEETLEKD
>IEDB(Cont_neg):286791
ESVTKKKVYVATDIA
>IEDB(Cont_neg):856212
SKNGKPMMQVTIVEC
>IEDB(Cont_neg):230117
EKDLDAWVDTLGGDYKAKFE
>IEDB(Cont_neg):397085
TPERAPGRPETSPNQ
>IEDB(Cont_neg):303414
GRSATSFFPTAPRLL
>IEDB(Cont_neg):305711
GTRYREPNQTALFNL
>IEDB(Cont_neg):259393
ATMQAELVAHREMRN
>IEDB(Cont_neg):538242
VIDMGNSLIERGACA
>IEDB(Cont_neg):323110
KSAELNATTPSAREG
>IEDB(Cont_neg):944585
PSVVSPAASPSPSPP
>IEDB(Cont_neg):515561
EYPHHDHAHVLMLSD
>IEDB(Cont_neg):346426
NSQKAARDSTRFPDA
>IEDB(Cont_neg):852134
ENCNRKHWIIKTWER
>IEDB(Cont_neg):292188
FSKIFYSEDDGKTWK
>IEDB(Cont_neg):270433
DPRELSQGPSAVVGI
>IEDB(Cont_neg):298025
GGNDRLRLKADFGLI
>IEDB(Cont_neg):263670
CTDGATMTWVAPPYD
>IEDB(Cont_neg):279039
EGELVRARREVAHLY
>IEDB(Cont_neg):321853
KPGEGGTETPTPLSS
>IEDB(Cont_neg):856358
SRSRRSGSRSRRSR
>IEDB(Cont_neg):135229
QGFNNYGRDMGMFYF
>IEDB(Cont_neg):343959
NKGSVYVDGELVGSS
>IEDB(Cont_neg):249121
AENSVFDAAWEAFAN
>IEDB(Cont_neg):489589
INGLISKETVQAGKEKQALI
>IEDB(Cont_neg):309221
HNYDEPPESIRERNE
>IEDB(Cont_neg):280635
EKAEETETKEEQRTT
>IEDB(Cont_neg):386295
SSGKPMQLIWGENNS
>IEDB(Cont_neg):47938
PINLHCEEEIETEEVDTPNP
>IEDB(Cont_neg):400719
TTPGDSDSSPAASHT
>IEDB(Cont_neg):1087692
QIITTDNTFVSGNCDVVI
>IEDB(Cont_neg):187777
DERKQIVTVEGGLSVI
>IEDB(Cont_neg):373762
RTPLRPALQQDVPFL
>IEDB(Cont_neg):368140
RGCVADACTRTPVDD
>IEDB(Cont_neg):696601
TGPRDMAPTVVHMFT
>IEDB(Cont_neg):278985
EGEETSQLTLTQEGV
>IEDB(Cont_neg):292454
FTEGEALRMGFFVPC
>IEDB(Cont_neg):353939
PPGPPPAPLGGPSAA
>IEDB(Cont_neg):281670
EKSALESRTSESVDA
>IEDB(Cont_neg):306258
GVGALVDYTSESRDS
>IEDB(Cont_neg):334952
LSILKFLGFEQTFKN
>IEDB(Cont_neg):111574
MVRAARRKRASEDDL
>IEDB(Cont_neg):522144
LSTIAEAMGIDVHVL
>IEDB(Cont_neg):513738
DSAGASGLIRNDDNM
>IEDB(Cont_neg):305083
GTARRRKWFLDSCRH
>IEDB(Cont_neg):255227
APDVAAASPAAGKGG
>IEDB(Cont_neg):252694
AKPTGEEKAPAACDT
>IEDB(Cont_neg):286594
ESSEERAKGTQSSSS
>IEDB(Cont_neg):278108
EERRASAPHGPLEEA
>IEDB(Cont_neg):306122
GVDEYLVVEWRAQLR
>IEDB(Cont_neg):334781
LSENVKNCSSAAAPT
>IEDB(Cont_neg):389681
SWCRYHGQDACRQQR
>IEDB(Cont_neg):347438
NVGGHQPSQGKDQQI
>IEDB(Cont_neg):368806
RHGVSPPPVATPNRE
>IEDB(Cont_neg):345019
NNPKQNEDACTTKQE
>IEDB(Cont_neg):287374
ETNAGNSASENEPKS
>IEDB(Cont_neg):75111
YMSPFYGLREGAHREHTSYSP
>IEDB(Cont_neg):281354
EKLSVCGKQDVDEDD
>IEDB(Cont_neg):392252
TEAPNTTTTRAPSSI
>IEDB(Cont_neg):277390
EEKAFSSQLLRHFTG
>IEDB(Cont_neg):102438
FQKIVNQLDSIRSANTSAPF
>IEDB(Cont_neg):314331
IRTLVLRPANSVQRA
>IEDB(Cont_neg):267917
DGRKVFESLDMGKTW
>IEDB(Cont_neg):118024
MSGDHLHNDSQIEADFRLND
>IEDB(Cont_neg):952430
TNNSFVVDGDTLKECPLK
>IEDB(Cont_neg):313069
ILQEKYRDAKQENKR
>IEDB(Cont_neg):402090
TVTMTQPPPPSPEQQ
>IEDB(Cont_neg):416293
YIAPRMWSSGKDGFV
>IEDB(Cont_neg):268588
DISLFCMQLVDTAEN
>IEDB(Cont_neg):282896
EMIRRSKLESAEEST
>IEDB(Cont_neg):329018
LIALEKEQTGKAVPC
>IEDB(Cont_neg):257897
ASHQHDGCEGPGRNI
>IEDB(Cont_neg):365673
QYTGVGEEEVKKATH
>IEDB(Cont_neg):334177
LRNNFGIFLKMGEMS
>IEDB(Cont_neg):261125
AVVALEFARPVVPLR
>IEDB(Cont_neg):245497
AAGDDGGDGAGNDSL
>IEDB(Cont_neg):43311
NASRCWVAVTPT
>IEDB(Cont_neg):402158
TVVFKHGLAKSVHHA
>IEDB(Cont_neg):127766
PPRPDPRAPPARASY
>IEDB(Cont_neg):250273
AGEGGLSGKPVESQA
>IEDB(Cont_neg):53962
RGRGNGIEETICTAS
>IEDB(Cont_neg):259982
ATYAIPATLSSQTVG
>IEDB(Cont_neg):347382
NVDVDTVCRLEFLQI
>IEDB(Cont_neg):260273
AVERNLGDLQMRPEI
>IEDB(Cont_neg):172210
LNRVTELFMDNKNEL
>IEDB(Cont_neg):514882
ELETITREQEINRNL
>IEDB(Cont_neg):286027
ESEEFLSLGRLITPE
>IEDB(Cont_neg):256517
AQRGLESDGESIKED
>IEDB(Cont_neg):357618
PTVKEKVLAGDEMKA
>IEDB(Cont_neg):241063
SSGGKKRINWFENREI
>IEDB(Cont_neg):302701
GQPILSAKGISPSGS
>IEDB(Cont_neg):257688
ASFHCNDGGRTVYIK
>IEDB(Cont_neg):332746
LPQSGVLSPPIAVIT
>IEDB(Cont_neg):147330
THGGEDVAVFARGPQAHLVHGV
>IEDB(Cont_neg):16446
FKQKALGLLQTATRQAEAAA
>IEDB(Cont_neg):523279
NSYSFYTPDDDGTGT
>IEDB(Cont_neg):318708
KGAGPYGGMGGNGAV
>IEDB(Cont_neg):1244761
KSIQVDKNGLSDIY
>IEDB(Cont_neg):330772
LLLSCSVLVGANSPE
>IEDB(Cont_neg):122796
IDDLELTLAKVEKEKHATENKVKNL
>IEDB(Cont_neg):538300
VNLPGAAVDLPAVSE
>IEDB(Cont_neg):568730
VTLISSPPMFRVPVNPVPGG
>IEDB(Cont_neg):339815
MQTRYEKEMTEMHRS
>IEDB(Cont_neg):334242
LRQLEDSGADPLLGL
>IEDB(Cont_neg):318743
KGDGLADSEGFIGDV
>IEDB(Cont_neg):323276
KSGGEGKVKNIFASP
>IEDB(Cont_neg):855802
RKREKWISSEED
>IEDB(Cont_neg):856289
SNINVYSSYCSVVI
>IEDB(Cont_neg):689133
VAVAGPAGAGAAAAE
>IEDB(Cont_neg):261915
CCCLSVCGTPVPAKT
>IEDB(Cont_neg):693574
NMVILPTMDLRYITAT
>IEDB(Cont_neg):256445
AQPRRTPAIKLAQRV
>IEDB(Cont_neg):374666
RWNVRLPRRPSFLQD
>IEDB(Cont_neg):151888
GLRSLVLGGKRA
>IEDB(Cont_neg):242556
GQALMSLFVLASKDG
>IEDB(Cont_neg):247307
ACVEELSRAKQALAL
>IEDB(Cont_neg):68812
VGVATGEWVLFLGAD
>IEDB(Cont_neg):357035
PTEKERELQEGRDEN
>IEDB(Cont_neg):271327
DSDSREKNLIGSRQE
>IEDB(Cont_neg):416544
YLCWDAILGTQKTLG
>IEDB(Cont_neg):173118
RTRDELEVIHLIEEH
>IEDB(Cont_neg):170806
EKEAKLAQQSQALQE
>IEDB(Cont_neg):303649
GSAIVGSIQLAFFDG
>IEDB(Cont_neg):372552
RRRWRHQRYAVAAVE
>IEDB(Cont_neg):225319
GYTCFFRDHSYQEEAAMELKVED
>IEDB(Cont_neg):276722
EEEEEETVEDENLEE
>IEDB(Cont_neg):244887
AAASVPGVTGAGAGM
>IEDB(Cont_neg):404432
VEAKTPSNPAGDHSS
>IEDB(Cont_neg):329561
LKFLANTAAPQHSIL
>IEDB(Cont_neg):245738
AAIPASLQEAPAATM
>IEDB(Cont_neg):44166
NHSDEYLSFSCYLSVTEQSE
>IEDB(Cont_neg):308441
HHACIMGWDKKLFDF
>IEDB(Cont_neg):330183
LLERAESIARAAGYK
>IEDB(Cont_neg):511029
AGTFAKQDDDSHYYI
>IEDB(Cont_neg):851923
EEGLDLTKLRTNWH
>IEDB(Cont_neg):604632
RVLLNRISHDNAQLL
>IEDB(Cont_neg):252049
AIVAFFVYIVLKTLQ
>IEDB(Cont_neg):320631
KLKEAIDSQECNGYF
>IEDB(Cont_neg):287710
ETTKEKPAVVKNNTA
>IEDB(Cont_neg):351335
PHGYLVVNWETLLKN
>IEDB(Cont_neg):283893
EPDKNTTTVEGALTT
>IEDB(Cont_neg):273234
DVTPLSLGIETLGGV
>IEDB(Cont_neg):170960
ETRAQAMEKDQLAQL
>IEDB(Cont_neg):291002
FLLLLSCSVLVGANS
>IEDB(Cont_neg):520016
KLETLMVNDTKVSHL
>IEDB(Cont_neg):251106
AGSLETAKNKNGEPS
>IEDB(Cont_neg):232983
PVLFTLLEKYLDKTE
>IEDB(Cont_neg):277990
EEQPILSSGVEELAN
>IEDB(Cont_neg):309621
HRLPEKERPTHMMYA
>IEDB(Cont_neg):285985
ESDNVQVVAFARCFQ
>IEDB(Cont_neg):918882
KKTKGDGKSDNGSVK
>IEDB(Cont_neg):512106
ASTKDQLPTTNDKDT
>IEDB(Cont_neg):277545
EEKQHQQHENAAENS
>IEDB(Cont_neg):405683
VGAPPPLPGQKTQGS
>IEDB(Cont_neg):255985
APTLTTAPAEEAEIQ
>IEDB(Cont_neg):288805
EYILGGVEVSNLRQL
>IEDB(Cont_neg):389144
SVKVFVKNMTEAIAS
>IEDB(Cont_neg):284062
EPKSAGPKPAEPYSA
>IEDB(Cont_neg):256593
AQSPQNRPSNQQKPQ
>IEDB(Cont_neg):250299
AGEKPSRPDPPQDTE
>IEDB(Cont_neg):272386
DTNDAPTLSEAAPQT
>IEDB(Cont_neg):19655
GFYRSLNILISL
>IEDB(Cont_neg):333318
LQLVNVATEAALALD
>IEDB(Cont_neg):128676
GAAPAGGPAPSTAAA
>IEDB(Cont_neg):50359
QASQGEGNSSTSTVQ
>IEDB(Cont_neg):285209
EREYETLELLNSAEA
>IEDB(Cont_neg):754495
ALKDCEECIQLEPTF
>IEDB(Cont_neg):254115
ALVSSEEPSILPPAA
>IEDB(Cont_neg):346442
NSQQSVAEDIEQNKD
>IEDB(Cont_neg):383047
SNKTNPNSTQTTGDD
>IEDB(Cont_neg):250902
AGPGSQSTSSKEQKG
>IEDB(Cont_neg):856574
TGEHFGNTEVEMTLV
>IEDB(Cont_neg):300103
GKSLPAPRVSRTPTE
>IEDB(Cont_neg):1065178
RYKTTSEQLIDYRNL
>IEDB(Cont_neg):170831
EKSDGRKAAHEKQHN
>IEDB(Cont_neg):952176
IRCIGVSNRDFVEGMSGG
>IEDB(Cont_neg):333542
LQSEDFRTAPVQQQQ
>IEDB(Cont_neg):14747
EVKKGCYRTLGVF
>IEDB(Cont_neg):510878
AENQVDDKSTDHSKS
>IEDB(Cont_neg):353784
PPDGGKTERQERVRE
>IEDB(Cont_neg):257899
ASHRPMHLNTDGYEV
>IEDB(Cont_neg):401961
TVRRRVVCDQLVLVL
>IEDB(Cont_neg):233077
VLEDEKQVPVDICNH
>IEDB(Cont_neg):30203
KDLPKEITVATSRTLSYYKLGASQR
>IEDB(Cont_neg):276656
EEEEEEEEEEEEGES
>IEDB(Cont_neg):170768
EGLAIVTKYITKGWK
>IEDB(Cont_neg):856027
SAVKKKFVKSNQ
>IEDB(Cont_neg):52118
QQQGQTVTKKSAAEASKKPR
>IEDB(Cont_neg):273263
DVVGTDDEQEPKEEE
>IEDB(Cont_neg):354441
PPQGTAASRPALPVD
>IEDB(Cont_neg):314482
ISEVEFGHRTGSGDN
>IEDB(Cont_neg):944257
EAVARDQRLSALAVA
>IEDB(Cont_neg):268815
DKGSEGLIKKESDDE
>IEDB(Cont_neg):374148
RVGVHTGLCDIRHDE
>IEDB(Cont_neg):369923
RLHQEQEGAEMCRRS
>IEDB(Cont_neg):399305
TSHLLLLLLVVACAA
>IEDB(Cont_neg):407030
VKEEVPPASPGIKAE
>IEDB(Cont_neg):581271
RRHLENGKETLQRAD
>IEDB(Cont_neg):364495
QSQEEVARDEDASTV
>IEDB(Cont_neg):269506
DLSASPLRMDARVKE
>IEDB(Cont_neg):337354
LWWGLFGIAADGAGG
>IEDB(Cont_neg):63900
TGNLEHTSQEET
>IEDB(Cont_neg):347165
NTSYVPNGCNKYMPM
>IEDB(Cont_neg):252083
AIWLRNHGYMKSAYQ
>IEDB(Cont_neg):300210
GKVVNFSWENLTYRV
>IEDB(Cont_neg):256277
AQIHNPAGGAGHQPH
>IEDB(Cont_neg):857592
YWTVLLSLSGWRTYE
>IEDB(Cont_neg):178216
ELTEDLNMELRVF
>IEDB(Cont_neg):135218
PTDSSQQPTKWYFGT
>IEDB(Cont_neg):277497
EEKKENQDEEEDDKN
>IEDB(Cont_neg):356065
PSGNDDVVSHNSGER
>IEDB(Cont_neg):284478
EQEKEKEKKKSAEEE
>IEDB(Cont_neg):261210
AVVVPVDVSCAPSDG
>IEDB(Cont_neg):386380
SSGVLDEMRRMREEL
>IEDB(Cont_neg):273379
DWWDALGHVQLEFGC
>IEDB(Cont_neg):852240
ESAIFIQSRNCNYFH
>IEDB(Cont_neg):918662
FLLGSILLFISLHCV
>IEDB(Cont_neg):172595
NVRTQEPTQQHFSVA
>IEDB(Cont_neg):279533
EGPGTGRQEGKSTVV
>IEDB(Cont_neg):250475
AGGGYAWDFGSDGES
>IEDB(Cont_neg):276661
EEEEEEEEEEGESVD
>IEDB(Cont_neg):309476
HQQHDHSAKNSDGPT
>IEDB(Cont_neg):287142
ETGITLEDRQKIQAV
>IEDB(Cont_neg):269966
DNNAVGGCMASEVFG
>IEDB(Cont_neg):388369
STRNAAPPLYTVTAE
>IEDB(Cont_neg):279131
EGGENGLRHTSNGGS
>IEDB(Cont_neg):511060
AHLQYLRDFKLNPNR
>IEDB(Cont_neg):330889
LLNLFDDVSDETELQ
>IEDB(Cont_neg):354312
PPPPPPEGTEGLKLS
>IEDB(Cont_neg):283744
ENTPSEFKTDSEAPE
>IEDB(Cont_neg):262611
CGRNDLKALENSMHE
>IEDB(Cont_neg):267566
DGGRKVKSTTGVEKE
>IEDB(Cont_neg):272694
DVAEQDSPARTTASP
>IEDB(Cont_neg):302174
GPPSGGASSSPISNN
>IEDB(Cont_neg):290221
FGLMFATFFESSTTA
>IEDB(Cont_neg):693830
AKVVHGEPTCDLPDL
>IEDB(Cont_neg):229041
AEQPQPAPAPQPEKP
>IEDB(Cont_neg):292825
FVLVGTPIDQFRTKE
>IEDB(Cont_neg):254232
AMFRRKAFLHWYTGE
>IEDB(Cont_neg):339400
MMVTGRVLLVCALCV
>IEDB(Cont_neg):839647
HSRNWRCNPTWCWGVGTGCT
>IEDB(Cont_neg):257325
ARVPVKVEVVGAPAA
>IEDB(Cont_neg):453238
EEENPEAAQALRA
>IEDB(Cont_neg):536996
MKEVFTRFCTGLTQI
>IEDB(Cont_neg):535589
EKDPGMGAMGGMGGG
>IEDB(Cont_neg):170877
ELYRKQKKHLNTQQL
>IEDB(Cont_neg):267577
DGGTAVSHFTTSPLL
>IEDB(Cont_neg):286077
ESEPSDSASNEKSLN
>IEDB(Cont_neg):339611
MPNTDIRVPQEQEVK
>IEDB(Cont_neg):310180
HTRRSREEVELYSFE
>IEDB(Cont_neg):278671
EFLGGGGSGIVMGNG
>IEDB(Cont_neg):756565
PRFSLSCSETLMGEL
>IEDB(Cont_neg):285451
ERMPVPFGLCRYGVA
>IEDB(Cont_neg):378966
SGEPDDSEGERICEE
>IEDB(Cont_neg):1063973
HIIHKKNETQPVRNY
>IEDB(Cont_neg):251332
AGVNLPSPPEEGVDS
>IEDB(Cont_neg):754563
ATKVLGTVKWFNVRN
>IEDB(Cont_neg):373434
RSVRFPGIISAATLP
>IEDB(Cont_neg):363176
QQLLPGFQIDCKGHK
>IEDB(Cont_neg):336390
LVCALCVLWCGVCTV
>IEDB(Cont_neg):269560
DLTLQRSDGAVYTVS
>IEDB(Cont_neg):291675
FPVCFCVVLGCFFYL
>IEDB(Cont_neg):383586
SPFKNAFGAPSSNVA
>IEDB(Cont_neg):269349
DLLKLKSKVVSSGGN
>IEDB(Cont_neg):190595
YLGYLEQLLRLKKYK
>IEDB(Cont_neg):535252
DATHAERAIPVSREE
>IEDB(Cont_neg):142314
TRQAEVRASRQLAKDKVNEC
>IEDB(Cont_neg):251965
AIRVPTVGEDEAKKA
>IEDB(Cont_neg):75628
YRKYQAIRISHGNISDDGSI
>IEDB(Cont_neg):366951
READIEKLAEDLAQR
>IEDB(Cont_neg):313284
IMSFEDEVQSMDIVA
>IEDB(Cont_neg):249184
AEPPAPAQPNLDRQE
>IEDB(Cont_neg):335206
LSPPIPPFSTGAMMD
>IEDB(Cont_neg):262407
CGAGGRCDEEGPAVP
>IEDB(Cont_neg):119252
LKCRLKMDKLELKGM
>IEDB(Cont_neg):347624
NVRVVSLGGSGVKVA
>IEDB(Cont_neg):27329
ILSGFAPEFLKEAFG
>IEDB(Cont_neg):357973
PVPGAEAESAPKTGA
>IEDB(Cont_neg):227242
HILQKTERGVRLHPL
>IEDB(Cont_neg):332087
LNTKGGFLLRLLQLL
>IEDB(Cont_neg):182267
QEGWERHGGFCYKID
>IEDB(Cont_neg):347460
NVIHVAGLDVMRGFV
>IEDB(Cont_neg):911399
NYFNINYFKDAASSG
>IEDB(Cont_neg):526377
SPDKQLTETATVKTA
>IEDB(Cont_neg):364044
QRSQQQHGARPTRKE
>IEDB(Cont_neg):1469
AGDKMPTEEQPFPSR
>IEDB(Cont_neg):287105
ETETREKTPGPPPPP
>IEDB(Cont_neg):379008
SGFVAVAEHHCISEE
>IEDB(Cont_neg):910888
AYTPPGIGKPRSRKE
>IEDB(Cont_neg):755628
INVNKGMGRFIPRKA
>IEDB(Cont_neg):171291
GRGRGGGFRGRGRGG
>IEDB(Cont_neg):265554
DDDPRPNHKETGDHK
>IEDB(Cont_neg):268596
DISSHDSKRRHKTAS
>IEDB(Cont_neg):514880
ELEKHKVGMDTLRAL
>IEDB(Cont_neg):511339
ALTSTIALLSASVGV
>IEDB(Cont_neg):298984
GHSTLETLGREASGK
>IEDB(Cont_neg):336671
LVLCSATAEVSKWNC
>IEDB(Cont_neg):387945
STGQKHGTSQSQNES
>IEDB(Cont_neg):840682
YCKSCSEDDTQKCVDTRLEQ
>IEDB(Cont_neg):337790
MAMVMTGRVLLVCAL
>IEDB(Cont_neg):292515
FTKKAAATTETKCQA
>IEDB(Cont_neg):356758
PSTSREPAAVEICNN
>IEDB(Cont_neg):538697
KPQQQSSRRGSR
>IEDB(Cont_neg):337080
LWCGAAAVVSVADSG
>IEDB(Cont_neg):399508
TSPKEENAVLLTNLK
>IEDB(Cont_neg):363204
QQLTDVSQDDIKLSS
>IEDB(Cont_neg):51836
QPGEKEEDEDEQPRP
>IEDB(Cont_neg):305814
GTTGSTLSNPQSTSP
>IEDB(Cont_neg):1063248
CVARCKHSGELLPGK
>IEDB(Cont_neg):534928
ADRMQKEITALAPST
>IEDB(Cont_neg):839666
IETDYTKTFHFHSKRVTAHG
>IEDB(Cont_neg):112706
VLQPPTPAETGGHFTLSSST
>IEDB(Cont_neg):356390
PSPLQLPLPNSAADG
>IEDB(Cont_neg):389336
SVPNGGGGKQSGQGG
>IEDB(Cont_neg):256939
ARISVVDGAAAGVAL
>IEDB(Cont_neg):309115
HNGGNNGLRLKADFG
>IEDB(Cont_neg):176372
PEKICKGVPTYLATD
>IEDB(Cont_neg):350590
PGDTVNKQQLQKPQS
>IEDB(Cont_neg):278598
EFEEKKDSEKNPPAV
>IEDB(Cont_neg):306903
GVVFQAQPLPFSMDL
>IEDB(Cont_neg):538815
CKHSMVDRGWGNGCGLFG
>IEDB(Cont_neg):187792
EHAFSVDKQIAKNLQG
>IEDB(Cont_neg):755050
EVGRENREDYRQIAK
>IEDB(Cont_neg):918430
CLFIFATRTPLLAGG
>IEDB(Cont_neg):262214
CERRQETMDPNKRRT
>IEDB(Cont_neg):171453
IDTLMYLLAYPQKPM
>IEDB(Cont_neg):696698
TSGATAAASAAAAVD
>IEDB(Cont_neg):322846
KRKQQEQQATRIKGD
>IEDB(Cont_neg):64745
TLDCTESVYEQFKSKCFTLQ
>IEDB(Cont_neg):280128
EHNRFLILQGEVEQI
>IEDB(Cont_neg):291891
FRIMNGGGQRHSLSM
>IEDB(Cont_neg):276778
EEEEIDEDDKNKEEG
>IEDB(Cont_neg):260983
AVSQVIHVCSLAQGG
>IEDB(Cont_neg):380451
SHTTSPLLLLLLLVA
>IEDB(Cont_neg):287050
ETEKDSTPDDGPESS
>IEDB(Cont_neg):511999
ASAFGITSFSGYRPG
>IEDB(Cont_neg):918707
GEPLSGLETEGNSSA
>IEDB(Cont_neg):955198
QCSLIEAGTRFNLGPV
>IEDB(Cont_neg):303836
GSEEVATSSQGASLS
>IEDB(Cont_neg):314161
IRENPVEQKEMQTST
>IEDB(Cont_neg):226078
PKTFVTMPQFYHWMNVTLHV
>IEDB(Cont_neg):354413
PPPTTPSGGPAPSIS
>IEDB(Cont_neg):395626
TLFLHLIHNSPNDIG
>IEDB(Cont_neg):852716
GHIVGNKVSVAD
>IEDB(Cont_neg):345959
NRPTPRVKPTVSAPR
>IEDB(Cont_neg):133418
TTEPTPSPTTSEPVP
>IEDB(Cont_neg):347905
NYYKPQQQRSDAEVA
>IEDB(Cont_neg):252960
ALAAFGAQLSTELPS
>IEDB(Cont_neg):409913
VQAAAALLGGIYASE
>IEDB(Cont_neg):580866
EYWNSQKDILERKRA
>IEDB(Cont_neg):414818
WRILMSPYFRSSCRC
>IEDB(Cont_neg):285229
ERGAARRYFVDRTQY
>IEDB(Cont_neg):254381
AMQTPSEMERSPSIV
>IEDB(Cont_neg):245555
AAGGVYASNLENNAV
>IEDB(Cont_neg):290926
FLFVFFFLFFAPGSY
>IEDB(Cont_neg):319421
KIAKLNIEMNALCNR
>IEDB(Cont_neg):279945
EGVQEDQKNVEDGKK
>IEDB(Cont_neg):260753
AVPRVLITGGLGQIG
>IEDB(Cont_neg):290383
FGWKANYEPKKEESL
>IEDB(Cont_neg):947056
VMDAGCQESAGPERI
>IEDB(Cont_neg):302319
GPTAVSDAAPQAAKA
>IEDB(Cont_neg):415541
YDAPLPPQFQYFSNP
>IEDB(Cont_neg):399256
TSGSGGAQSEADADV
>IEDB(Cont_neg):313138
ILSPYVCTDRVVCPN
>IEDB(Cont_neg):332093
LNTPSGCDKAAPKLP
>IEDB(Cont_neg):580996
ILVMLEMTPQRGDVY
>IEDB(Cont_neg):513095
DKVAYYHDYSKDGKT
>IEDB(Cont_neg):252431
AKGFCLPLTASLENF
>IEDB(Cont_neg):262224
CESDRRRVYESTDKG
>IEDB(Cont_neg):135007
IAYHSYYNEDFRQRY
>IEDB(Cont_neg):320610
KLIGNNTTENVQPSD
>IEDB(Cont_neg):285943
ESCWVSRRGGPCPPN
>IEDB(Cont_neg):268097
DGSTAVTHITFPVLL
>IEDB(Cont_neg):247224
ACGCHSVLSGIMLRR
>IEDB(Cont_neg):535431
DTAVTDSKRTADPKN
>IEDB(Cont_neg):412968
VVGTQLAVGGDLASD
>IEDB(Cont_neg):687782
VYVGGKQVVPFSSSV
>IEDB(Cont_neg):321562
KNSETAKTAEAEKQR
>IEDB(Cont_neg):755149
FQNIDFAEEVYTRVV
>IEDB(Cont_neg):105625
YVRFDSDVGEYRAVT
>IEDB(Cont_neg):364118
QRYEQQGRRAEGHAN
>IEDB(Cont_neg):383718
SPIDCNVDMPFLQAC
>IEDB(Cont_neg):304397
GSNTVKMSEASPQST
>IEDB(Cont_neg):267255
DGAGTPEGKQNENKD
>IEDB(Cont_neg):851647
DKAHVSEENIQAVST
>IEDB(Cont_neg):258851
ATAPQRTSPYGHNGR
>IEDB(Cont_neg):1065770
YDNIIYKGLSLPIPC
>IEDB(Cont_neg):538399
WHDHGSLQPPPPRLK
>IEDB(Cont_neg):354980
PQHASACVVSVQAML
>IEDB(Cont_neg):754554
ASGKEALQNINDQSD
>IEDB(Cont_neg):267509
DGGAEGEEKPIERQD
>IEDB(Cont_neg):535641
ENLLEEQGSIALRQE
>IEDB(Cont_neg):510679
AASQGTSKVADPHHH
>IEDB(Cont_neg):244458
AAAALQAEEEDEKFR
>IEDB(Cont_neg):247230
ACGGYAWDFNGNESL
>IEDB(Cont_neg):6359
CGTSVNVHSSLR
>IEDB(Cont_neg):919047
MRFFFDNAFQLVNPM
>IEDB(Cont_neg):373293
RSSNGDAWVQDANGK
>IEDB(Cont_neg):356642
PSSSNLILFCPENVS
>IEDB(Cont_neg):262380
CGAGGGDAEMNDESL
>IEDB(Cont_neg):767343
MSNITVTYRDGRVAQLEQV
>IEDB(Cont_neg):308824
HLGGEDFDLCLSDYI
>IEDB(Cont_neg):18918
GCTVFCTLAGPGA
>IEDB(Cont_neg):273443
DYKMRCFIPSTIAAF
>IEDB(Cont_neg):268571
DIRMAQTREERRRNM
>IEDB(Cont_neg):251390
AGYTVGAEDTVSYTV
>IEDB(Cont_neg):288910
EYTDMLEKSEEMVQL
>IEDB(Cont_neg):284873
EQRSLSSAAEEAENK
>IEDB(Cont_neg):141273
FNRSPWMTTLLSA
>IEDB(Cont_neg):346640
NSVNTSSECLGAMPR
>IEDB(Cont_neg):303005
GREATESAKGTRGNK
>IEDB(Cont_neg):511199
AKLLEQQKADKVSLE
>IEDB(Cont_neg):511154
AKALKEQLAKQAEEL
>IEDB(Cont_neg):344299
NLESACGAKSVTQRP
>IEDB(Cont_neg):62755
SYVPSAEQILEFVKQISSQL
>IEDB(Cont_neg):300193
GKVKNLFYLARTAEN
>IEDB(Cont_neg):1065062
QYEDGDGTVNLHSLQ
>IEDB(Cont_neg):137162
FYNQEESVRFDSDVG
>IEDB(Cont_neg):253556
ALKVRKGRSSGKKAA
>IEDB(Cont_neg):853435
IRLHTRALPLGIVWD
>IEDB(Cont_neg):287489
ETPTADELRGEKEEV
>IEDB(Cont_neg):265384
DDAEDQNTEGTAASD
>IEDB(Cont_neg):946858
RRPPAKRPNYVKLGT
>IEDB(Cont_neg):347752
NVVRTNVTAAKGDSD
>IEDB(Cont_neg):266764
DENTTEKKSDDDKGK
>IEDB(Cont_neg):857224
VTISWVSFWLNREAS
>IEDB(Cont_neg):383445
SPATPVQPTTQGQPP
>IEDB(Cont_neg):286416
ESNTVKMSDAAPQST
>IEDB(Cont_neg):248633
AEFFETAVTEDHHHE
>IEDB(Cont_neg):278771
EFVRRDYNDRRDYGD
>IEDB(Cont_neg):403481
VCALCVLWCGAGRVY
>IEDB(Cont_neg):288406
EVQTAVEDSSAEAAA
>IEDB(Cont_neg):271363
DSEEEIKEAFRVFDK
>IEDB(Cont_neg):313530
IPALEGTPASAGASS
>IEDB(Cont_neg):512156
ATKSKLKNSAFATLP
>IEDB(Cont_neg):249597
AEVKDEKETKEEGGK
>IEDB(Cont_neg):756983
SEEEARLKKSADTLW
>IEDB(Cont_neg):309676
HRTREAKSYFHLLPP
>IEDB(Cont_neg):363498
QQTLGSDVVRRVLSH
>IEDB(Cont_neg):259317
ATLDDSDGSTAVSHT
>IEDB(Cont_neg):407499
VLAQLSFFEECESPS
>IEDB(Cont_neg):385393
SRLYYLRRPPPRRPG
>IEDB(Cont_neg):415165
WWLSQKKPGNGCRDP
>IEDB(Cont_neg):270484
DPSSWTKVDLDNLSR
>IEDB(Cont_neg):269700
DMRDELMLIVPVQKA
>IEDB(Cont_neg):279327
EGKLNKSAFKSCMHE
>IEDB(Cont_neg):170975
EVHKTLFGNLLSSSV
>IEDB(Cont_neg):244992
AADCIVPSFVLGTDE
>IEDB(Cont_neg):271909
DSSVGSGDGKAESSG
>IEDB(Cont_neg):364992
QTPGTATTQNNASSK
>IEDB(Cont_neg):304986
GSVYVDGELVGSSAM
>IEDB(Cont_neg):780099
PTGASRTAITTLGKFGQQSG
>IEDB(Cont_neg):688959
IGGHENVDIIAVEVK
>IEDB(Cont_neg):172906
QQAISGSRVPDGFEN
>IEDB(Cont_neg):170414
ATGAATPKKSAKKTP
>IEDB(Cont_neg):328036
LGACFSQMSGGCNKT
>IEDB(Cont_neg):254046
ALTMAAFEDTDFYRA
>IEDB(Cont_neg):840306
SLCFYIVEREYCKSCSEDDT
>IEDB(Cont_neg):119338
SETQHGTILVKVEYK
>IEDB(Cont_neg):264223
CYGDVYLCWDAILGT
>IEDB(Cont_neg):536978
MGSELETAMETLINV
>IEDB(Cont_neg):386247
SSGGDTWIDGYRCMN
>IEDB(Cont_neg):408943
VNGTIIVGPPGYVRK
>IEDB(Cont_neg):253897
ALRHSTPFRELNAHR
>IEDB(Cont_neg):510815
AEALAQEQAAKVKAQ
>IEDB(Cont_neg):536641
LCSFLLLLLLQVSSS
>IEDB(Cont_neg):291212
FLVNLFVGTSFASMQ
>IEDB(Cont_neg):856627
TISDDGICILRVLN
>IEDB(Cont_neg):259080
ATFKNFVSSHKPVYI
>IEDB(Cont_neg):337599
LYVRGHDMLAEVRLE
>IEDB(Cont_neg):257130
ARRAEEALEDARRQT
>IEDB(Cont_neg):537920
STMKIKIIAPPERKY
>IEDB(Cont_neg):246914
AATPSAPELLLTLTS
>IEDB(Cont_neg):851498
DDDFMPLSELK
>IEDB(Cont_neg):347902
NYYGEDELRHWAIGG
>IEDB(Cont_neg):1065709
VYDFGQKRIGFANVS
>IEDB(Cont_neg):136411
KCKLTICPEEENMDDQWMQD
>IEDB(Cont_neg):510720
ADANFDDLSSATLTI
>IEDB(Cont_neg):268138
DGTIVACSDDETGVP
>IEDB(Cont_neg):305341
GTGSGQPNAGGSSGG
>IEDB(Cont_neg):381558
SLARLTEELNTIKSV
>IEDB(Cont_neg):78949
DLPNGGKLTFWVCAQDANYA
>IEDB(Cont_neg):254409
AMRVVCNVFCRKILG
>IEDB(Cont_neg):283006
EMSAMYERPVVVERQ
>IEDB(Cont_neg):323573
KSSGEQRQDGTPERA
>IEDB(Cont_neg):250335
AGETRVPEGAGLQGA
>IEDB(Cont_neg):6664
CMQWMRSMRGQYEESFLRSA
>IEDB(Cont_neg):257778
ASGGLSKEQIEQMIR
>IEDB(Cont_neg):252561
AKKQVPDEVETQKES
>IEDB(Cont_neg):189255
PIAIEAVRSDGHDGYI
>IEDB(Cont_neg):856961
VHITHASESYDHYF
>IEDB(Cont_neg):182120
FGSSVQMVWLNAQFD
>IEDB(Cont_neg):44113
NGVTIQVGSRRYPDA
>IEDB(Cont_neg):257252
ARSSPMKRTPRGESP
>IEDB(Cont_neg):255014
ANYSEELAENVVSGD
>IEDB(Cont_neg):852597
GAEYQRQDVTSTPCW
>IEDB(Cont_neg):313579
IPEEVCSLKEIHDGH
>IEDB(Cont_neg):374309
RVLRMLASPSAPAEA
>IEDB(Cont_neg):269888
DNGGETNNSAPRFHA
>IEDB(Cont_neg):308880
HLLNQSSYDGFPLVF
>IEDB(Cont_neg):944361
GSPPMAHALVNASLL
>IEDB(Cont_neg):1683
AGSSALILAAYHPDQ
>IEDB(Cont_neg):309050
HMPEGCNKTAITVPL
>IEDB(Cont_neg):275264
EDAWEPFKEKKTSLS
>IEDB(Cont_neg):367466
REMGTTGPSSNQPAP
>IEDB(Cont_neg):537547
RGKELLWGKPEESRV
>IEDB(Cont_neg):347679
NVTANKDDSDSSTAV
>IEDB(Cont_neg):339630
MPQAVIVFGSPIKDT
>IEDB(Cont_neg):249168
AEPKSAEPEPAEPKS
>IEDB(Cont_neg):339341
MMRLFALLSLFVFAP
>IEDB(Cont_neg):854331
LRPGTEAVIDVEVEA
>IEDB(Cont_neg):306880
GVTVAKENVIPTPPL
>IEDB(Cont_neg):340332
MTEAPNGRDESPRGA
>IEDB(Cont_neg):103676
TVFKLTADGVLTAPQ
>IEDB(Cont_neg):23245
GWGGHWRGANATSET
>IEDB(Cont_neg):292333
FSSNGCAPYECPAGA
>IEDB(Cont_neg):259477
ATPISKTHDFNKDSD
>IEDB(Cont_neg):332483
LPKNELDAQIYRYLQ
>IEDB(Cont_neg):178134
GINDRNFWRGENGRRTRIAY
>IEDB(Cont_neg):278898
EGDGQEDGGAEGEEK
>IEDB(Cont_neg):253290
ALEGVKQSEEVQSEK
>IEDB(Cont_neg):250041
AGAASLPSGPGVPGT
>IEDB(Cont_neg):319672
KKAMEKALRDTQNNA
>IEDB(Cont_neg):389591
SVVEYTEGGEENIDL
>IEDB(Cont_neg):171294
GRRFKGKGKGNKAAQ
>IEDB(Cont_neg):157698
NHQQLQCAGVAV
>IEDB(Cont_neg):924807
ATQVGQHHRRADNDS
>IEDB(Cont_neg):258024
ASLEEFYRKQNYSAV
>IEDB(Cont_neg):323360
KSKRALKNIIQRCLQ
>IEDB(Cont_neg):513380
DPDNLTPEVQNELAQ
>IEDB(Cont_neg):297362
GGGAVGNCGPLGTRH
>IEDB(Cont_neg):244586
AAAEDGKYNIAFVEL
>IEDB(Cont_neg):142216
LANAFNQAIGNITQAFGKVN
>IEDB(Cont_neg):324657
KVNSTDIQQEVQHKN
>IEDB(Cont_neg):535839
FTDAQRRELEKHSLS
>IEDB(Cont_neg):372781
RSAFFHYDKHKTGYV
>IEDB(Cont_neg):361437
QLAQKSLSELPPNFI
>IEDB(Cont_neg):144028
PKEIQMLARDFLDEYIFL
>IEDB(Cont_neg):319809
KKELAEATKERDTVR
>IEDB(Cont_neg):374627
RWEPRVANVLPRPPS
>IEDB(Cont_neg):276283
EEASHSTENATTHSA
>IEDB(Cont_neg):258945
ATDGISAVVPLVLQP
>IEDB(Cont_neg):417409
YSLVFARLVGELRII
>IEDB(Cont_neg):568392
RTWGADAGPPRYSRIFWAV
>IEDB(Cont_neg):10703
DVQAPNYTQHTSSMRGVYYP
>IEDB(Cont_neg):252457
AKGQSSSDDGSAQEE
>IEDB(Cont_neg):291263
FMGDDVRTIASFQCK
>IEDB(Cont_neg):262523
CGGWEADMKDAPPPI
>IEDB(Cont_neg):258113
ASMYSARTGTAQAVV
>IEDB(Cont_neg):522581
MSFGNAALAYANLPD
>IEDB(Cont_neg):254954
ANTPWLDGKHVVFGR
>IEDB(Cont_neg):282269
ELKSPGGETTPTQQS
>IEDB(Cont_neg):97239
DELNENKSKELQEKII
>IEDB(Cont_neg):946415
ISPTTGIIISDLTME
>IEDB(Cont_neg):348350
PAGKSSEEGEIDDDS
>IEDB(Cont_neg):46976
PATLLQPQPASSKTTSSRNV
>IEDB(Cont_neg):263993
CVLWCGAGRCQEALL
>IEDB(Cont_neg):515063
EPFYFDDMNAIIKKE
>IEDB(Cont_neg):326251
LDAEMKLSDKLKQSA
>IEDB(Cont_neg):321535
KNQSRQLLDGKAPDT
>IEDB(Cont_neg):386724
SSPEDTVPVQQLQQP
>IEDB(Cont_neg):244513
AAAAWLDENPEATKE
>IEDB(Cont_neg):172276
LSHLKPSSEGLAIVT
>IEDB(Cont_neg):535027
ALIERDLNKTYDEMIALAKK
>IEDB(Cont_neg):240139
PVCESGEVINLAARMS
>IEDB(Cont_neg):356791
PSVDTYALKEMFSKY
>IEDB(Cont_neg):28319
IRIGCKTSSSCSNWVWQSTQ
>IEDB(Cont_neg):350505
PGARARVAQSALTMA
>IEDB(Cont_neg):41274
MDSSQGIEPQLIGLA
>IEDB(Cont_neg):252237
AKAQHRGVGSLLLER
>IEDB(Cont_neg):253849
ALQTDDEGGAEHLRA
>IEDB(Cont_neg):181804
SPKVQEHYKDVDGSG
>IEDB(Cont_neg):260303
AVFAARVNATPGPAT
>IEDB(Cont_neg):410445
VREEEVKTAIHDQDK
>IEDB(Cont_neg):520175
KPNKTVTNIDISHNN
>IEDB(Cont_neg):299047
GIAARFQSADEEMLC
>IEDB(Cont_neg):76079
YTIQSLIHLTGEDPG
>IEDB(Cont_neg):260794
AVQPEDGMESNPAKN
>IEDB(Cont_neg):383485
SPDSSTDAIAEARRL
>IEDB(Cont_neg):741516
HDWTEQTDPWFLDGLGMDRM
>IEDB(Cont_neg):256547
AQRSLDCQKVWDGPS
>IEDB(Cont_neg):302563
GQGTALTAADNKKNT
>IEDB(Cont_neg):244262
NVKGNATSANII
>IEDB(Cont_neg):69902
VLYREFDEMEECAAHIPYLE
>IEDB(Cont_neg):323758
KTAEAVAEALRGTTV
>IEDB(Cont_neg):411994
VTCGAETLTEEVFLT
>IEDB(Cont_neg):413695
VYGLLTPISVHFIHG
>IEDB(Cont_neg):261920
CCCSVFPLPAGVCVL
>IEDB(Cont_neg):333990
LRHAGFASFFSNDDG
>IEDB(Cont_neg):954387
HVNEPDEFTVHVRSSD
>IEDB(Cont_neg):314148
IREECANESTTGGKL
>IEDB(Cont_neg):1064636
LVQTNCTKKSVFKHV
>IEDB(Cont_neg):230884
GLTGPIGPPGPAGANGEKGEVGPP
>IEDB(Cont_neg):536602
KVVGALHQIITLRDY
>IEDB(Cont_neg):266653
DELKRSIPRGTNGSF
>IEDB(Cont_neg):341586
NDANDNAEENGVDER
>IEDB(Cont_neg):338869
MKKFAARKGNDAALG
>IEDB(Cont_neg):300004
GKQEELDKKGNEADD
>IEDB(Cont_neg):253452
ALHTKELTDDLREQL
>IEDB(Cont_neg):389471
SVSLSSPLQSESEKK
>IEDB(Cont_neg):372414
RRPSFLQDEEYCRLV
>IEDB(Cont_neg):290125
FGFFSKREERVQSNT
>IEDB(Cont_neg):228620
PQGGTWGQPHGGG
>IEDB(Cont_neg):852528
FRPVGYRVNVTRATT
>IEDB(Cont_neg):268620
DITSTRQFPDGSIHR
>IEDB(Cont_neg):357842
PVGSSKTKSSTAAGA
>IEDB(Cont_neg):365167
QTVKTETVTVAQKND
>IEDB(Cont_neg):328747
LHDVRIVASEDERQV
>IEDB(Cont_neg):46007
NSTNITAVVRAQGLD
>IEDB(Cont_neg):256713
ARAKNDSPSEDFLRT
>IEDB(Cont_neg):248332
AECKAAEEAAQAAGI
>IEDB(Cont_neg):131450
GLKGKRGDSGSPATWTTRGFVFTR
>IEDB(Cont_neg):271453
DSGLAGAGTPGAGGP
>IEDB(Cont_neg):251549
AHRNLLHAIRQPREG
>IEDB(Cont_neg):358098
PVSNTIELSVKGELK
>IEDB(Cont_neg):339007
MLCPEDLATYTVTAL
>IEDB(Cont_neg):330608
LLLLLPVACAAAAAV
>IEDB(Cont_neg):190758
FQNLQNHRIVQIEAKPNTLV
>IEDB(Cont_neg):275177
EDAAIQRGRHERPQE
>IEDB(Cont_neg):870782
LSVGPQSVGPLSVGP
>IEDB(Cont_neg):244171
AWVSSTGIVKKGLEWFEKN
>IEDB(Cont_neg):263785
CVADSIWQKVLVSSL
>IEDB(Cont_neg):374688
RWRRQQFAVAAAADV
>IEDB(Cont_neg):329970
LLAATILGVAAHFYL
>IEDB(Cont_neg):367008
REAQQEVLQSDEAKD
>IEDB(Cont_neg):324947
KYKELDVRRELMGDE
>IEDB(Cont_neg):255858
APSLLTPLTTGRDGY
>IEDB(Cont_neg):263325
CRANKVPYAIVKDKA
>IEDB(Cont_neg):335535
LSVCGKRDVDEDDNR
>IEDB(Cont_neg):388063
STKTQAAVHLPPRTL
>IEDB(Cont_neg):280164
EHREELKDQQEIQEK
>IEDB(Cont_neg):293039
FWSVYELLKRITKEG
>IEDB(Cont_neg):230522
SQYSARIEENILSSE
>IEDB(Cont_neg):286253
ESKGQTGAQLKNNYF
>IEDB(Cont_neg):279200
EGGTGGTPPGANPAS
>IEDB(Cont_neg):246465
AAQTRKPALKHQQAK
>IEDB(Cont_neg):61439
SSVENIEGNGGPGTI
>IEDB(Cont_neg):347727
NVVFDPYKDVEQLQA
>IEDB(Cont_neg):918951
LESEDADDSGKKTIF
>IEDB(Cont_neg):259883
ATTVSAGETNPTPST
>IEDB(Cont_neg):398378
TRAAELVKDDEYIVC
>IEDB(Cont_neg):321210
KNDENVSVLLIEQNG
>IEDB(Cont_neg):401631
TVGITSDAETKALLV
>IEDB(Cont_neg):305379
GTIDPPSPKASEGEG
>IEDB(Cont_neg):329615
LKINQQNKPHIANNK
>IEDB(Cont_neg):305611
GTPTAQIVLDDNCQL
>IEDB(Cont_neg):290422
FHHRLPVLQNLAASF
>IEDB(Cont_neg):374540
RVVCDQLVLVLLCCC
>IEDB(Cont_neg):13388
EMKVLVSKEKNK
>IEDB(Cont_neg):353936
PPGPKKWHLLVHSQP
>IEDB(Cont_neg):363604
QRCEDAGMRLAAPDS
>IEDB(Cont_neg):227796
LAFGINAENNQRNFLA
>IEDB(Cont_neg):421622
RKEEKRGEKGSEEED
>IEDB(Cont_neg):377400
SEDWEKILRRRGVKT
>IEDB(Cont_neg):410950
VSAYAPTRKELEEED
>IEDB(Cont_neg):336342
LVCALCVLWCGAAGG
>IEDB(Cont_neg):537184
NYPVVSIEDPFDQDD
>IEDB(Cont_neg):276836
EEEEVGNTSGVAHRG
>IEDB(Cont_neg):314166
IRFAIGIAFVVLLVI
>IEDB(Cont_neg):355514
PRIPQSMDTDMQVIT
>IEDB(Cont_neg):282450
ELPRTFWADAIVAAL
>IEDB(Cont_neg):271930
DSTENVASETAGSVT
>IEDB(Cont_neg):334771
LSELPPNFIPPQKED
>IEDB(Cont_neg):357287
PTNKANVPRVTAEGE
>IEDB(Cont_neg):299480
GIVTNQIFGHVRYRS
>IEDB(Cont_neg):255740
APQSHDNSVEQHSGE
>IEDB(Cont_neg):172237
LQESLQIERDQLKSD
>IEDB(Cont_neg):111697
QYILPAMRNIYNALS
>IEDB(Cont_neg):297113
GGDESRRGGDTTTNT
>IEDB(Cont_neg):261365
AYARMERAVRDEMDM
>IEDB(Cont_neg):351817
PKDKSPAHVSEAARH
>IEDB(Cont_neg):261949
CCGTCGAVHAVERNL
>IEDB(Cont_neg):267371
DGDTDPNLPIGDSKD
>IEDB(Cont_neg):365092
QTSQTQPSSAVQQPS
>IEDB(Cont_neg):349599
PEDGMESNPAKNDLS
>IEDB(Cont_neg):288750
EYEAVAAAKAKAEAE
>IEDB(Cont_neg):277042
EEESELKPQDNQTPV
>IEDB(Cont_neg):257069
ARNTAPSTSTNDSGE
>IEDB(Cont_neg):852076
EKVFQIERAIYEISE
>IEDB(Cont_neg):335380
LSSGRGDEFKSPSPE
>IEDB(Cont_neg):254310
AMLSPFIWTLPIVPY
>IEDB(Cont_neg):347817
NYDPSFVTDSEYSVR
>IEDB(Cont_neg):314731
ISSLHEETTTGNNIT
>IEDB(Cont_neg):276673
EEEEEEEEGESVDAE
>IEDB(Cont_neg):264330
DAANNEADKSTEDGT
>IEDB(Cont_neg):318781
KGEKEEEKEKEKEKE
>IEDB(Cont_neg):69039
VILVSEPAQAGDEEV
>IEDB(Cont_neg):112975
FIVLSIAYPTLSEIK
>IEDB(Cont_neg):263300
CQPPSTFGSGRSGMC
>IEDB(Cont_neg):320701
KLLPWEWGSPKLGNE
>IEDB(Cont_neg):292072
FSDGFIRCYNSTNGN
>IEDB(Cont_neg):853347
ILPNFRISAFENK
>IEDB(Cont_neg):290775
FKRARRRQLEANWLT
>IEDB(Cont_neg):326763
LEAGDRSSERAMNSY
>IEDB(Cont_neg):421153
ILVINEGDANIELVG
>IEDB(Cont_neg):297474
GGGGGNSSGSAPVHP
>IEDB(Cont_neg):8375
DGELQEGGVLIVPQN
>IEDB(Cont_neg):322027
KPQHIEALQQAGVMQ
>IEDB(Cont_neg):245751
AAITDVGASSSDDAQ
>IEDB(Cont_neg):306951
GVVTRPMAGLLSDVS
>IEDB(Cont_neg):286674
ESSYMRDGGNMAWTA
>IEDB(Cont_neg):340289
MSVVMLRYNIPLPPV
>IEDB(Cont_neg):385071
SRAEEKRTVSAVYAE
>IEDB(Cont_neg):249450
AETAETATEAADAKA
>IEDB(Cont_neg):489663
LVQSAQRLNPRPSPS
>IEDB(Cont_neg):397007
TPDDSDGSTAVSHTT
>IEDB(Cont_neg):383530
SPEGQPTVSSNTEKQ
>IEDB(Cont_neg):284978
EQVSRPGLAERFELF
>IEDB(Cont_neg):232982
PVDICNHALLVGFGR
>IEDB(Cont_neg):918906
KQIQELQKYEKGEAG
>IEDB(Cont_neg):256798
AREEALMQKLRAAEN
>IEDB(Cont_neg):253740
ALPITAVEASTGESV
>IEDB(Cont_neg):779946
DVIESSIGDSVSRALTHALP
>IEDB(Cont_neg):297597
GGGMQRQGSFAGGEM
>IEDB(Cont_neg):522136
LSSLSINRAQLQSLE
>IEDB(Cont_neg):239124
TLTGGADAQGDIVA
>IEDB(Cont_neg):768419
ERADSVISWDIQDEK
>IEDB(Cont_neg):356814
PSVPAMLGSAGREVY
>IEDB(Cont_neg):695380
LSPRALTGQKGPAKH
>IEDB(Cont_neg):272268
DTHLVRHESHEHINF
>IEDB(Cont_neg):287643
ETSNKGHEEEKERVK
>IEDB(Cont_neg):312883
ILEPFLVPGGNSVVT
>IEDB(Cont_neg):278257
EETDEDQSAQVELPQ
>IEDB(Cont_neg):922919
NKDIQVLGPVID
>IEDB(Cont_neg):309415
HQGMDGVRAVVDGRR
>IEDB(Cont_neg):257960
ASIVLPKQITLDQKQ
>IEDB(Cont_neg):323321
KSIILKSLVPRALKI
>IEDB(Cont_neg):259886
ATTVTANTTDTTNAQ
>IEDB(Cont_neg):345000
NNNTVSSNSEERRED
>IEDB(Cont_neg):250884
AGPAIAAAAALEPGE
>IEDB(Cont_neg):312212
IHATVANVFLYNRPL
>IEDB(Cont_neg):253906
ALRKSAMAPLTLAIG
>IEDB(Cont_neg):301610
GNSIRFGTAERGGEQ
>IEDB(Cont_neg):363568
QRAAGATADAKAAAE
>IEDB(Cont_neg):333457
LQRECAEEVGRRTGG
>IEDB(Cont_neg):305022
GTAALPTVTAQLFDK
>IEDB(Cont_neg):695223
LGGLGLLLLMVTLLL
>IEDB(Cont_neg):63224
TDRNGKVYFADKDGSVTLPT
>IEDB(Cont_neg):402156
TVVEQISLWIRNNLG
>IEDB(Cont_neg):304140
GSGVLGENGFHMPSG
>IEDB(Cont_neg):72902
WNPQPGVYPPHAAGHLPYVL
>IEDB(Cont_neg):944326
GFAFTETTRARGMLR
>IEDB(Cont_neg):73506
YCPIAIMSALAM
>IEDB(Cont_neg):513909
DVDESTQRALKAGVV
>IEDB(Cont_neg):335092
LSLVPNDDSSGGGGF
>IEDB(Cont_neg):332841
LPSTKGSGKKKGGNV
>IEDB(Cont_neg):247047
AAVIAGEILTFRQHS
>IEDB(Cont_neg):510645
AANNPAIQNIRLRYE
>IEDB(Cont_neg):277194
EEGIQKHDQAPDGEA
>IEDB(Cont_neg):278143
EERVLPEDHSDQSQG
>IEDB(Cont_neg):291568
FPLPTHAPISPAEAY
>IEDB(Cont_neg):356393
PSPMDTRTMHLQLQS
>IEDB(Cont_neg):142051
VFLLLAGIFPFA
>IEDB(Cont_neg):364007
QRRTGGVPASGKSIA
>IEDB(Cont_neg):313632
IPGVDVPSDGPGAIP
>IEDB(Cont_neg):369916
RLHLLNEVEKFMRIF
>IEDB(Cont_neg):249353
AESCDCLQGFQICHS
>IEDB(Cont_neg):581455
WNSQKDLLEQKRGRV
>IEDB(Cont_neg):372230
RRIQCLTGVSDTFGD
>IEDB(Cont_neg):288113
EVGLAMRSILLITTA
>IEDB(Cont_neg):383958
SPLVLLLLVACAAAA
>IEDB(Cont_neg):295561
GEAGRVTAMFSLLGA
>IEDB(Cont_neg):315141
ITQLRRECAEEVIRR
>IEDB(Cont_neg):851193
APPEEVAEDEAA
>IEDB(Cont_neg):369370
RKFNAANSVQLRFIT
>IEDB(Cont_neg):389834
SYGWEFSNDTSDEGC
>IEDB(Cont_neg):257993
ASKQPETPRVGSQDV
>IEDB(Cont_neg):856231
SLATNRERMKLSKRT
>IEDB(Cont_neg):151835
EDENQSPRSFQ
>IEDB(Cont_neg):265972
DDSERTEEREALIEE
>IEDB(Cont_neg):754595
AYEDGCKTVDLKPDW
>IEDB(Cont_neg):290419
FHHAQDSVFVSFLCG
>IEDB(Cont_neg):398067
TQKPATESNAEGKEV
>IEDB(Cont_neg):358147
PVTPQAEVLSPPAGG
>IEDB(Cont_neg):268105
DGSTVVSHATSPLLL
>IEDB(Cont_neg):165445
VKQMWPAESAKP
>IEDB(Cont_neg):118037
NKTQREKFAWAIDMADEDYE
>IEDB(Cont_neg):170958
ETPCHFISSLDELVE
>IEDB(Cont_neg):266034
DDTKEKEETKKEEET
>IEDB(Cont_neg):580961
HNYEVGYRGILQRRV
>IEDB(Cont_neg):20070
GGVLAALAAYCLSTGCVVIVGRVVL
>IEDB(Cont_neg):286101
ESEVVNPLTDSSPGI
>IEDB(Cont_neg):283396
ENKDANPKETPVEAT
>IEDB(Cont_neg):279657
EGRKDVFTVDDCVRR
>IEDB(Cont_neg):406407
VHAVGGRTSQGSQAS
>IEDB(Cont_neg):694520
GAGGAGAGEEAGGAG
>IEDB(Cont_neg):331403
LLVEPLTGYLIVPEF
>IEDB(Cont_neg):244882
AAASSGDARAVEVVN
>IEDB(Cont_neg):232926
LPMSLSLNVYAKYQW
>IEDB(Cont_neg):401874
TVPKLQCKKEFAFGV
>IEDB(Cont_neg):264068
CVLWWGFSGVVADGA
>IEDB(Cont_neg):365228
QVDDVKKAAARELEY
>IEDB(Cont_neg):248855
AEKFLQDALKASTDA
>IEDB(Cont_neg):322768
KRGGSMRGSQRNMGS
>IEDB(Cont_neg):919072
NISATLKKGPNREVE
>IEDB(Cont_neg):371055
RPDIVPQTQKNAPGP
>IEDB(Cont_neg):244378
AAAAANDSSPAKIPA
>IEDB(Cont_neg):277609
EELAVKQKSQTKDKV
>IEDB(Cont_neg):272836
DVESLEATLQRNCTT
>IEDB(Cont_neg):277884
EENVSVLVAASTKGV
>IEDB(Cont_neg):287734
ETTPVVPPPTAAAGG
>IEDB(Cont_neg):172607
PAAATVTKKVAKSPK
>IEDB(Cont_neg):247628
ADGKVCISILHPPGE
>IEDB(Cont_neg):378938
SGEHNGNDGSNEKEK
>IEDB(Cont_neg):285652
ERRQLLEKDPRRNAR
>IEDB(Cont_neg):281882
EKYSAGSGQTTSADF
>IEDB(Cont_neg):78009
SMDTQLGDNAISGGSNEGST
>IEDB(Cont_neg):330278
LLGARGLFGKENNAQ
>IEDB(Cont_neg):277156
EEGEEKQQQQEQHQQ
>IEDB(Cont_neg):290966
FLIWQYGKQVEGQRR
>IEDB(Cont_neg):840921
QMASATDDAQKDSIYA
>IEDB(Cont_neg):356751
PSTPVDSSAHSTPST
>IEDB(Cont_neg):855733
RGIDFVLNHRLQEMN
>IEDB(Cont_neg):257676
ASEVLGACFSQMSGG
>IEDB(Cont_neg):278793
EGACIREIQSYVVPP
>IEDB(Cont_neg):352398
PLEIVVSLALQVMLS
>IEDB(Cont_neg):252918
AKVLQIIDDSIENRE
>IEDB(Cont_neg):111800
SSAAQAYLSPIVQFL
>IEDB(Cont_neg):250696
AGKEDTPTTNHPNRP
>IEDB(Cont_neg):289852
FFFVVVLFLSTIFTD
>IEDB(Cont_neg):511223
AKSKGVSIVTSAGND
>IEDB(Cont_neg):401907
TVQAREKEKAETEER
>IEDB(Cont_neg):315173
ITSCESDRRRVYEST
>IEDB(Cont_neg):364833
QTGPQDASTPKVNGR
>IEDB(Cont_neg):343832
NKAAEDPEGDDEVTV
>IEDB(Cont_neg):261607
CAEEVSRRTGGRANV
>IEDB(Cont_neg):301355
GNGTGGRVPAGAPEF
>IEDB(Cont_neg):251795
AIIQSEIESVPLLSD
>IEDB(Cont_neg):182178
IKWFDGTPTDQSNWG
>IEDB(Cont_neg):741192
AEESEPAGAAGLPTPPVDPT
>IEDB(Cont_neg):363048
QQGQGTVLPDLKGGP
>IEDB(Cont_neg):315661
IWQYGKQVEGQRRTR
>IEDB(Cont_neg):170415
ATHGVKGTRTTSNNT
>IEDB(Cont_neg):389892
SYQNDFTNDKNIVRT
>IEDB(Cont_neg):695685
PGDVGLDVSLPKDLA
>IEDB(Cont_neg):336275
LVAEVTKDDWKAHTV
>IEDB(Cont_neg):535011
AKPTVIISKKGDIIT
>IEDB(Cont_neg):421148
ILNGTAILTLVNNDD
>IEDB(Cont_neg):401314
TTTTTTTTTTTTTKA
>IEDB(Cont_neg):695330
LQHYREVASAKSSEN
>IEDB(Cont_neg):54462
RLAGPRTCANMWHG
>IEDB(Cont_neg):1867
AIDFLLQRWGGTCHILGP
>IEDB(Cont_neg):394758
TITGANATNQINTTP
>IEDB(Cont_neg):336195
LTTSGVSAIVTCGAE
>IEDB(Cont_neg):227361
LRATTELRTFSILNR
>IEDB(Cont_neg):313830
IPSVSTESKSNGTID
>IEDB(Cont_neg):581374
TRPRFLEYSTGECYF
>IEDB(Cont_neg):193087
SSKPDLSAALKDIRAQ
>IEDB(Cont_neg):345502
NPTSGKATESQRQSA
>IEDB(Cont_neg):309251
HPECGEEEDGEDLLW
>IEDB(Cont_neg):537080
NEFGYSNRVVDLMAH
>IEDB(Cont_neg):290345
FGTNNVSRRVMANVV
>IEDB(Cont_neg):374721
RYAIRAVRTITGAPR
>IEDB(Cont_neg):754611
CEKAIEVGRENREDY
>IEDB(Cont_neg):314623
ISNLSGGEKTLSSLA
>IEDB(Cont_neg):320961
KLVTSEEGAGPAAGN
>IEDB(Cont_neg):264045
CVLWCGVSVVMAEAG
>IEDB(Cont_neg):346661
NSVVTWVVCCSCKQC
>IEDB(Cont_neg):401630
TVGISPNAVGKPSRQ
>IEDB(Cont_neg):330205
LLEYDDFLLAPNESF
>IEDB(Cont_neg):273310
DVVVTLERQLQESVD
>IEDB(Cont_neg):330310
LLGQETPSKDDAEDQ
>IEDB(Cont_neg):779899
ADPGRNGPWQSTLLGQLCGY
>IEDB(Cont_neg):309072
HNAERKGQEGLHPQV
>IEDB(Cont_neg):310365
HVDGYCAQVAHTVQV
>IEDB(Cont_neg):312244
IHEVPQSGSIPLMGV
>IEDB(Cont_neg):251828
AIKSRHDKTNEELAD
>IEDB(Cont_neg):312678
IKLSSDTAPESGSGV
>IEDB(Cont_neg):266857
DESATGGHVTVTNVM
>IEDB(Cont_neg):371527
RQELDVDFHDANDRD
>IEDB(Cont_neg):510609
AAISPNGDGNRDYVQ
>IEDB(Cont_neg):259335
ATLIPTTSARRLRTR
>IEDB(Cont_neg):357345
PTPLLAAASLVLGVA
>IEDB(Cont_neg):526195
SLADLKLNEQHIPEA
>IEDB(Cont_neg):300601
GLPEALKAPKAPQDP
>IEDB(Cont_neg):248045
ADVNDASVEIQAVIV
>IEDB(Cont_neg):272331
DTKSLKNNEQSGPTA
>IEDB(Cont_neg):305725
GTSDINQLPTDTETK
>IEDB(Cont_neg):389433
SVRVSAHEIAHALGF
>IEDB(Cont_neg):695295
LNLTTMFLLMLLWTL
>IEDB(Cont_neg):290517
FIDPSGLSRMHKRLE
>IEDB(Cont_neg):357956
PVNTETVPIKAIYKA
>IEDB(Cont_neg):286681
ESTAVSSPADNTGTQ
>IEDB(Cont_neg):387471
SSVTALEETIADVMG
>IEDB(Cont_neg):246259
AAPGDSDGSTAVSHT
>IEDB(Cont_neg):280378
EIKPFFEVAVVAIRT
>IEDB(Cont_neg):378766
SGATPIATSLLGTMV
>IEDB(Cont_neg):245354
AAEMERKKITNIMKN
>IEDB(Cont_neg):346606
NSTVPIQKSQTFSTN
>IEDB(Cont_neg):286833
ETAATSTEEPSMTTT
>IEDB(Cont_neg):1065835
YLQTKGFKFFNYFGS
>IEDB(Cont_neg):309628
HRMSFPSSFGPLGSI
>IEDB(Cont_neg):269799
DNDDDNETDKGTGEE
>IEDB(Cont_neg):374539
RVVAVKKFGTFIYRK
>IEDB(Cont_neg):401177
TTTNAPAKSTTTTNA
>IEDB(Cont_neg):281006
EKEVLSPAGGGSAPD
>IEDB(Cont_neg):335656
LTASLTDTLLKSEMA
>IEDB(Cont_neg):291690
FPVYDGIFYQSHIIT
>IEDB(Cont_neg):355642
PRRLLVLGWACLPAP
>IEDB(Cont_neg):389920
SYTAKTVPAQKNDTV
>IEDB(Cont_neg):243695
VTVFQILTQEDWNKV
>IEDB(Cont_neg):284849
EQREALLERRRQQKH
>IEDB(Cont_neg):871380
VAAVLALSASAEPHK
>IEDB(Cont_neg):359376
QEEEDDTKEVEGTRK
>IEDB(Cont_neg):351296
PHEEPLGSETEFYSG
>IEDB(Cont_neg):741522
HKARKKGTSALLSSKVTNMV
>IEDB(Cont_neg):263532
CSGGSHGILMAITAI
>IEDB(Cont_neg):383753
SPKESFHTASSPAKE
>IEDB(Cont_neg):290483
FHVSQETLHRTLFMA
>IEDB(Cont_neg):345128
NNTVSSNSEERTEDT
>IEDB(Cont_neg):262451
CGASVVLSAAGGFTS
>IEDB(Cont_neg):251940
AIQQRQAEMREQFST
>IEDB(Cont_neg):245724
AAIHPSCTLAVIGVR
>IEDB(Cont_neg):280859
EKEERVLPPIDVLQR
>IEDB(Cont_neg):336633
LVKEETERVRRQLDS
>IEDB(Cont_neg):283732
ENTLPEGIAGGNPPS
>IEDB(Cont_neg):363435
QQRQVYAWSKKKNRF
>IEDB(Cont_neg):535930
GGFAPNILENNEALE
>IEDB(Cont_neg):330965
LLPPLHNTSPGGTPP
>IEDB(Cont_neg):115413
PFTESQSLTLTDVENLHLPL
>IEDB(Cont_neg):952050
CSKKMTGKSIQPENLEYR
>IEDB(Cont_neg):401970
TVSAGETNPTPSTGS
>IEDB(Cont_neg):536466
KHVQSKAIEARHASL
>IEDB(Cont_neg):255874
APSPGSAALQGPGQP
>IEDB(Cont_neg):567317
YANEYEEMKGQALGNN
>IEDB(Cont_neg):136434
KPPTTKAANPQP
>IEDB(Cont_neg):270555
DQCRCPGRLVSTGLG
>IEDB(Cont_neg):397413
TPNLAKNAVTETPTK
>IEDB(Cont_neg):389426
SVRLIPAPRGAGIVA
>IEDB(Cont_neg):414126
WDAEEFYYPGEAWQK
>IEDB(Cont_neg):249000
AELSPAPPELPTVPS
>IEDB(Cont_neg):840515
VELTSQERQCSLIEAGTRFN
>IEDB(Cont_neg):331163
LLSEDEIDRRLRRCP
>IEDB(Cont_neg):260741
AVPMGGMEGFRGAGP
>IEDB(Cont_neg):315454
IVKRRVVGLHQTTDV
>IEDB(Cont_neg):398162
TQPKAEEQSSTEQDT
>IEDB(Cont_neg):400131
TTASSNSTSGSGEAR
>IEDB(Cont_neg):228441
LCKKRPKPGGWNT
>IEDB(Cont_neg):489864
YVEFVNRLQISLADN
>IEDB(Cont_neg):242431
DSGTKILGMLRVLRL
>IEDB(Cont_neg):156466
TRRIREGDVVAIPAG
>IEDB(Cont_neg):170591
DLKIQEELRIAHMHL
>IEDB(Cont_neg):345906
NRLETALKTVKEERE
>IEDB(Cont_neg):254737
ANLSGLELCLRMALL
>IEDB(Cont_neg):512040
ASKAEAAKAANEQAV
>IEDB(Cont_neg):276829
EEEETTEDTEEEEEE
>IEDB(Cont_neg):263018
CLSQRQGDERGLIQQ
>IEDB(Cont_neg):336304
LVASAATAAAAVVAA
>IEDB(Cont_neg):182104
EPGLASCFKVFHSEK
>IEDB(Cont_neg):694611
GGPPNLTEEVANKGG
>IEDB(Cont_neg):245213
AAEASTNDDASGIIG
>IEDB(Cont_neg):368093
RGAKRMPLRVTRAII
>IEDB(Cont_neg):273463
DYPFAHASFTEMTLS
>IEDB(Cont_neg):854042
LFDHFITVVESE
>IEDB(Cont_neg):257260
ARTCGGTGPTDKSAK
>IEDB(Cont_neg):196365
DEPFAGVDPIAVAEI
>IEDB(Cont_neg):266511
DEGSTVGISPNAVGK
>IEDB(Cont_neg):339307
MMMTGRLLLVCALCV
>IEDB(Cont_neg):410688
VRPNFTKLDEQREAT
>IEDB(Cont_neg):173145
SATSATKSDGEMVLP
>IEDB(Cont_neg):267113
DFLMAVELHYGEDGV
>IEDB(Cont_neg):264113
CVRENIPVWPFALLL
>IEDB(Cont_neg):273086
DVPQLLVVYPRTTKG
>IEDB(Cont_neg):307817
HEAPTETRGSPANNA
>IEDB(Cont_neg):372167
RRGRSATSFFPTAPR
>IEDB(Cont_neg):246843
AATGAGITQDIPAVS
>IEDB(Cont_neg):249659
AFADPVAACRFCVES
>IEDB(Cont_neg):741914
RLGAVMGAALLLSVLGLSVW
>IEDB(Cont_neg):290962
FLIREECANESTTGG
>IEDB(Cont_neg):514991
ENSALGDQVAQYAID
>IEDB(Cont_neg):383679
SPGSFPNNYLLEELR
>IEDB(Cont_neg):513989
DVRKDGSILISESNC
>IEDB(Cont_neg):918798
HQHGGENEGESLGHL
>IEDB(Cont_neg):755916
KYSPDCIIIVVSNPV
>IEDB(Cont_neg):345163
NPADAEKALDQAGVK
>IEDB(Cont_neg):389162
SVLEKGKKMAEEAAE
>IEDB(Cont_neg):230537
VIFFISGNEGNWFEI
>IEDB(Cont_neg):364250
QSEKDSKNNPQTKSV
>IEDB(Cont_neg):271680
DSPGIEKAVKATPVR
>IEDB(Cont_neg):371472
RQDEFLESQLKVKKS
>IEDB(Cont_neg):374598
RVWSVDAATFNEVPE
>IEDB(Cont_neg):353994
PPINLTHELSQREQY
>IEDB(Cont_neg):385314
SRKEDSVLTTSKQQD
>IEDB(Cont_neg):227539
RTTLKETNNAISFESNSGS
>IEDB(Cont_neg):301782
GPADQQQPAVPEVTD
>IEDB(Cont_neg):242699
ISFLLIVAFFVLNMF
>IEDB(Cont_neg):260332
AVFRPLISPLDNGYY
>IEDB(Cont_neg):292319
FSSFVSNGDRNGTDG
>IEDB(Cont_neg):298359
GGSDGVSLKVDCGLL
>IEDB(Cont_neg):331949
LNLFEALLQQELAGD
>IEDB(Cont_neg):374684
RWRPQRYALVAENPE
>IEDB(Cont_neg):303797
GSDVNRHSQKHVSSA
>IEDB(Cont_neg):741444
GAVCLSDLLGFLAHSRALAG
>IEDB(Cont_neg):11436
EDSGAIVTVKGGLRV
>IEDB(Cont_neg):288792
EYGTRISKDYRIEVM
>IEDB(Cont_neg):171367
HEGVFICRGKEDALV
>IEDB(Cont_neg):407095
VKGNAPLHCCGYRQE
>IEDB(Cont_neg):1334723
ATHYCYTHNVILSGC
>IEDB(Cont_neg):22474
GSQVLATVAALAVSG
>IEDB(Cont_neg):115198
DALNENKVLVLDTDYKKYLL
>IEDB(Cont_neg):364825
QTGLQQSADTPNNLP
>IEDB(Cont_neg):283258
ENENAYSELIENVEA
>IEDB(Cont_neg):511268
ALGFDEEVILDIVRT
>IEDB(Cont_neg):321931
KPLDRNHVGYQPPLP
>IEDB(Cont_neg):373086
RSLKGYYGTLRQLGR
>IEDB(Cont_neg):856820
TWLELIAVYKVPQIF
>IEDB(Cont_neg):295646
GEDELRHWAIGGTTV
>IEDB(Cont_neg):182179
IPFWYQYDVPWLFYQ
>IEDB(Cont_neg):58411
SHSEPLIVPSLED
>IEDB(Cont_neg):259616
ATRKPKNAPDSTDTA
>IEDB(Cont_neg):320084
KKLMRVCGLQLSVRE
>IEDB(Cont_neg):340682
MYAVGYTPNYPNRKM
>IEDB(Cont_neg):381821
SLGRLITPEAQPTLS
>IEDB(Cont_neg):304757
GSSVPAHPPSPGPFG
>IEDB(Cont_neg):262724
CHSLHPLPSFLVPPF
>IEDB(Cont_neg):944533
PGCVDAEYSRTRDCP
>IEDB(Cont_neg):3395
ANQPGHLAPLGEIRP
>IEDB(Cont_neg):269083
DKVEHVALVAEKKHE
>IEDB(Cont_neg):852723
GIEVQMDSCNVERSR
>IEDB(Cont_neg):324183
KTRNTIDPFTGTTSI
>IEDB(Cont_neg):319633
KKAAARELEYVESLC
>IEDB(Cont_neg):357866
PVIRRVTDAERRAEG
>IEDB(Cont_neg):340398
MTLDAVGEVLKHVKD
>IEDB(Cont_neg):756027
LKEVFRLATLGGSQA
>IEDB(Cont_neg):319662
KKAKEAEAESEKAAA
>IEDB(Cont_neg):753485
ASGAAPTHEAPAPPRGLSAV
>IEDB(Cont_neg):288404
EVQSVWDRGMLFLRE
>IEDB(Cont_neg):263773
CTVPNEMPPSPEGFG
>IEDB(Cont_neg):262076
CDLRKGVRPHYANRW
>IEDB(Cont_neg):536599
KVVAVIDTGIDPAHQSMRIS
>IEDB(Cont_neg):254100
ALVNMEPAGRLARIA
>IEDB(Cont_neg):255518
APLGGPSAASAPGVD
>IEDB(Cont_neg):535291
DETGNLMISEGHFAS
>IEDB(Cont_neg):134146
LPGFELMGSASG
>IEDB(Cont_neg):290384
FGWNWNGNCSNEDWW
>IEDB(Cont_neg):262957
CLLGVFGFGEVLRSN
>IEDB(Cont_neg):244235
KSILNLRTNTETNNPCAKT
>IEDB(Cont_neg):373243
RSRSPKRFARERDRD
>IEDB(Cont_neg):852826
GNIGVWIVLCQMRQK
>IEDB(Cont_neg):336161
LTTEEAIQHPFFHTV
>IEDB(Cont_neg):354989
PQHSRRYTLCGTMDY
>IEDB(Cont_neg):287943
EVDGKTVEPRGGRLE
>IEDB(Cont_neg):182180
IPVSFEWSNDSSVIF
>IEDB(Cont_neg):336919
LVSNQRTTFVGDVVG
>IEDB(Cont_neg):250074
AGAGGCSEAAPASPD
>IEDB(Cont_neg):287400
ETNNSAPRFHAGCLG
>IEDB(Cont_neg):333056
LQDSSWGTVSHTYFH
>IEDB(Cont_neg):253249
ALDQAGVKLGSKHIR
>IEDB(Cont_neg):270124
DNVPMQQLQQPQSGM
>IEDB(Cont_neg):170404
ASPMELLSYFKQPVA
>IEDB(Cont_neg):244488
AAAARRCVDGSDDSD
>IEDB(Cont_neg):347394
NVEEDEPSESDTQKI
>IEDB(Cont_neg):318798
KGENTTIDGVGEVDR
>IEDB(Cont_neg):316810
KDAIMSLTPYQLHWS
>IEDB(Cont_neg):270511
DPTVIVKGNKIYVLV
>IEDB(Cont_neg):247748
ADKSTEDGIPNNDPA
>IEDB(Cont_neg):385937
SSDEDDTFTRPHRPD
>IEDB(Cont_neg):312700
IKNRGSMPPDVFLSA
>IEDB(Cont_neg):271601
DSLRADPPIDEADTQ
>IEDB(Cont_neg):255678
APPTAATSSTTHDAN
>IEDB(Cont_neg):741640
LECHNQQSSQTPTTT
>IEDB(Cont_neg):365250
QVEDLRRSEKRLREA
>IEDB(Cont_neg):260348
AVGDPPRENPSPDVA
>IEDB(Cont_neg):851819
DVRDENVVDVRTD
>IEDB(Cont_neg):263938
CVLWCGADGGECSEP
>IEDB(Cont_neg):853394
IPLIRMEMISMELTA
>IEDB(Cont_neg):282632
ELSKATLPEPQDEHP
>IEDB(Cont_neg):291622
FPRLHMSPRSLSVIE
>IEDB(Cont_neg):281022
EKFIAGAISQEGRSG
>IEDB(Cont_neg):246924
AATQSAESANKTNDT
>IEDB(Cont_neg):1065037
QQSVVLANKMFNSLH
>IEDB(Cont_neg):337099
LWCGACGGYAWDFND
>IEDB(Cont_neg):339836
MRASGPESLGGGHAA
>IEDB(Cont_neg):172245
LQLVKEEYITSALES
>IEDB(Cont_neg):279773
EGSSPTEPKNSQNPK
>IEDB(Cont_neg):249796
AFIQVEKKRQENDSY
>IEDB(Cont_neg):387899
STGDENNDKAERPSP
>IEDB(Cont_neg):377281
SEAPVSPKKKEEKEE
>IEDB(Cont_neg):248594
AEETETKEEQRTTAE
>IEDB(Cont_neg):308741
HKRLEFKGMQFYCDD
>IEDB(Cont_neg):262195
CENQSTKEGKLNKSA
>IEDB(Cont_neg):280508
EIRMSTAMETVVAPM
>IEDB(Cont_neg):569124
GQRPHHFLRRGIFFS
>IEDB(Cont_neg):250263
AGEEGAGGSHAGSVP
>IEDB(Cont_neg):151899
GVKAQPLTRTSA
>IEDB(Cont_neg):266508
DEGSEGTGEDTKATT
>IEDB(Cont_neg):351827
PKDWEKGVFWWQRPL
>IEDB(Cont_neg):249529
AETPVAAPTPETSKG
>IEDB(Cont_neg):250777
AGLPFLISSLCAYFC
>IEDB(Cont_neg):119559
DKTGKIMWTPPAIFKS
>IEDB(Cont_neg):336041
LTRALAQREADNEKL
>IEDB(Cont_neg):230575
LKDFGKSFDELKNGKNNDF
>IEDB(Cont_neg):41695
MIDVSGKIRAWGRWL
>IEDB(Cont_neg):348631
PAPGAPAKVSPKPSS
>IEDB(Cont_neg):267684
DGKNEPSGPPSLDVD
>IEDB(Cont_neg):282000
ELDVDFHDANDRDGS
>IEDB(Cont_neg):536522
KNAGVEGSLIVEKIM
>IEDB(Cont_neg):137164
GDASLTVVKLLASDAGLYRCDVMYG
>IEDB(Cont_neg):312600
IKDQQDQQHEHSAEK
>IEDB(Cont_neg):291413
FNQENKSSGTGKQLG
>IEDB(Cont_neg):952911
PMLHNLRMTGSNVTIVYN
>IEDB(Cont_neg):343977
NKINKETGRKTASDK
>IEDB(Cont_neg):266245
DEDDKNKEEGKRKKK
>IEDB(Cont_neg):173217
SISTNLTDRCVYISS
>IEDB(Cont_neg):871172
SACNGLKGHFKLQRE
>IEDB(Cont_neg):295555
GEAEPWQNSVRIAVT
>IEDB(Cont_neg):296911
GGADNNAFVVGVAGA
>IEDB(Cont_neg):298445
GGSLSGGDSSPKQSR
>IEDB(Cont_neg):323633
KSTMRVFVSAPMCIL
>IEDB(Cont_neg):537165
NSSCFVEWIPNNVKV
>IEDB(Cont_neg):343869
NKDDKTTQLTSRSEE
>IEDB(Cont_neg):283415
ENKEVNPKETPVAAT
>IEDB(Cont_neg):300089
GKSGAICEDTDDGVA
>IEDB(Cont_neg):259912
ATVFLKCWAYHVGLM
>IEDB(Cont_neg):757200
THNSSLEYNIFEGME
>IEDB(Cont_neg):339339
MMRFTRFLAVAAKRS
>IEDB(Cont_neg):272297
DTITDTDQEETSTSE
>IEDB(Cont_neg):412144
VTGLKPQKAPTLPAY
>IEDB(Cont_neg):189306
TSVWLLCRTRNLCITP
>IEDB(Cont_neg):284562
EQHSSASGVSVPQPE
>IEDB(Cont_neg):278586
EFDLLHFLKEIQLQH
>IEDB(Cont_neg):389699
SWFAKDLGPRRSIPS
>IEDB(Cont_neg):337309
LWRGVSVVAADADDC
>IEDB(Cont_neg):251131
AGSRQTSISVQKNQK
>IEDB(Cont_neg):855039
PAGRGWGGVPPP
>IEDB(Cont_neg):1309283
SQSYDSSTDSDSQDG
>IEDB(Cont_neg):391936
TDNGAVTEGAKRGEN
>IEDB(Cont_neg):357679
PVAHKALIEAQKLLD
>IEDB(Cont_neg):135044
KAKRSFNDLFENNWL
>IEDB(Cont_neg):396936
TPAGGGGIKAPSVSA
>IEDB(Cont_neg):251090
AGSGRTSQGSQASEQ
>IEDB(Cont_neg):248402
AEDRSKNVFDTHKDA
>IEDB(Cont_neg):854129
LISISVAKIFLVLF
>IEDB(Cont_neg):288411
EVRDTPELSVRFILD
>IEDB(Cont_neg):280745
EKDDATKAKNHLQRE
>IEDB(Cont_neg):249237
AEQSLSLEAGDGNSE
>IEDB(Cont_neg):336806
LVPPTAPTRKDQSST
>IEDB(Cont_neg):321047
KMHHVSIVERMLIII
>IEDB(Cont_neg):362564
QPILSSRVEEASNKT
>IEDB(Cont_neg):335867
LTKQKETPSPSTPAA
>IEDB(Cont_neg):191276
EMGETLLRAVES
>IEDB(Cont_neg):741804
PGPPGGPRYRVFVLGSLTRA
>IEDB(Cont_neg):135066
KLDPKLKLDQNDLIS
>IEDB(Cont_neg):374249
RVLLLVCALCVLWCC
>IEDB(Cont_neg):246918
AATPSTDGIPPLQEE
>IEDB(Cont_neg):309609
HRKLQKSFIAFMQFK
>IEDB(Cont_neg):333644
LQWRTRLRTECAEKV
>IEDB(Cont_neg):229185
ENKVAELDKEVTRLQ
>IEDB(Cont_neg):357324
PTPETSKGGAAEMGS
>IEDB(Cont_neg):271479
DSHAESTPTSRLSEK
>IEDB(Cont_neg):308493
HHQQEQQKNEISAEN
>IEDB(Cont_neg):518168
HYSLRKLKTGTASVA
>IEDB(Cont_neg):537222
PFPRLHFFMPGFAPL
>IEDB(Cont_neg):321813
KPENQRQVESGTQNL
>IEDB(Cont_neg):852359
FANSFFLRELTTE
>IEDB(Cont_neg):276276
EEARQAECNARSELF
>IEDB(Cont_neg):414440
WKAAAAQDETDTIKE
>IEDB(Cont_neg):277313
EEIAENLRATEDAKT
>IEDB(Cont_neg):1066126
IVEKSKICSSRYEPT
>IEDB(Cont_neg):282669
ELSTQNPLPQEQHTF
>IEDB(Cont_neg):526200
SLAPWAGNNWGNGGQ
>IEDB(Cont_neg):142044
TVESEDIADYYCQQS
>IEDB(Cont_neg):31702
KKSSFYQSYLRRTQ
>IEDB(Cont_neg):415181
WYAVVAVEGVDDGKG
>IEDB(Cont_neg):340879
NAEGKEVEESDEKTY
>IEDB(Cont_neg):388526
STTAFAIVPVIFLPL
>IEDB(Cont_neg):294657
GDAAPVPKEMEGAAG
>IEDB(Cont_neg):362661
QPPMGSLMGGMMGPQ
>IEDB(Cont_neg):343017
NGEESPKEKTANGTN
>IEDB(Cont_neg):19859
GGGSAFSSVPKKHVPTQPLD
>IEDB(Cont_neg):365405
QVQGNRDEGGGLPPE
>IEDB(Cont_neg):34725
LADTLLGGLPTELISSAG
>IEDB(Cont_neg):269598
DLVTRAVELPPVPDT
>IEDB(Cont_neg):322855
KRKSTTSESAMDGRD
>IEDB(Cont_neg):412743
VVATVEAHYTNSTDN
>IEDB(Cont_neg):335195
LSPKIPSDVIYVGSS
>IEDB(Cont_neg):918493
DPQPGRAANLPEGQR
>IEDB(Cont_neg):299676
GKEPQEIKRENEQSK
>IEDB(Cont_neg):401259
TTTTTGDSDGSTAVS
>IEDB(Cont_neg):279516
EGNVVFDPYKDVEQL
>IEDB(Cont_neg):295522
GEAAPQTAGTAQAND
>IEDB(Cont_neg):27398
ILVIISIFTLTPAY
>IEDB(Cont_neg):258366
ASRLPPQYGEPLRKK
>IEDB(Cont_neg):386919
SSRRGGKEMSAPSSA
>IEDB(Cont_neg):98347
PQQLPQFEEIRNLALQTLPAM
>IEDB(Cont_neg):944402
KRLTRTETRRDLGLV
>IEDB(Cont_neg):263648
CSYKLDLNQHKLYLS
>IEDB(Cont_neg):172553
NQRKGLGENIFMS
>IEDB(Cont_neg):315533
IVQENNGAVYTEDSY
>IEDB(Cont_neg):300166
GKTTATPISTTDSGD
>IEDB(Cont_neg):262727
CHSVLSGIMLRRFHV
>IEDB(Cont_neg):854972
NSVLPKYYPLRRQ
>IEDB(Cont_neg):337176
LWCGASGGDGSVDEY
>IEDB(Cont_neg):271773
DSSADSSNGEAGSRG
>IEDB(Cont_neg):323878
KTEIKKAMRKLYQVK
>IEDB(Cont_neg):345878
NRIYQVGLLPTGNSA
>IEDB(Cont_neg):284961
EQVDGSDKQTSFIST
>IEDB(Cont_neg):299588
GKDQSSSDPPRSITS
>IEDB(Cont_neg):298170
GGPVPSQVKAPKESI
>IEDB(Cont_neg):291667
FPTLDPMYRGAVSIG
>IEDB(Cont_neg):312346
IIAALVTIIAGSLTF
>IEDB(Cont_neg):272481
DTREDAVRDFFSRVG
>IEDB(Cont_neg):263817
CVDEASRLSCEEALK
>IEDB(Cont_neg):141357
MTTLLSALTGPLV
>IEDB(Cont_neg):303336
GRQLWAEDAERARAS
>IEDB(Cont_neg):57385
SEEFRADHPFLF
>IEDB(Cont_neg):321875
KPHAESPFKNVFGAP
>IEDB(Cont_neg):254840
ANQDGAQHVQMTVSR
>IEDB(Cont_neg):250648
AGIAGYVQNGKAYWE
>IEDB(Cont_neg):416241
YHGRSDNNMDDNQKN
>IEDB(Cont_neg):245824
AAKDEAAKAAATAKT
>IEDB(Cont_neg):513892
DTTGSGKRRAQIMED
>IEDB(Cont_neg):373130
RSMRRFPELYSDLQG
>IEDB(Cont_neg):421090
GYPVVVNATSNLNFF
>IEDB(Cont_neg):370734
RNGGETNFSLAFNAL
>IEDB(Cont_neg):413194
VVPPYILINRTEKTL
>IEDB(Cont_neg):272985
DVKRRKGLLRAGLHL
>IEDB(Cont_neg):287553
ETQGTLQGLALRDQA
>IEDB(Cont_neg):355274
PQTAGTAQANDTATH
>IEDB(Cont_neg):856819
TWHSQNLETFRQRQP
>IEDB(Cont_neg):260434
AVHAAGTPKLNSTDI
>IEDB(Cont_neg):696642
TNHTLGGTSSTPVVT
>IEDB(Cont_neg):328755
LHEEEREGEHLQEEI
>IEDB(Cont_neg):489451
ADQGSFYVNHQILFL
>IEDB(Cont_neg):263417
CRQITYDKHTLKVME
>IEDB(Cont_neg):292604
FTSDRSDTAKNMVLL
>IEDB(Cont_neg):328106
LGDGEAAETLNDGSQ
>IEDB(Cont_neg):247787
ADMEDAEAMKRFATQ
>IEDB(Cont_neg):300995
GMKNVLQPAALKKYA
>IEDB(Cont_neg):98971
QRSRQFQNLQNHRIV
>IEDB(Cont_neg):270655
DQLTLETQLTAFLGG
>IEDB(Cont_neg):1065043
QSETVLPLWIVSPIY
>IEDB(Cont_neg):354248
PPPLLKAENEAIRVP
>IEDB(Cont_neg):302474
GQEEKEGNVATSYAA
>IEDB(Cont_neg):300920
GMDGVRAFGDGHRVW
>IEDB(Cont_neg):332925
LPVLVRHGLVSFAPF
>IEDB(Cont_neg):40350
LVGAAATLPSLISLA
>IEDB(Cont_neg):395577
TLEKRKFPKSREYHL
>IEDB(Cont_neg):421255
KRGEKGSEEEDEDED
>IEDB(Cont_neg):262405
CGAGGRCDDVVTAAL
>IEDB(Cont_neg):855069
PDTQLFLCSLFAPVC
>IEDB(Cont_neg):105882
ILQNLRGENESDEQG
>IEDB(Cont_neg):364768
QTEGDESETPGSGLK
>IEDB(Cont_neg):336443
LVDCQLSALERCSKR
>IEDB(Cont_neg):324463
KVEGDVDAQIHNPAG
>IEDB(Cont_neg):178248
HLKPAAPVVEVAP
>IEDB(Cont_neg):259224
ATITQKNDTATSTQN
>IEDB(Cont_neg):252755
AKRLVDASAMGKPDE
>IEDB(Cont_neg):359524
QEGSAFSMHRTAPRG
>IEDB(Cont_neg):259516
ATPSLPPATMNGPSS
>IEDB(Cont_neg):387844
STEQDTEDSPDTGEV
>IEDB(Cont_neg):416042
YGDSAADGSMWRRFT
>IEDB(Cont_neg):263310
CQRVRSLFFVSIKSI
>IEDB(Cont_neg):246789
AATAMQSDTGTEGTP
>IEDB(Cont_neg):188391
NSPDVSESEESLSDD
>IEDB(Cont_neg):345762
NQVAGNVVMVLEQME
>IEDB(Cont_neg):278465
EEVPEEVNAPEAAAE
>IEDB(Cont_neg):247052
AAVKAPRIHNRRRGT
>IEDB(Cont_neg):271851
DSSREDPSLVSESLC
>IEDB(Cont_neg):851198
APTIVEGTNMVF
>IEDB(Cont_neg):302060
GPKLDELDERLVDSL
>IEDB(Cont_neg):398122
TQNNEILQEEPGHEL
>IEDB(Cont_neg):337490
LYLNELLDDTTDMAP
>IEDB(Cont_neg):284742
EQPPQTSKPQPSSAA
>IEDB(Cont_neg):280724
EKAVNQVVRGAPGEG
>IEDB(Cont_neg):413192
VVPPPTVKYIIEDVI
>IEDB(Cont_neg):269967
DNNAVGGCMGSGVLG
>IEDB(Cont_neg):296603
GFAIALRDNPLAFFT
>IEDB(Cont_neg):9233
DLPGEMKVLVSK
>IEDB(Cont_neg):332016
LNQPVSENSLCSVGS
>IEDB(Cont_neg):120331
YEGGSVTWLPPAIYR
>IEDB(Cont_neg):409958
VQDTVTKDSMENATA
>IEDB(Cont_neg):305411
GTKGNEADDKSRSEP
>IEDB(Cont_neg):279322
EGKKPEDAKPEGKKP
>IEDB(Cont_neg):580741
CHVEHPSLQNPIIVE
>IEDB(Cont_neg):1064923
PLILIPGLGGSQAYC
>IEDB(Cont_neg):340155
MSIHTGDAFVEPTAI
>IEDB(Cont_neg):519666
KEAELSRLKSSAPST
>IEDB(Cont_neg):249649
AEYKKDEGQKDANLH
>IEDB(Cont_neg):315512
IVPEVLKNSDLKASD
>IEDB(Cont_neg):326246
LDADAMQRITSSADS
>IEDB(Cont_neg):171293
GRLAAQSLDTSGLRH
>IEDB(Cont_neg):247541
ADEQQSQEQIQTQQD
>IEDB(Cont_neg):278761
EFVINLSSIEIHLED
>IEDB(Cont_neg):510895
AETHQTPELSEREKE
>IEDB(Cont_neg):309826
HSKFWRKNSADSTDK
>IEDB(Cont_neg):408993
VNLPSPPEEGVDSHE
>IEDB(Cont_neg):756104
LRNKPSDLGTKLQDP
>IEDB(Cont_neg):16015
FGNAGDVAVTGQWNG
>IEDB(Cont_neg):252978
ALAAMERRLQERDDA
>IEDB(Cont_neg):364551
QSSDDSTAAAAAVQP
>IEDB(Cont_neg):244555
AAAEAAETAKASAGK
>IEDB(Cont_neg):247949
ADSSAHGTPSTPVDS
>IEDB(Cont_neg):537054
MYPGIADRMQKEITA
>IEDB(Cont_neg):329066
LIFFSLFSAFKDAIM
>IEDB(Cont_neg):103656
TIPEFPIHWTSTGGI
>IEDB(Cont_neg):451461
ADDRVVDGRVL
>IEDB(Cont_neg):259968
ATVVKAEKSDDNKGE
>IEDB(Cont_neg):142132
DVQLTLFRNLDDKFYLTPRTMY
>IEDB(Cont_neg):347262
NTVDSDGSTAVSHTI
>IEDB(Cont_neg):538230
VGSTDYGKDEDSAEA
>IEDB(Cont_neg):256231
AQGAYEYTVVASSGD
>IEDB(Cont_neg):49481
PSPYDRRGAGSSQHQ
>IEDB(Cont_neg):946787
QPSDEVGTSIEHPRE
>IEDB(Cont_neg):383864
SPLLLLLLVPAAAAA
>IEDB(Cont_neg):308783
HLAVWEYPQQLKAQL
>IEDB(Cont_neg):385244
SRGIGAVTMLFVVVL
>IEDB(Cont_neg):378506
SFPTAPRFHGGSERF
>IEDB(Cont_neg):175057
VISSDNLQLPEL
>IEDB(Cont_neg):269638
DMFKSGRVTWIGNVT
>IEDB(Cont_neg):308887
HLLSRATVFLKCWAY
>IEDB(Cont_neg):302469
GQEAGTLSPPPGPVY
>IEDB(Cont_neg):53943
RGPRLGVRATRKTSERPQPR
>IEDB(Cont_neg):365366
QVLVTGPVWDMCAPD
>IEDB(Cont_neg):365055
QTRQSIVSAGEIPPP
>IEDB(Cont_neg):357184
PTISHVTVNNVLLYN
>IEDB(Cont_neg):347490
NVKVLTLNVTDTPID
>IEDB(Cont_neg):310389
HVELSAMRARKDFLC
>IEDB(Cont_neg):320334
KKTKEEQKDKEVQRV
>IEDB(Cont_neg):256769
ARDRDNSAVGGCMAS
>IEDB(Cont_neg):303341
GRQRHSLSMSVCVFT
>IEDB(Cont_neg):536013
GNQIGAKFWEMIGEE
>IEDB(Cont_neg):251717
AIEKLTKEVLESIRL
>IEDB(Cont_neg):227047
ARLLNLSGVNNLEHG
>IEDB(Cont_neg):270916
DRGRQQDDRNPPLPL
>IEDB(Cont_neg):256558
AQRYGFEKPQSNEMN
>IEDB(Cont_neg):346481
NSRSSSISLILKSCL
>IEDB(Cont_neg):696535
STTPRPRYNATTYLP
>IEDB(Cont_neg):313052
ILPLGEQWIDSKAVA
>IEDB(Cont_neg):227634
TSNRTPTVAPPAPVY
>IEDB(Cont_neg):330496
LLLFVACAAAAAVVS
>IEDB(Cont_neg):301363
GNHASTVLGGFGRNE
>IEDB(Cont_neg):271163
DRVVCPNLRGFTVLQ
>IEDB(Cont_neg):352347
PLDKDDPLHPGGGGA
>IEDB(Cont_neg):255648
APPPIHGSNTAAAAC
>IEDB(Cont_neg):332108
LNVDLWSGKASLNDL
>IEDB(Cont_neg):276324
EECVGRGMDGVRAVV
>IEDB(Cont_neg):257935
ASIFEDLDNKVLPTD
>IEDB(Cont_neg):173792
WITKGEKSRHYGETK
>IEDB(Cont_neg):299286
GIPASTIREIMVLRE
>IEDB(Cont_neg):345810
NRDTSSEEYDSSEEN
>IEDB(Cont_neg):386877
SSQTETKSEAPEPPA
>IEDB(Cont_neg):416757
YMDKENTGREVRVLW
>IEDB(Cont_neg):408902
VNFSIGSIAWSGAQQ
>IEDB(Cont_neg):566289
IDQDKSDFVEED
>IEDB(Cont_neg):952403
SVGGALNSLGKGIHQIFG
>IEDB(Cont_neg):918596
EPQVVPSLADRADAV
>IEDB(Cont_neg):310580
HWNDEYGGVGATVSE
>IEDB(Cont_neg):580974
HTIQIMYGCDVGPDG
>IEDB(Cont_neg):292559
FTMRKKHEDEEIIIR
>IEDB(Cont_neg):329451
LKDKKKVATAKVAVP
>IEDB(Cont_neg):314738
ISSPHGGGDRGTTGS
>IEDB(Cont_neg):245699
AAHSDLVDISRVPTN
>IEDB(Cont_neg):288086
EVFTGTDTPKNAPSP
>IEDB(Cont_neg):263476
CSAGGVYARDVDTNA
>IEDB(Cont_neg):291372
FNHAKASNNEGRVWS
>IEDB(Cont_neg):386275
SSGGSSPRPPTLDGK
>IEDB(Cont_neg):272303
DTKATTVTANKTDTT
>IEDB(Cont_neg):332131
LNVSREVLQESRILR
>IEDB(Cont_neg):319476
KIGSGGTQNKEDKVD
>IEDB(Cont_neg):852710
GGVGAPGPVGPKGP
>IEDB(Cont_neg):535024
ALELRDGDKGRYLGK
>IEDB(Cont_neg):538461
YKAQDVKGKIALIERDLNKT
>IEDB(Cont_neg):299637
GKEGKTPGKDPAKET
>IEDB(Cont_neg):228816
TETDIKIMERVVE
>IEDB(Cont_neg):535668
EREFVYSERSGLVLT
>IEDB(Cont_neg):16021
FGNTKDFGVAPNADF
>IEDB(Cont_neg):173295
SQETEQRCESLNTRT
>IEDB(Cont_neg):309783
HSGNDDVVSSNSEER
>IEDB(Cont_neg):320250
KKRQTQSDPEHTDLL
>IEDB(Cont_neg):344987
NNNQQQEEHQNQNQQ
>IEDB(Cont_neg):226067
LSVLHLDSCTDYNIYGRTGV
>IEDB(Cont_neg):261022
AVTAKITQSSGKIKE
>IEDB(Cont_neg):400576
TTLLASVANESRWEK
>IEDB(Cont_neg):696663
TPTPNATIPTLGKTS
>IEDB(Cont_neg):401809
TVMPGESYGSTAVPH
>IEDB(Cont_neg):273461
DYNRFVNELTSRVNC
>IEDB(Cont_neg):242261
AGEHNPFKGAINFDN
>IEDB(Cont_neg):340673
MWSSGKDGFVVVWNT
>IEDB(Cont_neg):372544
RRRVTGSSGRRREGR
>IEDB(Cont_neg):360539
QHAQPHDGVAADTLN
>IEDB(Cont_neg):257327
ARVQNLTSASFERAF
>IEDB(Cont_neg):856310
SPDDIKTLEIDGDC
>IEDB(Cont_neg):581233
RDSPEDFVYQFKGLC
>IEDB(Cont_neg):245653
AAGTRNHPPPGPSPP
>IEDB(Cont_neg):247944
ADSNILLVAGVIGDM
>IEDB(Cont_neg):757238
TMIIDHVVPEPGSSL
>IEDB(Cont_neg):271589
DSLKKLEEFVELMED
>IEDB(Cont_neg):309613
HRLDAVICAFQLLTI
>IEDB(Cont_neg):417359
YSFQCLCACRLTAAR
>IEDB(Cont_neg):355076
PQNAGIPTTKAIATA
>IEDB(Cont_neg):412452
VTQTSDRSVWDLWSG
>IEDB(Cont_neg):415070
WTSHGDARDWDILLA
>IEDB(Cont_neg):297971
GGLVPPRQCQPPSTF
>IEDB(Cont_neg):151931
IGPLLVCHTNT
>IEDB(Cont_neg):257921
ASHTTSPLLLLLVFA
>IEDB(Cont_neg):741933
RPTITMEFTGDHAVCTAGCV
>IEDB(Cont_neg):269815
DNDTFTGEIAELLSM
>IEDB(Cont_neg):355004
PQIQNAPQVLPQKTP
>IEDB(Cont_neg):48583
PMSLGQVFDPRANAL
>IEDB(Cont_neg):170656
DTQEQLRNALESLKQ
>IEDB(Cont_neg):345547
NQAYKAAHKAEEEKA
>IEDB(Cont_neg):5357
AVGYYDEEEKRRERQKRVDD
>IEDB(Cont_neg):271858
DSSRTSSEDAEQLTA
>IEDB(Cont_neg):378768
SGATWLALTILGMSP
>IEDB(Cont_neg):383829
SPLLLFLIVCAAAAA
>IEDB(Cont_neg):305629
GTQASQQPNGNVTET
>IEDB(Cont_neg):358194
PVVKDVRAVNVRHAY
>IEDB(Cont_neg):365581
QYAHRVPIQTALGHD
>IEDB(Cont_neg):518060
HRDEVSSQKFDAKYT
>IEDB(Cont_neg):309516
HQSITPAGGISHSGS
>IEDB(Cont_neg):247068
AAVLVSAAGDVVEME
>IEDB(Cont_neg):350468
PGAGGENRQLPVAGQ
>IEDB(Cont_neg):328459
LGQDGAGGEKAGAVP
>IEDB(Cont_neg):250823
AGNASDSQTRASGQG
>IEDB(Cont_neg):254781
ANNSATTGAQGPGTS
>IEDB(Cont_neg):172292
LTKKALIKEYTEEIE
>IEDB(Cont_neg):300776
GLSQDTKEKLDDNSL
>IEDB(Cont_neg):417037
YQAFIKTKPQSKILS
>IEDB(Cont_neg):755248
GGRIINDDQSLYADV
>IEDB(Cont_neg):170320
ALGQAKDGAGGNA
>IEDB(Cont_neg):566345
MAFAGILNDADI
>IEDB(Cont_neg):138293
ANEYFFDQISTGAFS
>IEDB(Cont_neg):391580
TDAKPPAELAVKELG
>IEDB(Cont_neg):143915
GSSSRSGGGGYGDSRGF
>IEDB(Cont_neg):295525
GEAAPQTTGTAQAND
>IEDB(Cont_neg):257052
ARNAVENYTFSLRAT
>IEDB(Cont_neg):6274
CGAPPCVIGGAGNNTL
>IEDB(Cont_neg):392351
TEDVVSPIAGTPIPQ
>IEDB(Cont_neg):537024
MRIEEALGDKAIFAG
>IEDB(Cont_neg):400460
TTHIMKRLARGPVRG
>IEDB(Cont_neg):420926
ENLIKSQSESYFVDA
>IEDB(Cont_neg):358382
PYPVLYERDGEVVGH
>IEDB(Cont_neg):271702
DSPVEQESTQNNEIL
>IEDB(Cont_neg):346477
NSRPEDNTQLSEDET
>IEDB(Cont_neg):246359
AAPSDNDAIAEHLLR
>IEDB(Cont_neg):258084
ASLVSGAEKDALERL
>IEDB(Cont_neg):291055
FLPAGCSHWQYRDGR
>IEDB(Cont_neg):49679
PTKEESETLVSARVK
>IEDB(Cont_neg):336545
LVFPVQFLTMGGDTA
>IEDB(Cont_neg):170916
ERDQLKENLRETITR
>IEDB(Cont_neg):114297
DGSNPVVAISLLDTN
>IEDB(Cont_neg):301504
GNPAGTLNATPAKGQ
>IEDB(Cont_neg):364689
QSYEKHIQSMKDLHA
>IEDB(Cont_neg):142020
SRAQTLAMNVRN
>IEDB(Cont_neg):569133
HHFLRRGIFFSHRDM
>IEDB(Cont_neg):851086
AISPTIPSTTI
>IEDB(Cont_neg):336573
LVGHLADRFSGHKWE
>IEDB(Cont_neg):324392
KVAEAERQRAAEATK
>IEDB(Cont_neg):26652
IIQYAPTIWARMVL
>IEDB(Cont_neg):44463
NKAPMKETKRQLPSTGETAN
>IEDB(Cont_neg):1083257
YKQCHKKGGHCFPKE
>IEDB(Cont_neg):536028
GQIKTGAPCRSERLA
>IEDB(Cont_neg):292143
FSGMKTTENVQPPDA
>IEDB(Cont_neg):251671
AIATSEEWTRRYNGA
>IEDB(Cont_neg):388220
STPGVPAGDSPANPT
>IEDB(Cont_neg):511673
APSETKEPYRLEGAM
>IEDB(Cont_neg):257723
ASGAAPQTAKTATIT
>IEDB(Cont_neg):398422
TRDDLFNTNASIVRD
>IEDB(Cont_neg):259133
ATGLSPAFSDRGASI
>IEDB(Cont_neg):283377
ENILQQVAMYKEEKA
>IEDB(Cont_neg):401179
TTTNDNNENDNSTNE
>IEDB(Cont_neg):171234
GKSAKPRAGQAGLPC
>IEDB(Cont_neg):134972
GDKNKNKNVVDWYEF
>IEDB(Cont_neg):276646
EEEEEEEEDHEKQHQ
>IEDB(Cont_neg):244862
AAASGGGGEGGGGST
>IEDB(Cont_neg):853511
ITYEHVIQESEENI
>IEDB(Cont_neg):538159
VADTGDFHAIDEYKP
>IEDB(Cont_neg):309391
HQCEPNVEVTITYNS
>IEDB(Cont_neg):250120
AGASREEALSLGKVV
>IEDB(Cont_neg):299930
GKNDTSTVTLEDFVA
>IEDB(Cont_neg):856637
TKAIDIWIGACVVFI
>IEDB(Cont_neg):537906
SSSYAGQFRVIGPRH
>IEDB(Cont_neg):920019
DPVSQQRTLLSPLSLL
>IEDB(Cont_neg):248105
AEAAATAAEAKAAVE
>IEDB(Cont_neg):515893
FMTTIHEVKTKEVPE
>IEDB(Cont_neg):247354
ADAGPVGIEGTGRNV
>IEDB(Cont_neg):284328
EPTAIPCGDSYRCHY
>IEDB(Cont_neg):321564
KNSFNEGLGTVSHFY
>IEDB(Cont_neg):302195
GPQAMFNGVPFVNPR
>IEDB(Cont_neg):316607
KATSFFQALNIATKI
>IEDB(Cont_neg):299195
GIIGFSLVYGGANSV
>IEDB(Cont_neg):918813
IFNKEIDALKKQIDQ
>IEDB(Cont_neg):271539
DSKGEKEEENVSEAA
>IEDB(Cont_neg):111680
QMVTPPRFGREQDED
>IEDB(Cont_neg):314751
ISSVGSFLLRTCVHS
>IEDB(Cont_neg):952588
VNDTGHETDENRAKVEIT
>IEDB(Cont_neg):314049
IQRASGNGDVTGEAA
>IEDB(Cont_neg):291340
FNDGSVLPLRDALQE
>IEDB(Cont_neg):42383
MQKIQRDEDSYGRDP
>IEDB(Cont_neg):283307
ENGDAVTEEDEKTRT
>IEDB(Cont_neg):374130
RVGEQFTAMFRRKAF
>IEDB(Cont_neg):278437
EEVIMGQVSFLDDAK
>IEDB(Cont_neg):696104
QTLRFKTKALAVLSK
>IEDB(Cont_neg):272474
DTQSSEGVRHSEKMP
>IEDB(Cont_neg):257170
ARRLRRRCVGSIPSE
>IEDB(Cont_neg):276692
EEEEEEENERQQQSD
>IEDB(Cont_neg):536613
KYTPEEIAMATVTAL
>IEDB(Cont_neg):324225
KTSSKEVAATIPTVS
>IEDB(Cont_neg):410121
VQLRFITENLTLSNP
>IEDB(Cont_neg):346085
NSASDSGNPSPVDSL
>IEDB(Cont_neg):267121
DFLSEYRKNFLRPEP
>IEDB(Cont_neg):189263
PNAQVPILLALLCCIK
>IEDB(Cont_neg):946559
LLDMLSSQPAAQRGL
>IEDB(Cont_neg):363570
QRADGQNEKNEKGPV
>IEDB(Cont_neg):254626
ANGETLKSGSEEVAT
>IEDB(Cont_neg):952317
QTGEHRRDKRSVALAPH
>IEDB(Cont_neg):1064554
LNRKEGVSIGGEMIL
>IEDB(Cont_neg):50530
QDVNCTDVSTAIHADQ
>IEDB(Cont_neg):255424
APIGLSLERPGKGFM
>IEDB(Cont_neg):416287
YIAEETRYCVNLYEK
>IEDB(Cont_neg):227845
SRKTISSEDEPFNLRS
>IEDB(Cont_neg):372574
RRSGSDSSSNYAPAY
>IEDB(Cont_neg):321753
KPATIGPYVGILNLV
>IEDB(Cont_neg):147274
SELDTLILVTADH
>IEDB(Cont_neg):535293
DETKEWIEEKNQALN
>IEDB(Cont_neg):854810
NGVRFTTFAHRG
>IEDB(Cont_neg):755244
GGKIVNDDQSFYADI
>IEDB(Cont_neg):315496
IVNNFGDDREGVRGH
>IEDB(Cont_neg):380597
SIEGQGQGTPSEIPP
>IEDB(Cont_neg):137904
ISCGINYGFDRF
>IEDB(Cont_neg):364460
QSPHIEEALERDVEV
>IEDB(Cont_neg):253033
ALAVIVSHGIVPLAD
>IEDB(Cont_neg):401387
TTVTKTDGPTEVNAE
>IEDB(Cont_neg):251807
AIKDDSDGSTVVSHT
>IEDB(Cont_neg):304317
GSLTAPGPGYYDPQL
>IEDB(Cont_neg):91989
SSDNKVARVVYLY
>IEDB(Cont_neg):185176
PLEEAAQEYQEKLQV
>IEDB(Cont_neg):229089
ATRLENIKTDRKKAE
>IEDB(Cont_neg):282182
ELHKKPSEEQPSSTA
>IEDB(Cont_neg):377267
SEAKKDMCNGRVPTK
>IEDB(Cont_neg):755432
GVHPLSCHGWVLGEH
>IEDB(Cont_neg):252361
AKEFLDTREHLFVVD
>IEDB(Cont_neg):326768
LEAIVRYSGFTVVLN
>IEDB(Cont_neg):536479
KIYVDDGLISLQVKQ
>IEDB(Cont_neg):282982
EMQITDAYARMERAV
>IEDB(Cont_neg):181682
KDDKVQKGLQVVFKK
>IEDB(Cont_neg):112264
QKSQRSQAENPV
>IEDB(Cont_neg):324363
KTVTQEASRAPRTKL
>IEDB(Cont_neg):310665
HYRLNGAEGEALTKK
>IEDB(Cont_neg):741214
APAERTRAHKLLWAAEPLDA
>IEDB(Cont_neg):355129
PQPQQKQQTNNRSGG
>IEDB(Cont_neg):249708
AFEIVMYAYMCFNAR
>IEDB(Cont_neg):414970
WSMFLFRIMNGGSQR
>IEDB(Cont_neg):317545
KEECANESTTGGKLN
>IEDB(Cont_neg):302115
GPMSVSVGMETVCNL
>IEDB(Cont_neg):537583
RKHEGLERDLAALED
>IEDB(Cont_neg):373010
RSIIPQLQKITSTLS
>IEDB(Cont_neg):353280
PNAGGSQEELLRPVT
>IEDB(Cont_neg):946183
EIKAACQCVEPIKSA
>IEDB(Cont_neg):755085
FDQWREWADSKSCCD
>IEDB(Cont_neg):524979
RKGMTSNKIKPIKKS
>IEDB(Cont_neg):696002
QGGSPTAMAASAVTQ
>IEDB(Cont_neg):520594
KVGYAISFAPGQAGA
>IEDB(Cont_neg):355852
PSCAKPHSSRAEEAS
>IEDB(Cont_neg):250800
AGLVAANSGASAASS
>IEDB(Cont_neg):388629
STTVPGQYYHPVPAS
>IEDB(Cont_neg):345716
NQRTPLAMMGFAAGL
>IEDB(Cont_neg):410713
VRQQYYPRVPPELLL
>IEDB(Cont_neg):374417
RVQVDDRLTVREVFR
>IEDB(Cont_neg):272315
DTKGGIFTGKPMLSL
>IEDB(Cont_neg):247741
ADKPDESTLSPEMKE
>IEDB(Cont_neg):171868
KPGDVAVHGEAVVCV
>IEDB(Cont_neg):280723
EKAVKATPVRVPPAP
>IEDB(Cont_neg):591429
DFKMCNRFTVALRCP
>IEDB(Cont_neg):331886
LNGLAVTMQDSVDAA
>IEDB(Cont_neg):854052
LFLIKTNILPAIA
>IEDB(Cont_neg):244377
AAAAANDSSPAEGPA
>IEDB(Cont_neg):15798
FFDSSGSFLGHIQSGGVSTV
>IEDB(Cont_neg):49286
PSAAAKEEPEESDEDD
>IEDB(Cont_neg):383879
SPLLLLLVFACAAAA
>IEDB(Cont_neg):535295
DEYCVQQLKEFDGKS
>IEDB(Cont_neg):363942
QRQLEELRAENEELR
>IEDB(Cont_neg):293053
FYCQNADSYLPPHRR
>IEDB(Cont_neg):181241
SVKGPNLTEISKKIT
>IEDB(Cont_neg):389394
SVQQVQKAQSGLESG
>IEDB(Cont_neg):278806
EGAENEEGVIPVRNR
>IEDB(Cont_neg):1078845
HCFPKEKICLPPSSD
>IEDB(Cont_neg):266143
DEAAKAAATAKTAAE
>IEDB(Cont_neg):233613
IFEHRGKGPCRYTLP
>IEDB(Cont_neg):696573
TDPQVTATIIHLQAT
>IEDB(Cont_neg):354645
PPTASPEAKLPATGE
>IEDB(Cont_neg):515118
EPQMTKEEPKRDQFL
>IEDB(Cont_neg):278572
EFARPLSPFPFVSLS
>IEDB(Cont_neg):362226
QNITKTTDSDGSTAV
>IEDB(Cont_neg):229585
YIRENDPTKKAEAKK
>IEDB(Cont_neg):268730
DKDTVVVTGEVDQKS
>IEDB(Cont_neg):347583
NVPTTVTKKDGPTES
>IEDB(Cont_neg):299082
GICLFPEAQYFNHQC
>IEDB(Cont_neg):258002
ASKSQDKSPHDAVTP
>IEDB(Cont_neg):268565
DIQYAAIQRFQGVMR
>IEDB(Cont_neg):313316
INAVEAAEAGEKPSR
>IEDB(Cont_neg):984110
DITLLSQQSGNVKITAGGKT
>IEDB(Cont_neg):361500
QLELDFLRRLALEDV
>IEDB(Cont_neg):272057
DTAKKGDSDSSTAVP
>IEDB(Cont_neg):278518
EEYDTLSRVWGNSRT
>IEDB(Cont_neg):244872
AAASPAAGKGGPEED
>IEDB(Cont_neg):355414
PRDTSSAKSSVFETY
>IEDB(Cont_neg):41027
MAEMITEAAILTQQA
>IEDB(Cont_neg):340601
MVPYGLLLLQQLLYE
>IEDB(Cont_neg):268949
DKPHFMEVVALKKTL
>IEDB(Cont_neg):411290
VSHTTSPLLLLVVVA
>IEDB(Cont_neg):128935
IIQLLDDYPKCFIVG
>IEDB(Cont_neg):918406
AQGSQPSSGTDGGAT
>IEDB(Cont_neg):852786
GLFGFITASYDE
>IEDB(Cont_neg):305042
GTAEQVATKEVQTAV
>IEDB(Cont_neg):255285
APESDVAGRGEGKDD
>IEDB(Cont_neg):696336
SCTFEEVPSLAMGDS
>IEDB(Cont_neg):754601
AYKKKDFDTALKHYD
>IEDB(Cont_neg):355206
PQSAGSTTAPTTNAK
>IEDB(Cont_neg):258617
ASTTAINISTNTTNK
>IEDB(Cont_neg):256451
AQQAEIATLDAAYEV
>IEDB(Cont_neg):328125
LGDSELTARYLEQAT
>IEDB(Cont_neg):364726
QTATETTSTTSPSNA
>IEDB(Cont_neg):278830
EGAPAKSTTDANPSS
>IEDB(Cont_neg):365438
QVRLPATAGLEIQRC
>IEDB(Cont_neg):946101
CLPYSWISPTTGIII
>IEDB(Cont_neg):324255
KTTASPAAVDNEAAI
>IEDB(Cont_neg):302841
GQTGPTQASVELFMA
>IEDB(Cont_neg):344734
NNAFEWIVQENNGAV
>IEDB(Cont_neg):245878
AAKNGTATPDDSDGS
>IEDB(Cont_neg):1065678
VSNTNGSKCRRDNKT
>IEDB(Cont_neg):173854
YLGAASGTTVSHVSD
>IEDB(Cont_neg):524598
QTDKVDGKLFALAPK
>IEDB(Cont_neg):271486
DSHDLATNASAAVAS
>IEDB(Cont_neg):331481
LLVVLVSVWLLAADI
>IEDB(Cont_neg):254586
ANEKNYSQNTDATHT
>IEDB(Cont_neg):527126
SWQKITIPANSSKQV
>IEDB(Cont_neg):171542
INEIENLKNELKNKE
>IEDB(Cont_neg):272073
DTANSVRFPIITKPG
>IEDB(Cont_neg):854013
LEGGPTGTPIRYAMI
>IEDB(Cont_neg):269079
DKTYHVVLKMHDGVG
>IEDB(Cont_neg):315431
IVIFFCYRHRLSNME
>IEDB(Cont_neg):292392
FSVTVTPSRTALPSE
>IEDB(Cont_neg):298708
GGVLSGIGRMKPSDI
>IEDB(Cont_neg):388133
STMHLLLSSLYEPYR
>IEDB(Cont_neg):267660
DGKEVPQTVDTKPEN
>IEDB(Cont_neg):287685
ETSVIPAKTSVSYTL
>IEDB(Cont_neg):302085
GPLGGGTAAGTTSPL
>IEDB(Cont_neg):291875
FRGRGMPAIVEDVED
>IEDB(Cont_neg):242506
FIIFGILGVQLFKGK
>IEDB(Cont_neg):347536
NVMNQQAISSLHTMR
>IEDB(Cont_neg):1065535
TVTKRPHDERGVVAA
>IEDB(Cont_neg):282902
EMKFTFSTTIEEVLF
>IEDB(Cont_neg):321597
KNTAGVDAVPEAAQD
>IEDB(Cont_neg):339293
MMMMMMIMAGRVLLV
>IEDB(Cont_neg):250815
AGMLISLEVNKDAHH
>IEDB(Cont_neg):132617
RLSAAIGKAWEEGVC
>IEDB(Cont_neg):346175
NSEGSNNQEDEEGGG
>IEDB(Cont_neg):261933
CCFLNNTIYSQRYKK
>IEDB(Cont_neg):946451
KIEDKKKKNKTPFLK
>IEDB(Cont_neg):530555
YTSVFLKNNKIAGVN
>IEDB(Cont_neg):250613
AGGVYARDLDNKALG
>IEDB(Cont_neg):258422
ASSGDARAVEVVNQV
>IEDB(Cont_neg):401958
TVRPVREGEELFINY
>IEDB(Cont_neg):345623
NQKNGATDGERGGDG
>IEDB(Cont_neg):688813
AKALGIADGDVAKMR
>IEDB(Cont_neg):281947
ELAVNCCVYRAMHEL
>IEDB(Cont_neg):306721
GVRMQSLTDLGTRIE
>IEDB(Cont_neg):694524
GAHGGTGSGAGAGGA
>IEDB(Cont_neg):918934
LCCAWCEKPGVEKKK
>IEDB(Cont_neg):277258
EEGSLSTGPINDSEE
>IEDB(Cont_neg):366491
RDALYRQRRRRGSVS
>IEDB(Cont_neg):250903
AGPGVILTSGSSSPS
>IEDB(Cont_neg):118629
TLNDELEIIEGMK
>IEDB(Cont_neg):171750
KIKQSVGNKSMSFPT
>IEDB(Cont_neg):345320
NPLAGSGLHIQGGFI
>IEDB(Cont_neg):292058
FSATLRGTTDRPIPP
>IEDB(Cont_neg):255102
APAIVPPTRETSDQG
>IEDB(Cont_neg):1064277
KIFSKFVVQSNGKDE
>IEDB(Cont_neg):257259
ARTAENYVTGAMDSV
>IEDB(Cont_neg):305451
GTLLGYALGIPAFSN
>IEDB(Cont_neg):285784
ERVHKAAVKDLSEKG
>IEDB(Cont_neg):273432
DYIARVSVSHADPRV
>IEDB(Cont_neg):279774
EGSSQEGSGVDSSMS
>IEDB(Cont_neg):328724
LHCLRMDGSEFPRDV
>IEDB(Cont_neg):334806
LSEVPGPGTYDVTKT
>IEDB(Cont_neg):290563
FIKNLLHDPYLTARM
>IEDB(Cont_neg):852466
FLAIKAPQVGFGETV
>IEDB(Cont_neg):515542
EWGTPGSEVREETSRNNPFYFPSR
>IEDB(Cont_neg):338756
MIGRWLPVCCEFLHA
>IEDB(Cont_neg):298527
GGSYPSLSEHVASAP
>IEDB(Cont_neg):259656
ATSAGQRTRFKAFNI
>IEDB(Cont_neg):853125
HTSPSQNILLLVF
>IEDB(Cont_neg):248732
AEGRAGVSGSDVEPP
>IEDB(Cont_neg):261038
AVTDTSAETKSSSIS
>IEDB(Cont_neg):302291
GPSPPTPPKGGGVQP
>IEDB(Cont_neg):310265
HTTSPLLLLLLVAAA
>IEDB(Cont_neg):263263
CPWERDTVCIPFTVQ
>IEDB(Cont_neg):286702
ESTKDKNGVGTNQTA
>IEDB(Cont_neg):254567
ANDTTPTGDSDSSTA
>IEDB(Cont_neg):322051
KPQTNLSPAAVTLVK
>IEDB(Cont_neg):355186
PQRERDDAVAENAQL
>IEDB(Cont_neg):944790
VESATPTANGTAATP
>IEDB(Cont_neg):856940
VGENVYAYWSSVSVE
>IEDB(Cont_neg):262649
CGTYDYVTGPLCSVC
>IEDB(Cont_neg):510743
ADHRGWFNPTGVTFI
>IEDB(Cont_neg):256345
AQLKNNYFLTTSSRQ
>IEDB(Cont_neg):339364
MMTGRLLLLCALCVL
>IEDB(Cont_neg):11718
EEKKDDPPKDPKKDDPPKEA
>IEDB(Cont_neg):742027
TECPYNKSLGVCPIRTQPRW
>IEDB(Cont_neg):856066
SEAEEKFKTSSIL
>IEDB(Cont_neg):851122
ALHNLIDNKLSLQKN
>IEDB(Cont_neg):319967
KKISSSGHIGEGDAD
>IEDB(Cont_neg):238336
ELGAAIRVGRGARV
>IEDB(Cont_neg):301556
GNQTLPQIKTTPEPP
>IEDB(Cont_neg):411154
VSGLRADIHLFVMKK
>IEDB(Cont_neg):314691
ISRFRKNVIRLLPTL
>IEDB(Cont_neg):267912
DGRGSEGGARQAGKG
>IEDB(Cont_neg):271305
DSDGSTTVSHTTSPL
>IEDB(Cont_neg):151047
RGVAPLHLGKC
>IEDB(Cont_neg):170225
AEMKLLLALAGLLAI
>IEDB(Cont_neg):512345
AYIFDTKNDQYDTWH
>IEDB(Cont_neg):511049
AGYKLSKSYDVLGYQ
>IEDB(Cont_neg):330074
LLCVDEASRLSCEEA
>IEDB(Cont_neg):332421
LPHTPQTGEGLQPSG
>IEDB(Cont_neg):135211
PREYNLPWFFKDFEK
>IEDB(Cont_neg):312245
IHFHTKHAPENESKI
>IEDB(Cont_neg):519247
ITAVNGKFVSDVVVD
>IEDB(Cont_neg):282574
ELRKLRLQPRLLYIA
>IEDB(Cont_neg):357171
PTINGDSAGTSNEAR
>IEDB(Cont_neg):344357
NLIPGPGHYDVVDNM
>IEDB(Cont_neg):255023
APAAAPAEGIPTAQS
>IEDB(Cont_neg):71253
VTAPAMRKPQQEEDD
>IEDB(Cont_neg):521415
LLSSQLTLIACQSRG
>IEDB(Cont_neg):65113
TLTWEIWGYDPLITFSLHKI
>IEDB(Cont_neg):537021
MREIVHLQAGQCGNQ
>IEDB(Cont_neg):297957
GGLSGDAGSSQKSKE
>IEDB(Cont_neg):416401
YKAHHKDAYSRPYLK
>IEDB(Cont_neg):289907
FFLLSLREINAMPKS
>IEDB(Cont_neg):313108
ILRRRGVKTAWNDLH
>IEDB(Cont_neg):754366
AADTKPGTTGSGAGS
>IEDB(Cont_neg):290030
FGADLLKEGSEGINT
>IEDB(Cont_neg):255542
APLPMAFLLRGGCTL
>IEDB(Cont_neg):239559
DYRKSGMMDEAVKQSA
>IEDB(Cont_neg):141376
QALEKSVSNLEES
>IEDB(Cont_neg):173219
SKAISTPIITAQLDK
>IEDB(Cont_neg):356542
PSRRRGPPVPHPFST
>IEDB(Cont_neg):250981
AGQTTMTAATAVAAA
>IEDB(Cont_neg):332398
LPGVGECVGLTKSKD
>IEDB(Cont_neg):754729
DKFGQRAFVGKVCMD
>IEDB(Cont_neg):335374
LSSGDRAAQATVRVA
>IEDB(Cont_neg):362479
QPDVGSPGGDASLSA
>IEDB(Cont_neg):952449
TWLGLNSRSTSLSMTCIA
>IEDB(Cont_neg):238233
ASYEFVHCCQTDKCN
>IEDB(Cont_neg):268646
DIVPQTQKNAPGPGE
>IEDB(Cont_neg):95599
MLVERDHKNEFC
>IEDB(Cont_neg):249997
AFVGDAEKSSESEHR
>IEDB(Cont_neg):287151
ETGMLQTKGSTKQEK
>IEDB(Cont_neg):380556
SICGKYTGDPSEEDV
>IEDB(Cont_neg):382548
SMANAGPNTNGSQFF
>IEDB(Cont_neg):374042
RVEAALRLAKKGQKS
>IEDB(Cont_neg):194955
PHSIDGRVVEPKRAVAREES
>IEDB(Cont_neg):257229
ARSIVEEEKGGQREP
>IEDB(Cont_neg):420825
DLDVFLSVVDMNEGA
>IEDB(Cont_neg):262796
CIRSFSLDRPRARLD
>IEDB(Cont_neg):260478
AVINTFQLKEELVQH
>IEDB(Cont_neg):386375
SSGVASTPSCSSSSA
>IEDB(Cont_neg):290381
FGVTTLDLVRARTFV
>IEDB(Cont_neg):320994
KMAIVLDDAKEMMAR
>IEDB(Cont_neg):514796
EKGKEWTLSAEVVTK
>IEDB(Cont_neg):512181
ATPSDVPTTPFASAK
>IEDB(Cont_neg):340690
MYGGDVRLPRRGSMR
>IEDB(Cont_neg):253900
ALRKDARRQTLEDMR
>IEDB(Cont_neg):238740
LSAAANAAVNTGGV
>IEDB(Cont_neg):175007
QTSQNIKNQLAE
>IEDB(Cont_neg):309172
HNRRRRMTGSSGGRE
>IEDB(Cont_neg):255727
APQNHDNSVEHQSGQ
>IEDB(Cont_neg):282072
ELERMFEYINSEEYE
>IEDB(Cont_neg):103076
AWGAWGEVGRATFLA
>IEDB(Cont_neg):581299
SGIGGFVLGLIFLGL
>IEDB(Cont_neg):292663
FVALWAGAGIMAGIG
>IEDB(Cont_neg):284855
EQRERALFPGPGQYE
>IEDB(Cont_neg):301699
GNTSGVAHRGGDNAA
>IEDB(Cont_neg):258005
ASKSVSPHFVQVSAY
>IEDB(Cont_neg):250596
AGGVLPGASGGGAKS
>IEDB(Cont_neg):332491
LPKQITLDQKQEDED
>IEDB(Cont_neg):136202
ENMDDQWMQDEMEIGYIQAP
>IEDB(Cont_neg):853402
IPSMLIVTISWVSFW
>IEDB(Cont_neg):342898
NGAAGAVTSPPGPGV
>IEDB(Cont_neg):387565
STAATQTNHTTTPAE
>IEDB(Cont_neg):276186
EEAEQELDEGDQEEP
>IEDB(Cont_neg):256647
AQTRKSKTSSKEVAA
>IEDB(Cont_neg):300571
GLMHTSNGGDDGVSL
>IEDB(Cont_neg):338448
MGAARIPTKTNMTTP
>IEDB(Cont_neg):358411
PYVGVMEKNPEYVRQ
>IEDB(Cont_neg):182265
QDQNDTGEYTWKPVG
>IEDB(Cont_neg):489534
EVNEAVEKLTATIEKLVELS
>IEDB(Cont_neg):754193
SRRDSSWSETSEASYSGL
>IEDB(Cont_neg):233415
ALAGAGLAAGVVVLA
>IEDB(Cont_neg):345842
NRFLILQGEVEQIAL
>IEDB(Cont_neg):851604
DGYWIEIFNPHTV
>IEDB(Cont_neg):305377
GTIDFPEFLTLMARK
>IEDB(Cont_neg):1065850
YSGIWSVDTVRINSL
>IEDB(Cont_neg):245604
AAGPRGRPGAGGAGR
>IEDB(Cont_neg):323178
KSDDNKGEKEIPMPI
>IEDB(Cont_neg):265395
DDAKEMMARPEAVKP
>IEDB(Cont_neg):285390
ERLKAVYEAQIADLR
>IEDB(Cont_neg):253231
ALDGAELVLIPAGVP
>IEDB(Cont_neg):278359
EETTSEEKKDVPPPE
>IEDB(Cont_neg):409541
VPLRSTLPIPAVESS
>IEDB(Cont_neg):300262
GLAMRSILLITTAEA
>IEDB(Cont_neg):254582
ANEGKKRKKKENDTG
>IEDB(Cont_neg):265429
DDARQKLRGAEEGLE
>IEDB(Cont_neg):244311
YYWLYKAGVTPETFPTVSQ
>IEDB(Cont_neg):346811
NTEPETKLQPLKDEV
>IEDB(Cont_neg):273320
DVWLDPIAALMRKRA
>IEDB(Cont_neg):312894
ILFDVKPWDDTVDLQ
>IEDB(Cont_neg):510938
AFNDVHTVNGIKRGI
>IEDB(Cont_neg):293064
FYDTRSDMRNGVPFS
>IEDB(Cont_neg):91200
DNEVVLDLELFVS
>IEDB(Cont_neg):280710
EKARYGRLMRKMAIV
>IEDB(Cont_neg):852357
FANCRFSLLELNN
>IEDB(Cont_neg):95249
APNYEKEPTPPTRTPDQAEP
>IEDB(Cont_neg):854017
LEIMLQLHLDRNLL
>IEDB(Cont_neg):242621
ICERMMKERESQIRE
>IEDB(Cont_neg):265714
DDGNVLTHTHNGGND
>IEDB(Cont_neg):249495
AETGSPSCAKPHSSR
>IEDB(Cont_neg):537644
RRDALLSRRNALHER
>IEDB(Cont_neg):420999
FPRPPHQKEERKQEE
>IEDB(Cont_neg):538863
ILGDTAWDFGSLGGVFTS
>IEDB(Cont_neg):280765
EKDGEGLSGGTGPLG
>IEDB(Cont_neg):370678
RNEEKKLENQPQLQV
>IEDB(Cont_neg):383559
SPESVSHLGPESTTL
>IEDB(Cont_neg):171550
INSELSGIPLNMAPK
>IEDB(Cont_neg):171758
KITDLQKELNKEVEE
>IEDB(Cont_neg):918808
IEGDVLSLLERRLAI
>IEDB(Cont_neg):254225
AMFASDESPSSPSGG
>IEDB(Cont_neg):281288
EKLDDTSVGTNTVGS
>IEDB(Cont_neg):181186
AKDKGAAELEKLFKA
>IEDB(Cont_neg):768513
LDIDPLENTDFRVLE
>IEDB(Cont_neg):407052
VKENKNENPASIPDK
>IEDB(Cont_neg):267404
DGECSPGPGEYSTEN
>IEDB(Cont_neg):362458
QPASATFSDGHEAVT
>IEDB(Cont_neg):369378
RKFVMNDANSRSDGA
>IEDB(Cont_neg):414734
WQHRLLVSFRNNTEL
>IEDB(Cont_neg):302940
GRAQRVTFEEVACNP
>IEDB(Cont_neg):346851
NTGDSDSSTAVSHAT
>IEDB(Cont_neg):257257
ARSVFLKMEDEGELF
>IEDB(Cont_neg):253902
ALRKEKDALRERKKQ
>IEDB(Cont_neg):292302
FSRLGLPTENNFPSI
>IEDB(Cont_neg):390698
TAMVEENQKQVEQLR
>IEDB(Cont_neg):412459
VTRDASVENRSRPWM
>IEDB(Cont_neg):946180
EHPREAEEVMDAGCQ
>IEDB(Cont_neg):252560
AKKPVDGNLWIIVAA
>IEDB(Cont_neg):401589
TVFLNRLLYGEWYTR
>IEDB(Cont_neg):365028
QTQLNNVEGSASRKV
>IEDB(Cont_neg):328042
LGAEASATTACMQVY
>IEDB(Cont_neg):248982
AELPATQNTKSKDNE
>IEDB(Cont_neg):333369
LQPLGQRVLVKRTLA
>IEDB(Cont_neg):321837
KPFIGFSLAEFLVES
>IEDB(Cont_neg):534929
ADSKSCCDYSLHVDI
>IEDB(Cont_neg):323176
KSDDEGTKGKSEDEG
>IEDB(Cont_neg):919471
YEKGEAGKKVDATLG
>IEDB(Cont_neg):333403
LQQESPEACTAHGAN
>IEDB(Cont_neg):314625
ISNNGDASRNNGGAP
>IEDB(Cont_neg):380192
SHFVMGVLYADLIAA
>IEDB(Cont_neg):263180
CNTIINVVPSPCGDC
>IEDB(Cont_neg):387684
STAVSHTTFPLLLFV
>IEDB(Cont_neg):536933
LYRHIADLAGNSEVI
>IEDB(Cont_neg):331388
LLVCALCVVWCGAGG
>IEDB(Cont_neg):874315
LALFYLQEQINHFEE
>IEDB(Cont_neg):336354
LVCALCVLWCGAGAG
>IEDB(Cont_neg):246386
AAPTPTVASDNDDDN
>IEDB(Cont_neg):693543
GIRLHRATVGTSEIQS
>IEDB(Cont_neg):349477
PDVPASGTEDGLGGT
>IEDB(Cont_neg):278477
EEVSEENDEGAGAED
>IEDB(Cont_neg):369362
RKETQDGLEDRNTSD
>IEDB(Cont_neg):12369
EHSSGAWKLSNDLSG
>IEDB(Cont_neg):364277
QSGAGNQQAIDESKS
>IEDB(Cont_neg):278383
EEVATSSQGASLSRP
>IEDB(Cont_neg):332730
LPQGDSHAMSNHATV
>IEDB(Cont_neg):261006
AVSTIRNEQTPQISE
>IEDB(Cont_neg):350482
PGAIEGDGGQPRGSS
>IEDB(Cont_neg):253877
ALREKNDEINRLKEE
>IEDB(Cont_neg):167285
IGDKEKLGGKLSSEDKETME
>IEDB(Cont_neg):332361
LPGGVAGTTPGNKGE
>IEDB(Cont_neg):265573
DDDVKDEEEEEEQKK
>IEDB(Cont_neg):269555
DLTKLRLGRRAEAHF
>IEDB(Cont_neg):389183
SVLLQELLRQVEASH
>IEDB(Cont_neg):103044
AMTRAASPYVGWLNT
>IEDB(Cont_neg):290445
FHPSHWDLRERGPSF
>IEDB(Cont_neg):357267
PTLSETAPQTPIKTP
>IEDB(Cont_neg):271654
DSNQNNDLAADGAVT
>IEDB(Cont_neg):129593
PKCFIVGADNVGSKQ
>IEDB(Cont_neg):388105
STLQGFGWKANYEPK
>IEDB(Cont_neg):141444
VGTGTAALITGPQ
>IEDB(Cont_neg):303783
GSDSRERNLIGSGQE
>IEDB(Cont_neg):396496
TNDTATHGDSDGSTA
>IEDB(Cont_neg):512978
DISEAPTSANRPVPN
>IEDB(Cont_neg):250807
AGLVLTTNATRQLNA
>IEDB(Cont_neg):298785
GGWTGQSSSVSFPMS
>IEDB(Cont_neg):188001
YSWKDKTIVCGENN
>IEDB(Cont_neg):310078
HTETRPPSPTAKRDA
>IEDB(Cont_neg):232819
GLADDGYRLIVNCNR
>IEDB(Cont_neg):855355
PVDKSVDLDGDGA
>IEDB(Cont_neg):286173
ESGSPKELAESQVKK
>IEDB(Cont_neg):396276
TMFGISILIGGTIGS
>IEDB(Cont_neg):536480
KKCLELFSELAEDKE
>IEDB(Cont_neg):331168
LLSEVPKYKVITPSI
>IEDB(Cont_neg):20816
GLEHPINENAICNTT
>IEDB(Cont_neg):262540
CGKAKDLSGDHLKNK
>IEDB(Cont_neg):54968
RMYWGPAISYFHLNPGFHTG
>IEDB(Cont_neg):305113
GTAVPNKQPKERSEP
>IEDB(Cont_neg):319437
KIDMNANIGGAYARG
>IEDB(Cont_neg):255314
APFIPVTFTALTQIS
>IEDB(Cont_neg):956445
RSDEKFMGVFDESLKARQE
>IEDB(Cont_neg):272388
DTNDGTAQQALIFVE
>IEDB(Cont_neg):262079
CDPVTPHCTYPNGEA
>IEDB(Cont_neg):696087
QQRPRHTVSPSPSPP
>IEDB(Cont_neg):331639
LMKDGETSKLTSAPG
>IEDB(Cont_neg):382972
SNGNELQVVGQVGEH
>IEDB(Cont_neg):300349
GLESDGESIKEDSAV
>IEDB(Cont_neg):535585
EIRRGVMLAVDAVIA
>IEDB(Cont_neg):250724
AGKNEAGRSGVEAHG
>IEDB(Cont_neg):257430
ASANGAASKTTPADK
>IEDB(Cont_neg):229232
GTEVIEAKLNKGEAE
>IEDB(Cont_neg):259632
ATRRHEIQRAIVKQL
>IEDB(Cont_neg):564319
KSLNTSKDSTQAMID
>IEDB(Cont_neg):286938
ETCLSQLLPFRCITT
>IEDB(Cont_neg):391259
TATTGNSDGSTAVSH
>IEDB(Cont_neg):250855
AGNPSVEKTELKKFE
>IEDB(Cont_neg):386072
SSEIKEVSDLVFSQK
>IEDB(Cont_neg):346594
NSTSGSGEARSTADE
>IEDB(Cont_neg):363054
QQGREETFLRPLHEY
>IEDB(Cont_neg):326277
LDANGGKEADHKEDR
>IEDB(Cont_neg):382815
SNAPSSFPKGVLLAE
>IEDB(Cont_neg):520453
KSQIEAALNVNSKIL
>IEDB(Cont_neg):410680
VRPGDGPIALVLAPT
>IEDB(Cont_neg):315219
ITTDELAAYYVGISH
>IEDB(Cont_neg):857153
VQPELILTEEEK
>IEDB(Cont_neg):119144
EPVNIEAEPPFGESN
>IEDB(Cont_neg):243334
SNYIFTAVFLAEMTV
>IEDB(Cont_neg):244953
AAAVPVAAELDPKRE
>IEDB(Cont_neg):70994
VSILQERPPLE
>IEDB(Cont_neg):335432
LSSSGPVESVGRTPT
>IEDB(Cont_neg):853489
ITDFSRAWRQKRK
>IEDB(Cont_neg):339420
MNDESLVGSQHVSGV
>IEDB(Cont_neg):365291
QVGAYAAADPEVARS
>IEDB(Cont_neg):254878
ANSEAEKDGKEVMPK
>IEDB(Cont_neg):253110
ALCVLWCGAGAGGCS
>IEDB(Cont_neg):298033
GGNGAAGAVNGQLPA
>IEDB(Cont_neg):264229
CYKYLMLNRRGNLLD
>IEDB(Cont_neg):365037
QTQSDHEHKDPVTPS
>IEDB(Cont_neg):261473
AYNLVAVRLTEKLER
>IEDB(Cont_neg):303555
GRVPTKGLVGFLSGN
>IEDB(Cont_neg):284676
EQLTGDDRRQIRVLY
>IEDB(Cont_neg):370679
RNEERVQSQEEVARD
>IEDB(Cont_neg):12653
EKDYEMMEFYFNRGGTYYSI
>IEDB(Cont_neg):333707
LRAPLLMLAAVASFF
>IEDB(Cont_neg):38184
LNDEKWTEMKDDKIVSLIEK
>IEDB(Cont_neg):276253
EEAPASHPNVSPSPL
>IEDB(Cont_neg):289577
FECTCVRCKSRGIGA
>IEDB(Cont_neg):374106
RVFLWDLRIGLLLRE
>IEDB(Cont_neg):262488
CGETVSVSVMMDRAT
>IEDB(Cont_neg):271734
DSQSDSRDEKAAKPE
>IEDB(Cont_neg):259382
ATLYPDMFCTDSSDA
>IEDB(Cont_neg):248013
ADTTRAVTRFLEHAT
>IEDB(Cont_neg):258762
ATAATDVDDDLCGTC
>IEDB(Cont_neg):346230
NSGQATTESQKKLPH
>IEDB(Cont_neg):356929
PTAQSPATPVQPTTQ
>IEDB(Cont_neg):374399
RVQERLREVYQLLTH
>IEDB(Cont_neg):250847
AGNLKRNAHYTARHE
>IEDB(Cont_neg):170276
AKAKAVKPKAAKPKT
>IEDB(Cont_neg):378720
SGALENLKKDEETSP
>IEDB(Cont_neg):309144
HNNIEQLHQLDALTA
>IEDB(Cont_neg):300714
GLRRFVMFSTRAQAQ
>IEDB(Cont_neg):308552
HIEKNNDVKDNPSLR
>IEDB(Cont_neg):580748
CQVEHPSLTSPLTVE
>IEDB(Cont_neg):347771
NWFILVLLATFGYSF
>IEDB(Cont_neg):956474
YLYKEDQLTGLKQALSQEE
>IEDB(Cont_neg):248044
ADVMGVRMQSLTDLG
>IEDB(Cont_neg):272255
DTGTEGTPTSNHPNR
>IEDB(Cont_neg):254273
AMKKRWGFECTCVRC
>IEDB(Cont_neg):259580
ATQSSSGVATQGRHS
>IEDB(Cont_neg):251546
AHRLRLQGGVAFIID
>IEDB(Cont_neg):420923
ELSKEQIRQLSRRAK
>IEDB(Cont_neg):538466
YKNICKVVEVGSKIY
>IEDB(Cont_neg):352338
PLDDARAMQTPSEME
>IEDB(Cont_neg):308449
HHCVFDRLPRNVGEV
>IEDB(Cont_neg):246990
AAVAEVMNKFAAKKG
>IEDB(Cont_neg):489682
NPRPSPSDFTDLKNY
>IEDB(Cont_neg):267335
DGDEDKEQKQEKNTL
>IEDB(Cont_neg):696858
VPMVTSEDANSPNVT
>IEDB(Cont_neg):118237
YYDGKVMKLSPKAEEVATFF
>IEDB(Cont_neg):378334
SFETVPVSQWTVQQV
>IEDB(Cont_neg):253239
ALDLALFGKMRRSML
>IEDB(Cont_neg):272655
DTVTKLDADLQDKRE
>IEDB(Cont_neg):314989
ITGEQNVSTDDDRPK
>IEDB(Cont_neg):289970
FFSKREERVQSNTAS
>IEDB(Cont_neg):244583
AAAEAVAAEAAAFAA
>IEDB(Cont_neg):330144
LLEELRPALDSYEET
>IEDB(Cont_neg):262847
CKEKGDASKGEETVS
>IEDB(Cont_neg):257565
ASDSASDDISLALSP
>IEDB(Cont_neg):258676
ASVPGAPGGGSVAGE
>IEDB(Cont_neg):278703
EFQRLHVICDPVTPH
>IEDB(Cont_neg):137262
PTKEEELFAREYEGV
>IEDB(Cont_neg):381515
SLADGSHGGSGGSNG
>IEDB(Cont_neg):294686
GDAGSSQDNSKESLQ
>IEDB(Cont_neg):320406
KKWNTYILRLLDQFY
>IEDB(Cont_neg):171902
KQKPAVTNKHMEELA
>IEDB(Cont_neg):314846
ISVTVVRQQYYPRVP
>IEDB(Cont_neg):946613
LVLLRPPASLQYRFA
>IEDB(Cont_neg):313423
INNVAKGHGGFSVFA
>IEDB(Cont_neg):303146
GRHGLTAFFLPPLRA
>IEDB(Cont_neg):369790
RLDEERAAVMRQIEE
>IEDB(Cont_neg):345349
NPMYYSHFNVEGEVE
>IEDB(Cont_neg):263498
CSEAAPTLPGTGVTD
>IEDB(Cont_neg):299510
GKAGSSGSHPTNTTG
>IEDB(Cont_neg):402168
TVVIPNDSHSSETSN
>IEDB(Cont_neg):196722
PIAVAEIQTLIKELK
>IEDB(Cont_neg):161234
HYPPRPCGIVPAKSVCGPVY
>IEDB(Cont_neg):345307
NPKLGGLPNTLMDFC
>IEDB(Cont_neg):416019
YGAPDAPEYWSALEF
>IEDB(Cont_neg):414852
WRPQQFVVVATSAGD
>IEDB(Cont_neg):258200
ASPFGNGRPGRVKRV
>IEDB(Cont_neg):387702
STAVSHTTSPLVLLL
>IEDB(Cont_neg):292733
FVFFFLFFAPGSYLG
>IEDB(Cont_neg):255296
APETASVPEEHRGSR
>IEDB(Cont_neg):333379
LQPPTSTSTKESEES
>IEDB(Cont_neg):263925
CVLWCGAAVVAAADT
>IEDB(Cont_neg):300419
GLGSEQLQPEELPVT
>IEDB(Cont_neg):125412
FQIHGPRQWSKLVSRN
>IEDB(Cont_neg):32814
KPNTLLLPNHADADY
>IEDB(Cont_neg):512346
AYKNNETSGYINALL
>IEDB(Cont_neg):281962
ELCSSFYGKTVMENK
>IEDB(Cont_neg):270614
DQIVLARYAKKLKSR
>IEDB(Cont_neg):41357
MEERKIKVYLPR
>IEDB(Cont_neg):336395
LVCALCVLWCLTVFG
>IEDB(Cont_neg):6680
CNCLKNLAGSISGVN
>IEDB(Cont_neg):580939
GSHTWQTMYGCDVGP
>IEDB(Cont_neg):256819
AREKKLADRAFLDQK
>IEDB(Cont_neg):919453
WFKLPKGFEFLQGKI
>IEDB(Cont_neg):260078
AVARKHEDAVKQKAR
>IEDB(Cont_neg):352532
PLIPVRTEEEEEEEV
>IEDB(Cont_neg):366028
RALTLDTAVATAATD
>IEDB(Cont_neg):388497
STSTCQPPYASCRNG
>IEDB(Cont_neg):266489
DEGKAIFRDHAQVCT
>IEDB(Cont_neg):253623
ALLQQELAGDTKVET
>IEDB(Cont_neg):281843
EKVKEDEDETKKPKQ
>IEDB(Cont_neg):372306
RRLQELIDIHAGCGE
>IEDB(Cont_neg):58526
SIGQMFETTMRGAKRMA
>IEDB(Cont_neg):310562
HWALLRDAVYSGHFL
>IEDB(Cont_neg):251586
AHTMDRREVSYGSIK
>IEDB(Cont_neg):328159
LGEKLTDEEVDEMIR
>IEDB(Cont_neg):320689
KLLLGQETPSKDDAE
>IEDB(Cont_neg):1064510
LLEISDINMRSMKLF
>IEDB(Cont_neg):312597
IKDFYINVNEAIEFS
>IEDB(Cont_neg):3347
ANLRPCEQHLMQKIQ
>IEDB(Cont_neg):279141
EGGGGGKRHARNQSR
>IEDB(Cont_neg):283151
ENDETKQIVGDTLRW
>IEDB(Cont_neg):311203
IDANETCKKKNTQGE
>IEDB(Cont_neg):265457
DDCTIRVWNWCSEET
>IEDB(Cont_neg):389700
SWFISPLLTGLAAAA
>IEDB(Cont_neg):538118
TTIKRKLVNGKMVAE
>IEDB(Cont_neg):320280
KKSEKQHRSPLHFGK
>IEDB(Cont_neg):334914
LSGTWSLCGASSVCG
>IEDB(Cont_neg):510657
AAQETAYDDAVEGAA
>IEDB(Cont_neg):364490
QSQAIPAATARNTLG
>IEDB(Cont_neg):291351
FNELLCIAFDEINEL
>IEDB(Cont_neg):358351
PYKEQFKDYWSTPVP
>IEDB(Cont_neg):264036
CVLWCGVCTVAAADT
>IEDB(Cont_neg):270873
DRETAVAALELLRKN
>IEDB(Cont_neg):302253
GPSAASDAAPQAAKA
>IEDB(Cont_neg):135049
KFFAANGIGASGSGI
>IEDB(Cont_neg):292780
FVILSLVLFLVVPRA
>IEDB(Cont_neg):287731
ETTPTQQSPSATQPS
>IEDB(Cont_neg):383597
SPFLLLLLVVVCAAA
>IEDB(Cont_neg):319730
KKDKKEEKEEKKENQ
>IEDB(Cont_neg):255379
APGPSGGPSAPADAT
>IEDB(Cont_neg):399884
TSTGLLGSSTGSTGS
>IEDB(Cont_neg):266069
DDVFAVAEAQCGERN
>IEDB(Cont_neg):262655
CGVCGGGQAEATPAP
>IEDB(Cont_neg):331554
LMAITAICDAGDYAL
>IEDB(Cont_neg):322717
KRENDQSKHQNEELK
>IEDB(Cont_neg):247928
ADSEIQSPVVEQPQL
>IEDB(Cont_neg):853968
LASDGSFVIRVSLFF
>IEDB(Cont_neg):356367
PSPGVDTPAARSREA
>IEDB(Cont_neg):310157
HTPQTGEGLQPSGVK
>IEDB(Cont_neg):149691
EYIELQPLVSATEDN
>IEDB(Cont_neg):944646
RPLFLTYLTETCEGR
>IEDB(Cont_neg):380995
SKCLKGDGLADSEGF
>IEDB(Cont_neg):260771
AVQAADGLISDGSLE
>IEDB(Cont_neg):53090
RAELSEQDIFVIPAG
>IEDB(Cont_neg):918613
ESEAANESAKKTIFG
>IEDB(Cont_neg):270456
DPSDAGNASDSQTRA
>IEDB(Cont_neg):256257
AQGVAPRVAQAPAVR
>IEDB(Cont_neg):363954
QRQPGVFQWYLVPYC
>IEDB(Cont_neg):174988
NTIINPSENGDT
>IEDB(Cont_neg):345659
NQPAPPPPLSLSEEG
>IEDB(Cont_neg):302619
GQKIDAGKEQLQSLQ
>IEDB(Cont_neg):319244
KHAHLTEEVDRVPRD
>IEDB(Cont_neg):262810
CITLGLHWWRDTSGP
>IEDB(Cont_neg):514923
ELQRKGVSNEAPPLF
>IEDB(Cont_neg):310428
HVKDVVVAGNLKRNA
>IEDB(Cont_neg):312889
ILESIRGDDVFVVQP
>IEDB(Cont_neg):227389
MNAPDDLVLFDLDED
>IEDB(Cont_neg):254201
AMEAQEAAARAVSGV
>IEDB(Cont_neg):256885
ARGLTARQLIGVIVG
>IEDB(Cont_neg):919422
VHGLYGFAKRHNYLR
>IEDB(Cont_neg):299980
GKPMQLIWGENNSLK
>IEDB(Cont_neg):255299
APETILATALSMARE
>IEDB(Cont_neg):150011
VDANFDQFNKYG
>IEDB(Cont_neg):852877
GQKLDMEKLKQAARD
>IEDB(Cont_neg):267251
DGAGNLKPGSNENAL
>IEDB(Cont_neg):387118
SSSRNEAQFLYAPYA
>IEDB(Cont_neg):520422
KSAITPAPQATPAAQ
>IEDB(Cont_neg):386392
SSHHTVGVFGADMLL
>IEDB(Cont_neg):369741
RLALEDVEVRNMAKV
>IEDB(Cont_neg):279910
EGVENTRRTDDSGAA
>IEDB(Cont_neg):174948
KQKSSNSRKKRS
>IEDB(Cont_neg):253296
ALEKPRSTTPQPAEP
>IEDB(Cont_neg):512608
DEDVDAKIERERQNL
>IEDB(Cont_neg):364579
QSSPASAIAGEAAVT
>IEDB(Cont_neg):252860
AKTKKRNEQKEAENA
>IEDB(Cont_neg):755049
EVGKEFDAILINPKA
>IEDB(Cont_neg):374353
RVPEGAGLQGAEKES
>IEDB(Cont_neg):944202
AVVCLCLGPAGAGPR
>IEDB(Cont_neg):250767
AGLHLRPVRLHLSAR
>IEDB(Cont_neg):367912
RFLERFSVLEEEKKT
>IEDB(Cont_neg):535736
EYPDRIMNTFSVVPS
>IEDB(Cont_neg):511118
AINFLRVDKHNPNAP
>IEDB(Cont_neg):20755
GLAFRTPNPNKPPPA
>IEDB(Cont_neg):297150
GGDQSGVRTEENSRN
>IEDB(Cont_neg):312715
IKPPSGASGPAAPGA
>IEDB(Cont_neg):754757
DLVKVTLTSEEEARL
>IEDB(Cont_neg):402319
TYFCFSSDCIDGKDC
>IEDB(Cont_neg):852404
FFDITIGGQQSGRI
>IEDB(Cont_neg):389774
SYAWFPLDLLVVVTV
>IEDB(Cont_neg):315278
ITYDKHTLKVMEQEK
>IEDB(Cont_neg):858452
YKKLTGCNPKKD
>IEDB(Cont_neg):259841
ATTQNNASSKSGGTD
>IEDB(Cont_neg):286909
ETASPTIQRRQRQEC
>IEDB(Cont_neg):347074
NTQKDFKGEYVGRCN
>IEDB(Cont_neg):245997
AALKARYEFAKRLKE
>IEDB(Cont_neg):314168
IRFQVFTEDLKDPSK
>IEDB(Cont_neg):271142
DRTVVETETEKSKSK
>IEDB(Cont_neg):288625
EVVTLDTVSEDSTRI
>IEDB(Cont_neg):99744
VANSYGLQREQARQL
>IEDB(Cont_neg):312824
ILAKYNSYGDVSNLE
>IEDB(Cont_neg):567172
LLGEAEKIMFQSWRMT
>IEDB(Cont_neg):416402
YKAILSGGRLPLRVG
>IEDB(Cont_neg):281613
EKRFPINELVQRPSS
>IEDB(Cont_neg):946598
LSILGHFPRALVWVS
>IEDB(Cont_neg):257809
ASGLSEAGGGSPSGV
>IEDB(Cont_neg):250721
AGKLRSRTLSTYNAA
>IEDB(Cont_neg):262227
CESGVGYVVQKAKPT
>IEDB(Cont_neg):388610
STTSPSNAKVALGAA
>IEDB(Cont_neg):91592
KPYVVIAVESALH
>IEDB(Cont_neg):260669
AVNGQLPAAGQKGIE
>IEDB(Cont_neg):150037
VTVGDKTVPKVSANQ
>IEDB(Cont_neg):354369
PPPPSRSALCTRLTT
>IEDB(Cont_neg):388095
STLPIPAVESSTEDS
>IEDB(Cont_neg):270623
DQKNVEDGKKTNQVD
>IEDB(Cont_neg):546722
CEETLRGDERILSILRHQNL
>IEDB(Cont_neg):373679
RTLETSVQAAVSTDD
>IEDB(Cont_neg):5268
AVAQDGNSLTVKTPA
>IEDB(Cont_neg):270649
DQLPSPSGSSSTRSD
>IEDB(Cont_neg):281689
EKSGLTTGGVGAVKE
>IEDB(Cont_neg):133149
INLHPELDGQEYVVEFDFLGKDSIR
>IEDB(Cont_neg):521786
LPTTGEESNPFFTAA
>IEDB(Cont_neg):265686
DDGETWETQIAIKNS
>IEDB(Cont_neg):329039
LIDRRIMHYVHRSRL
>IEDB(Cont_neg):351333
PHGVNWIDHLKPITR
>IEDB(Cont_neg):330199
LLEVLEMGTENICGF
>IEDB(Cont_neg):911230
KMWNSTSKGWWWKLP
>IEDB(Cont_neg):225715
DKNKTATNPLTIEVPYICT
>IEDB(Cont_neg):21356
GMTRVASVLRWAPTG
>IEDB(Cont_neg):853702
KKAKKERKKATEE
>IEDB(Cont_neg):298039
GGNGEKGDANGDEER
>IEDB(Cont_neg):273181
DVSPAAGPSAPPTGG
>IEDB(Cont_neg):756226
MMDLQHGSLFLRTPK
>IEDB(Cont_neg):321893
KPIPGEVPDGQESGK
>IEDB(Cont_neg):311930
IGDSEEQTLREQVLI
>IEDB(Cont_neg):290406
FHEAGSNGRSPHSSK
>IEDB(Cont_neg):368978
RICMHKVMKEVCDAF
>IEDB(Cont_neg):374416
RVQSQEEVARDEDAS
>IEDB(Cont_neg):5242
AVAAKSQSDNFEYVS
>IEDB(Cont_neg):375701
SAPAPSEKKSTAPSF
>IEDB(Cont_neg):246320
AAPPTAETVNNYQTN
>IEDB(Cont_neg):178237
GKDGNLTNGPELQ
>IEDB(Cont_neg):262583
CGNDITSEDQCPNFG
>IEDB(Cont_neg):515396
ETKPEQDGSGQTPDK
>IEDB(Cont_neg):331974
LNNGSEQNGSAPTTG
>IEDB(Cont_neg):250764
AGLGGSIVAGQTAAL
>IEDB(Cont_neg):340577
MVLVALCITSAIFPS
>IEDB(Cont_neg):277203
EEGKGKDSDNENKNK
>IEDB(Cont_neg):462326
ERCERAESLAKIKSK
>IEDB(Cont_neg):331968
LNNDLAAGGGATEGA
>IEDB(Cont_neg):315594
IVTDATSTQRCSGCR
>IEDB(Cont_neg):340570
MVLREISKAMKNGAG
>IEDB(Cont_neg):581205
QNPITVEWRAQSESA
>IEDB(Cont_neg):244894
AAATAANAATAAAKA
>IEDB(Cont_neg):339918
MRKRVESSMQVLNRA
>IEDB(Cont_neg):524750
RCLPPQTPAAPSDLPRVAFA
>IEDB(Cont_neg):537635
RQGFVPAAYVKKLDP
>IEDB(Cont_neg):248570
AEEQQKANPSENDGY
>IEDB(Cont_neg):61255
SSNVMEERKIKV
>IEDB(Cont_neg):351797
PKASGSPEVQASQSP
>IEDB(Cont_neg):267137
DFNLPMRSIYFAKAM
>IEDB(Cont_neg):291556
FPLLLLLAAAAAVAT
>IEDB(Cont_neg):272742
DVCRKEAESCDCLQG
>IEDB(Cont_neg):279197
EGGTAAIGSDSRETN
>IEDB(Cont_neg):251184
AGTATTANTTDTAAP
>IEDB(Cont_neg):387541
STAAPAITTQTSSMR
>IEDB(Cont_neg):171218
GILLDEASGVNKNQQ
>IEDB(Cont_neg):262047
CDGEESILKQLASLA
>IEDB(Cont_neg):854583
MLYSFIHFLLILNAI
>IEDB(Cont_neg):245630
AAGSASSAQNLESSE
>IEDB(Cont_neg):869942
CCEQCKFSKSGTECR
>IEDB(Cont_neg):265840
DDNAGSGTSDGSQEQ
>IEDB(Cont_neg):389857
SYLKDRGVNEDLCRF
>IEDB(Cont_neg):293022
FWIYWMAPLVGSALA
>IEDB(Cont_neg):321847
KPGDSDGSTAVSHTA
>IEDB(Cont_neg):291383
FNKETNCYEKESLLL
>IEDB(Cont_neg):94026
TEQELPQPQAETGSG
>IEDB(Cont_neg):285593
ERQSVQGGTIAIGSD
>IEDB(Cont_neg):513155
DLGSRKDPLQRKGLS
>IEDB(Cont_neg):339472
MNLQKLVRTFSLLKD
>IEDB(Cont_neg):410074
VQIYPENAHGNPVTV
>IEDB(Cont_neg):331068
LLREYLQEVKVEYTE
>IEDB(Cont_neg):187935
QQPQQRGQSSRPQDRH
>IEDB(Cont_neg):389042
SVGRDLLVLYALQQG
>IEDB(Cont_neg):323971
KTIPQETSPSLTKAP
>IEDB(Cont_neg):173308
SRGGMRKFICPLTGL
>IEDB(Cont_neg):290525
FIEPITGAFVGDAEK
>IEDB(Cont_neg):331038
LLQTESLVLAEGNAR
>IEDB(Cont_neg):247593
ADGAPSGDIYQHHHS
>IEDB(Cont_neg):305647
GTQNQSEKETEPNAQ
>IEDB(Cont_neg):341331
NATANTGDSDSSTAV
>IEDB(Cont_neg):952875
KVIDGKTYYFNSDGVM
>IEDB(Cont_neg):149913
RISEATDGLSDF
>IEDB(Cont_neg):694074
DESEEIEDKCDKDEE
>IEDB(Cont_neg):182231
MKDSYFWIALQDQND
>IEDB(Cont_neg):856110
SFITLSQNSSPEVKN
>IEDB(Cont_neg):271259
DSDEVVRKNAATCIR
>IEDB(Cont_neg):292098
FSETAQQTPETVTVV
>IEDB(Cont_neg):137241
MVLQDINCFRPH
>IEDB(Cont_neg):536962
MEDGLIKQIGENLIV
>IEDB(Cont_neg):340302
MSYTIQVRGLPEDTR
>IEDB(Cont_neg):314969
ITEWEEGTLLMVTYC
>IEDB(Cont_neg):251635
AIAGAQFNRTVGSGS
>IEDB(Cont_neg):397225
TPGTGRGVSSSWRTP
>IEDB(Cont_neg):373021
RSIPWSDEPAATVEE
>IEDB(Cont_neg):137267
QHLLVSEAFACK
>IEDB(Cont_neg):193075
SEEEEKKEESAGEEQV
>IEDB(Cont_neg):398983
TSAPGPSPSYFVQMS
>IEDB(Cont_neg):1063821
GGKRIVETGLVTKIH
>IEDB(Cont_neg):6337
CGPVYCFTPSPVVVGTTDRL
>IEDB(Cont_neg):1041
AELEKALEGAMNFSTA
>IEDB(Cont_neg):282814
EMAKLVETRSRLKQL
>IEDB(Cont_neg):410715
VRQSETISSETAFPN
>IEDB(Cont_neg):363185
QQLQQPQSEMKSNNN
>IEDB(Cont_neg):308642
HIYFLTGDSVKKMRQ
>IEDB(Cont_neg):278767
EFVQMCSPSEIRRYA
>IEDB(Cont_neg):311198
IDAGKEQLQSLQWTL
>IEDB(Cont_neg):173342
STHLLIRKLPFSRLA
>IEDB(Cont_neg):103290
ITGTRIDPIPLNFDV
>IEDB(Cont_neg):279874
EGTSEVPPKSDGAYP
>IEDB(Cont_neg):581106
MGVFTFEDEINSPVA
>IEDB(Cont_neg):267767
DGMLMAIVGAQFNGS
>IEDB(Cont_neg):141404
RRGLDLLFLKEGG
>IEDB(Cont_neg):336588
LVGREEKEFLCVPRG
>IEDB(Cont_neg):409952
VQDQRLFRIIFNLTE
>IEDB(Cont_neg):268387
DHYRPAQVGTDQQYR
>IEDB(Cont_neg):919034
MKDADRYTNLLKNAI
>IEDB(Cont_neg):536221
IDPSGNYVGDSDLQL
>IEDB(Cont_neg):290176
FGILFGTMYYLARNA
>IEDB(Cont_neg):323752
KTAAPTELNDNIHAL
>IEDB(Cont_neg):336463
LVDREEEAAVASSSL
>IEDB(Cont_neg):272930
DVHVPVVGGHSGPTI
>IEDB(Cont_neg):249300
AERKGRKRARSSFGN
>IEDB(Cont_neg):857191
VSMINYAANQAYCAV
>IEDB(Cont_neg):530539
YTELDTASLDNFIKK
>IEDB(Cont_neg):333281
LQLGFNPMYGACIVD
>IEDB(Cont_neg):336962
LVTRQCEHTRFFPTI
>IEDB(Cont_neg):61328
SSSANLSGISSA
>IEDB(Cont_neg):152016
MVTFRNQASRP
>IEDB(Cont_neg):412343
VTMVQGDGETTTREA
>IEDB(Cont_neg):341616
NDCDLYAVRRARQAV
>IEDB(Cont_neg):946991
TLGLWSGPLPRVTLH
>IEDB(Cont_neg):172155
LKSEGEEEEEEEEEE
>IEDB(Cont_neg):285508
ERPHVKPQVELSPTP
>IEDB(Cont_neg):273488
DYSTNYYFTLFRLNL
>IEDB(Cont_neg):372253
RRKKRVPRKDDSDAE
>IEDB(Cont_neg):320045
KKKVISLATNRLSVM
>IEDB(Cont_neg):415472
YCADGGLDDVKPAKG
>IEDB(Cont_neg):256075
APVVNFPPLLPNAAA
>IEDB(Cont_neg):299850
GKKNSQQSVVGDIGQ
>IEDB(Cont_neg):334457
LRTQIGKLNPVEKET
>IEDB(Cont_neg):291714
FQEGAENEEGVIPVR
>IEDB(Cont_neg):369794
RLDIDGETSFEDSDA
>IEDB(Cont_neg):308035
HERGAIIGTASRALT
>IEDB(Cont_neg):172147
LKPVTLWTGKQIFSV
>IEDB(Cont_neg):304303
GSLQSQRQKIPEKTN
>IEDB(Cont_neg):856577
TGFFFKADASVNF
>IEDB(Cont_neg):172567
NSNAKLQEKIQELKA
>IEDB(Cont_neg):260192
AVEAPAAGQAAGSSS
>IEDB(Cont_neg):277142
EEGDWPQSGNRSIKR
>IEDB(Cont_neg):310520
HVSSDVSLSTTAPKI
>IEDB(Cont_neg):306774
GVSLFSVIRREVAER
>IEDB(Cont_neg):247202
ACDENFAPHFTAAKE
>IEDB(Cont_neg):331962
LNLTVPHLLRPCQRV
>IEDB(Cont_neg):302637
GQLAELQPEGVLVRG
>IEDB(Cont_neg):149510
VKVAVIDSGIDSSHP
>IEDB(Cont_neg):347879
NYSVVASQRCEDAGM
>IEDB(Cont_neg):290729
FKGTEKGLAFPTCIS
>IEDB(Cont_neg):401643
TVGQAASSELRRAMA
>IEDB(Cont_neg):254899
ANSPEKEAATPRKAE
>IEDB(Cont_neg):696510
SSSIGLALLLLLLAL
>IEDB(Cont_neg):515278
ERGQRRRSTRSSDNEGVIVKVSKE
>IEDB(Cont_neg):124428
LFINRLDRCLKAVRKERSKE
>IEDB(Cont_neg):366978
REAGDPEEGRGIPPA
>IEDB(Cont_neg):356688
PSSTTPPSVKVLEEG
>IEDB(Cont_neg):856697
TNHAISKAYGVLKED
>IEDB(Cont_neg):856077
SEIEVKVEIPKFKIE
>IEDB(Cont_neg):172693
PKTVVSSWNRKAAEY
>IEDB(Cont_neg):91307
FLAVAAIAFSTLF
>IEDB(Cont_neg):268548
DIPLPNNLNLDQKQE
>IEDB(Cont_neg):310241
HTTSPLLFLLLVACA
>IEDB(Cont_neg):336714
LVLNLHDFVAVRDVL
>IEDB(Cont_neg):374306
RVLQRRLKVPPALHQ
>IEDB(Cont_neg):387507
STAAAAAVQPEDGME
>IEDB(Cont_neg):317400
KEAGSKITSLRVPGL
>IEDB(Cont_neg):280049
EHGWLPAPPSALENS
>IEDB(Cont_neg):362997
QQEQHQQHDHSAKNS
>IEDB(Cont_neg):247661
ADGSHLGEGDASDSA
>IEDB(Cont_neg):321868
KPGQMLFTMRKKHED
>IEDB(Cont_neg):277936
EEPSPGPGDYSIPIF
>IEDB(Cont_neg):260373
AVGGFGSATTTSAPA
>IEDB(Cont_neg):851622
DIGSPGPPGPPGI
>IEDB(Cont_neg):308884
HLLRSIISKAAQIYA
>IEDB(Cont_neg):130966
MDLSYSMKDDL
>IEDB(Cont_neg):417342
YSEKDKKETGRLHLW
>IEDB(Cont_neg):886779
DMAAELKLTPAAR
>IEDB(Cont_neg):856571
TGAVMLALSLLTPTL
>IEDB(Cont_neg):385513
SRRATNVAQNSKEEK
>IEDB(Cont_neg):347147
NTSPPTVANKLVTSE
>IEDB(Cont_neg):324480
KVETTPVAHNGAPTE
>IEDB(Cont_neg):270703
DQQKVTLYLKALSTE
>IEDB(Cont_neg):304145
GSGYRGSRRVDGHTG
>IEDB(Cont_neg):264243
CYVEWLPAKVFSDYS
>IEDB(Cont_neg):303914
GSFDIVPGTTNSVEV
>IEDB(Cont_neg):780088
PFDSALNHCNFGLLVVPISP
>IEDB(Cont_neg):388541
STTDANPSSLSTGGR
>IEDB(Cont_neg):329425
LKAVILNNVQLMLKD
>IEDB(Cont_neg):329572
LKGGAGGGTELGLEQ
>IEDB(Cont_neg):286230
ESITNVGGGETADGG
>IEDB(Cont_neg):537896
SSGLSVVEQEKLDNL
>IEDB(Cont_neg):248258
AEAMKRFATQKEKSE
>IEDB(Cont_neg):333733
LRAVVDGHRRWRHQR
>IEDB(Cont_neg):911539
TDDMQSPCALPWYHP
>IEDB(Cont_neg):337046
LVWVSPMEAMARFNA
>IEDB(Cont_neg):358058
PVRLTAQLLADFCLP
>IEDB(Cont_neg):330730
LLLMNLRRSRVVWVT
>IEDB(Cont_neg):372416
RRPTVPILQDPAVWW
>IEDB(Cont_neg):331973
LNNGRSGGKGGAGET
>IEDB(Cont_neg):511251
ALDILSVSKNQLTNV
>IEDB(Cont_neg):339921
MRLDSMLLRSTCDSR
>IEDB(Cont_neg):149796
LDQYPLGRKFLVQAG
>IEDB(Cont_neg):279567
EGPSTKDAFILCYER
>IEDB(Cont_neg):309282
HPGETAIFPYEEYLL
>IEDB(Cont_neg):394506
TICQTGASLGAGLVA
>IEDB(Cont_neg):768478
IIIYLIYTRQRRLCM
>IEDB(Cont_neg):383818
SPLHFGKSNSYEHVT
>IEDB(Cont_neg):286314
ESLKFPVSGVALPPS
>IEDB(Cont_neg):256735
ARAWWAYAIQVTLHR
>IEDB(Cont_neg):984829
RYVERTIPVTEDGIEYRWGN
>IEDB(Cont_neg):852918
GSLIDWFKGKTIMQI
>IEDB(Cont_neg):947292
GCGHGEESSSSKCRCS
>IEDB(Cont_neg):137831
EADRAGDLDAGM
>IEDB(Cont_neg):272091
DTASTIMYMNPGQQH
>IEDB(Cont_neg):397328
TPKVSDQVEQEKPLK
>IEDB(Cont_neg):918482
DKYKSASQDGGNSVG
>IEDB(Cont_neg):756610
PVYEVPATPKYATPA
>IEDB(Cont_neg):149886
PSIVTLIEDSSVVTS
>IEDB(Cont_neg):302919
GRAGQRGDAYSFVSG
>IEDB(Cont_neg):263588
CSRCGKAKDLSGDHL
>IEDB(Cont_neg):538335
VSATMSGVTTCLRFP
>IEDB(Cont_neg):388120
STLSPEMKEHYEKFE
>IEDB(Cont_neg):359272
QEAAATPSSNRISSL
>IEDB(Cont_neg):564660
NNVTGFRLNFSGDGS
>IEDB(Cont_neg):273347
DWDNYNEQCGTQTRE
>IEDB(Cont_neg):291701
FQAPLFIVNGTSLPM
>IEDB(Cont_neg):288911
EYTDRMKPEQKHIYF
>IEDB(Cont_neg):278308
EETKSKSTDASANLP
>IEDB(Cont_neg):1309200
ERALDQSQSYDSSTD
>IEDB(Cont_neg):538033
TGWRPGSGFTNTMRV
>IEDB(Cont_neg):117371
SIRGNRIRYFILPDSL
>IEDB(Cont_neg):228618
PPVILLISFLIFL
>IEDB(Cont_neg):138603
RSQFIRETGGIFAEL
>IEDB(Cont_neg):330733
LLLNLCHADEEGGGA
>IEDB(Cont_neg):314195
IRHVTDAERRAEGER
>IEDB(Cont_neg):229229
GQKKTEEKARKAEEA
>IEDB(Cont_neg):357789
PVEPTTPSTSASGSG
>IEDB(Cont_neg):321366
KNGVTVAKENVIPTP
>IEDB(Cont_neg):313363
INGGGRAQRVTFEEV
>IEDB(Cont_neg):323351
KSKKMIPTPQKGMSA
>IEDB(Cont_neg):150851
HDDIVSMEYDLAYKL
>IEDB(Cont_neg):257507
ASCGFPLGACSTATK
>IEDB(Cont_neg):538318
VQPHDLGKVGEVIVT
>IEDB(Cont_neg):75328
YPILPEYLQCVK
>IEDB(Cont_neg):265999
DDSSPAAPTAERTTA
>IEDB(Cont_neg):509781
IQCWDFIMKENPQCI
>IEDB(Cont_neg):918790
HEEDDEDFMGQWTEV
>IEDB(Cont_neg):511056
AHDSLLLSNVSYQAT
>IEDB(Cont_neg):256728
ARATMQAELVAHREM
>IEDB(Cont_neg):536030
GQSZGQSZGFTPDPYQVPF
>IEDB(Cont_neg):246629
AASHREGDNGGETNN
>IEDB(Cont_neg):944788
VEPGAVLVNVTAPPD
>IEDB(Cont_neg):355222
PQSGQLAELQPEGVL
>IEDB(Cont_neg):320231
KKRGISTKLTSRPSM
>IEDB(Cont_neg):346145
NSDSEEDDSASTTDK
>IEDB(Cont_neg):279353
EGKRLFNLPHNASST
>IEDB(Cont_neg):247834
ADPAKTVQEQAQITG
>IEDB(Cont_neg):309351
HPQTHESQNNEGAPP
>IEDB(Cont_neg):280199
EHTRQEEEEEEDHEK
>IEDB(Cont_neg):288416
EVRFLRDTVLFLMED
>IEDB(Cont_neg):279213
EGHDAGAEWPVGKQW
>IEDB(Cont_neg):290826
FLAGHPLTNLSEQML
>IEDB(Cont_neg):270026
DNSAVGGCMASGVLD
>IEDB(Cont_neg):755453
GYSYSMLDAIRRAVM
>IEDB(Cont_neg):94785
ARLTKLQEDLPEQLT
>IEDB(Cont_neg):489862
YSDRSWQNLQTEVTKAEKVA
>IEDB(Cont_neg):521516
LNSKSISDVVNRLVA
>IEDB(Cont_neg):357368
PTPPPTNKANVPRVT
>IEDB(Cont_neg):251648
AIANADDSDGSTAVS
>IEDB(Cont_neg):756514
PLAHIFRGTFVHSTW
>IEDB(Cont_neg):247548
ADEVVRANNLKVGSS
>IEDB(Cont_neg):856461
SVSMSYFCSTADIA
>IEDB(Cont_neg):312628
IKFTPDTILSSSSTG
>IEDB(Cont_neg):248022
ADVAVAFALQWHYRL
>IEDB(Cont_neg):263552
CSKRAEELESEMDLL
>IEDB(Cont_neg):535208
CKVVEVGSKIYVDDG
>IEDB(Cont_neg):337189
LWCGGVFGRAMDDYC
>IEDB(Cont_neg):324270
KTTGDSSTGDQSSAA
>IEDB(Cont_neg):171249
GLLAVNQRFQDNGRA
>IEDB(Cont_neg):536269
IKGGKIVNDDQSFYA
>IEDB(Cont_neg):512379
CTGLAWEWWRKVIDE
>IEDB(Cont_neg):401488
TVDGLFNSLQQYFGL
>IEDB(Cont_neg):851688
DLQAMAARDTTSENR
>IEDB(Cont_neg):314056
IQRHRATTVIEGTSS
>IEDB(Cont_neg):279026
EGEKNVPSPETTATP
>IEDB(Cont_neg):256628
AQTIEQGIAPADPQP
>IEDB(Cont_neg):170604
DMEDGPIVKLASNLG
>IEDB(Cont_neg):6704
CNLKFKQNVNRP
>IEDB(Cont_neg):518876
INLSHQGAYVAQYEI
>IEDB(Cont_neg):695041
KCDKDEEESGTEDVT
>IEDB(Cont_neg):768682
TYEKYGNVSVFETTG
>IEDB(Cont_neg):406591
VICGCEHEAAASILL
>IEDB(Cont_neg):149616
AKGTACKSRPLSQGD
>IEDB(Cont_neg):336940
LVSYATLDEKATEAL
>IEDB(Cont_neg):312683
IKLWRVEVKNDPAKK
>IEDB(Cont_neg):257540
ASDGKSFQEPPPIVH
>IEDB(Cont_neg):856373
SSGGENSATFTVKAG
>IEDB(Cont_neg):537691
SAAEIMAVLFFHTMR
>IEDB(Cont_neg):333726
LRAVKNATARSGAIN
>IEDB(Cont_neg):413532
VWFPASESSGNGLGD
>IEDB(Cont_neg):273233
DVTPLHVLSSVDGGE
>IEDB(Cont_neg):248606
AEEVEDGNLTRRSKM
>IEDB(Cont_neg):345197
NPCVIETIKKRHVML
>IEDB(Cont_neg):252982
ALACAAGQRCGAATH
>IEDB(Cont_neg):284270
EPSADHAGSRPPSPT
>IEDB(Cont_neg):288300
EVMRRALRKFQKRHH
>IEDB(Cont_neg):321006
KMEDEGELFVVLSAM
>IEDB(Cont_neg):313836
IPTAITTDTETTQHN
>IEDB(Cont_neg):382566
SMDGSRTIEPTDSRS
>IEDB(Cont_neg):367042
RECRRLSHRLHATQQ
>IEDB(Cont_neg):271676
DSPEDKATTGAGITQ
>IEDB(Cont_neg):946510
KTVTCAEILKRRLAG
>IEDB(Cont_neg):397740
TPTDVGESNTVKMSE
>IEDB(Cont_neg):393496
TGDRDSSTAVSHATS
>IEDB(Cont_neg):288284
EVMAAGVKSSNEVPT
>IEDB(Cont_neg):355148
PQQFGEKGQQQQQQE
>IEDB(Cont_neg):340672
MWSLDDFDIGRKLGE
>IEDB(Cont_neg):263747
CTSSLTLNAAVGQEP
>IEDB(Cont_neg):232844
HSPRTALTIAASLAQ
>IEDB(Cont_neg):279611
EGQPPTAKTDSQTPN
>IEDB(Cont_neg):1064422
LCHKTYLNGDHVTHP
>IEDB(Cont_neg):518733
IKGKVSSLENRLSAI
>IEDB(Cont_neg):372800
RSALPITVLQADASE
>IEDB(Cont_neg):285150
EREEYELSLIRTVQA
>IEDB(Cont_neg):591469
KAQYLLGAAGSVPYR
>IEDB(Cont_neg):387862
STETAVNKKDDSNEH
>IEDB(Cont_neg):354844
PQDGGPAQETGMLQT
>IEDB(Cont_neg):372790
RSAKADRESCATVPN
>IEDB(Cont_neg):260583
AVLKQIFEGDVKVAS
>IEDB(Cont_neg):450581
FDQRSRQFQNLQ
>IEDB(Cont_neg):230834
GEKGEVGPPGPAGSAGARGAPGER
>IEDB(Cont_neg):279881
EGTVEDTKATTVTSN
>IEDB(Cont_neg):416009
YGAGGCAEESAGGVL
>IEDB(Cont_neg):355761
PRVVTIWCPYWIINR
>IEDB(Cont_neg):319272
KHEKGPAAAPAEGIP
>IEDB(Cont_neg):297840
GGKENNAQNNGLSSN
>IEDB(Cont_neg):334051
LRKIDAATERNRNRV
>IEDB(Cont_neg):386767
SSPMKRTPRGESPAR
>IEDB(Cont_neg):415545
YDAVSGVPPYEICLK
>IEDB(Cont_neg):310590
HWSDTITKWDEIQPT
>IEDB(Cont_neg):37432
LLKAGVADPVKVTRSALQNAASIAG
>IEDB(Cont_neg):179530
SSLEGELKGTYYPLT
>IEDB(Cont_neg):52306
QSDLSKKFEYN
>IEDB(Cont_neg):152482
DVGEYRAVTELGRPS
>IEDB(Cont_neg):314721
ISSFAIVLVPEVTSA
>IEDB(Cont_neg):277918
EEPMSWGNNSGCALL
>IEDB(Cont_neg):693559
KDVLTPLFKIIGDEVG
>IEDB(Cont_neg):380977
SKAPTPGDGSSLGGP
>IEDB(Cont_neg):57450
SEGPLKMEEKATYVHKKNDG
>IEDB(Cont_neg):251997
AITAICDAGDYALVP
>IEDB(Cont_neg):301539
GNQEGEQSDVHAEST
>IEDB(Cont_neg):120348
YRQRQRSRRRRRRSCQTRRRAM
>IEDB(Cont_neg):158462
VRVEGRQLQVIR
>IEDB(Cont_neg):407825
VLKSSAPAATTTAAA
>IEDB(Cont_neg):323201
KSDRAKITKRDVTVP
>IEDB(Cont_neg):300852
GLVANTAAADAATDF
>IEDB(Cont_neg):333811
LRECDDLERMAGLVD
>IEDB(Cont_neg):387635
STARIRYEGNTLQIF
>IEDB(Cont_neg):269868
DNFAREVAMRSKYQL
>IEDB(Cont_neg):288913
EYTEGGEENIDLGGM
>IEDB(Cont_neg):270554
DQCPNFGTMASVLSA
>IEDB(Cont_neg):538328
VRQIFGDYKTTICGK
>IEDB(Cont_neg):354009
PPIVLPIDSTPPVKL
>IEDB(Cont_neg):244426
AAAAGKDSKGEKEEE
>IEDB(Cont_neg):297877
GGKNKKGDEEEVEVG
>IEDB(Cont_neg):277569
EEKRQEEEEDGTEEE
>IEDB(Cont_neg):233065
VEYGIRHKTLGDDFK
>IEDB(Cont_neg):331530
LLYNLSGTALGGRVL
>IEDB(Cont_neg):268150
DGTPEDSPGELGALP
>IEDB(Cont_neg):173045
RKYGVASTCRKTNKL
>IEDB(Cont_neg):919400
TVSSEKLGIQKKKKN
>IEDB(Cont_neg):257659
ASESSGNGLGDKLAS
>IEDB(Cont_neg):57579
SENPILINQFYCTSASACQN
>IEDB(Cont_neg):261402
AYFASLGYQVPPRTN
>IEDB(Cont_neg):287694
ETTASPNSTSGGGEA
>IEDB(Cont_neg):171303
GSNITIRNQINALTS
>IEDB(Cont_neg):288248
EVLMKVKDSVEINEE
>IEDB(Cont_neg):335888
LTLEARGVCGLPNIG
>IEDB(Cont_neg):337205
LWCGTPGVDATNHEN
>IEDB(Cont_neg):299234
GILFQYASSLPLLGV
>IEDB(Cont_neg):856970
VICSFFNKFAVFLGL
>IEDB(Cont_neg):398643
TRLSVAAVVIHPSLS
>IEDB(Cont_neg):258751
ATAALTYINRTNRRE
>IEDB(Cont_neg):757521
VVGVGAVGMACAISI
>IEDB(Cont_neg):852704
GGRQVAGIEVQMD
>IEDB(Cont_neg):286234
ESKANPTQTEIEGNK
>IEDB(Cont_neg):401700
TVIVKGNKIYVLVGS
>IEDB(Cont_neg):26212
IGDTITSQELLAQAQSILNK
>IEDB(Cont_neg):580799
DVGEFRAVTLLGLPA
>IEDB(Cont_neg):266239
DEDDAQSSEEQHDGI
>IEDB(Cont_neg):439964
RIINEPTAAAIAYGL
>IEDB(Cont_neg):57187
SDFFPSVRDLLDTASALYREALESP
>IEDB(Cont_neg):142303
SSVLFGSQWSAEEAGDQVKV
>IEDB(Cont_neg):339607
MPMTEDIFRQLAMRV
>IEDB(Cont_neg):270804
DRAGKEKKENEERKV
>IEDB(Cont_neg):757534
VVWDKAVATGKMDEN
>IEDB(Cont_neg):137310
VGTPQYITITAN
>IEDB(Cont_neg):300794
GLSSSGPILQEGQDQ
>IEDB(Cont_neg):253022
ALASILQLIVKASLP
>IEDB(Cont_neg):512355
AYNHAFRIAKALPNI
>IEDB(Cont_neg):330933
LLPGFQIDCKGHKDE
>IEDB(Cont_neg):324576
KVKKSSFAVQFFELW
>IEDB(Cont_neg):196600
KVQIVKNTLANIALN
>IEDB(Cont_neg):536547
KQSKPVTTPEEIAQV
>IEDB(Cont_neg):104934
PRLIAFTSEHSHFSL
>IEDB(Cont_neg):372771
RSAACSTPANRHFYL
>IEDB(Cont_neg):258482
ASSSAQTIEQGISSA
>IEDB(Cont_neg):302443
GQCGSCWAFSAIGNV
>IEDB(Cont_neg):241611
APLALAASALAYTAL
>IEDB(Cont_neg):454597
IDSLSMVEIAVQT
>IEDB(Cont_neg):250827
AGNDSLENEDKSPQG
>IEDB(Cont_neg):386303
SSGNAPLNRETPERS
>IEDB(Cont_neg):269591
DLVQSGAFSLSLLWR
>IEDB(Cont_neg):119107
ASTTEAILPEYGTLG
>IEDB(Cont_neg):321838
KPFIPNQVICESDGP
>IEDB(Cont_neg):538320
VQTLLTKQETFDAGL
>IEDB(Cont_neg):281687
EKSGEDGEAKDENTT
>IEDB(Cont_neg):95578
LVAKQSVVKFQLKTADLPAG
>IEDB(Cont_neg):741950
RTSRGWHTTDLKYNPSRVEA
>IEDB(Cont_neg):255926
APSTQDTKSLKNNEQ
>IEDB(Cont_neg):335666
LTAVLGANKDNVFVI
>IEDB(Cont_neg):252370
AKEIVFMHLVVKQIK
>IEDB(Cont_neg):256413
AQNIIKFPPDYQAVP
>IEDB(Cont_neg):534976
AGHCRTASCSQNHRT
>IEDB(Cont_neg):334698
LSDKENGLMVAQEGM
>IEDB(Cont_neg):178209
EARATYNADEEFW
>IEDB(Cont_neg):171557
IQEKNELQQMLESVI
>IEDB(Cont_neg):288281
EVLTSVKEETKSKST
>IEDB(Cont_neg):288171
EVKEEKLEEKEPENA
>IEDB(Cont_neg):332744
LPQSALPSSKEVQDT
>IEDB(Cont_neg):1065804
YGNIPMFPNILANGV
>IEDB(Cont_neg):768486
ITILSGSANAASSQL
>IEDB(Cont_neg):380558
SICKNTRVAYPLSHI
>IEDB(Cont_neg):511186
AKKATRLKAAAKAFE
>IEDB(Cont_neg):324984
KYQLFSPLFTPYFTM
>IEDB(Cont_neg):17628
FRPMLSNELAKLYLQELARSN
>IEDB(Cont_neg):319862
KKFFISVEVTSDGVT
>IEDB(Cont_neg):854883
NMMEMEWDCELE
>IEDB(Cont_neg):519363
IVFDLVMLYLTNLPA
>IEDB(Cont_neg):249851
AFLRKRWGQSSGWRR
>IEDB(Cont_neg):365544
QWNYYKPQQQRSDAE
>IEDB(Cont_neg):379971
SGVESVIHFLETGPR
>IEDB(Cont_neg):400392
TTGESDSSTAASHTT
>IEDB(Cont_neg):257289
ARTTTDAQTNGTVTK
>IEDB(Cont_neg):262824
CIVPSFVLGTDEEVA
>IEDB(Cont_neg):262506
CGGGELGRTSAPSSP
>IEDB(Cont_neg):326278
LDANGGLVENRSLVS
>IEDB(Cont_neg):489793
STDKKILEREAVAKYTLENQ
>IEDB(Cont_neg):170872
ELRRIKESLKMERDQ
>IEDB(Cont_neg):331502
LLWCLAAQIRKPALK
>IEDB(Cont_neg):170645
DSFVIWGCATRLFPD
>IEDB(Cont_neg):535946
GGVFDVSNADRLGFS
>IEDB(Cont_neg):851517
DDYREYLVPLGSTA
>IEDB(Cont_neg):181597
EGDSIVNNHPDKNSS
>IEDB(Cont_neg):251673
AIAVARKHEDAVKQK
>IEDB(Cont_neg):283625
ENQRQVEGGTQNQSE
>IEDB(Cont_neg):248692
AEGGGKENPNTVEVD
>IEDB(Cont_neg):27024
ILELPFASGTMS
>IEDB(Cont_neg):173447
TINKDTTHLEIEPFT
>IEDB(Cont_neg):290531
FIFGQSGAGNNWAQG
>IEDB(Cont_neg):260031
AVAENSLLQKERDEA
>IEDB(Cont_neg):306024
GVAIGATAALTYINR
>IEDB(Cont_neg):780020
KAGQCGGVVTSVGKVIGIHI
>IEDB(Cont_neg):242462
ETLMSSLKPIGNIVV
>IEDB(Cont_neg):263077
CMHKSMKEICEVYYN
>IEDB(Cont_neg):257358
ARYNVSVEREVKKVS
>IEDB(Cont_neg):363379
QQQRLQQQELSLLCL
>IEDB(Cont_neg):1064248
KELKDINERDKKLKS
>IEDB(Cont_neg):280597
EIYALCEVFEKGGYQ
>IEDB(Cont_neg):249125
AENSVPQKERDDAVA
>IEDB(Cont_neg):265986
DDSLLSLSQLTAASA
>IEDB(Cont_neg):315702
IYHGPTEDSVAYFAS
>IEDB(Cont_neg):321587
KNSQNQKKVTNEATP
>IEDB(Cont_neg):258006
ASKTIEGVYSRCREL
>IEDB(Cont_neg):353195
PMKDADGNTAEYEAD
>IEDB(Cont_neg):956461
TQQIRNFMENIIQPPISDD
>IEDB(Cont_neg):149815
LLEPEGPEDIAVLEL
>IEDB(Cont_neg):151784
AAVEADSCRFLS
>IEDB(Cont_neg):271279
DSDGSTAASRTTSPL
>IEDB(Cont_neg):291763
FQPPYDVSAVSTRSI
>IEDB(Cont_neg):756589
PSYKNYTSVYDKNNL
>IEDB(Cont_neg):278619
EFFVNISVGDMWASA
>IEDB(Cont_neg):364586
QSSQNSNADTAGGGG
>IEDB(Cont_neg):332660
LPPLPPSGGPASSLS
>IEDB(Cont_neg):332193
LPAPPVPPVTPPEDN
>IEDB(Cont_neg):256196
AQEREEAAHVSGAPE
>IEDB(Cont_neg):266008
DDSTRRDGDDDEFHE
>IEDB(Cont_neg):279643
EGRESEQQRPSMSRR
>IEDB(Cont_neg):254475
ANAAVAAGLGETADV
>IEDB(Cont_neg):7707
DCKLILTLVKTGALVTAFVY
>IEDB(Cont_neg):254190
AMDMHAERGGLQRHF
>IEDB(Cont_neg):357376
PTPQGPPPHSAVSST
>IEDB(Cont_neg):291777
FQRLSQPAAIDTMHD
>IEDB(Cont_neg):376436
SDASKSTMRVFVSAP
>IEDB(Cont_neg):286633
ESSNWVRYHYNLGEA
>IEDB(Cont_neg):340208
MSQGNTDRAGAIRAL
>IEDB(Cont_neg):386809
SSPSPMDTRTMHLQL
>IEDB(Cont_neg):187815
GDVVCGGDDPCKKQ
>IEDB(Cont_neg):401557
TVENSQPSDTAQTEK
>IEDB(Cont_neg):17613
FRKSPIYHHIDKTMINFPAA
>IEDB(Cont_neg):918711
GEYDQLLGGIGAGNP
>IEDB(Cont_neg):263404
CRMSFITSVNATLPA
>IEDB(Cont_neg):196847
TNKDVKKYYLGAEFK
>IEDB(Cont_neg):517829
HEANSDAKDQLDGDG
>IEDB(Cont_neg):263650
CTAAIVAIVAFFVYI
>IEDB(Cont_neg):309365
HPSIQAAVDRILTGA
>IEDB(Cont_neg):171326
GVASMNITLGVPRIK
>IEDB(Cont_neg):277516
EEKKTHVIQDGEQNR
>IEDB(Cont_neg):411322
VSIRPQKEAATLESE
>IEDB(Cont_neg):301748
GNVVAGSKLAEGAAA
>IEDB(Cont_neg):259657
ATSAKARRVVQMIGR
>IEDB(Cont_neg):271368
DSEEVASSKGKGGKN
>IEDB(Cont_neg):189270
RTKMNGCTKAKQVIAY
>IEDB(Cont_neg):295541
GEADALSEELCSKRE
>IEDB(Cont_neg):287649
ETSPQVKQELKDEAR
>IEDB(Cont_neg):338684
MHGISAYPPERAVFL
>IEDB(Cont_neg):262456
CGAVFGRAMDDYCSE
>IEDB(Cont_neg):309873
HSNNPKQNEDACTTK
>IEDB(Cont_neg):346447
NSQSSGGKRQDVQHE
>IEDB(Cont_neg):281821
EKVAVEKLAARDQEL
>IEDB(Cont_neg):297418
GGGGAAGASGGGGGG
>IEDB(Cont_neg):50834
QGASVDKRHDGGCRK
>IEDB(Cont_neg):754420
AEHRFQNIDFAEEVY
>IEDB(Cont_neg):268643
DIVMSSGKGKLKERD
>IEDB(Cont_neg):313668
IPLFCVRVESLTTPM
>IEDB(Cont_neg):156328
IGEVVADADAAKVA
>IEDB(Cont_neg):272342
DTLERNDAVQQSGAA
>IEDB(Cont_neg):173216
SIQKYIKSHYKVGEN
>IEDB(Cont_neg):334181
LRNQDERERQCMRLR
>IEDB(Cont_neg):417326
YSCELRINASKLQEA
>IEDB(Cont_neg):421443
NPHDHQNLKIIKLAI
>IEDB(Cont_neg):276359
EEDDELTKATQDQDS
>IEDB(Cont_neg):325012
KYTGNKTSKIVVDGL
>IEDB(Cont_neg):38358
LNVGFGCNDNAPSPM
>IEDB(Cont_neg):328766
LHEKARQREEEEYEY
>IEDB(Cont_neg):337191
LWCGIDGVAETEEPE
>IEDB(Cont_neg):7410
CYLSALVSIRTDPSS
>IEDB(Cont_neg):858362
AICLRENLNTYN
>IEDB(Cont_neg):256398
AQMREAKTLDGKEMN
>IEDB(Cont_neg):288751
EYEAVAFSRIGARES
>IEDB(Cont_neg):249547
AETTASPNSTSGSGE
>IEDB(Cont_neg):246589
AASDSVKDEAASSLV
>IEDB(Cont_neg):1309497
KAHFPREGVFVSNGTHWFVT
>IEDB(Cont_neg):35441
LEEKGRHFSSPFIIATSNWS
>IEDB(Cont_neg):755224
GEPITASLGTDGSHY
>IEDB(Cont_neg):255324
APFVLTHPIDLRLRG
>IEDB(Cont_neg):131925
ITNMLDTLMQAKMNSDNGNAGP
>IEDB(Cont_neg):247547
ADEVDAQSSEEQHES
>IEDB(Cont_neg):320187
KKPKQAVQEEAGEHK
>IEDB(Cont_neg):309602
HRIRQVRERRVFVWE
>IEDB(Cont_neg):250575
AGGSSGRQDQTLEES
>IEDB(Cont_neg):26407
IHSADWLTTHALFHEVAKLD
>IEDB(Cont_neg):171261
GMKSPEEMRQQAHIQ
>IEDB(Cont_neg):322568
KQSEDIDPAQESEQP
>IEDB(Cont_neg):125930
EPIAPYHFDLSGHAF
>IEDB(Cont_neg):254994
ANVSALVQYRKDRAA
>IEDB(Cont_neg):380198
SHFYVGGYGRSDMPT
>IEDB(Cont_neg):324057
KTLTGVQRGEELFYR
>IEDB(Cont_neg):346572
NSTKTKLNCLEEENG
>IEDB(Cont_neg):298470
GGSRNGVISGGGSKL
>IEDB(Cont_neg):260809
AVQTEGNESETPGSG
>IEDB(Cont_neg):337124
LWCGAGGGGCSETPQ
>IEDB(Cont_neg):387976
STGTSDINQLPRDTE
>IEDB(Cont_neg):357121
PTGLAPATAVSAGET
>IEDB(Cont_neg):694023
CLPVIVAPYLFWLAA
>IEDB(Cont_neg):383912
SPLLPLVLVVVCAAA
>IEDB(Cont_neg):310049
HTATPGDSDGSTAVF
>IEDB(Cont_neg):130308
VTVPAQNTGLGPEKT
>IEDB(Cont_neg):281599
EKQWRPSSWLGLMSH
>IEDB(Cont_neg):357759
PVEATAMKTTTATPG
>IEDB(Cont_neg):259232
ATKADAKATAAKTPE
>IEDB(Cont_neg):347351
NVATSYAAWFENVKE
>IEDB(Cont_neg):314224
IRLPYPHKSGDMIGF
>IEDB(Cont_neg):280598
EIYFSAPVAPLGMDE
>IEDB(Cont_neg):412194
VTHVEEANLRTIHFR
>IEDB(Cont_neg):358109
PVSRQLPVEEEQTDP
>IEDB(Cont_neg):263295
CQLTLTNGCIFVPGM
>IEDB(Cont_neg):196872
VFSDPECPYCREHLA
>IEDB(Cont_neg):254430
AMTMTGRVLLVCALC
>IEDB(Cont_neg):410114
VQLMLKDVVVQYEGC
>IEDB(Cont_neg):290865
FLDQKPEVVPLRDVP
>IEDB(Cont_neg):946253
FIYRGVRVGGLKESA
>IEDB(Cont_neg):285511
ERPISTGMSLSVYTY
>IEDB(Cont_neg):47556
PFQRLVRGVERQKEGLRFQS
>IEDB(Cont_neg):284778
EQPSTDNDGMEAEGE
>IEDB(Cont_neg):330311
LLGQRVPNLMGGYYR
>IEDB(Cont_neg):196613
LDVTKDPLNKRARSG
>IEDB(Cont_neg):264066
CVLWSVAADGAVGVV
>IEDB(Cont_neg):314103
IRAEALVTFGGTGNE
>IEDB(Cont_neg):254879
ANSEAEKDGKKVTLK
>IEDB(Cont_neg):383691
SPGVLLRQQRVQEEL
>IEDB(Cont_neg):232739
AYGVVDCKGESLKPG
>IEDB(Cont_neg):287228
ETIKKRHVMLQALRD
>IEDB(Cont_neg):252751
AKRKKELEEQNKQQN
>IEDB(Cont_neg):1065638
VNGETCFGKLHEGHS
>IEDB(Cont_neg):266381
DEELLAQISRELRAS
>IEDB(Cont_neg):538344
VSNADRLGFSEVELV
>IEDB(Cont_neg):306246
GVFSLTSGVLMVAVI
>IEDB(Cont_neg):339955
MRPFLCALLFFALCC
>IEDB(Cont_neg):755259
GHRIVAPPGGRSNIT
>IEDB(Cont_neg):277832
EENKEEEELKEFKDR
>IEDB(Cont_neg):468427
LTEEHFNLTHKPVYD
>IEDB(Cont_neg):279575
EGQDQRAAASGGGGE
>IEDB(Cont_neg):280669
EKAKCELSTTMETEV
>IEDB(Cont_neg):287830
ETYLVNPQAIGYSGS
>IEDB(Cont_neg):270083
DNTDNAEEVGDEMPA
>IEDB(Cont_neg):536426
KEIAEAYLGKTVTNA
>IEDB(Cont_neg):232820
GLCLSTASTVVLLRA
>IEDB(Cont_neg):106989
VVPRQPQLPVSL
>IEDB(Cont_neg):301810
GPANSNAASVGLPAG
>IEDB(Cont_neg):309271
HPEYCQDSLLERLVE
>IEDB(Cont_neg):308448
HHCTVILANGKLQES
>IEDB(Cont_neg):1087621
LQSLQTYVTQQLIRAAEI
>IEDB(Cont_neg):911276
LDAAETGHTNKIQPE
>IEDB(Cont_neg):266639
DELAQREADNEKLTD
>IEDB(Cont_neg):918958
LFLLAQRPTWGADAS
>IEDB(Cont_neg):292244
FSMLAEVKRRREQIT
>IEDB(Cont_neg):311907
IGASGTCWPQLGGAS
>IEDB(Cont_neg):251511
AHNNPEDDNTNVAPT
>IEDB(Cont_neg):266784
DEPQTFSAQGEAERQ
>IEDB(Cont_neg):340270
MSTRPLLPELVVQED
>IEDB(Cont_neg):340530
MVEKFLGERLQRKEP
>IEDB(Cont_neg):313865
IPTTPLHSHSGAEDS
>IEDB(Cont_neg):306643
GVPSRAQNGNSAEDL
>IEDB(Cont_neg):334429
LRSVSHESYKSVDSS
>IEDB(Cont_neg):268084
DGSTAVSHTTFPLLL
>IEDB(Cont_neg):415199
WYPVNNKTCEERSTN
>IEDB(Cont_neg):245540
AAGGISAGSGGDAAP
>IEDB(Cont_neg):741472
GLCAFFEGMGDLGRAVGKVV
>IEDB(Cont_neg):416526
YLADVFVILSLVLFL
>IEDB(Cont_neg):754691
DFLNSLLSCGDLQVT
>IEDB(Cont_neg):513092
DKTIIEDSAGASGLI
>IEDB(Cont_neg):409196
VPAELISTEDAAEGE
>IEDB(Cont_neg):756413
NVFHERGASIAHCPN
>IEDB(Cont_neg):349615
PEDNTQLSEDETSQQ
>IEDB(Cont_neg):408897
VNFPPLLPNAAAGGL
>IEDB(Cont_neg):267429
DGEGASQHANNSGSN
>IEDB(Cont_neg):581182
PSGQFTHEFDGDEEF
>IEDB(Cont_neg):947248
EFLKNPQCYPTKK
>IEDB(Cont_neg):335487
LSTLFLSFSYDALRV
>IEDB(Cont_neg):269189
DLEELEEKLQEDYKK
>IEDB(Cont_neg):254318
AMMDAMPLRAVRDVD
>IEDB(Cont_neg):287562
ETQLRQKLSQEIDTK
>IEDB(Cont_neg):374154
RVHFNSSIGPYKGGM
>IEDB(Cont_neg):13470
ENFQGNNNMNNYNFY
>IEDB(Cont_neg):284014
EPITLIDRRIMHYVH
>IEDB(Cont_neg):536912
LVGGCVILCCAGDAQ
>IEDB(Cont_neg):258997
ATEDAKAEVERNLES
>IEDB(Cont_neg):262113
CEAAEEAAQQAEIAT
>IEDB(Cont_neg):538367
VVKSNPEPSVAFELP
>IEDB(Cont_neg):272827
DVEPVLRSALTRAAE
>IEDB(Cont_neg):13383
EMKFSLYFLGYEDTS
>IEDB(Cont_neg):368799
RHFYLSFSHTRVSIV
>IEDB(Cont_neg):323452
KSNSGNSALLHSGNT
>IEDB(Cont_neg):120430
DEELNKLLGKVTIAQG
>IEDB(Cont_neg):856828
TYFYSLQGDKKKPA
>IEDB(Cont_neg):281159
EKKEAENANNTKEEP
>IEDB(Cont_neg):342278
NEGEMMVAGWIAGEL
>IEDB(Cont_neg):254324
AMMMAGRVLLLVCAL
>IEDB(Cont_neg):255568
APMGLIKAVEAADEE
>IEDB(Cont_neg):366234
RATNVAQNSKEEKNE
>IEDB(Cont_neg):171703
KEQSLAAESKTVLQE
>IEDB(Cont_neg):269299
DLIGTEAHMDSSSDS
>IEDB(Cont_neg):308700
HKHWRTEAGEGKGAG
>IEDB(Cont_neg):308901
HLNQLEDAWEPFKEK
>IEDB(Cont_neg):250851
AGNNWAQGHYTEGAE
>IEDB(Cont_neg):969044
CTPKLHYKNSNLC
>IEDB(Cont_neg):23476
GYTIHVQCNASKFHQG
>IEDB(Cont_neg):324358
KTVSLQTPLCQDRLV
>IEDB(Cont_neg):918789
HCVSPEKLGLKKKRN
>IEDB(Cont_neg):225792
LINSTGNLIAPRGYFKIRS
>IEDB(Cont_neg):1335088
PSAFQEHLNFIPAPT
>IEDB(Cont_neg):513757
DSEFSTERESLIAEI
>IEDB(Cont_neg):853636
KFEKLLATRGNGRN
>IEDB(Cont_neg):355051
PQLLVVYPRTTKGFA
>IEDB(Cont_neg):324440
KVDNGDQRPNRKETQ
>IEDB(Cont_neg):69508
VLGLLQRASQQEAEIRPIV
>IEDB(Cont_neg):170869
ELPVCAPIICPPPSI
>IEDB(Cont_neg):344843
NNESEKSTEEGIPNN
>IEDB(Cont_neg):295570
GEAKPTKTAAPTELN
>IEDB(Cont_neg):330315
LLGSFSSQLKPEVFN
>IEDB(Cont_neg):287351
ETLQSSSPPGGNPSA
>IEDB(Cont_neg):305963
GTYLKTLTGVQRGEE
>IEDB(Cont_neg):309544
HRAEVSEVMRRALRK
>IEDB(Cont_neg):115539
VESTVATLEDSPEVIESPPE
>IEDB(Cont_neg):263936
CVLWCGADEIYAEGD
>IEDB(Cont_neg):330719
LLLLVVMMCAAVGPV
>IEDB(Cont_neg):301353
GNGTDGPLFSSDVES
>IEDB(Cont_neg):280225
EHYYGANGAFCKILP
>IEDB(Cont_neg):273016
DVLRGDFFFMSTYRF
>IEDB(Cont_neg):230561
ALVTEFGNGEVSYTLKDYG
>IEDB(Cont_neg):346140
NSDPAADGAGTREEK
>IEDB(Cont_neg):295640
GEDEEEGDEETETRE
>IEDB(Cont_neg):269340
DLLDDLRFEGVDQLG
>IEDB(Cont_neg):269132
DLAQREADIEKLAED
>IEDB(Cont_neg):170885
EMTNEEKNIITNLSK
>IEDB(Cont_neg):255238
APEASSTTTTETPST
>IEDB(Cont_neg):520684
KYKNLTLVAAADNGI
>IEDB(Cont_neg):252255
AKATTVTANTTDTKT
>IEDB(Cont_neg):355334
PQVDEDEDPNSSEQP
>IEDB(Cont_neg):312524
IITATPISSDSSAAV
>IEDB(Cont_neg):260561
AVLCENHNYFFGVAF
>IEDB(Cont_neg):1087761
TVEELKKLLEQWNLVIGF
>IEDB(Cont_neg):314408
ISAMGAAIHNAVNIA
>IEDB(Cont_neg):286687
ESTEAVINTFQLKEE
>IEDB(Cont_neg):250780
AGLQERFLKALLTLA
>IEDB(Cont_neg):364440
QSMYNPDLTRPLPGG
>IEDB(Cont_neg):250043
AGAASQSGNPTYTRE
>IEDB(Cont_neg):270425
DPQSSPASAIAGEAA
>IEDB(Cont_neg):250015
AFYAFASFGGAPTKE
>IEDB(Cont_neg):314703
ISRQGSFAGGGMPRP
>IEDB(Cont_neg):356713
PSTEEEEEEEEEEEE
>IEDB(Cont_neg):402990
VALTVGEAAPQTAKP
>IEDB(Cont_neg):281672
EKSALESRTSGSVDA
>IEDB(Cont_neg):245974
AALEAVVDEQFPDAS
>IEDB(Cont_neg):298371
GGSENKSGAPPNLKL
>IEDB(Cont_neg):384523
SQAKQKEIQLPTPTT
>IEDB(Cont_neg):301873
GPEDTVRMQQLQQVL
>IEDB(Cont_neg):277159
EEGEEVEETDDEEDD
>IEDB(Cont_neg):387703
STAVSHTTSPPLLLL
>IEDB(Cont_neg):511701
APTSANRPVPNESAS
>IEDB(Cont_neg):839526
GEMSSETSSQHSAMSRIPTP
>IEDB(Cont_neg):754545
ARKKGTVVYGEPITA
>IEDB(Cont_neg):138500
LVRSKDQFEFAL
>IEDB(Cont_neg):523528
PFEYLIPKGASLAKP
>IEDB(Cont_neg):125495
LVTHGEDTADRPPVPITQIL
>IEDB(Cont_neg):1063695
FMFQRDPPKVHKEQH
>IEDB(Cont_neg):302074
GPKTDNSRGGAGGGP
>IEDB(Cont_neg):372419
RRPVSRQLPVEEEQT
>IEDB(Cont_neg):268875
DKLDYVLSLTVPDIL
>IEDB(Cont_neg):335038
LSLKKNGATLEVSGG
>IEDB(Cont_neg):299112
GIEEKERRLARKSVY
>IEDB(Cont_neg):402034
TVSSPPVQPPTLLTS
>IEDB(Cont_neg):270004
DNQRIYNVGQLSIGD
>IEDB(Cont_neg):285633
ERRHVFLLKVEKFLK
>IEDB(Cont_neg):919247
RSTKISANNQFNAAI
>IEDB(Cont_neg):871318
TGQSSECPADVFHKN
>IEDB(Cont_neg):364063
QRTKVRVVQGRHNHI
>IEDB(Cont_neg):410125
VQLSSLAFISLLDRR
>IEDB(Cont_neg):346512
NSSIRSWFLGETDST
>IEDB(Cont_neg):279240
EGIDELISLYQFPLT
>IEDB(Cont_neg):523209
NQVKQKIALTSTIAL
>IEDB(Cont_neg):510661
AAQKAVADTTSVATS
>IEDB(Cont_neg):245641
AAGSVSGGAGGAGGS
>IEDB(Cont_neg):260965
AVSLVMRKLDPESSG
>IEDB(Cont_neg):320363
KKVEDTSAFKKGREE
>IEDB(Cont_neg):299611
GKEARREAEGMNEAS
>IEDB(Cont_neg):537094
NGIVPIVEPEILPDG
>IEDB(Cont_neg):336010
LTPVVGRETTPKGDT
>IEDB(Cont_neg):258514
ASSTKTVTQEASRAP
>IEDB(Cont_neg):119441
DKTKIRRSPSKPLPEVTDEY
>IEDB(Cont_neg):187791
EEEEGGSVLSGFSKHF
>IEDB(Cont_neg):364339
QSGVGTNGPSNVLST
>IEDB(Cont_neg):165466
VSAIVNPTDHDN
>IEDB(Cont_neg):299753
GKGKLKERDVRPTVY
>IEDB(Cont_neg):424285
EPLGLQFINDFFTYHIRH
>IEDB(Cont_neg):301786
GPAFTVQGKSTYKDG
>IEDB(Cont_neg):511149
AKAGDEVEVNVTFPE
>IEDB(Cont_neg):388506
STSTNDSGEAQSEAD
>IEDB(Cont_neg):394823
TKAAFAPYEKAVVEA
>IEDB(Cont_neg):340539
MVFKGKDPNATFTSV
>IEDB(Cont_neg):855255
PPQLLNQQCITR
>IEDB(Cont_neg):277946
EEPVTGTTEGISAGG
>IEDB(Cont_neg):263385
CRLCVRTTRDIYIYR
>IEDB(Cont_neg):1065602
VHSLSLKTIDGKKPA
>IEDB(Cont_neg):253520
ALKHPFIVGNSCSLH
>IEDB(Cont_neg):248622
AEEVVEQRHEFAAMK
>IEDB(Cont_neg):271843
DSSPGIGVQQQVSLG
>IEDB(Cont_neg):172966
RDLKLNQNMDLHIEE
>IEDB(Cont_neg):228959
WGQGGGTHNQWNK
>IEDB(Cont_neg):409005
VNLVTRQCEHTRFFP
>IEDB(Cont_neg):262564
CGLMASGAALSRGNC
>IEDB(Cont_neg):44363
NITAVVRAQGLDVTL
>IEDB(Cont_neg):345475
NPTANELSRPSIEDA
>IEDB(Cont_neg):284903
EQSPNAKTELENDDG
>IEDB(Cont_neg):255447
APKAPQDPPESDVGQ
>IEDB(Cont_neg):342045
NEAAKEESHGNVDEE
>IEDB(Cont_neg):305532
GTNQTAITHNSDSST
>IEDB(Cont_neg):351903
PKETVPATNATTGDT
>IEDB(Cont_neg):256847
ARFAGELPTQQRNRA
>IEDB(Cont_neg):138282
AFSDPPVPLNMACHK
>IEDB(Cont_neg):273464
DYPFGIRAVFEERPA
>IEDB(Cont_neg):409159
VNWETLLKNECATDK
>IEDB(Cont_neg):857295
WDEIQHKKIRRIR
>IEDB(Cont_neg):259386
ATMKQIHNDRFNYRW
>IEDB(Cont_neg):393456
TGDDREHSGQGVVGS
>IEDB(Cont_neg):272467
DTQLSHQFILLRITS
>IEDB(Cont_neg):314651
ISPLLLLVVACAAAA
>IEDB(Cont_neg):319770
KKEEEEEEHGGNEEE
>IEDB(Cont_neg):315769
IYYNSLGSRWWRDGE
>IEDB(Cont_neg):284219
EPQLYIQNCLPYDVF
>IEDB(Cont_neg):256942
ARITDILLVAKQTRE
>IEDB(Cont_neg):271699
DSPTGNQSSTAEAHN
>IEDB(Cont_neg):255483
APKPLSLEAAQSHLS
>IEDB(Cont_neg):69200
VKDYFTLKGAAAPVAHFQGS
>IEDB(Cont_neg):322960
KRQGENVTKDGDSGS
>IEDB(Cont_neg):512107
ASTLGSTRFEKTRWD
>IEDB(Cont_neg):309027
HMEQLVTELKEELDL
>IEDB(Cont_neg):11015
EAEAAVERVYRERYNGTHVLS
>IEDB(Cont_neg):853618
KELFTARKDTLIKN
>IEDB(Cont_neg):946892
SENHVAATGSHLCVL
>IEDB(Cont_neg):290961
FLIPMLNLLKSHSKT
>IEDB(Cont_neg):256750
ARDGEEYDVLHHFRP
>IEDB(Cont_neg):854823
NILPAIAMIVPYLA
>IEDB(Cont_neg):258961
ATDRNTRFYTVSRAP
>IEDB(Cont_neg):421362
LSKRAKSSSRKTISS
>IEDB(Cont_neg):232966
NSKVRKAVIPVAGLG
>IEDB(Cont_neg):385378
SRLRHFQLFRSYQQK
>IEDB(Cont_neg):150728
WQSTLLGQLCGYYTQ
>IEDB(Cont_neg):756394
NRHDSPEDVKRRAMA
>IEDB(Cont_neg):266906
DESTNKMRFRVEGNG
>IEDB(Cont_neg):281441
EKNRKPRYDNFADIN
>IEDB(Cont_neg):755438
GVNVAGVSLQELNPE
>IEDB(Cont_neg):351899
PKETPVETTTMKNTT
>IEDB(Cont_neg):254498
ANAPKERKDPVTLVF
>IEDB(Cont_neg):323877
KTEIEIEPKDQALPV
>IEDB(Cont_neg):255504
APLAPFSWCLLHKRF
>IEDB(Cont_neg):196703
NPSLKEGKTIEVISK
>IEDB(Cont_neg):944473
MAGWRAAGSGLCLFV
>IEDB(Cont_neg):536103
GWYRPPFSRVVHLYR
>IEDB(Cont_neg):282255
ELKNSQNQKKVTNEA
>IEDB(Cont_neg):290774
FKQVVLSSSGGCIQQ
>IEDB(Cont_neg):434606
ESVAAKNLQEAEEWYKS
>IEDB(Cont_neg):741632
LAGTPASGTPRLPPPPAPPR
>IEDB(Cont_neg):300899
GLYTSAAEGEVEEVA
>IEDB(Cont_neg):314743
ISSSGHIGEGDADRS
>IEDB(Cont_neg):779962
FGQNAQFHYLYRSGFCIHVQ
>IEDB(Cont_neg):278426
EEVFVSYESVDGLTL
>IEDB(Cont_neg):249861
AFMLENTQRLRQGTT
>IEDB(Cont_neg):1087742
TKAYNVTQAFGRRGPEQT
>IEDB(Cont_neg):309649
HRRGLTLESEEFLSL
>IEDB(Cont_neg):380202
SHGDSDGSTAVSHTT
>IEDB(Cont_neg):314276
IRREVAERYEIEELE
>IEDB(Cont_neg):298283
GGRGGVAGPGVRGRR
>IEDB(Cont_neg):167423
TLTRAKFEELNMDLFRSTMK
>IEDB(Cont_neg):308572
HIITCGYDPHLFLWR
>IEDB(Cont_neg):329443
LKDEQHRHKARKQEL
>IEDB(Cont_neg):32380
KMPLYVAGHKTID
>IEDB(Cont_neg):373808
RTRETNETGDSDGST
>IEDB(Cont_neg):346452
NSQTKSVASIAANQH
>IEDB(Cont_neg):591451
GEVCYSPEKTAEIRG
>IEDB(Cont_neg):853880
KSTVLQSFLKKMEDN
>IEDB(Cont_neg):257161
ARRKWAGADVRGAAG
>IEDB(Cont_neg):371054
RPDHYFYFLMVLFFV
>IEDB(Cont_neg):548504
SLSKTLKDARDKIVEGTLYSNVSD
>IEDB(Cont_neg):339154
MLRQLRQLCCALLLL
>IEDB(Cont_neg):247955
ADSSEKMADPSSSER
>IEDB(Cont_neg):323148
KSAPDSIDTAAANSE
>IEDB(Cont_neg):47687
PGIYYKGKIIFLGYGG
>IEDB(Cont_neg):414611
WMDVSWSCASFGWQM
>IEDB(Cont_neg):300790
GLSSKVGSTLVLSIV
>IEDB(Cont_neg):287440
ETPIKTTAIANADDS
>IEDB(Cont_neg):297948
GGLQLSLRSRAELRK
>IEDB(Cont_neg):63403
TEILSLFGPSLRDPI
>IEDB(Cont_neg):278630
EFGNDFMTAFIGEAM
>IEDB(Cont_neg):137312
VKPSVAWWHDDKSGI
>IEDB(Cont_neg):346577
NSTNGNMEHEFVQHD
>IEDB(Cont_neg):410158
VQNTVETGIPSRSLS
>IEDB(Cont_neg):332831
LPSSDKDSTQGQGLK
>IEDB(Cont_neg):308444
HHARVLILQRHIAVA
>IEDB(Cont_neg):339282
MMLRRVLCVLLFALC
>IEDB(Cont_neg):262476
CGEATLELVARELAS
>IEDB(Cont_neg):308933
HLQRLVQEARDQAAL
>IEDB(Cont_neg):315377
IVEVSVATQGPYTFV
>IEDB(Cont_neg):853953
LADLTDEEFKM
>IEDB(Cont_neg):257481
ASAVEECVCQGMDGA
>IEDB(Cont_neg):256616
AQTEKRQSGDKEKVG
>IEDB(Cont_neg):535881
GATLKITLDNAYMEK
>IEDB(Cont_neg):306973
GVYARDRDSNELVGS
>IEDB(Cont_neg):1087159
GSFVRDRPPAYA
>IEDB(Cont_neg):1065665
VRALVQKCSLSNVGS
>IEDB(Cont_neg):279300
EGKERREVGNILLNL
>IEDB(Cont_neg):756139
LTSEEEARLKKSADT
>IEDB(Cont_neg):270096
DNTKRIPAEAAATTN
>IEDB(Cont_neg):288367
EVPTLHASNAFATHF
>IEDB(Cont_neg):350610
PGEERALLEDHSDQP
>IEDB(Cont_neg):256484
AQQSQLNKVRGSPPG
>IEDB(Cont_neg):310554
HVVSNDGVRVFVTLF
>IEDB(Cont_neg):276318
EECLESTYSPDILAG
>IEDB(Cont_neg):339579
MPIPDEKPLPIAVVK
>IEDB(Cont_neg):253456
ALIADAYASRKDDND
>IEDB(Cont_neg):307209
GYSVGTPSDTIEVVL
>IEDB(Cont_neg):947258
ENSYSKWAGLLSPCDA
>IEDB(Cont_neg):276330
EECVRQGMDGVRAVL
>IEDB(Cont_neg):273361
DWLKVFVSLKQNGEM
>IEDB(Cont_neg):315147
ITQSGEIKTPSSTTP
>IEDB(Cont_neg):856230
SLADVPLPKGVQMTV
>IEDB(Cont_neg):291133
FLSEFPVSVNVSAVT
>IEDB(Cont_neg):371062
RPDQPIAKISNLGVM
>IEDB(Cont_neg):741865
QIRCRFRNSTRMEFRLQIWR
>IEDB(Cont_neg):290079
FGDGAFGGSTFAGGG
>IEDB(Cont_neg):985322
VPVARAPGVTYGKRELTVKL
>IEDB(Cont_neg):254158
ALYTKVEILTRLLEE
>IEDB(Cont_neg):254683
ANKANLPNVTAEGEK
>IEDB(Cont_neg):281935
ELAREKRKNIVVEQR
>IEDB(Cont_neg):347833
NYIGDSEETIDTSTP
>IEDB(Cont_neg):305669
GTQVPPSATEPSSRE
>IEDB(Cont_neg):260615
AVLTRQEESDGNPEA
>IEDB(Cont_neg):192770
VSLVSSLWSMIWPQ
>IEDB(Cont_neg):400404
TTGGRGGTASGPSVD
>IEDB(Cont_neg):267216
DGAASSSKRHLQQEE
>IEDB(Cont_neg):780192
VEKILKNLIKLISALVIVIR
>IEDB(Cont_neg):283075
ENAELYGIETLQLDV
>IEDB(Cont_neg):261325
AWRRIQELERVLQRL
>IEDB(Cont_neg):333764
LRDEFENQIQRASGN
>IEDB(Cont_neg):282142
ELGFIQEALQRESVT
>IEDB(Cont_neg):278323
EETPGPVSTSDNDGD
>IEDB(Cont_neg):309300
HPKEVVDESFRFLWF
>IEDB(Cont_neg):333676
LRAENEELRAEHEHK
>IEDB(Cont_neg):161296
WHYPCTINYTIFKVRMYVGG
>IEDB(Cont_neg):363857
QRMPIHAVAPKLADQ
>IEDB(Cont_neg):62443
SWFITQRNFFSPQIITT
>IEDB(Cont_neg):509673
GLAYVGSMCDPKRST
>IEDB(Cont_neg):312802
IKVSLAEQEEISDDD
>IEDB(Cont_neg):755824
KLIAPVAEEEATVPN
>IEDB(Cont_neg):266728
DENINSSSEFRQTHD
>IEDB(Cont_neg):270294
DPKKKESKESQDQNT
>IEDB(Cont_neg):259693
ATSKRVDNIVKWEPN
>IEDB(Cont_neg):354326
PPPPPPPPGPPQPPG
>IEDB(Cont_neg):918502
DSDDGKFISQVSEEV
>IEDB(Cont_neg):292620
FTSVADFETTVPRVI
>IEDB(Cont_neg):323227
KSEGGSSMSEGSSQE
>IEDB(Cont_neg):919205
QNVKANGDAAGVSGE
>IEDB(Cont_neg):300592
GLNSRTVGIVLIVLG
>IEDB(Cont_neg):755117
FKFIIPNVVKYSPNC
>IEDB(Cont_neg):420834
DNNENLRLITLAIPV
>IEDB(Cont_neg):337588
LYVKNFDDTVTSERL
>IEDB(Cont_neg):332743
LPQQQEIGAATTPIQ
>IEDB(Cont_neg):290279
FGRAMNDYCSEGGGN
>IEDB(Cont_neg):324884
KWSDPVPIGALLECG
>IEDB(Cont_neg):170333
ALVERTPHVPYRESK
>IEDB(Cont_neg):919070
NGLEEQAPSDSNEGE
>IEDB(Cont_neg):290573
FILIFFSLFSAFKDA
>IEDB(Cont_neg):285881
ESAKDKNALCTNATA
>IEDB(Cont_neg):283275
ENESKIIEAALRLPW
>IEDB(Cont_neg):417415
YSMLIMLVALIVEPL
>IEDB(Cont_neg):292439
FTDDSTRRDGDDDEF
>IEDB(Cont_neg):103242
GTPCALGSAKSNMGH
>IEDB(Cont_neg):268700
DKCKDSVNRYVADVT
>IEDB(Cont_neg):267155
DFRLHCAVRLHCYPV
>IEDB(Cont_neg):252537
AKKIEKRRRIQCLTG
>IEDB(Cont_neg):270404
DPPSSPLTFSFNDGS
>IEDB(Cont_neg):305437
GTLAPRQRLKALMPL
>IEDB(Cont_neg):260757
AVPSLSKSGSGGAQN
>IEDB(Cont_neg):406957
VKATSPLLLLVVACA
>IEDB(Cont_neg):196864
VAQKETMVIALGDKN
>IEDB(Cont_neg):290641
FITATIDGKKVILLT
>IEDB(Cont_neg):254984
ANVGKQGDVTVFFGL
>IEDB(Cont_neg):262433
CGAGGVYARDRDNKS
>IEDB(Cont_neg):332241
LPDELLKRVYREETG
>IEDB(Cont_neg):315738
IYRGLRLSMSIHTGD
>IEDB(Cont_neg):249569
AEVAAQFVGKDGATF
>IEDB(Cont_neg):403527
VCALCVLWCVAGGVY
>IEDB(Cont_neg):364641
QSTSDANDTANSEAE
>IEDB(Cont_neg):245087
AADQSASVTSSGASS
>IEDB(Cont_neg):7869
DDSFKTQFAALGGWGLHQPP
>IEDB(Cont_neg):285713
ERSLHPSHVGSVLPN
>IEDB(Cont_neg):421501
PQHPERERQQHGEKE
>IEDB(Cont_neg):854357
LSHLADEEAEI
>IEDB(Cont_neg):517752
GYGHVAVVVEVQSAS
>IEDB(Cont_neg):745598
LDDKTVQYTLNQPESYWNSK
>IEDB(Cont_neg):245561
AAGKAAATATEAAEA
>IEDB(Cont_neg):252227
AKAMGQTSAFLNAKA
>IEDB(Cont_neg):257001
ARLHAAANPHATFGV
>IEDB(Cont_neg):245828
AAKDNALGKCSSIAS
>IEDB(Cont_neg):277205
EEGKKEEKKLYCSYE
>IEDB(Cont_neg):285255
ERGIDLGKRLEKIDN
>IEDB(Cont_neg):755757
KFCGMFCPVEGSSEN
>IEDB(Cont_neg):268119
DGTACGNITSSSTAQ
>IEDB(Cont_neg):393131
TFAALRLDRDVPDLD
>IEDB(Cont_neg):321613
KNTKKETIPTAITTD
>IEDB(Cont_neg):251396
AHALAPGSSRVELFK
>IEDB(Cont_neg):173243
SLAFWKTDASDVKPC
>IEDB(Cont_neg):171805
KKVVESKKKAVQRLE
>IEDB(Cont_neg):258779
ATAGAAPGGSVVGKA
>IEDB(Cont_neg):370422
RMALINAVEAAEAGE
>IEDB(Cont_neg):331392
LLVCALYVLWCGAGG
>IEDB(Cont_neg):944296
FLRGRGLDAPAVRRA
>IEDB(Cont_neg):355763
PRWILVNCTSRSLYI
>IEDB(Cont_neg):299536
GKATALAAATLLALL
>IEDB(Cont_neg):514460
EELKKLEASGYIGSA
>IEDB(Cont_neg):287587
ETREDARPPPPPPPP
>IEDB(Cont_neg):300973
GMGLIGVVTRPMAGL
>IEDB(Cont_neg):374596
RVWSNPLAGSGLHIQ
>IEDB(Cont_neg):640477
ANSKLVIITAGARQQ
>IEDB(Cont_neg):304927
GSVEKGRPISFQAEV
>IEDB(Cont_neg):512215
ATVQTDKVDGKLFAL
>IEDB(Cont_neg):285753
ERTNESGDVEVPSQS
>IEDB(Cont_neg):344767
NNCNPSGTGSASAAQ
>IEDB(Cont_neg):380976
SKAPTPEDARSPGGP
>IEDB(Cont_neg):312487
IIQPRRLLVLGWACL
>IEDB(Cont_neg):333107
LQELSLGDPEKLSEG
>IEDB(Cont_neg):39721
LSTTGEIPFYGKAIPL
>IEDB(Cont_neg):237860
NQANKETQNNSNVQQDSQTK
>IEDB(Cont_neg):324460
KVEELQNQLKEERKK
>IEDB(Cont_neg):283350
ENGTRLWNEHVVARA
>IEDB(Cont_neg):537118
NLGELSRTTSEDNEV
>IEDB(Cont_neg):399429
TSLWWPVEVISREGN
>IEDB(Cont_neg):277908
EEPKKTGDKKSLSHE
>IEDB(Cont_neg):780174
TLALIGCHGSPWAWIKAKTA
>IEDB(Cont_neg):152107
SALYAAYYHHQI
>IEDB(Cont_neg):353869
PPEVTVSGTEGAAEE
>IEDB(Cont_neg):252426
AKFNRAQYVSLMRTV
>IEDB(Cont_neg):918834
ISLMNTLQVSGSGSG
>IEDB(Cont_neg):277789
EENATESVVPKKTAR
>IEDB(Cont_neg):483425
QLQCAAIHSVVHSIIMQQQQQ
>IEDB(Cont_neg):303441
GRSPEAVAESLVEKY
>IEDB(Cont_neg):851601
DGSKKYYIHLETKIG
>IEDB(Cont_neg):271428
DSGAFFLDLTSELQR
>IEDB(Cont_neg):292278
FSPPLLRNYYGEDEL
>IEDB(Cont_neg):285553
ERQEQKQRRDQYKAE
>IEDB(Cont_neg):283733
ENTLPGEIAEGNLPS
>IEDB(Cont_neg):300781
GLSRKTTPSTLRQSL
>IEDB(Cont_neg):336522
LVEVEGPPGPKKWHL
>IEDB(Cont_neg):364289
QSGGADNNAFVVGVA
>IEDB(Cont_neg):21132
GLSPAITRHIVKWE
>IEDB(Cont_neg):310164
HTQNPEEIPPGKKLN
>IEDB(Cont_neg):297773
GGHVTVTNVMLYNEE
>IEDB(Cont_neg):291441
FNTKTSVTHYYRRIL
>IEDB(Cont_neg):301251
GNEQVILNASILNVF
>IEDB(Cont_neg):305244
GTEVHPPPPQEHHSP
>IEDB(Cont_neg):173016
RIANFKIEPPGLFRG
>IEDB(Cont_neg):309941
HSSGTSNAGASGGSA
>IEDB(Cont_neg):227306
KNSQKGQHIEGRQTQ
>IEDB(Cont_neg):236560
KRVVLDGSAATPLTR
>IEDB(Cont_neg):360195
QGEPTAAGGGRGSTN
>IEDB(Cont_neg):288374
EVQAETDTDSLDGPL
>IEDB(Cont_neg):952148
GSQHSGMIVNDTGHETDE
>IEDB(Cont_neg):855125
PGNKKLHSKLDTCNS
>IEDB(Cont_neg):279473
EGNGEDTKATTVTAN
>IEDB(Cont_neg):537097
NGTSSQDTAVTDSKR
>IEDB(Cont_neg):283047
EMVELLNDLYGVMEK
>IEDB(Cont_neg):340717
MYLTAKCNASCNSSV
>IEDB(Cont_neg):265383
DDADTDTDKGIPNND
>IEDB(Cont_neg):314713
ISSAEASKQRLSELK
>IEDB(Cont_neg):334615
LSAPEQSPNAKTELE
>IEDB(Cont_neg):330071
LLCSVGLELCGVVIE
>IEDB(Cont_neg):311465
IEDYGDFVEDFCEAA
>IEDB(Cont_neg):272888
DVGEEEDLGPLHRAR
>IEDB(Cont_neg):321187
KNATSKSGDSDGSTA
>IEDB(Cont_neg):517541
GSLTFLDVTGNQLTS
>IEDB(Cont_neg):253063
ALCPSEPAHALAPGS
>IEDB(Cont_neg):302726
GQPRSNEPPPPPASG
>IEDB(Cont_neg):412673
VVADPPPPPAAAPLQ
>IEDB(Cont_neg):512070
ASQDYNRANVLEKEL
>IEDB(Cont_neg):313171
ILTRENESAYSELIE
>IEDB(Cont_neg):306955
GVVVFGTEPRIPDYE
>IEDB(Cont_neg):944754
TPRAPQLVAQLRGFL
>IEDB(Cont_neg):944728
TAASAAVESATPTAN
>IEDB(Cont_neg):95900
TEGWVKPSLKFI
>IEDB(Cont_neg):754910
EESIKETERFVSEML
>IEDB(Cont_neg):394505
TICIVANLSGLELCL
>IEDB(Cont_neg):510582
AAENRTIEDQYHCSL
>IEDB(Cont_neg):323055
KRTPRGESPARPAWN
>IEDB(Cont_neg):305076
GTAPRTLEKTEDLPG
>IEDB(Cont_neg):268807
DKGKEPLYPKFWAQF
>IEDB(Cont_neg):178363
VTPQPQELTEDLN
>IEDB(Cont_neg):536745
LKKHEAFETDFTVHK
>IEDB(Cont_neg):340748
MYYNILAKYNSYGDV
>IEDB(Cont_neg):245789
AAKAAEEATAAKDEA
>IEDB(Cont_neg):324052
KTLRGSVEEPALAVS
>IEDB(Cont_neg):388879
SVDQSSSSSSSSGSP
>IEDB(Cont_neg):536704
LGGRDSRSGSPMARR
>IEDB(Cont_neg):314742
ISSSENNGGKNKKGD
>IEDB(Cont_neg):535330
DIRKDLYANTVLSGG
>IEDB(Cont_neg):410699
VRQGEPTAAGGGRGS
>IEDB(Cont_neg):173075
RNGEPLIAAIQDFLT
>IEDB(Cont_neg):303953
GSGAMKFFQEPIAGL
>IEDB(Cont_neg):270917
DRGSKEQEGTVEQAA
>IEDB(Cont_neg):158671
AFFAKVGLASKSSDD
>IEDB(Cont_neg):921932
VNIVVTHCGDVTLTDC
>IEDB(Cont_neg):259280
ATKNTTAMSGDSDSS
>IEDB(Cont_neg):256610
AQSVSTTVPGQYYHP
>IEDB(Cont_neg):320924
KLTPQYKLKITDFGL
>IEDB(Cont_neg):136492
LSAQQVQAPVKLYSDWLSVG
>IEDB(Cont_neg):394828
TKADVWALGILTYRM
>IEDB(Cont_neg):292261
FSNPKLGGLPNTLMD
>IEDB(Cont_neg):332473
LPKGEKDTRSPQPPQ
>IEDB(Cont_neg):330870
LLMMMVEREFLCSWQ
>IEDB(Cont_neg):330471
LLLEDMRKENEYLRT
>IEDB(Cont_neg):412262
VTKQQLQKPQSEMEP
>IEDB(Cont_neg):310949
IANSDGSTAVSHTTS
>IEDB(Cont_neg):266391
DEENLILNWYFLIRE
>IEDB(Cont_neg):269491
DLRLRGTRAPWWGAR
>IEDB(Cont_neg):98105
HRNESNKWTCAA
>IEDB(Cont_neg):357034
PTEIHEPTGLSSASS
>IEDB(Cont_neg):331669
LMLNRRGNLLDDWYS
>IEDB(Cont_neg):178280
LNDALSLRTEARA
>IEDB(Cont_neg):248604
AEETTTPEEVTEAIE
>IEDB(Cont_neg):357963
PVPAFTFAGAERFAE
>IEDB(Cont_neg):128927
IGYPTVASVPHSIIN
>IEDB(Cont_neg):297880
GGKPPETKGNNSHNT
>IEDB(Cont_neg):536018
GNSLRGIVKHLEGLS
>IEDB(Cont_neg):947595
TFDGYVGWGCGGGKSR
>IEDB(Cont_neg):171635
KAKKAAGAKKAVKKT
>IEDB(Cont_neg):695207
LFMAILIWMYFHGPR
>IEDB(Cont_neg):374734
RYCAVVESAQKADVV
>IEDB(Cont_neg):336449
LVDFESLLTSVVLPG
>IEDB(Cont_neg):321659
KNVIRLLPTLEQQFF
>IEDB(Cont_neg):524273
QLASKAEAAKAANEQ
>IEDB(Cont_neg):535232
CVDSGRLPRVTWISM
>IEDB(Cont_neg):345438
NPSDTGDVSDSQTHA
>IEDB(Cont_neg):252058
AIVGAQFNGSVGSGS
>IEDB(Cont_neg):346324
NSLHHVRNAARRFFA
>IEDB(Cont_neg):288219
EVLCPYGIELRLCYG
>IEDB(Cont_neg):122383
GPTSSISALCSYFFDE
>IEDB(Cont_neg):12082
EFTKDTQTGMSGQTA
>IEDB(Cont_neg):372148
RRGMDGVRAFGDGHR
>IEDB(Cont_neg):171586
ITAQLDKDDDADYAR
>IEDB(Cont_neg):252612
AKMADALQELAKFEQ
>IEDB(Cont_neg):854695
MVEQPQVRRFSQ
>IEDB(Cont_neg):288369
EVPTVVVDFTLKRFA
>IEDB(Cont_neg):304251
GSKSPSGSLETTLQA
>IEDB(Cont_neg):246880
AATKLPGAETPTAGT
>IEDB(Cont_neg):279982
EHALTLPPLHGFHLS
>IEDB(Cont_neg):338100
MEAAIKPQSAPDSID
>IEDB(Cont_neg):330125
LLDVYLNPKSSEDLR
>IEDB(Cont_neg):341932
NDSSTAFSHTTSPLL
>IEDB(Cont_neg):558413
DVNVFHIFLQMSVWRP
>IEDB(Cont_neg):282771
ELVVNNIVVKVRSVH
>IEDB(Cont_neg):267721
DGLEDRNTDDAPTAS
>IEDB(Cont_neg):278517
EEYDSSEENMENEKV
>IEDB(Cont_neg):268205
DGVHVDKQTFSMLKR
>IEDB(Cont_neg):278113
EERRFTRQMSRLEPW
>IEDB(Cont_neg):150182
ELCAVFRADPGRSGP
>IEDB(Cont_neg):271613
DSLVKKDKTAPGSEP
>IEDB(Cont_neg):247478
ADDVCRFSGITWKPG
>IEDB(Cont_neg):309714
HSANAKNEAQKAEIQ
>IEDB(Cont_neg):278174
EESEDISAPYKSKRE
>IEDB(Cont_neg):946504
KSVTENKISDQDLNR
>IEDB(Cont_neg):288589
EVVDKGAIPPLVLCV
>IEDB(Cont_neg):334106
LRLKVTCDKKGDVYT
>IEDB(Cont_neg):290608
FIPVTFTALTQISRS
>IEDB(Cont_neg):317564
KEEEAQLKAERTAMY
>IEDB(Cont_neg):266546
DEIKDQQDQQHEHSA
>IEDB(Cont_neg):150238
GGQGGSCPRAAPVHLGALTT
>IEDB(Cont_neg):138342
DPPVPLNMACHKTES
>IEDB(Cont_neg):918439
DADFIGQGKKIITKG
>IEDB(Cont_neg):303657
GSALLSDSAAVTAPA
>IEDB(Cont_neg):344750
NNAPESDDAGRKEKQ
>IEDB(Cont_neg):522083
LSGTSMSAPLVAGIM
>IEDB(Cont_neg):288692
EWQGKLLMVTSGSFI
>IEDB(Cont_neg):320357
KKTTTGDSSTAVSHT
>IEDB(Cont_neg):694890
HSHDSGHDGIDPHLP
>IEDB(Cont_neg):535000
AKASQRRQDLEDSLQ
>IEDB(Cont_neg):268728
DKDSTQGQELKSPAA
>IEDB(Cont_neg):227339
LGVATAHGSTLAGVN
>IEDB(Cont_neg):252339
AKEAKQVIPASSSSM
>IEDB(Cont_neg):272641
DTVQQVQNAQRGLES
>IEDB(Cont_neg):391253
TATTGDSDSSTAASH
>IEDB(Cont_neg):39694
LSTESMMSRIAAGDLESSVD
>IEDB(Cont_neg):512194
ATSQARGYISGNQYI
>IEDB(Cont_neg):292490
FTGTDTPENAPSPAA
>IEDB(Cont_neg):300049
GKRHLSNAAELRFSS
>IEDB(Cont_neg):170367
AQMEPGSAVGALCAQ
>IEDB(Cont_neg):388435
STSGSGDHVQNREDK
>IEDB(Cont_neg):135248
QVEALPDKSQANPNN
>IEDB(Cont_neg):373588
RTGAETRQLPVAVQE
>IEDB(Cont_neg):256188
AQEQHDEHDRQNDQH
>IEDB(Cont_neg):299784
GKHSENTITGGPVPS
>IEDB(Cont_neg):170600
DLQNKTQELETTQKH
>IEDB(Cont_neg):173814
WTPGVKRNGFPVALA
>IEDB(Cont_neg):280088
EHLEDKFIRQQQSYE
>IEDB(Cont_neg):416857
YNIPLPPVRTAAKMF
>IEDB(Cont_neg):282785
ELYEGKERREVGNIL
>IEDB(Cont_neg):229522
TEEKAEEERKASEEE
>IEDB(Cont_neg):246361
AAPSEEGQERENVTP
>IEDB(Cont_neg):187900
NNQLDQTPRVFYLAGN
>IEDB(Cont_neg):779963
FHDIFEGNKEPAVLHSKDPR
>IEDB(Cont_neg):755900
KVEIRRASGKEALQN
>IEDB(Cont_neg):262015
CDEALTKGLVGLLSN
>IEDB(Cont_neg):273001
DVLHHFRPVGAEKKR
>IEDB(Cont_neg):246662
AASLPSGGTNNLQGN
>IEDB(Cont_neg):955674
SLSIEAPWGAINVQST
>IEDB(Cont_neg):303362
GRRGFSAGSRQTSIS
>IEDB(Cont_neg):246134
AAMTKVVKVTKRKAY
>IEDB(Cont_neg):768441
GENADKFFIFPNYTI
>IEDB(Cont_neg):304383
GSNLNNSASDSGNPS
>IEDB(Cont_neg):266324
DEEEEALQGPVEAEG
>IEDB(Cont_neg):248902
AEKRKAAEAVETEKR
>IEDB(Cont_neg):918371
AFSMYNDSIDEDADS
>IEDB(Cont_neg):333404
LQQFQQKNKHIQKTE
>IEDB(Cont_neg):268926
DKNIVRTNATANTDA
>IEDB(Cont_neg):362522
QPEVDEKKETEKSLP
>IEDB(Cont_neg):322773
KRGVKPDKQAEYWRM
>IEDB(Cont_neg):251929
AIQHPFFHTVSHGIL
>IEDB(Cont_neg):330583
LLLLLLLVTATATAC
>IEDB(Cont_neg):323037
KRTAGKDNAHNEAET
>IEDB(Cont_neg):313279
IMRLLGERITKITPS
>IEDB(Cont_neg):281857
EKVSAELFENFFFSN
>IEDB(Cont_neg):538218
VGAVVAFAILIAIVC
>IEDB(Cont_neg):253421
ALGTVGIAEGEFVFE
>IEDB(Cont_neg):335618
LTAFLGGYDDEAVME
>IEDB(Cont_neg):530513
YSLNYNELEVLAKNG
>IEDB(Cont_neg):249114
AENRGFFGKYGLIDY
>IEDB(Cont_neg):281103
EKHKEGATPPMHKLF
>IEDB(Cont_neg):291224
FLVSTPGNGNISDEQ
>IEDB(Cont_neg):196322
ADYGNYAPAYIFAAV
>IEDB(Cont_neg):314379
ISAASNAANDDADTD
>IEDB(Cont_neg):854032
LETFRQRQPIVIAQD
>IEDB(Cont_neg):373497
RTASLTLSPSSSSLI
>IEDB(Cont_neg):340455
MTSSGKKGGEVVGFS
>IEDB(Cont_neg):1334791
ETTIMNAITSLSYQI
>IEDB(Cont_neg):250304
AGELLSQALGNREWV
>IEDB(Cont_neg):236634
TTSHFLDTVGLATVS
>IEDB(Cont_neg):62770
TAAAIQLKCSDSMPCKDIKL
>IEDB(Cont_neg):260039
AVAEVDETDDKIDYN
>IEDB(Cont_neg):332507
LPLDGPVAFAVAMSN
>IEDB(Cont_neg):512147
ATFSTEDRRLTLASK
>IEDB(Cont_neg):286906
ETARTTTFAPPSTVD
>IEDB(Cont_neg):919050
MSSFLNGLLTNQSNN
>IEDB(Cont_neg):252204
AKAFPVKYVYGLLTP
>IEDB(Cont_neg):159021
NHKAFFAKVGLASKS
>IEDB(Cont_neg):291712
FQEEDTINGEGHQQT
>IEDB(Cont_neg):251084
AGSGGDAAPVPKEME
>IEDB(Cont_neg):695157
LALLFWLYIVLSNWT
>IEDB(Cont_neg):653729
TTSYSFANTNTNTNS
>IEDB(Cont_neg):515305
ERRELNLAFLAEHAA
>IEDB(Cont_neg):178686
DQMDIDDGGKIDVQG
>IEDB(Cont_neg):286267
ESKNNGGETTPPPLT
>IEDB(Cont_neg):321833
KPFAMDVRNGNSRTR
>IEDB(Cont_neg):255578
APNESFQCMLHPSVC
>IEDB(Cont_neg):26787
IKFDFSTGLIIQGLKLMNSP
>IEDB(Cont_neg):293607
GAGGGQGAAGAGAPS
>IEDB(Cont_neg):321815
KPEPETASVPEEHRG
>IEDB(Cont_neg):389871
SYLVQEDALMTVHLR
>IEDB(Cont_neg):299011
GHVLPLDSSSADGPS
>IEDB(Cont_neg):354817
PQAPSVDSHGGGGTD
>IEDB(Cont_neg):94922
RVEESRARLTKLQED
>IEDB(Cont_neg):372294
RRLLPPLPSPDTLSE
>IEDB(Cont_neg):409562
VPMEALLAHLCKLPS
>IEDB(Cont_neg):260802
AVQSDAGTEGNPTAN
>IEDB(Cont_neg):265581
DDEAKRKKELEEQNK
>IEDB(Cont_neg):257732
ASGANAKSFVTHHNA
>IEDB(Cont_neg):70214
VNVHSSLRDILN
>IEDB(Cont_neg):334279
LRRECAEAFGRRTEG
>IEDB(Cont_neg):364815
QTGDGGHEVSNENVV
>IEDB(Cont_neg):374550
RVVFATSLPHWNDDK
>IEDB(Cont_neg):182122
FHPCYLDWESEPGLA
>IEDB(Cont_neg):265780
DDKNAEHLSSSDLSL
>IEDB(Cont_neg):3774
APRDSPNTDGIDIFASKNFH
>IEDB(Cont_neg):1335006
LRSINLDDTQNRKSC
>IEDB(Cont_neg):946847
RPPASLQYRFARIAI
>IEDB(Cont_neg):854576
MLRGRWGKDTSSIKI
>IEDB(Cont_neg):322807
KRKAAEATKAAEAEK
>IEDB(Cont_neg):854035
LEVVFIFRRLYGY
>IEDB(Cont_neg):253485
ALISAPPPFISTGSN
>IEDB(Cont_neg):367527
REPETASVPEEHRGS
>IEDB(Cont_neg):103481
PITRDLWPAPYLVMD
>IEDB(Cont_neg):372586
RRSKMVEYRAHLAKQ
>IEDB(Cont_neg):134863
ALPDKSQANPNNSLQ
>IEDB(Cont_neg):248564
AEENGVDEREADCVV
>IEDB(Cont_neg):919258
SASQDGGNSVGINNF
>IEDB(Cont_neg):332249
LPDLKGGTTGSPAEV
>IEDB(Cont_neg):248364
AEDGENSRNHERLSE
>IEDB(Cont_neg):388050
STKQLEGEAPLINAD
>IEDB(Cont_neg):261727
CALCVLWCGAVFGHA
>IEDB(Cont_neg):267062
DFFITDRVVEPTFVM
>IEDB(Cont_neg):512364
AYTYMDEDLPTTEYI
>IEDB(Cont_neg):526148
SKEVEVTKESQTLGL
>IEDB(Cont_neg):386142
SSEVSRSSEASGKGG
>IEDB(Cont_neg):284735
EQPNLSPGAAGASNK
>IEDB(Cont_neg):420969
FETLFKNQYGRIRVL
>IEDB(Cont_neg):309748
HSEIDFRAVALWHER
>IEDB(Cont_neg):326254
LDAFKREYSNTDTRT
>IEDB(Cont_neg):172840
QETINTLKSKISEEV
>IEDB(Cont_neg):262575
CGLSGMALNDYCSEG
>IEDB(Cont_neg):538380
VYYNEATGGKYVPRA
>IEDB(Cont_neg):233988
YTRQEIKDSGLLDYT
>IEDB(Cont_neg):258512
ASSTESENTEPQQEI
>IEDB(Cont_neg):300747
GLSGGPGLSQDTKEK
>IEDB(Cont_neg):409967
VQEEDDNSGKAGKAQ
>IEDB(Cont_neg):374178
RVIPGFMIQGGDTTR
>IEDB(Cont_neg):394940
TKEEPDEEEVKKAAQ
>IEDB(Cont_neg):356534
PSRPDPPQDTEESLP
>IEDB(Cont_neg):346833
NTFLASLFNQRRYMV
>IEDB(Cont_neg):755912
KYATPAPSAKSSPSK
>IEDB(Cont_neg):137291
SIPQPSPLRVLLGTSLTIPCYFID
>IEDB(Cont_neg):170360
AQCIDGTIEVPKCFK
>IEDB(Cont_neg):263264
CPYGIELRLCYGDVY
>IEDB(Cont_neg):321871
KPGSNENALYTKVEI
>IEDB(Cont_neg):336748
LVMRKLDPESSGFVS
>IEDB(Cont_neg):399691
TSQSPSPSGSETSGS
>IEDB(Cont_neg):244700
AAAKAAAAAKAAAAA
>IEDB(Cont_neg):335211
LSPPPGSVHGDQGGV
>IEDB(Cont_neg):372609
RRSTSPNSRMNAHTA
>IEDB(Cont_neg):263660
CTANTPWLDGKHVVF
>IEDB(Cont_neg):249445
AETAAKEAEAAAEAA
>IEDB(Cont_neg):514786
EKELEEKKEALELAI
>IEDB(Cont_neg):263685
CTHFLSLIRGGVQVV
>IEDB(Cont_neg):251889
AIPDMLEKSSLRLSY
>IEDB(Cont_neg):171024
FGGGPNATITTSLKS
>IEDB(Cont_neg):524630
QVDDKSTDHSKSTDH
>IEDB(Cont_neg):70047
VNAIVFKGLWEK
>IEDB(Cont_neg):389131
SVKPIPGEVPDGQDS
>IEDB(Cont_neg):261113
AVTTVGLAGFLSHSA
>IEDB(Cont_neg):1334708
ALGVLRTSATGRVFF
>IEDB(Cont_neg):297792
GGIKTPSSTTPPSVK
>IEDB(Cont_neg):288662
EWHSGVPTNSSRTPH
>IEDB(Cont_neg):285344
ERKKITNIMKNKGVR
>IEDB(Cont_neg):409330
VPENATNKTSNTETT
>IEDB(Cont_neg):262477
CGECLETLYLRKLYL
>IEDB(Cont_neg):918368
AEFEEADVEEGAEAD
>IEDB(Cont_neg):410055
VQHLDAHTGRCIAMQ
>IEDB(Cont_neg):57501
SEKIITRADGTR
>IEDB(Cont_neg):688787
AEAQPAAAAAGGATV
>IEDB(Cont_neg):397077
TPENSDGSTSVSHTT
>IEDB(Cont_neg):340297
MSYFEVWSQKRKAED
>IEDB(Cont_neg):364009
QRRVEEGLETLGDGE
>IEDB(Cont_neg):336505
LVEPAPRLGDELSPK
>IEDB(Cont_neg):311947
IGEPHTIPMKVTGKC
>IEDB(Cont_neg):254071
ALTYVEYPIHDISSR
>IEDB(Cont_neg):298258
GGREEKEREDAVSAG
>IEDB(Cont_neg):336950
LVTGLRIEIDFREER
>IEDB(Cont_neg):741781
PAFETAGTYLRLVKINDWTE
>IEDB(Cont_neg):330170
LLELVSRFVYTSGDG
>IEDB(Cont_neg):60694
SRHIPYLAEGQQIAEQFRQK
>IEDB(Cont_neg):260805
AVQSTELYSGTSAVN
>IEDB(Cont_neg):946993
TLKQDILEEIKAACQ
>IEDB(Cont_neg):511096
AIDQASRDYHRATAL
>IEDB(Cont_neg):512210
ATVKTADQQDKEMPV
>IEDB(Cont_neg):272696
DVAFIDPIYLQPRIS
>IEDB(Cont_neg):383399
SPAKIPAGTTSGTGH
>IEDB(Cont_neg):287448
ETPKATIGRTSTEDE
>IEDB(Cont_neg):257046
ARMSISPAIARFVVE
>IEDB(Cont_neg):331305
LLTVLNGVGSAAGRL
>IEDB(Cont_neg):257567
ASDSCLKRAVYNISG
>IEDB(Cont_neg):252961
ALAAGVPAYSGGEEN
>IEDB(Cont_neg):266696
DELVRPLLRDMASGT
>IEDB(Cont_neg):305857
GTTTLDSVKDAVASG
>IEDB(Cont_neg):261453
AYLFRSDGTIVACSD
>IEDB(Cont_neg):537244
PIQIITLRDYIPRIL
>IEDB(Cont_neg):308697
HKGVSLVILLLLGIW
>IEDB(Cont_neg):100633
VTANFTNANNGHAL
>IEDB(Cont_neg):322144
KPTNPAQPLATGEKI
>IEDB(Cont_neg):332973
LQAANKSRLKHQSDL
>IEDB(Cont_neg):346166
NSEENTKSQSAGNPN
>IEDB(Cont_neg):323700
KSVLQSWKKWDSHLS
>IEDB(Cont_neg):250622
AGGVYAWDLSSDAAL
>IEDB(Cont_neg):246478
AARAVVVKKGNAREM
>IEDB(Cont_neg):127758
PDQYMPLLVLDIFEDLPGVP
>IEDB(Cont_neg):1063177
ARCKHSGELLPGKLV
>IEDB(Cont_neg):247041
AAVHGVPPDVSASGT
>IEDB(Cont_neg):285748
ERTKTHYERFLRDLR
>IEDB(Cont_neg):266200
DEAQIAAWLAVNGPV
>IEDB(Cont_neg):282456
ELPSSDKDSTQGQEL
>IEDB(Cont_neg):244686
AAAHYGVTPVDGVLS
>IEDB(Cont_neg):172608
PAAKPKRAKASKKST
>IEDB(Cont_neg):330574
LLLLLLAACAAAAAV
>IEDB(Cont_neg):306997
GVYTREQVPTARVRR
>IEDB(Cont_neg):301243
GNEKRRIDAEAQGPS
>IEDB(Cont_neg):695144
LAAVASSYAAAQRKL
>IEDB(Cont_neg):172505
NKMKNSNYADQFNIP
>IEDB(Cont_neg):350514
PGASSSDGERLQETP
>IEDB(Cont_neg):249822
AFLATGTRAFANSAS
>IEDB(Cont_neg):15047
EYLFEVDNLTYVQLE
>IEDB(Cont_neg):253864
ALRDARGANNEAKAA
>IEDB(Cont_neg):276856
EEEGEEVEEKKEEGE
>IEDB(Cont_neg):259429
ATNTTENASAMAPPA
>IEDB(Cont_neg):254839
ANQDADEEDEGEKEE
>IEDB(Cont_neg):266982
DEVQPMKRAKPEENS
>IEDB(Cont_neg):741760
NDEGEGEDESLAGTPASGTP
>IEDB(Cont_neg):277527
EEKLRASDTQEEAET
>IEDB(Cont_neg):270796
DRAEQTLPPAKANDN
>IEDB(Cont_neg):856935
VFTPTSHIVTICQTG
>IEDB(Cont_neg):510583
AAENTSLVAEALVGQ
>IEDB(Cont_neg):374327
RVMERVDMVGALARI
>IEDB(Cont_neg):319241
KHAFRTVQRASRTRP
>IEDB(Cont_neg):301935
GPGAYVVKHTARERH
>IEDB(Cont_neg):920834
KQQLQQVVSQLQQAAQQAGE
>IEDB(Cont_neg):301262
GNEYENKGPTEAGAD
>IEDB(Cont_neg):309159
HNPVVIRLDAEMKLS
>IEDB(Cont_neg):536473
KIMQSSSEVGYDAMA
>IEDB(Cont_neg):94871
LCYKMFMVSTS
>IEDB(Cont_neg):284145
EPNVVKVHIRKHGSL
>IEDB(Cont_neg):370639
RNAVQAFSRRETHVM
>IEDB(Cont_neg):335818
LTHETGADLMETEGL
>IEDB(Cont_neg):270759
DQSSSSSSSSGSPGT
>IEDB(Cont_neg):270354
DPNKPASLSKTFKSN
>IEDB(Cont_neg):248412
AEDTNLRSAMYAFGD
>IEDB(Cont_neg):1064203
IWKFMFQRDPPKVHK
>IEDB(Cont_neg):346533
NSSQQAAGGVHAVGG
>IEDB(Cont_neg):46771
PADVTDQLIGYTPSL
>IEDB(Cont_neg):250889
AGPEGTPYAPGIYRA
>IEDB(Cont_neg):320570
KLGAEAVTLSKALRD
>IEDB(Cont_neg):170662
DVDSDEEEEEDEESS
>IEDB(Cont_neg):276120
EEAAESQDDSGDAVE
>IEDB(Cont_neg):305278
GTGEESTEWTIDIRY
>IEDB(Cont_neg):250446
AGGGISRQGSFAGGG
>IEDB(Cont_neg):417402
YSLMMRDCESTSAFK
>IEDB(Cont_neg):343522
NHASILKELELFRSR
>IEDB(Cont_neg):284950
EQTSQSPSPSGSETS
>IEDB(Cont_neg):352287
PLADSVTASSTPFAC
>IEDB(Cont_neg):412879
VVETPPLIPVRTEEE
>IEDB(Cont_neg):149604
AEAKVLANRELD
>IEDB(Cont_neg):172996
RFRRRHGVVSCSGVA
>IEDB(Cont_neg):755410
GSSLLTSFEKWHEAA
>IEDB(Cont_neg):323815
KTAVEISGVTSRGRP
>IEDB(Cont_neg):95236
ALPKCAQVYNKL
>IEDB(Cont_neg):302318
GPTASSGNAPLNRET
>IEDB(Cont_neg):387483
SSWISVGSLDITPEP
>IEDB(Cont_neg):259696
ATSLLGTMVMKKKSN
>IEDB(Cont_neg):417347
YSEMPSTSREPAAVE
>IEDB(Cont_neg):386547
SSLKEQDIMKGRVYK
>IEDB(Cont_neg):312235
IHEDAESVTFEVAQS
>IEDB(Cont_neg):362627
QPMTEQAEEAVVATP
>IEDB(Cont_neg):351921
PKGITPLMGLKKMGK
>IEDB(Cont_neg):696218
RPEVPQSDETATSHG
>IEDB(Cont_neg):371718
RQNEQLQSQLKESRR
>IEDB(Cont_neg):245698
AAHSAAGQSAMGTKD
>IEDB(Cont_neg):91499
IKDNKPYVVIAVE
>IEDB(Cont_neg):263875
CVKVQGSNGFPGSGG
>IEDB(Cont_neg):286669
ESSTTRDLSQEPKTQ
>IEDB(Cont_neg):354571
PPSPGPFGAPSPGVD
>IEDB(Cont_neg):351516
PIFRASTTKKQILEL
>IEDB(Cont_neg):357809
PVEVSRNPKVFFDIS
>IEDB(Cont_neg):357393
PTPTTATPTADGPSG
>IEDB(Cont_neg):315432
IVIGDYGGECDYTAA
>IEDB(Cont_neg):515480
EVGKAVQLINKQVAD
>IEDB(Cont_neg):399767
TSSEQGNTPAAARKK
>IEDB(Cont_neg):308462
HHGRNLAPFVKPSKR
>IEDB(Cont_neg):248992
AELRDVASRIGCGEA
>IEDB(Cont_neg):286517
ESQRQVESGTQNQSE
>IEDB(Cont_neg):320509
KLDLNQHKLYLSGTP
>IEDB(Cont_neg):114588
RQGQVLTIPQNFAVA
>IEDB(Cont_neg):393405
TGAKWALDLVPEKAY
>IEDB(Cont_neg):298475
GGSSEAGSVPAAGLS
>IEDB(Cont_neg):22944
GVDYWIAKNSWGEDW
>IEDB(Cont_neg):285208
EREYAQAQRVMSGMG
>IEDB(Cont_neg):378763
SGATGLPGAAVSSVG
>IEDB(Cont_neg):172984
REQELHNLLEVVSQC
>IEDB(Cont_neg):346221
NSGKAGKAQELLGCG
>IEDB(Cont_neg):326281
LDAQEVKNENPPKGS
>IEDB(Cont_neg):67493
TYTWGENETDVFLL
>IEDB(Cont_neg):321775
KPEAEEQSSTEQDTE
>IEDB(Cont_neg):242340
ASTSSWAALYFIALM
>IEDB(Cont_neg):306780
GVSLSAVGVVSLQEH
>IEDB(Cont_neg):365479
QVTVDGVRDRAESKH
>IEDB(Cont_neg):312190
IGVVPGVDEYLVVEW
>IEDB(Cont_neg):324687
KVPYAIVKDKARLGD
>IEDB(Cont_neg):301228
GNEFSVTKKLLGARG
>IEDB(Cont_neg):250897
AGPGGGPGRDGGAGG
>IEDB(Cont_neg):1064470
LGQGIGYIMHYIAII
>IEDB(Cont_neg):229186
ENLQNKVADLEKEIA
>IEDB(Cont_neg):365021
QTQEAAVPSQAEKLA
>IEDB(Cont_neg):270852
DREEKRKVEYQQFLD
>IEDB(Cont_neg):165140
NASNSSPASAAE
>IEDB(Cont_neg):283604
ENQEARAFMLENTQR
>IEDB(Cont_neg):324678
KVPPALHQFTKVLDR
>IEDB(Cont_neg):171741
KIENLTRMLVTSSSL
>IEDB(Cont_neg):513023
DKANLVAQKEAAEKA
>IEDB(Cont_neg):368101
RGAMMEYCPFIAPMN
>IEDB(Cont_neg):1334766
DRAVSQVALENDERE
>IEDB(Cont_neg):952074
EHCGNRGPSLRTTTVTGK
>IEDB(Cont_neg):318744
KGDGVAESSESSGSG
>IEDB(Cont_neg):329308
LISTRMGLIKAVAAG
>IEDB(Cont_neg):384645
SQEVGRTRPTEKERE
>IEDB(Cont_neg):346297
NSKQQDGVVTTTPTK
>IEDB(Cont_neg):537016
MQHLIAREAEAAIYH
>IEDB(Cont_neg):277144
EEGEEDEERVDDDAL
>IEDB(Cont_neg):373411
RSVLPITAVEASDGE
>IEDB(Cont_neg):356850
PSYSFQEGAENEEGV
>IEDB(Cont_neg):413543
VWKLKKTEDGKTLFS
>IEDB(Cont_neg):393589
TGEQNPHNDVGKVDH
>IEDB(Cont_neg):268841
DKKEGEEKKKEKAVT
>IEDB(Cont_neg):286465
ESPSFRSKPVRNLQM
>IEDB(Cont_neg):72946
WPLNDYGFYTTTGIGY
>IEDB(Cont_neg):306674
GVQQQVSLGLLEGAP
>IEDB(Cont_neg):521289
LKENPQKTITFNATP
>IEDB(Cont_neg):259697
ATSLPHWNDDKTTSE
>IEDB(Cont_neg):280316
EIFWIFYFFCRCYVY
>IEDB(Cont_neg):353746
PPASPGIKAEEEEDK
>IEDB(Cont_neg):944468
LVPRLSLLAAVVCLC
>IEDB(Cont_neg):345543
NQAPTEKRGDAAKHT
>IEDB(Cont_neg):854751
NDRSILLPQESRENA
>IEDB(Cont_neg):326273
LDALRRQKDKLRLQL
>IEDB(Cont_neg):272580
DTTPGDSDGIKAASQ
>IEDB(Cont_neg):270885
DRFRRDDRSVLVATD
>IEDB(Cont_neg):254608
ANETIQFNFPRVEGH
>IEDB(Cont_neg):513107
DLAANNPAIQNIRLR
>IEDB(Cont_neg):944305
FRELSAAHLNNASGT
>IEDB(Cont_neg):326261
LDAISTDPLSPSHAP
>IEDB(Cont_neg):404539
VEDRETAVAALELLR
>IEDB(Cont_neg):911521
SRLDFSQDPSKFTDP
>IEDB(Cont_neg):299379
GISAYPPERAVFLQE
>IEDB(Cont_neg):252306
AKDLSGDHLKNKTEV
>IEDB(Cont_neg):512188
ATRDQSLAKLASLKA
>IEDB(Cont_neg):303786
GSDSSLTPSRTDAEP
>IEDB(Cont_neg):260639
AVMEKNKGRNGSPNG
>IEDB(Cont_neg):851092
AIYGKRLRMRIAI
>IEDB(Cont_neg):518984
IPLGANSRNIRIMAR
>IEDB(Cont_neg):286929
ETAVGTNATASTGDS
>IEDB(Cont_neg):387811
STEGATTPGTTSDGE
>IEDB(Cont_neg):281646
EKRNSTSGPEGAPNK
>IEDB(Cont_neg):333433
LQQQSLCSRQPAERE
>IEDB(Cont_neg):279425
EGLTANDDDGDDGGA
>IEDB(Cont_neg):292899
FVRLPLRVICAAFVP
>IEDB(Cont_neg):47529
PFNLKIRANMLDVHKKLV
>IEDB(Cont_neg):323498
KSPSISTNDSDDAQS
>IEDB(Cont_neg):334870
LSGGSSSSSGNNKIN
>IEDB(Cont_neg):262168
CEFSYELFRVGGWRE
>IEDB(Cont_neg):350455
PGAAVSSVGPSSLPG
>IEDB(Cont_neg):291200
FLVATREGWVYHFEQ
>IEDB(Cont_neg):516928
GNIPNLSSEYLENYS
>IEDB(Cont_neg):384682
SQGSQASEQTVTGES
>IEDB(Cont_neg):314745
ISSSPSSSSSEVGAS
>IEDB(Cont_neg):755676
IVAPPGGRSNITSLG
>IEDB(Cont_neg):279547
EGPPASGGDSRPRQP
>IEDB(Cont_neg):321156
KNALRLLPCGTRHYE
>IEDB(Cont_neg):313584
IPEQVAGKVNEGTVV
>IEDB(Cont_neg):250329
AGETMNLFFRSSAAF
>IEDB(Cont_neg):742066
TPAKSGRPTKPPGPVWCDRR
>IEDB(Cont_neg):307213
GYTKEEINKALDGAE
>IEDB(Cont_neg):157534
LLDTHNNANQLD
>IEDB(Cont_neg):324359
KTVSWEGPRSLKSTL
>IEDB(Cont_neg):6051
CAWPACYCYGLPNWV
>IEDB(Cont_neg):281894
ELADRSSRTPTDDAK
>IEDB(Cont_neg):260304
AVFANKTENAQDSDG
>IEDB(Cont_neg):333313
LQLSVLSLDGVPLLR
>IEDB(Cont_neg):414527
WLFGVVFALLAVVVT
>IEDB(Cont_neg):268283
DHDILPENVHLGELA
>IEDB(Cont_neg):332382
LPGQKTQGSLQELSL
>IEDB(Cont_neg):416443
YKGGMRFHPSVNLSI
>IEDB(Cont_neg):315210
ITSVLEKGKKMAEEA
>IEDB(Cont_neg):248813
AEKAKAAEKAKEAVT
>IEDB(Cont_neg):352515
PLHSHSGAEDSGKVQ
>IEDB(Cont_neg):255262
APELHLKQCIVGGME
>IEDB(Cont_neg):261256
AWCPSQDVGYSFGTS
>IEDB(Cont_neg):251730
AIFFCGAAVVQPPAS
>IEDB(Cont_neg):263689
CTHYMMPCQVQRNGF
>IEDB(Cont_neg):112689
TSQAITCQKTAPQKPKEDPFK
>IEDB(Cont_neg):250865
AGNTGMEPKATSFFQ
>IEDB(Cont_neg):354069
PPLLETENEALRVTT
>IEDB(Cont_neg):258783
ATAGLEIQRCYWSQP
>IEDB(Cont_neg):331783
LNAPHGSGNDFFINC
>IEDB(Cont_neg):320375
KKVLAAWKEKDAQIA
>IEDB(Cont_neg):292936
FVSYESVDGLTLFGF
>IEDB(Cont_neg):289844
FFFSLCVCCYAQQYW
>IEDB(Cont_neg):322718
KRENEQSKHQNEELK
>IEDB(Cont_neg):383538
SPELDVVPTLSEEPL
>IEDB(Cont_neg):392277
TECAEKVGRRTGGRA
>IEDB(Cont_neg):249723
AFFFEDMGCQPVVLK
>IEDB(Cont_neg):70328
VPHPNIEEVALSTTGE
>IEDB(Cont_neg):741829
PPRGFLAPPDELNLTTASLP
>IEDB(Cont_neg):314387
ISAENENVSASTLLY
>IEDB(Cont_neg):263394
CRLNSSFPFCEEKRN
>IEDB(Cont_neg):653638
NVQEYVIPVDKKEKS
>IEDB(Cont_neg):261989
CCVSGFVAVAEHHCI
>IEDB(Cont_neg):315234
ITTMAPTTIKTMEPT
>IEDB(Cont_neg):257788
ASGGSVDAGTDQLVG
>IEDB(Cont_neg):321204
KNCSSAAAPTATVAG
>IEDB(Cont_neg):694552
GDNHGRGRGRGRGRG
>IEDB(Cont_neg):284277
EPSDSASNEKSLNPQ
>IEDB(Cont_neg):173884
YTSEMALKWITKGEK
>IEDB(Cont_neg):272684
DVAAGCSLNSPRHFL
>IEDB(Cont_neg):265389
DDAGRGEGKEDEKEH
>IEDB(Cont_neg):396606
TNIPASVNTSLKSSS
>IEDB(Cont_neg):851614
DIAITFPVTLST
>IEDB(Cont_neg):356590
PSSLLLRELVRQIAH
>IEDB(Cont_neg):313258
IMNDGGSQRHSLSMS
>IEDB(Cont_neg):45761
NSAEASTGAGGGGSNSVKSM
>IEDB(Cont_neg):530545
YTNTLASSEETLLAQ
>IEDB(Cont_neg):262647
CGTVAGGSGRKGNVN
>IEDB(Cont_neg):268788
DKFELEDETDAAVDD
>IEDB(Cont_neg):339401
MMVTVRRRVVCDQLV
>IEDB(Cont_neg):260566
AVLDGRSRWRPQRSA
>IEDB(Cont_neg):312801
IKVPLRSTLPIPAVE
>IEDB(Cont_neg):248497
AEEEREFIRECAATE
>IEDB(Cont_neg):281206
EKKKSAEEENEDEGN
>IEDB(Cont_neg):335199
LSPLVYGTTAFGDMA
>IEDB(Cont_neg):69886
VLYQEFDEMEECASQLPYIE
>IEDB(Cont_neg):45061
NNDRIYDKNHLMIKMHILAI
>IEDB(Cont_neg):244979
AACVGRLPTDGLVAF
>IEDB(Cont_neg):356682
PSSTHKDESTEEDGN
>IEDB(Cont_neg):261913
CCCFPNSACAADDTA
>IEDB(Cont_neg):343549
NHGQHKSVYNSSIRS
>IEDB(Cont_neg):297080
GGCTEGQLPVVVSPV
>IEDB(Cont_neg):355232
PQSHRDKGSEGTGED
>IEDB(Cont_neg):277702
EELRAEHEDKTRGLQ
>IEDB(Cont_neg):136157
CSIFENEDFLKSVTTLAMKA
>IEDB(Cont_neg):270293
DPKKKEATDSKDKTN
>IEDB(Cont_neg):741425
FPAGDEGLYSELAWRDRVAV
>IEDB(Cont_neg):526066
SIEFGLYPTESDLTE
>IEDB(Cont_neg):337287
LWMERYGTKSEPKEK
>IEDB(Cont_neg):304312
GSLSRSVKGDEEGFI
>IEDB(Cont_neg):233454
CRYTLPLRILPAACL
>IEDB(Cont_neg):290364
FGVGDGGAVAVIPSE
>IEDB(Cont_neg):290184
FGISILIGGTIGSAL
>IEDB(Cont_neg):304860
GSTPLLGASLRDSKR
>IEDB(Cont_neg):67234
TVYPHGLLNCNINNVVRIKV
>IEDB(Cont_neg):247084
AAVQFVRELQQVFLQ
>IEDB(Cont_neg):134902
DYIINQINKNGLKIS
>IEDB(Cont_neg):340356
MTGHLLLVGAICVLW
>IEDB(Cont_neg):127749
NITGQSITLYYVDRLGYYPY
>IEDB(Cont_neg):249257
AERCWAAAEEMQERR
>IEDB(Cont_neg):299370
GIRWVAAEFIARTYY
>IEDB(Cont_neg):156259
DQELVAVNLFHVSSD
>IEDB(Cont_neg):289801
FFDKISCDQQDRALR
>IEDB(Cont_neg):271090
DRRVPQHSRRYTLCG
>IEDB(Cont_neg):276435
EEDKDEDEEKEDGKG
>IEDB(Cont_neg):259008
ATEEEKAKAATAKAA
>IEDB(Cont_neg):244877
AAASPPVVSVNVENP
>IEDB(Cont_neg):289878
FFICTANTPWLDGKH
>IEDB(Cont_neg):259038
ATEPSSREGQPPTAK
>IEDB(Cont_neg):291061
FLPESSSLRKNFPDD
>IEDB(Cont_neg):286934
ETAVTEDHHHEQPTE
>IEDB(Cont_neg):258876
ATASTGDSDGSTAVS
>IEDB(Cont_neg):330439
LLKSHSKTVGIRGLV
>IEDB(Cont_neg):287473
ETPQAPQDIKSGNGN
>IEDB(Cont_neg):355966
PSETPPGPPTNGKPA
>IEDB(Cont_neg):309012
HLWVTDNARVYDVGP
>IEDB(Cont_neg):332625
LPPAKANDNSNDHNE
>IEDB(Cont_neg):314798
ISTSGSGDGQSKADE
>IEDB(Cont_neg):581194
QFYGPSGQYTHEFDG
>IEDB(Cont_neg):537554
RGQRDNAGAATEEFI
>IEDB(Cont_neg):308517
HHTDAGTGGKGDLNA
>IEDB(Cont_neg):303418
GRSDNNMDDNQKNGA
>IEDB(Cont_neg):302815
GQSRNIKEIDLAAVF
>IEDB(Cont_neg):298802
GGYGTSTTPLTEVTD
>IEDB(Cont_neg):372403
RRPIARGLTARQLIG
>IEDB(Cont_neg):313247
IMKNKGVRSSDSVPL
>IEDB(Cont_neg):112100
ETYFSKNYQDYEY
>IEDB(Cont_neg):511425
ANYNQHGQATNLTVQ
>IEDB(Cont_neg):173189
SGICPDIIMNPHGFP
>IEDB(Cont_neg):41403
MENCSDLDVVFTTCPKDELR
>IEDB(Cont_neg):389756
SYAADIRSRLYYQTA
>IEDB(Cont_neg):354763
PPVQPLKRVQDDHAE
>IEDB(Cont_neg):371120
RPGVSVYEVTEVIEK
>IEDB(Cont_neg):300915
GMDETENTSVSFSGK
>IEDB(Cont_neg):278175
EESEEEDSIGITLAE
>IEDB(Cont_neg):282642
ELSNAPLPEPKTDHP
>IEDB(Cont_neg):254982
ANVDKSTEMKKDESF
>IEDB(Cont_neg):311432
IEAALRLPWSAFFAR
>IEDB(Cont_neg):364808
QTFSTNADNQRNVEI
>IEDB(Cont_neg):141426
TGPLVVLLLLLTV
>IEDB(Cont_neg):387374
SSTTCLEMLSLRENP
>IEDB(Cont_neg):286962
ETDGAEPPAKKEAEV
>IEDB(Cont_neg):387402
SSVEDILLGGDTSTD
>IEDB(Cont_neg):170867
ELNHFTPADAVLQKP
>IEDB(Cont_neg):398717
TRPTEKERELQEGRD
>IEDB(Cont_neg):170748
EEPLSQEPSVDAGVD
>IEDB(Cont_neg):252851
AKTGADIMGAASGGR
>IEDB(Cont_neg):335229
LSPSVHSKPPLTPPE
>IEDB(Cont_neg):527135
SYGSGSSTTSNLISD
>IEDB(Cont_neg):285223
ERFSVLEEEKKAALR
>IEDB(Cont_neg):282011
ELEDAKALIKNGVTV
>IEDB(Cont_neg):319277
KHETNITFSNTVNPK
>IEDB(Cont_neg):251409
AHASFTEMTLSLKKN
>IEDB(Cont_neg):289833
FFFIQVFDLIICLIH
>IEDB(Cont_neg):284916
EQSTSSASGGPGTQS
>IEDB(Cont_neg):272651
DTVSYTVYQGSTEYS
>IEDB(Cont_neg):946129
DILEEIKAACQCVEP
>IEDB(Cont_neg):329595
LKGTDDGHFSSKGYF
>IEDB(Cont_neg):266390
DEENKRNHGQENQSR
>IEDB(Cont_neg):840309
SLIEAGTRFNLGPVTITLSE
>IEDB(Cont_neg):377245
SEAEKDGKKVTLKNA
>IEDB(Cont_neg):324854
KWHTTPQETPKTQVP
>IEDB(Cont_neg):268225
DGVPLLRAETACPST
>IEDB(Cont_neg):299021
GHVVAPTGNQCKEDT
>IEDB(Cont_neg):361605
QLKESRRGEEKLDAL
>IEDB(Cont_neg):315628
IVVRLKLLHSSVPSV
>IEDB(Cont_neg):353199
PMKTPRFTMAFSTAE
>IEDB(Cont_neg):172389
MNLQTKIDAKKEQLA
>IEDB(Cont_neg):347436
NVGGGETADGGKENN
>IEDB(Cont_neg):172540
NNLHELQENTICSLV
>IEDB(Cont_neg):43181
NAISHGQTTYGNAEDKEYQQ
>IEDB(Cont_neg):282565
ELRGEVRFLRDTVLF
>IEDB(Cont_neg):321392
KNITTIAESDSSTAV
>IEDB(Cont_neg):266998
DEVVLPATASATSEY
>IEDB(Cont_neg):510777
ADMLTLTSLPQEIKD
>IEDB(Cont_neg):341346
NATFCEEKRKAIKLK
>IEDB(Cont_neg):326762
LEAGDGNSERTMGSD
>IEDB(Cont_neg):173106
RSSNCVLTGKTPAEF
>IEDB(Cont_neg):173366
SVSEKTAQIINTQDL
>IEDB(Cont_neg):286754
ESVDEGVGSADHSLD
>IEDB(Cont_neg):314793
ISTSDSGVVQDKTEE
>IEDB(Cont_neg):513868
DTLEDLKVKYRKELE
>IEDB(Cont_neg):282952
EMNEDLMYYSSSATF
>IEDB(Cont_neg):346295
NSKPRGGSVKVFVKN
>IEDB(Cont_neg):852564
FVCPTEIIAFSDR
>IEDB(Cont_neg):512368
AYYHDYSKDGKTAVD
>IEDB(Cont_neg):335935
LTLSEAFRRIPIRLR
>IEDB(Cont_neg):919037
MLKQRGWENMEGNIS
>IEDB(Cont_neg):324773
KVTIPSLGVEEQPTG
>IEDB(Cont_neg):414979
WSPMEERDLPEGHIA
>IEDB(Cont_neg):246979
AATVTNGSGNVVKPL
>IEDB(Cont_neg):378971
SGEQRGFGRGRGGRG
>IEDB(Cont_neg):1087798
YHKNNKSWMESEFRVYSS
>IEDB(Cont_neg):250224
AGDSSRRLSALPQLN
>IEDB(Cont_neg):306308
GVGMSSRTVSGGTGG
>IEDB(Cont_neg):244607
AAAEKAKAAAEKAKE
>IEDB(Cont_neg):373060
RSKSHSHEEVVEETS
>IEDB(Cont_neg):244935
AAATTDANFASPLPS
>IEDB(Cont_neg):742166
VTFAAAPDREGLTFPRGDDG
>IEDB(Cont_neg):354593
PPSPWRPSTAVALPA
>IEDB(Cont_neg):301854
GPDAGVGSAGLQAMP
>IEDB(Cont_neg):331776
LNAKAFPVKYVYGLL
>IEDB(Cont_neg):370705
RNESTAVSSPADNTG
>IEDB(Cont_neg):288878
EYRAHLAKQEEVKIA
>IEDB(Cont_neg):334089
LRLDMGKRETVTLML
>IEDB(Cont_neg):321269
KNEEKETDGAQPPAT
>IEDB(Cont_neg):407631
VLEVGAHTGWFFRQM
>IEDB(Cont_neg):277284
EEGVPGPGAYVVKHT
>IEDB(Cont_neg):315659
IWQASDATHAVSFPM
>IEDB(Cont_neg):384656
SQGGAEAMRPPQEPP
>IEDB(Cont_neg):537783
SGLYQGAGGPGPGGF
>IEDB(Cont_neg):149985
TPAEDTVKSIEL
>IEDB(Cont_neg):278891
EGDENNAAGRGPAQG
>IEDB(Cont_neg):561738
RKKEGKEEEEEGHMQ
>IEDB(Cont_neg):853235
IFDSYLTERIYKSFI
>IEDB(Cont_neg):528218
TTGEESNPFFTAAAL
>IEDB(Cont_neg):851770
DRTEPLSAETAVIVT
>IEDB(Cont_neg):299712
GKFSVITATEAPTTE
>IEDB(Cont_neg):128027
ILHLILWILDRLFFKCI
>IEDB(Cont_neg):291954
FRRCLCHSLHPLPSF
>IEDB(Cont_neg):250840
AGNGIRFGTAERGGE
>IEDB(Cont_neg):315104
ITNTNSTPTTGDDDP
>IEDB(Cont_neg):511346
ALVGQTSEMVASNAI
>IEDB(Cont_neg):343640
NIASMYMALRRICEG
>IEDB(Cont_neg):315596
IVTDVAARGLDLPLL
>IEDB(Cont_neg):175040
TKQLRLDTDQVY
>IEDB(Cont_neg):353958
PPGSVHGDQGGVLSG
>IEDB(Cont_neg):414183
WEAFANTMPQAVIVF
>IEDB(Cont_neg):334963
LSIVCRAGNGTAAGG
>IEDB(Cont_neg):856120
SFQTVNFVIQNFQPQ
>IEDB(Cont_neg):284598
EQKDGTTTGPQLQRA
>IEDB(Cont_neg):383022
SNIVKPGDSESSSTA
>IEDB(Cont_neg):119460
GTEEPARTCPNGTKCQ
>IEDB(Cont_neg):855799
RKNFASQERSFNISV
>IEDB(Cont_neg):267148
DFQQSVAEWIAFPLN
>IEDB(Cont_neg):405325
VFCERCSRVTQTLQC
>IEDB(Cont_neg):513654
DQRKDLETKLKELQQ
>IEDB(Cont_neg):277607
EELARCDYEHSVRLA
>IEDB(Cont_neg):31055
KGSCKYTLPLRIPPS
>IEDB(Cont_neg):340447
MTSCDDGSRRVYGSS
>IEDB(Cont_neg):28708
ISSAESLKISQA
>IEDB(Cont_neg):858389
GCNCGVLGRGKP
>IEDB(Cont_neg):304217
GSKADGSHLGEGDAS
>IEDB(Cont_neg):264104
CVQVQGGDGFPGNEG
>IEDB(Cont_neg):413676
VYESAAEEAFRLSVF
>IEDB(Cont_neg):257610
ASEEHATAPSSSLTR
>IEDB(Cont_neg):688766
AASIAGLMLTTDCMI
>IEDB(Cont_neg):297991
GGMMGPQLGFMGPQA
>IEDB(Cont_neg):330060
LLCFHQCNEQETNGR
>IEDB(Cont_neg):272996
DVLELPMETCLSQLL
>IEDB(Cont_neg):227694
YAESRELDHLGLDDQ
>IEDB(Cont_neg):287805
ETVPVSQWTVQQVAQ
>IEDB(Cont_neg):1064658
LYYIIEKLIQFFAYL
>IEDB(Cont_neg):409496
VPKKTARSAGETTIT
>IEDB(Cont_neg):517959
HNQYSAEADKRVKTH
>IEDB(Cont_neg):918719
GGNSNGICPLDIFKK
>IEDB(Cont_neg):346511
NSSIRSRYLGETDST
>IEDB(Cont_neg):171409
HPKYSDMIVAAIQAE
>IEDB(Cont_neg):854126
LIRSFYRLLMNLIIG
>IEDB(Cont_neg):259744
ATSTAAVAAMGELTD
>IEDB(Cont_neg):173769
VVDPIVSNFLQSFET
>IEDB(Cont_neg):327567
LFACNNETNCGGVVF
>IEDB(Cont_neg):276785
EEEEKEEDDTEEKGE
>IEDB(Cont_neg):355635
PRRFRIEMPDDFIFQ
>IEDB(Cont_neg):354116
PPLSNAAAGGLQNTD
>IEDB(Cont_neg):1087610
LGTGPEAGLPYGANKDGI
>IEDB(Cont_neg):373936
RTVSLLSNWTGGVEL
>IEDB(Cont_neg):373258
RSSAAFFQKIVKRAA
>IEDB(Cont_neg):315462
IVLGVAVTGVTVKDD
>IEDB(Cont_neg):285952
ESDDAGRGEGKEDEK
>IEDB(Cont_neg):284881
EQSAASRAIQELHGS
>IEDB(Cont_neg):283900
EPDVAGTEEKQDEDK
>IEDB(Cont_neg):170785
EIERLKRDLAAAREK
>IEDB(Cont_neg):1064264
KGRGGKPIVNRARII
>IEDB(Cont_neg):410130
VQMIGRWLPVCCEFL
>IEDB(Cont_neg):196709
NSLKFNQVDWTIVIK
>IEDB(Cont_neg):337497
LYLSSGCNKTALTLS
>IEDB(Cont_neg):301164
GNDAALGRNSTSTRL
>IEDB(Cont_neg):742142
VLWGLLWLGAGVAGGSETAS
>IEDB(Cont_neg):396819
TNTQNSDSSTAVSHT
>IEDB(Cont_neg):460138
TVGDVVAYIQKLE
>IEDB(Cont_neg):417967
YYYGANGTYCRLNSN
>IEDB(Cont_neg):332800
LPSIKPLPQSGVLSP
>IEDB(Cont_neg):421425
NIELVGLKEQQQEQQ
>IEDB(Cont_neg):196354
CEPKFLLLDEPFAGV
>IEDB(Cont_neg):72077
VYLGAKDSTRTQ
>IEDB(Cont_neg):395598
TLERQLQESVDALAA
>IEDB(Cont_neg):394955
TKEGMLDELAMKNCM
>IEDB(Cont_neg):251622
AIADAKAAAETAAKA
>IEDB(Cont_neg):337434
LYFFLFEAPTVFFFS
>IEDB(Cont_neg):286320
ESLLLNTDNTAVSLR
>IEDB(Cont_neg):260584
AVLLAVNRQSTREEA
>IEDB(Cont_neg):320012
KKKKIRRRRRRKSKK
>IEDB(Cont_neg):270267
DPHANSSVVFVSPIF
>IEDB(Cont_neg):320786
KLQGCRGGTAGTELE
>IEDB(Cont_neg):174995
PLETTKPDMTLK
>IEDB(Cont_neg):356129
PSHSGNDDVVSSNSE
>IEDB(Cont_neg):581360
TLVMLETVPRSGEVY
>IEDB(Cont_neg):135157
MKVLKELMKNSQNKI
>IEDB(Cont_neg):324410
KVAVDPFALPSPGWI
>IEDB(Cont_neg):262828
CKAAEEAAQAAGIMT
>IEDB(Cont_neg):72724
WLGPSAEYGNLYRNA
>IEDB(Cont_neg):357778
PVELPTPQGPPSDSA
>IEDB(Cont_neg):693857
ANSTTGGKHTTGHGA
>IEDB(Cont_neg):288656
EWEREITERQRQIVL
>IEDB(Cont_neg):301029
GMNSDGEAASAKNYD
>IEDB(Cont_neg):4796
ASTIDELKTNSSLLTSILTY
>IEDB(Cont_neg):280138
EHPAESGEESAKDKN
>IEDB(Cont_neg):289582
FEDGNTKVPPRASGA
>IEDB(Cont_neg):346421
NSQEGKEASMPNTDI
>IEDB(Cont_neg):346964
NTLIRPDGLKKAYIR
>IEDB(Cont_neg):370614
RNAASTKKHETNITF
>IEDB(Cont_neg):151850
ESWKFITSRCRL
>IEDB(Cont_neg):63904
TGNNVFQTQAGCLIGAEHVDTS
>IEDB(Cont_neg):303261
GRNDDEPTETVFTED
>IEDB(Cont_neg):95993
VYCDTCRAGFIT
>IEDB(Cont_neg):264213
CYDLRGAPGVAADLS
>IEDB(Cont_neg):412182
VTHDADEENATGRND
>IEDB(Cont_neg):253177
ALCVLWCGVCAVEVS
>IEDB(Cont_neg):300126
GKTAAFLIPMLNLLK
>IEDB(Cont_neg):291655
FPTAPRFHGGSEGFG
>IEDB(Cont_neg):268367
DHTMSVGDFIAAGCG
>IEDB(Cont_neg):407983
VLLVCALCVLWWGLS
>IEDB(Cont_neg):301096
GMTPIEQEKLLPRLV
>IEDB(Cont_neg):364956
QTNLSPAAVTLVKVS
>IEDB(Cont_neg):173606
VECDPVRKEVSVRTG
>IEDB(Cont_neg):351304
PHEQPQQYEQPQQHE
>IEDB(Cont_neg):365386
QVPLLLLVSAAVATA
>IEDB(Cont_neg):303332
GRQHEDALNVLNRNI
>IEDB(Cont_neg):239014
SDPGGVRTASGTTI
>IEDB(Cont_neg):523648
PLASLHQLQELHIDN
>IEDB(Cont_neg):535426
DSRGNPTVEVDLFTS
>IEDB(Cont_neg):322005
KPPQTDSVNTEQLSE
>IEDB(Cont_neg):512882
DHGKGLAIDFMVPEN
>IEDB(Cont_neg):302750
GQQNKVLDLMDRRIG
>IEDB(Cont_neg):403559
VCAVEVSKADASENT
>IEDB(Cont_neg):188231
HAKSMLKELIKVGLP
>IEDB(Cont_neg):270075
DNSVEQHSGENQEHL
>IEDB(Cont_neg):5340
AVGEYVILVSEPAQA
>IEDB(Cont_neg):277781
EEMSQLVNAERWTAA
>IEDB(Cont_neg):270785
DQVAVRDSFVDMIVH
>IEDB(Cont_neg):324201
KTSAMIIIHSIHEVL
>IEDB(Cont_neg):170875
ELTNRLQESQEEIQI
>IEDB(Cont_neg):272323
DTKNSQNKHGNTKET
>IEDB(Cont_neg):321140
KNAEEKLQLQQRILI
>IEDB(Cont_neg):244867
AAASILLKRHHPGSL
>IEDB(Cont_neg):301966
GPGPAGLADAAGAAG
>IEDB(Cont_neg):263073
CMHELMNEVCEAYYS
>IEDB(Cont_neg):111338
GGAEASTSNARTYNQ
>IEDB(Cont_neg):290013
FFVPMEALLAHLCKL
>IEDB(Cont_neg):268858
DKKKIHNKRYKKSLF
>IEDB(Cont_neg):290337
FGTASRVPPLQDAAG
>IEDB(Cont_neg):399232
TSGNVVSSDTRDTFH
>IEDB(Cont_neg):332369
LPGNLPVSSLMDASV
>IEDB(Cont_neg):262429
CGAGGVYARDIDNKA
>IEDB(Cont_neg):270778
DQTSSEEINSPLPAE
>IEDB(Cont_neg):298565
GGTGGLKTGNDEVAF
>IEDB(Cont_neg):697049
YSAGIVQIPRISDQN
>IEDB(Cont_neg):227103
DRDGTSNRTPTVAPP
>IEDB(Cont_neg):324694
KVQGSNGFPGSGGGH
>IEDB(Cont_neg):332663
LPPLSDQTSSEEINS
>IEDB(Cont_neg):277792
EENAVLLTNLKGTKT
>IEDB(Cont_neg):268329
DHNEEGTAEESTVDT
>IEDB(Cont_neg):172348
MEESVNQMQPLNEKQ
>IEDB(Cont_neg):284810
EQQKNEISAENEENH
>IEDB(Cont_neg):338809
MKATALRREVCALLS
>IEDB(Cont_neg):139875
QSYTNFIRAVRG
>IEDB(Cont_neg):380985
SKATLPEPQDEHPTK
>IEDB(Cont_neg):345139
NNVLLYNRQLNAEEI
>IEDB(Cont_neg):111205
DLVVVAVHNLNTDAN
>IEDB(Cont_neg):300853
GLVARQALRALQRYP
>IEDB(Cont_neg):190847
LLGLLSGGTGQGLGIGESVE
>IEDB(Cont_neg):225762
IRQLPNLLRGYEHIRLSTH
>IEDB(Cont_neg):267664
DGKGASVETKNRSNS
>IEDB(Cont_neg):309492
HQQREHSAGNGEESP
>IEDB(Cont_neg):295615
GECDYTAALKGASFH
>IEDB(Cont_neg):262007
CDCLQGFQICHSLGG
>IEDB(Cont_neg):256330
AQLCDESYIPDVRRL
>IEDB(Cont_neg):251914
AIQAAAIPPKPEGPG
>IEDB(Cont_neg):393925
TGPQWTFSTRGLPSV
>IEDB(Cont_neg):267292
DGAVGVVSGGDDNSL
>IEDB(Cont_neg):251029
AGRRTGGRANPSAVE
>IEDB(Cont_neg):161213
DRDRSELSPLLLSTTQWQVL
>IEDB(Cont_neg):250582
AGGTRTARPIFSSCF
>IEDB(Cont_neg):302177
GPPSLDVDSSADSSN
>IEDB(Cont_neg):260690
AVPAADVSGGGDGGA
>IEDB(Cont_neg):288568
EVTSAVVRLLSEVKE
>IEDB(Cont_neg):128857
HIRGNVGFVFTKEDL
>IEDB(Cont_neg):270814
DRARSGADGTKGSAG
>IEDB(Cont_neg):168315
DGGYLMIDSKTAEIKFVKNMNR
>IEDB(Cont_neg):253595
ALLHEENQEEATKQM
>IEDB(Cont_neg):262300
CFPNSVCAADDTATN
>IEDB(Cont_neg):366941
REAAEKAAAAQTLAQ
>IEDB(Cont_neg):171200
GGRTRTSIIATISPA
>IEDB(Cont_neg):252403
AKESFHTASSPAKED
>IEDB(Cont_neg):382763
SNAAAKVYASQEDMI
>IEDB(Cont_neg):278983
EGEERKELRERRGQE
>IEDB(Cont_neg):244936
AAATTDATLASPLPS
>IEDB(Cont_neg):312215
IHAVVVEVEQSLYEL
>IEDB(Cont_neg):71272
VTDKTGGGVQVTDSTTGRLC
>IEDB(Cont_neg):196549
ILACSAILASANTIS
>IEDB(Cont_neg):742070
TPPKSRRRSSRTPMPSLTAI
>IEDB(Cont_neg):303789
GSDSTEGVAKNAVNT
>IEDB(Cont_neg):911403
PGIGKPRSRKEAMLG
>IEDB(Cont_neg):510404
YVGSMCDPKRSTGVI
>IEDB(Cont_neg):248270
AEAQDKFVALKRTLC
>IEDB(Cont_neg):270765
DQTGQQAASQAAASV
>IEDB(Cont_neg):856941
VGGIEPYLRITHNC
>IEDB(Cont_neg):854725
NASITLLMRAPTIFE
>IEDB(Cont_neg):103240
GTGTPIGDPIEYRSL
>IEDB(Cont_neg):320530
KLEEREREEARAEKE
>IEDB(Cont_neg):345952
NRPLYRGPISHNIIS
>IEDB(Cont_neg):299231
GILEDANNRGRLAKL
>IEDB(Cont_neg):277273
EEGVDSHEQSGEDTT
>IEDB(Cont_neg):919403
VAGGSGSGSGMKGVT
>IEDB(Cont_neg):174929
ISSLRQDGKTFI
>IEDB(Cont_neg):413106
VVLVHCQRMKLTILS
>IEDB(Cont_neg):320772
KLPYSLMAREGGGGG
>IEDB(Cont_neg):254055
ALTRLNVSYNKIARI
>IEDB(Cont_neg):244831
AAAQKALEAAEKAAA
>IEDB(Cont_neg):342972
NGDEADGNAGSGTSD
>IEDB(Cont_neg):303400
GRRTEGRKDVFAVDD
>IEDB(Cont_neg):330846
LLLVVVACAAAVVAA
>IEDB(Cont_neg):306244
GVFQWYLVPYCEQTF
>IEDB(Cont_neg):526910
SSFTAVVLGGDAAEH
>IEDB(Cont_neg):581296
SEAGSHIIQRMYGCD
>IEDB(Cont_neg):374594
RVWRCDFLSSPMDAS
>IEDB(Cont_neg):279956
EGVSGKEEMERSSEE
>IEDB(Cont_neg):303255
GRMSTKEVDEQMLNV
>IEDB(Cont_neg):255906
APSSTAAKPPAETPF
>IEDB(Cont_neg):756751
QYSFAGSSIDLPLLE
>IEDB(Cont_neg):34223
KVTSKDKSSTEE
>IEDB(Cont_neg):755339
GPVCEVSVTPKTVTP
>IEDB(Cont_neg):287804
ETVPVAKTIAVMVED
>IEDB(Cont_neg):66822
TTSLGAGPVSISAVAVLA
>IEDB(Cont_neg):121587
LRGKLKWRPDEEILKALDAAFY
>IEDB(Cont_neg):247209
ACDVKEHAEEENKKL
>IEDB(Cont_neg):404450
VEAQMWRKQRTLQKE
>IEDB(Cont_neg):307842
HEDVIVMGTARRRKW
>IEDB(Cont_neg):259383
ATMAEVLRLSLETFG
>IEDB(Cont_neg):302963
GRCEEEGTAVPESGG
>IEDB(Cont_neg):853181
ICLQKGVSSMTNFAV
>IEDB(Cont_neg):245136
AAEAAAKAKAAAAET
>IEDB(Cont_neg):242854
KVVALGWCFGEQAYL
>IEDB(Cont_neg):170862
ELLAGKAGVLDGRFH
>IEDB(Cont_neg):53304
RCPPTALYVAGVP
>IEDB(Cont_neg):287104
ETETPTPATVTSAQA
>IEDB(Cont_neg):257164
ARRLDAMTLNAWRGH
>IEDB(Cont_neg):517574
GTFLRNAKNLVAEVL
>IEDB(Cont_neg):270919
DRGTLQLPSQPERGI
>IEDB(Cont_neg):247963
ADSTTGGNLAATTTA
>IEDB(Cont_neg):853665
KGSAKDIWKEVGHLR
>IEDB(Cont_neg):40722
LYAVSGALDGLGDKTDSTFG
>IEDB(Cont_neg):248169
AEAEAKAAAASEAAE
>IEDB(Cont_neg):373592
RTGDSDGSTAVPHTT
>IEDB(Cont_neg):372293
RRLLNSAALLLFFVL
>IEDB(Cont_neg):321387
KNIIQRCLQLPALEP
>IEDB(Cont_neg):919437
VNLLNTIEVKGSGSG
>IEDB(Cont_neg):260410
AVGSLGSGGGTGLDP
>IEDB(Cont_neg):373205
RSQVDLQLQSPTIQL
>IEDB(Cont_neg):406992
VKDKARLGDAVGRKT
>IEDB(Cont_neg):263286
CQHSGESRVLLEYDD
>IEDB(Cont_neg):580747
CLVDNIFPPVVNITW
>IEDB(Cont_neg):450545
ELHLLGFGINAE
>IEDB(Cont_neg):279996
EHDRPDAHVSFLPPP
>IEDB(Cont_neg):321061
KMKVINESEPKPEKQ
>IEDB(Cont_neg):269150
DLATNASAAVASGEE
>IEDB(Cont_neg):252669
AKPGCVSSGTDAASS
>IEDB(Cont_neg):536601
KVVFAHNYVENSDNIKENQF
>IEDB(Cont_neg):352315
PLARNLHNTIGPTPY
>IEDB(Cont_neg):852096
ELKNIPVAKNRTA
>IEDB(Cont_neg):253037
ALAVTSAPLLLLLIV
>IEDB(Cont_neg):538502
YSVWIGGSILASLST
>IEDB(Cont_neg):103024
AGMGNIGLGNAGSGN
>IEDB(Cont_neg):278510
EEWVPCTKLGRLVKE
>IEDB(Cont_neg):415193
WYLVPYCEQTFDFSD
>IEDB(Cont_neg):489860
YRCLKEGHWARDCPT
>IEDB(Cont_neg):280376
EIKKAMRKLYQVKAV
>IEDB(Cont_neg):375677
SANSSVFETYTLVLI
>IEDB(Cont_neg):309508
HQRVDQSSSSSSSGS
>IEDB(Cont_neg):227008
ADLTSPEKIQAIMTS
>IEDB(Cont_neg):374143
RVGRKQRRLPKDGHI
>IEDB(Cont_neg):89716
TSQFCYEEYVQR
>IEDB(Cont_neg):519529
KANGDGNPREVIEDL
>IEDB(Cont_neg):330744
LLLPLLVACAAAVVA
>IEDB(Cont_neg):309780
HSGGVNLILSTSEER
>IEDB(Cont_neg):174868
ASDPYSDFEKVT
>IEDB(Cont_neg):536070
GTFQAFEQFGQQLLA
>IEDB(Cont_neg):695855
PSPGSGTSDKIVQAP
>IEDB(Cont_neg):141711
NEEGMEKAKEELLETL
>IEDB(Cont_neg):127756
PAVTKKPPGLKPGAETHPLY
>IEDB(Cont_neg):346738
NTCIEKKLLCGNTAL
>IEDB(Cont_neg):254621
ANGDEERADGAPSGD
>IEDB(Cont_neg):342645
NESHEDLEGSDTHPA
>IEDB(Cont_neg):400920
TTSGAGHTRQEEEEE
>IEDB(Cont_neg):340288
MSVVKGKQVVSDLFG
>IEDB(Cont_neg):413802
VYSRRTLNQEVESPR
>IEDB(Cont_neg):10370
DTISDVKQKWRCVVYPGNGF
>IEDB(Cont_neg):353388
PNHSPTPSILNANET
>IEDB(Cont_neg):314190
IRHALDTWAAKDNAL
>IEDB(Cont_neg):326841
LEDQAKLVNTYGQAA
>IEDB(Cont_neg):399067
TSDGVTRLEELDPRE
>IEDB(Cont_neg):306552
GVNAVVRGAAKKAPS
>IEDB(Cont_neg):292640
FTVLQDNDVKYRYRF
>IEDB(Cont_neg):253729
ALPENEGPPPPPPAG
>IEDB(Cont_neg):276218
EEAKEKSTQYLVDAG
>IEDB(Cont_neg):28956
ITKILENKRESINVR
>IEDB(Cont_neg):303761
GSDGSNEKEKEGEEG
>IEDB(Cont_neg):118473
KQELAEKLEVEIAIKRAD
>IEDB(Cont_neg):399415
TSLRDTEGNALLLSS
>IEDB(Cont_neg):380535
SIAKLLAEAIYRIHS
>IEDB(Cont_neg):285102
ERDQLAQNGALGSKL
>IEDB(Cont_neg):393525
TGDSSTGDQTSAAAA
>IEDB(Cont_neg):91771
NSTFPADYKVVYD
>IEDB(Cont_neg):269603
DLYFGGPAVNVSVEI
>IEDB(Cont_neg):754413
AEAVFRAITIAGRIN
>IEDB(Cont_neg):581033
KPLTLRWEPSSQSTI
>IEDB(Cont_neg):99650
RVYDEELQEGHVLVV
>IEDB(Cont_neg):347547
NVNGMLLAIAGAQFN
>IEDB(Cont_neg):260343
AVGDASNIDAERGTQ
>IEDB(Cont_neg):1311388
KKKKKEKKSLLISFFLISTEQGSKI
>IEDB(Cont_neg):386928
SSRSSCNDASFRVGA
>IEDB(Cont_neg):535594
EKNQWQLSADDLKKL
>IEDB(Cont_neg):249931
AFSGGTVWLAMGVTA
>IEDB(Cont_neg):284244
EPRFSTDDSIVTVRA
>IEDB(Cont_neg):262147
CEEEGTAVPESGGKL
>IEDB(Cont_neg):756330
NLIVPGGVKTIEANG
>IEDB(Cont_neg):536895
LTPLGLALVLWTVLG
>IEDB(Cont_neg):856399
SSTTRVITEVTEE
>IEDB(Cont_neg):262108
CDVVIPNNLSDAEKE
>IEDB(Cont_neg):149683
ENTQGLAFVPLHEEQ
>IEDB(Cont_neg):911242
KPRSRKEAMLGTHVV
>IEDB(Cont_neg):253185
ALCVLWCGVCTVAAA
>IEDB(Cont_neg):335327
LSRVAAVMAPRTHNR
>IEDB(Cont_neg):919134
PKETVPAGTSNGLVE
>IEDB(Cont_neg):369297
RKDDNDVLGLPLAQH
>IEDB(Cont_neg):851289
ATSADRLALITDGRQ
>IEDB(Cont_neg):852325
EVRAQVEACAVNEED
>IEDB(Cont_neg):364212
QSDSRDEKAAKPELF
>IEDB(Cont_neg):247076
AAVNNNTIIRRFAFT
>IEDB(Cont_neg):264055
CVLWCVAADGAVGVV
>IEDB(Cont_neg):272823
DVENNAGEGFMASGV
>IEDB(Cont_neg):103559
RMCIVKDAPIRDWVK
>IEDB(Cont_neg):918631
FAKRHNYLRDERMNL
>IEDB(Cont_neg):323840
KTDHPKTNPEKEKKG
>IEDB(Cont_neg):53644
RETGPSRASDARA
>IEDB(Cont_neg):249884
AFPLNGEKTLREDFC
>IEDB(Cont_neg):255040
APAAMTKVVKVTKRK
>IEDB(Cont_neg):306727
GVRRANRLAFDAYTQ
>IEDB(Cont_neg):857571
YTIATIHYHWCQLKD
>IEDB(Cont_neg):298190
GGQGGMLQLYTSSGI
>IEDB(Cont_neg):321250
KNECATDEKYINKDG
>IEDB(Cont_neg):386140
SSEVQTETETGSLDG
>IEDB(Cont_neg):535337
DKGRLSKEEIERMVQ
>IEDB(Cont_neg):266540
DEIAVSYYVDEEGTE
>IEDB(Cont_neg):131004
PPKPKDMTVPILVSKPPVF
>IEDB(Cont_neg):281165
EKKEEEEEKEEKEEE
>IEDB(Cont_neg):291445
FNVCDVCGRFSPSLK
>IEDB(Cont_neg):251777
AIHDVVGINAHTAFL
>IEDB(Cont_neg):266175
DEAKIRETTPVVPPP
>IEDB(Cont_neg):946646
NHVAATGSHLCVLRS
>IEDB(Cont_neg):277371
EEISNKNTARVDEVP
>IEDB(Cont_neg):755588
IITAGARQQEGESRL
>IEDB(Cont_neg):360830
QIFLSLDGERNELQC
>IEDB(Cont_neg):340503
MVAQEGMIATQQDGL
>IEDB(Cont_neg):946730
PRLSERIAPVIGLKC
>IEDB(Cont_neg):272979
DVKPDTTGTDEGLLL
>IEDB(Cont_neg):312712
IKPKSAPDSIDTAAA
>IEDB(Cont_neg):73282
WYLSNAGTSIGKVTA
>IEDB(Cont_neg):181592
DYFRKGSDGTLHFSS
>IEDB(Cont_neg):414921
WSCLEFVDLSSRAAL
>IEDB(Cont_neg):172683
PKKSVAFKKTKKEIK
>IEDB(Cont_neg):225917
YEHIRLSTHNVINAENAPG
>IEDB(Cont_neg):851917
EEEYKLLVKVAE
>IEDB(Cont_neg):335438
LSSSSSGSSDTEGVK
>IEDB(Cont_neg):328708
LHATSSFQGRRSAPE
>IEDB(Cont_neg):285774
ERVAQMKKNKTFPPR
>IEDB(Cont_neg):741204
ALGYQLAFVLDSPSAYDAVA
>IEDB(Cont_neg):339297
MMMMVTVRRRVVCDQ
>IEDB(Cont_neg):279900
EGVDTNDAPTLSEAA
>IEDB(Cont_neg):328123
LGDQLPERKRHEEAP
>IEDB(Cont_neg):354452
PPQPQSLASQGQNLS
>IEDB(Cont_neg):309244
HPDAPQKVLKYVCGQ
>IEDB(Cont_neg):314607
ISMVMTDRDVLFGAI
>IEDB(Cont_neg):170816
EKISEKTIQISDIQK
>IEDB(Cont_neg):245019
AADFVGSTNGSAGEY
>IEDB(Cont_neg):272829
DVERQERSLTLNNGR
>IEDB(Cont_neg):333745
LRCHDDNGVRLPSDL
>IEDB(Cont_neg):389580
SVVAVPAADVSGGGD
>IEDB(Cont_neg):265378
DDACIRVLSCSADGT
>IEDB(Cont_neg):267414
DGEDTHSSPTPPPAN
>IEDB(Cont_neg):581297
SEAGSHTLQWMYGCD
>IEDB(Cont_neg):258586
ASTKGRKPQEAGEQS
>IEDB(Cont_neg):270637
DQLDFVYLTNSGMNT
>IEDB(Cont_neg):339533
MPDAVATHHRLIRSL
>IEDB(Cont_neg):302665
GQMDQEARRNAVQAF
>IEDB(Cont_neg):398459
TREEKQNENEASNPK
>IEDB(Cont_neg):324814
KVVSKLSETAPQTAE
>IEDB(Cont_neg):854704
MWNSWIILITLIS
>IEDB(Cont_neg):290932
FLGETNSASGKIDSS
>IEDB(Cont_neg):276716
EEEEEENEKQQQSGE
>IEDB(Cont_neg):399234
TSGPEGAPNKTKTEG
>IEDB(Cont_neg):246991
AAVAGGGGVGVGESS
>IEDB(Cont_neg):335207
LSPPNPVDGDVLQGG
>IEDB(Cont_neg):319869
KKFVERMLTDKRTAG
>IEDB(Cont_neg):869970
CPIMYHQCYALFGAD
>IEDB(Cont_neg):604568
NILISLTDLEIWSNQ
>IEDB(Cont_neg):149972
TEYDSSKFNVYHRHM
>IEDB(Cont_neg):339654
MPSNITTTTNDNNEN
>IEDB(Cont_neg):856288
SNIGVDAVLVQSPLY
>IEDB(Cont_neg):333605
LQVEDLRTASGDGGV
>IEDB(Cont_neg):270981
DRLKRELVEVRNNAE
>IEDB(Cont_neg):351475
PIATSLLGTMVMKKK
>IEDB(Cont_neg):536097
GVTFLSGGQSEEEAS
>IEDB(Cont_neg):388555
STTGNGLTSTLGKGR
>IEDB(Cont_neg):260157
AVDQQAQEQIPTLRE
>IEDB(Cont_neg):851866
EAVNDAGQAITKCFL
>IEDB(Cont_neg):309418
HQGNPTDKKQEFTSG
>IEDB(Cont_neg):302275
GPSGGRDNSSEKNDT
>IEDB(Cont_neg):260520
AVKGPLLPPALSSSS
>IEDB(Cont_neg):32610
KNSSIALANMEDGGS
>IEDB(Cont_neg):23729
HERAKNAYQKANQAVLKAKEASSY
>IEDB(Cont_neg):853393
IPLFCIDVWEHAYYL
>IEDB(Cont_neg):267392
DGEAAVTKQNEGSGP
>IEDB(Cont_neg):386152
SSFGSLSLDSLESID
>IEDB(Cont_neg):394532
TIEGGGSVEYKDMLN
>IEDB(Cont_neg):333993
LRHFQLFRSYQQKSN
>IEDB(Cont_neg):271397
DSESTQPRHLAVGDA
>IEDB(Cont_neg):293673
GAGGVYARDVDTNAV
>IEDB(Cont_neg):256292
AQIYRYLQEANYADA
>IEDB(Cont_neg):352784
PLNGEKTLREDFCPE
>IEDB(Cont_neg):952134
GKIIHEWCCRSCTLPPLR
>IEDB(Cont_neg):320855
KLRVGRKQRRLPKDG
>IEDB(Cont_neg):102347
DDNEETLKQRLTNLEKKITN
>IEDB(Cont_neg):381763
SLFVDFLALPGVSNV
>IEDB(Cont_neg):336225
LTVIVPWTRLHSECV
>IEDB(Cont_neg):416936
YPDRSFIPGSDVRRM
>IEDB(Cont_neg):296950
GGAGNGAVEEVAPEE
>IEDB(Cont_neg):290218
FGLKSSMSHGAKKEV
>IEDB(Cont_neg):756172
LYSNRAACYTKLLEF
>IEDB(Cont_neg):380551
SIAWPILLNSRDLVG
>IEDB(Cont_neg):285563
ERQGNVLDEALLELE
>IEDB(Cont_neg):295550
GEAEFSSLSTLEGLF
>IEDB(Cont_neg):383853
SPLLLLLLFACAAAA
>IEDB(Cont_neg):262028
CDEGEAAVHGVPPDV
>IEDB(Cont_neg):76412
YVSMPTAQSTMKAE
>IEDB(Cont_neg):354926
PQETPKTQVPPSATE
>IEDB(Cont_neg):298108
GGPAYLFNTKRMEKL
>IEDB(Cont_neg):268050
DGSSLSSGSHLPGSA
>IEDB(Cont_neg):1087696
QPTESIVRFPNITNLCPF
>IEDB(Cont_neg):757290
TTACYFATIHTDSSL
>IEDB(Cont_neg):1066896
EKNFYGQFMEFEVVTL
>IEDB(Cont_neg):347589
NVQGQALSPPPEVTV
>IEDB(Cont_neg):918725
GHLLESEAANESAKK
>IEDB(Cont_neg):249215
AEQDSPARTTASPIP
>IEDB(Cont_neg):306602
GVPFVNPRMSMMPTP
>IEDB(Cont_neg):255738
APQSDAGVESTPSTN
>IEDB(Cont_neg):278312
EETLKDNVTTAMRND
>IEDB(Cont_neg):285827
ERYGYLSSGDRAAQA
>IEDB(Cont_neg):373201
RSQPLQVLRAGGNRI
>IEDB(Cont_neg):307185
GYRGSRRVDGHTGQD
>IEDB(Cont_neg):689015
LETDKATMDVPADAA
>IEDB(Cont_neg):246956
AATTMQSTSTAIQEA
>IEDB(Cont_neg):287645
ETSPESNDAPEEDGG
>IEDB(Cont_neg):271322
DSDSDGSTAVSHTTS
>IEDB(Cont_neg):303535
GRVLLVCALCVLWRG
>IEDB(Cont_neg):301771
GPAALSSCCLLSFSL
>IEDB(Cont_neg):58128
SGLTGVKDSSS
>IEDB(Cont_neg):340313
MTAMGAHIRQLYSGD
>IEDB(Cont_neg):247299
ACTAHGANTVHALAA
>IEDB(Cont_neg):170569
DIPTGTTPQRKSYLY
>IEDB(Cont_neg):535564
EGYASMDVKYPPVIV
>IEDB(Cont_neg):282131
ELFVNGIEYCNAYSE
>IEDB(Cont_neg):381662
SLEEEVEEETVENLD
>IEDB(Cont_neg):524476
QREALSKAGLVDDEP
>IEDB(Cont_neg):297061
GGCMASGVLGMNASY
>IEDB(Cont_neg):251703
AIEAGKRKTHARRIL
>IEDB(Cont_neg):268814
DKGSASDARSMAFME
>IEDB(Cont_neg):179315
NRVKYVVRYMYDIDN
>IEDB(Cont_neg):260724
AVPGHIFRNPHLVNV
>IEDB(Cont_neg):156467
TRSRALERRRRRQKVDQGRNVEN
>IEDB(Cont_neg):303942
GSFTEGEALRMGFFV
>IEDB(Cont_neg):304221
GSKASVGGGGGSNGG
>IEDB(Cont_neg):695869
PSWAPSVCALSVMDA
>IEDB(Cont_neg):377343
SEDEDKEDASEENEH
>IEDB(Cont_neg):174952
LAPNNYYPSKNL
>IEDB(Cont_neg):354092
PPLPGQKTQGSLQEL
>IEDB(Cont_neg):312373
IIDDSIENRERFIVR
>IEDB(Cont_neg):383380
SPAFCFTGSPLASLV
>IEDB(Cont_neg):256090
APYKSKRENGSSLKL
>IEDB(Cont_neg):1087601
KVFRSSVLHSTQDLFLPF
>IEDB(Cont_neg):254764
ANNEFTLVATVSIHE
>IEDB(Cont_neg):335343
LSSAVFFLFFFLPSN
>IEDB(Cont_neg):272948
DVISVDHYNVAQDVV
>IEDB(Cont_neg):314736
ISSNSATATSPMAVS
>IEDB(Cont_neg):320192
KKPQGQYDGNTVTFL
>IEDB(Cont_neg):253165
ALCVLWCGIDGVVAE
>IEDB(Cont_neg):305570
GTPGSGGGSQLGDDP
>IEDB(Cont_neg):537743
SEGLMAEEVQAVQQQ
>IEDB(Cont_neg):255573
APMVKRLREVFTSLK
>IEDB(Cont_neg):384608
SQEKSEGGSSMSEGS
>IEDB(Cont_neg):373790
RTQQREQEENQLPHQ
>IEDB(Cont_neg):402314
TYEKRLARIKKLCSS
>IEDB(Cont_neg):294745
GDCMTSGVLVTNCSH
>IEDB(Cont_neg):304028
GSGGISSGSSAALPA
>IEDB(Cont_neg):287822
ETVVTTKNAPTAANP
>IEDB(Cont_neg):511583
APMETTAVVTGIPVE
>IEDB(Cont_neg):320886
KLSQHMLFRDRQIID
>IEDB(Cont_neg):340389
MTIIAGHYGVRSSLR
>IEDB(Cont_neg):249102
AENLRRCGRHIISRV
>IEDB(Cont_neg):299420
GITEPHAESQTSIHF
>IEDB(Cont_neg):268696
DKAVPEIASKLKKSV
>IEDB(Cont_neg):245395
AAESPYGDGDATENE
>IEDB(Cont_neg):103071
AVDALTEYGLLRGSW
>IEDB(Cont_neg):855259
PPTDIHPRQPAI
>IEDB(Cont_neg):278297
EETKKEEAGTGTTEV
>IEDB(Cont_neg):346269
NSILKALRGDSGVVE
>IEDB(Cont_neg):132759
YIPPSMTPPTDPE
>IEDB(Cont_neg):856092
SESSRLLILKKD
>IEDB(Cont_neg):286014
ESEDAQALTHQQHES
>IEDB(Cont_neg):248041
ADVLLKQGNIPTTDA
>IEDB(Cont_neg):857267
VVVAVAVKRESDPL
>IEDB(Cont_neg):536739
LKDMAIATGGAVFGE
>IEDB(Cont_neg):335395
LSSLAFISLLDRRGA
>IEDB(Cont_neg):66954
TVAVYSLKIAGWHGP
>IEDB(Cont_neg):272878
DVFWKPLGTSKQQFC
>IEDB(Cont_neg):754412
AEAANVTGPGGVPVQ
>IEDB(Cont_neg):387451
SSVRCMCVFQDGCTD
>IEDB(Cont_neg):171145
GDVVLFNRQPSLHKL
>IEDB(Cont_neg):5552
AVSVDCSEYPKPDCT
>IEDB(Cont_neg):316807
KDAGTIAGLNVIRVV
>IEDB(Cont_neg):6497
CKKPSAMLLVPGNKKFVVNN
>IEDB(Cont_neg):114489
NIGDPSRADIYTEEA
>IEDB(Cont_neg):278842
EGASIPPPPPIPSGD
>IEDB(Cont_neg):138309
CCVAMKEMDDEC
>IEDB(Cont_neg):172164
LLERKLRSLWRRPFN
>IEDB(Cont_neg):236619
SWRYSCTRYTNFLLD
>IEDB(Cont_neg):264190
CWGFLRLHDAHGRLN
>IEDB(Cont_neg):290441
FHMPSGCAKTVLALP
>IEDB(Cont_neg):268718
DKDGNGFISAAELRH
>IEDB(Cont_neg):282721
ELVADKFRIIGQTED
>IEDB(Cont_neg):307618
HDALRVIGQSEPQNA
>IEDB(Cont_neg):755853
KPEPMEEDLPENKKQ
>IEDB(Cont_neg):97935
CSLPHRNESNKW
>IEDB(Cont_neg):271507
DSIAGAPAGAAASPS
>IEDB(Cont_neg):344308
NLETSGQRFVAGTMF
>IEDB(Cont_neg):311459
IEDSDGSTVVSHATS
>IEDB(Cont_neg):741396
EVQRRNQLHDLRFADIDTVI
>IEDB(Cont_neg):138705
YWNSQPEILERYRAEL
>IEDB(Cont_neg):285362
ERKSAKASTATSPSV
>IEDB(Cont_neg):385952
SSDGTAESSGSHPTN
>IEDB(Cont_neg):289927
FFMSTYRFLFAIWLR
>IEDB(Cont_neg):874313
KTLTGKTITLEVEPSDTIENVKAK
>IEDB(Cont_neg):239013
SAWDFTNYGCYCGAG
>IEDB(Cont_neg):309756
HSESLAAEERRAEEL
>IEDB(Cont_neg):535344
DLAGRDLTDYLMKIL
>IEDB(Cont_neg):329077
LIGDALTKVNNDILF
>IEDB(Cont_neg):247334
ADADDAQRPNPSESQ
>IEDB(Cont_neg):298035
GGNGAVPMGGMEGAR
>IEDB(Cont_neg):417376
YSGSYDEEIPEEEEE
>IEDB(Cont_neg):289848
FFFSSTRPAPLLPCL
>IEDB(Cont_neg):362155
QNENDEESAKEKNGV
>IEDB(Cont_neg):411037
VSEKNNEVCTTVSHK
>IEDB(Cont_neg):322816
KRKAALKSKAAPKRK
>IEDB(Cont_neg):302099
GPLMGRPMEFTGLGI
>IEDB(Cont_neg):61907
STSQKPVLGKRVATPHASAR
>IEDB(Cont_neg):250207
AGDPAKWTARIGSMA
>IEDB(Cont_neg):99697
TARFIRGLGVPRERQ
>IEDB(Cont_neg):313650
IPISPPSVNFSATLR
>IEDB(Cont_neg):309839
HSKYPNLYVKNFDDT
>IEDB(Cont_neg):36146
LGHDGHHGGTLRVGQHHRNASDVL
>IEDB(Cont_neg):321935
KPLFINFDPQAALKR
>IEDB(Cont_neg):266915
DETDAAVDDGVNAKP
>IEDB(Cont_neg):331266
LLTKRRDDIHVDVFE
>IEDB(Cont_neg):921346
QEWVQEAQTHVKAMQEQIQA
>IEDB(Cont_neg):522706
NEAKSMTIGEAVRKQ
>IEDB(Cont_neg):300087
GKSFQEPPPIVQGGS
>IEDB(Cont_neg):396924
TPADSSANGTVLILP
>IEDB(Cont_neg):351280
PHCLQIADVKNGTLA
>IEDB(Cont_neg):755765
KGDYPQAMKHYTEAI
>IEDB(Cont_neg):38821
LQDMAILTGAQVISEEVGLTLENTD
>IEDB(Cont_neg):301562
GNRDEGGGLPPEATK
>IEDB(Cont_neg):742201
WRAVKSRASGKGPTYIRVAD
>IEDB(Cont_neg):510543
AAADSTLTVASYSPD
>IEDB(Cont_neg):12234
EGNGVATDVPSATKR
>IEDB(Cont_neg):257471
ASATANQRDATFNGR
>IEDB(Cont_neg):343009
NGEEHNLENTSKSDE
>IEDB(Cont_neg):696016
QGRTMLERAKAFVEA
>IEDB(Cont_neg):332591
LPMGDPTECESGDLS
>IEDB(Cont_neg):271895
DSSTDAIAEARRLPL
>IEDB(Cont_neg):741688
LRAEYGGSFRFSSDAISTTF
>IEDB(Cont_neg):358414
PYVRLHLKVKELGIL
>IEDB(Cont_neg):170326
ALNMQRSRDHGLPGY
>IEDB(Cont_neg):137818
DASYTNLMASYG
>IEDB(Cont_neg):306719
GVRMNDTKGTVLFGL
>IEDB(Cont_neg):315284
ITYSTDDGQKWEIPE
>IEDB(Cont_neg):324085
KTNPNSTQTTGDDDP
>IEDB(Cont_neg):851905
EECCLPGPPGPKG
>IEDB(Cont_neg):247197
ACCEGEPVKALHLLD
>IEDB(Cont_neg):91088
AAVSDKFTETTFG
>IEDB(Cont_neg):247524
ADEIYAEGDLEGPLA
>IEDB(Cont_neg):259031
ATENEKEKRDVGLKS
>IEDB(Cont_neg):269712
DMSEFSIYCKYLDAN
>IEDB(Cont_neg):267515
DGGAVAVIPSEGSFA
>IEDB(Cont_neg):304736
GSSSSAASGAPSSAQ
>IEDB(Cont_neg):171407
HNSLRSSVALGQA
>IEDB(Cont_neg):259294
ATKTATAKAEETAKA
>IEDB(Cont_neg):132202
CLKDRMNFDIPE
>IEDB(Cont_neg):857422
YEKVCRVERGCSCKV
>IEDB(Cont_neg):300490
GLKKMGKTTLLGLSY
>IEDB(Cont_neg):257506
ASCATRVLGCDRNDY
>IEDB(Cont_neg):389525
SVTFEVAQSGSCVYI
>IEDB(Cont_neg):385838
SSAKSVAASNGPDKA
>IEDB(Cont_neg):257282
ARTQDEAVRGGGTVV
>IEDB(Cont_neg):410637
VRLVQRGAATVSGSH
>IEDB(Cont_neg):517703
GVSIVTSAGNDSSFG
>IEDB(Cont_neg):270159
DPAFCLQLPMGDPTE
>IEDB(Cont_neg):254306
AMLRAVKNATARSGA
>IEDB(Cont_neg):283279
ENETAEYCRNCSPCG
>IEDB(Cont_neg):537564
RHGRYLTVAAVFRGR
>IEDB(Cont_neg):161140
PPVKIKNLLDNEIYTIEEG
>IEDB(Cont_neg):272423
DTPGPGSYVLDNAGD
>IEDB(Cont_neg):281309
EKLIAEGVDLEHNRF
>IEDB(Cont_neg):369768
RLAYHRTHLEREQRE
>IEDB(Cont_neg):333866
LREQLEEETPLAATQ
>IEDB(Cont_neg):355289
PQTFVSSPSPPKPLA
>IEDB(Cont_neg):306585
GVPANSQPFCRVTER
>IEDB(Cont_neg):310400
HVGHEVEVRFAHDSP
>IEDB(Cont_neg):288566
EVTSAGGQEQPNLSP
>IEDB(Cont_neg):181677
IVKKLEEFYKQNLKY
>IEDB(Cont_neg):290108
FGEGGGGAGGQSPPA
>IEDB(Cont_neg):303088
GRGGGGGGYRGGGGG
>IEDB(Cont_neg):266934
DETKKPKQAVQEEAG
>IEDB(Cont_neg):282694
ELTMEEKTRLQDLEM
>IEDB(Cont_neg):279580
EGQEETTLSSFAADD
>IEDB(Cont_neg):33759
KTLLIAVTMAHE
>IEDB(Cont_neg):40511
LVPGAAYALYGVWP
>IEDB(Cont_neg):332946
LPVVPIFETDCKGKR
>IEDB(Cont_neg):268655
DIYDAVRFGAVAENC
>IEDB(Cont_neg):226072
MMYFVRSIQLYRRTKSWWSF
>IEDB(Cont_neg):138074
VQRRVQPKVTVYPSK
>IEDB(Cont_neg):380588
SIEEAKRFANALDSH
>IEDB(Cont_neg):344340
NLHNTIGPTPYRVSW
>IEDB(Cont_neg):266905
DESTKSVMGVILGGV
>IEDB(Cont_neg):398487
TRENENAYSELIENV
>IEDB(Cont_neg):297929
GGLFSTNETNEKNVL
>IEDB(Cont_neg):257857
ASGTLCTFIAYGQTA
>IEDB(Cont_neg):310609
HYAGVTRSESAALPL
>IEDB(Cont_neg):334759
LSEGASVFFTTGNSS
>IEDB(Cont_neg):363803
QRKKLNGRQEEHEEN
>IEDB(Cont_neg):755331
GPEGHVLSRPEEVEA
>IEDB(Cont_neg):346094
NSATATSPMAVSEAD
>IEDB(Cont_neg):115523
TSEENSKKTVDMESTEVFTK
>IEDB(Cont_neg):248750
AEHDSAAETHELLTA
>IEDB(Cont_neg):851213
AQPVITPRIPPM
>IEDB(Cont_neg):391556
TDAAPIPGVAFSGSV
>IEDB(Cont_neg):309838
HSKTVGIRGLVLAPT
>IEDB(Cont_neg):489564
GQKLQACAHWAPKMK
>IEDB(Cont_neg):264182
CWAAAEEMQERRRNV
>IEDB(Cont_neg):181547
AEEFCRIRKIKLENV
>IEDB(Cont_neg):853915
KVVTEMSSSSL
>IEDB(Cont_neg):292975
FVVRPPKKSWKQISN
>IEDB(Cont_neg):333159
LQGELVEAVEEERAA
>IEDB(Cont_neg):263483
CSATAEVSKWNCFFE
>IEDB(Cont_neg):332555
LPLQLWLTDTSLVVS
>IEDB(Cont_neg):268102
DGSTTASHTTSPLLL
>IEDB(Cont_neg):319637
KKAAKKGAPAAMTKV
>IEDB(Cont_neg):313785
IPRNSTVPIQKSQTF
>IEDB(Cont_neg):264084
CVPDSWKESYDAYAF
>IEDB(Cont_neg):401302
TTTTTTTTTTESPKP
>IEDB(Cont_neg):291234
FLYAALADEEVDNAI
>IEDB(Cont_neg):182154
GTLVAIESEVEQAFI
>IEDB(Cont_neg):535615
ELPSRNVTVNESERE
>IEDB(Cont_neg):516617
GGTLTNLLGNAPEKL
>IEDB(Cont_neg):529104
VNRLVAINRAVSANA
>IEDB(Cont_neg):263800
CVASAFVFALAPKMD
>IEDB(Cont_neg):290861
FLDMFKSGRVTWIGN
>IEDB(Cont_neg):141352
LTVGPCLINRFVA
>IEDB(Cont_neg):895700
LDSKMWQENSTGWYW
>IEDB(Cont_neg):919012
LSPGAKPKQTPRSPW
>IEDB(Cont_neg):281262
EKKWLAIPGNRATSK
>IEDB(Cont_neg):175044
TSADNHVTMWVD
>IEDB(Cont_neg):257699
ASFPTESRFTTGKET
>IEDB(Cont_neg):125360
AIINPPQACILAIGASEDKLVPADN
>IEDB(Cont_neg):344781
NNDLAADGAVTAEEK
>IEDB(Cont_neg):453464
EGSMLGGQMAGGGVG
>IEDB(Cont_neg):389559
SVTSSSRSGSGETFG
>IEDB(Cont_neg):196578
KEAKQGEVLVVLFEI
>IEDB(Cont_neg):754776
DPRTRTLLSDPTYRE
>IEDB(Cont_neg):353952
PPGRKNESPLTSVEE
>IEDB(Cont_neg):287969
EVEDDDDPQRPNSKE
>IEDB(Cont_neg):43340
NAVNDPNVAGKIEEA
>IEDB(Cont_neg):694101
DILNQAYTDLREGRV
>IEDB(Cont_neg):173506
TQKSRIHAEFVQQKN
>IEDB(Cont_neg):357549
PTTLVLGDSVYVLLG
>IEDB(Cont_neg):282267
ELKSKQGAIAAMMQR
>IEDB(Cont_neg):946854
RRCHMNRTLEFNRRQ
>IEDB(Cont_neg):272787
DVDSSAGSSNGEAGS
>IEDB(Cont_neg):230577
LKDYGKKQDKALDGETKTT
>IEDB(Cont_neg):852040
EIWHVMNINGHFLI
>IEDB(Cont_neg):354592
PPSPVDVSNPQNPVL
>IEDB(Cont_neg):262481
CGEEPSSPKVCPQPR
>IEDB(Cont_neg):346656
NSVTDSHKGGAQSSL
>IEDB(Cont_neg):383931
SPLPSNPPEGVGILP
>IEDB(Cont_neg):319741
KKDSEKNPPAVEDAL
>IEDB(Cont_neg):535025
ALFISMQAVLSLYAT
>IEDB(Cont_neg):292841
FVNINCCRDRSVPTT
>IEDB(Cont_neg):411947
VTALEETIADVMGVR
>IEDB(Cont_neg):320615
KLIMMTSCDDGSRRV
>IEDB(Cont_neg):298714
GGVMTSCVSEQLDHG
>IEDB(Cont_neg):103320
KPPTWWDSLPTDRPI
>IEDB(Cont_neg):754569
ATPPPPPPPKKETKP
>IEDB(Cont_neg):332788
LPSFTIIFKKSVMMR
>IEDB(Cont_neg):302806
GQSLMAGQEGNEKNN
>IEDB(Cont_neg):389252
SVMPPRRRFFPGFPF
>IEDB(Cont_neg):98544
TTMWNIYQNCSK
>IEDB(Cont_neg):371741
RQPPLLYFQRNNDKN
>IEDB(Cont_neg):248950
AELFALIRYALSQLR
>IEDB(Cont_neg):113759
QLQQPAQGQQGQQL
>IEDB(Cont_neg):653615
NDSNIVKYRSLYIKA
>IEDB(Cont_neg):250961
AGQPPKLQVQPPSSP
>IEDB(Cont_neg):263363
CRGGTAGTELEFGVN
>IEDB(Cont_neg):300342
GLELIMARIREGSLR
>IEDB(Cont_neg):253268
ALEDLKSDIKGLRGS
>IEDB(Cont_neg):313130
ILSISRMMLAFKAYC
>IEDB(Cont_neg):299746
GKGISFQGSQMRPEA
>IEDB(Cont_neg):254352
AMMTTGRVLLVCALC
>IEDB(Cont_neg):253588
ALLFVVTLLSFPLVF
>IEDB(Cont_neg):356951
PTASRRGVKNTARMS
>IEDB(Cont_neg):291512
FPGPGQYECVQDATT
>IEDB(Cont_neg):520496
KTDQGIVVDHDGHSH
>IEDB(Cont_neg):253706
ALNIATKIAKGTVEI
>IEDB(Cont_neg):161337
EDNFVKFFKVLNRKTYLNF
>IEDB(Cont_neg):287217
ETIDPDPQKQLSDKS
>IEDB(Cont_neg):119487
LEIMIKFNRLNRLTTDFNVI
>IEDB(Cont_neg):250170
AGDDTTDDDSTRGSS
>IEDB(Cont_neg):170692
EAQDIFGKNLNSLFN
>IEDB(Cont_neg):251023
AGRREGTREARMPSK
>IEDB(Cont_neg):288343
EVPKGITPLMGLKKM
>IEDB(Cont_neg):581428
VNLYQSYGPSGQFTH
>IEDB(Cont_neg):323653
KSTTSPTPTTSDPPV
>IEDB(Cont_neg):273442
DYKMGYKWTHQPFHT
>IEDB(Cont_neg):946405
IPFIYRGVRVGGLKE
>IEDB(Cont_neg):301085
GMSSRTVSGGTGGLK
>IEDB(Cont_neg):354029
PPKLELGELRDKALL
>IEDB(Cont_neg):538150
VAAGNERVYGSDHDDPLATN
>IEDB(Cont_neg):754890
EEATVPNNKITVVGV
>IEDB(Cont_neg):246888
AATLKNPNYYKIVKE
>IEDB(Cont_neg):260246
AVEILLVPTRWAGSG
>IEDB(Cont_neg):383859
SPLLLLLLVAAAAAA
>IEDB(Cont_neg):282921
EMLAGAAERKHSVNN
>IEDB(Cont_neg):161282
SLNTGWLAGLFYQHKFNSSG
>IEDB(Cont_neg):363615
QRDATFNGRGEPAQT
>IEDB(Cont_neg):314540
ISIEPQLYIQNCLPY
>IEDB(Cont_neg):310649
HYLLFHVSQETLHRT
>IEDB(Cont_neg):246443
AAQMRASGPESLGGG
>IEDB(Cont_neg):253163
ALCVLWCGIAGGGGC
>IEDB(Cont_neg):377265
SEAKEGSSSEGNVVN
>IEDB(Cont_neg):245996
AALIVLLKKVIGVAA
>IEDB(Cont_neg):72410
WFKDGQWVLQKPNAG
>IEDB(Cont_neg):512002
ASARLAAENTSLVAE
>IEDB(Cont_neg):537271
PNYVGRPKHVRVMAG
>IEDB(Cont_neg):161359
KGESKYSNTFGNNAYNMSIR
>IEDB(Cont_neg):305793
GTTATPVETATAEEA
>IEDB(Cont_neg):277155
EEGEEKDLNSIGPSG
>IEDB(Cont_neg):695897
PTVGETSPQANATNH
>IEDB(Cont_neg):410096
VQKTQSGLESGNESR
>IEDB(Cont_neg):257743
ASGAVQKKIEPCERC
>IEDB(Cont_neg):332986
LQAGFPVSNQAMYAK
>IEDB(Cont_neg):355121
PQPQAASLPSGGTNN
>IEDB(Cont_neg):306241
GVFPRRCHIDSNHFL
>IEDB(Cont_neg):286783
ESVSLNVAQTLLKSV
>IEDB(Cont_neg):232975
PGAGDEIQLTDAIDM
>IEDB(Cont_neg):285138
EREEESESDNDSLVK
>IEDB(Cont_neg):536964
MEEAQEKVPPNSTLT
>IEDB(Cont_neg):520589
KVDYAGSFGDAAKGK
>IEDB(Cont_neg):346622
NSVFDAAWEAFANTM
>IEDB(Cont_neg):112733
YPDYIKMVSEPYGDSLFFYL
>IEDB(Cont_neg):312738
IKREVYKSGSSQYFI
>IEDB(Cont_neg):345495
NPTPSTGSQNTTGTT
>IEDB(Cont_neg):389430
SVRSSVPLNKCNRLL
>IEDB(Cont_neg):280534
EISKAMKNGAGKEGS
>IEDB(Cont_neg):310011
HSVRTHLRKFNAANS
>IEDB(Cont_neg):323469
KSPAYLFRSDGTIVA
>IEDB(Cont_neg):290390
FHAETEDPAFCLQLP
>IEDB(Cont_neg):414131
WDAPSSVNAMAAGEH
>IEDB(Cont_neg):410060
VQHVEASQHDMELRS
>IEDB(Cont_neg):12722
EKIVVPPKTPELEEA
>IEDB(Cont_neg):580917
GLLFLGAGLFIYFRN
>IEDB(Cont_neg):343966
NKHSQTKSAASITAN
>IEDB(Cont_neg):306021
GVAHRGGDNAAGLGD
>IEDB(Cont_neg):178249
HTDNTGPRKLNER
>IEDB(Cont_neg):262270
CFGEPIQRWSKYGSG
>IEDB(Cont_neg):136467
LGTLTQLDICSSAPEDCTSF
>IEDB(Cont_neg):388710
STWSGEYLKRETTLS
>IEDB(Cont_neg):535787
FIGNNTAIQEIFNRV
>IEDB(Cont_neg):363767
QRHQLEMERRLTQRD
>IEDB(Cont_neg):1065073
RARIISLFRILTRIL
>IEDB(Cont_neg):150862
KGELAMRNIEARGLK
>IEDB(Cont_neg):256015
APTTGQNDNEVATVG
>IEDB(Cont_neg):280303
EIESTKQQTQSDHEH
>IEDB(Cont_neg):369921
RLHMSPRSLSVIEQP
>IEDB(Cont_neg):386426
SSIHDTATQRDPPTE
>IEDB(Cont_neg):255785
APRLLHEEANRAANL
>IEDB(Cont_neg):947358
IICEGLTHSNKS
>IEDB(Cont_neg):337475
LYKQAVYFLPSMGRQ
>IEDB(Cont_neg):267673
DGKKENVKVERKVST
>IEDB(Cont_neg):346590
NSTSGGGEARSTADE
>IEDB(Cont_neg):314589
ISLLDRRGAVNELDQ
>IEDB(Cont_neg):284875
EQRSSANGVSVPQPE
>IEDB(Cont_neg):55876
RSKVASVEYILAARAL
>IEDB(Cont_neg):321802
KPEGKKPEDAKPEET
>IEDB(Cont_neg):380570
SIDLASAVGLLVSDI
>IEDB(Cont_neg):170211
ADWKKTVETQKSRIH
>IEDB(Cont_neg):347037
NTPAVENAITTGNGE
>IEDB(Cont_neg):355343
PQVKNEDLGSANLDT
>IEDB(Cont_neg):266092
DDVNSDVVHNSKTAE
>IEDB(Cont_neg):69733
VLREMADKVLSPLQ
>IEDB(Cont_neg):537886
SSAEVIAQARKKGTV
>IEDB(Cont_neg):855386
PYTGYQYNRGAHSSL
>IEDB(Cont_neg):259665
ATSDESIREFFICTS
>IEDB(Cont_neg):149748
ICGHYIILFLRNVNV
>IEDB(Cont_neg):250087
AGAIRALKNNKGDIV
>IEDB(Cont_neg):754434
AFFKNLGSGSPKPRQ
>IEDB(Cont_neg):340476
MTTYRLLCALLVFAL
>IEDB(Cont_neg):400742
TTPLDGGVAMRFTAA
>IEDB(Cont_neg):357105
PTGELGHVVAPTGNQ
>IEDB(Cont_neg):332359
LPGGSDNSTTITTAV
>IEDB(Cont_neg):171049
FKLNKKAASGEAKPK
>IEDB(Cont_neg):364421
QSLQEMFVKQQEEEE
>IEDB(Cont_neg):334628
LSASRGATGKSHKSL
>IEDB(Cont_neg):281747
EKTAAFKNTHMNNIN
>IEDB(Cont_neg):267266
DGALQSCSSGSSATV
>IEDB(Cont_neg):366949
READCVVQLRFDDSL
>IEDB(Cont_neg):253484
ALIRYALSQLRVRRL
>IEDB(Cont_neg):196514
HFNGLPKILPVKFKI
>IEDB(Cont_neg):305687
GTRGSSVLSAVLEKQ
>IEDB(Cont_neg):271452
DSGKVQQLQQPQDGI
>IEDB(Cont_neg):23675
HEENVEHDAEENVEHDAEENVEENV
>IEDB(Cont_neg):230130
HEEAVAKMTPEAKKADAELS
>IEDB(Cont_neg):251946
AIQVTLHRIRQVRER
>IEDB(Cont_neg):510137
SHDNAQLLTSTDFNG
>IEDB(Cont_neg):402798
VAGLNDSGSSEDSVA
>IEDB(Cont_neg):283477
ENLILNWYVLMKEEC
>IEDB(Cont_neg):102631
LSNGLISGSTFSIGGVIHLS
>IEDB(Cont_neg):952246
LKHRAWNSFLVEDHGFGV
>IEDB(Cont_neg):270053
DNSQRPSPKETSDHK
>IEDB(Cont_neg):172675
PKEDIKPLKRPRDED
>IEDB(Cont_neg):268543
DIPGPGSYDTNRYAT
>IEDB(Cont_neg):353365
PNGGGGKQSGQGGGS
>IEDB(Cont_neg):312996
ILLSIEGERVTSITE
>IEDB(Cont_neg):227300
KKELPQDEQQDQDHT
>IEDB(Cont_neg):538120
TTNPSLILAAAQMPA
>IEDB(Cont_neg):383641
SPGGASSPISISDNS
>IEDB(Cont_neg):258030
ASLGAQTGNSTNQQS
>IEDB(Cont_neg):337031
LVVVACAVAAAVVTA
>IEDB(Cont_neg):246471
AAQVSGVGAPAAGQD
>IEDB(Cont_neg):292154
FSGVVELTPATFKNF
>IEDB(Cont_neg):256008
APTSHPAETKATSIS
>IEDB(Cont_neg):307143
GYKRIAVISGVGVRN
>IEDB(Cont_neg):371044
RPCQMPLLGGNHFFF
>IEDB(Cont_neg):268606
DITDPAPATTFSHLD
>IEDB(Cont_neg):356202
PSLAFAMDMHAERGG
>IEDB(Cont_neg):142270
QQIGYWNRQARFRIVKGQRK
>IEDB(Cont_neg):282989
EMRATNLLRVTYLVL
>IEDB(Cont_neg):852373
FDAKMTAYQKYLS
>IEDB(Cont_neg):260346
AVGDCMASEVLGRKT
>IEDB(Cont_neg):288678
EWLARAAEDLVQSGA
>IEDB(Cont_neg):250078
AGAGSAQTLKLRAAQ
>IEDB(Cont_neg):283859
EPAGVPQIQNAPQVL
>IEDB(Cont_neg):952049
CRSCTLPPLRFRGEDGCW
>IEDB(Cont_neg):285295
ERIASAPDLTTPNIS
>IEDB(Cont_neg):196607
LALLIATIFGTIGGV
>IEDB(Cont_neg):291037
FLMFSLCREKPRKVS
>IEDB(Cont_neg):248357
AEDENKTRGLREVSE
>IEDB(Cont_neg):288894
EYSLPSAWCPSQDVG
>IEDB(Cont_neg):263140
CNKKGDPSKGEEAAS
>IEDB(Cont_neg):258421
ASSGDAQETKHVVNE
>IEDB(Cont_neg):329972
LLAAVLVVMACLVPA
>IEDB(Cont_neg):315750
IYSQRYKKLVSYVSQ
>IEDB(Cont_neg):405859
VGFYKGLSPHLLRSI
>IEDB(Cont_neg):305040
GTAENKSDLAPSSGA
>IEDB(Cont_neg):295609
GEAVIEQFGFENWQP
>IEDB(Cont_neg):252460
AKGSTSTANKGKRKR
>IEDB(Cont_neg):269827
DNEAPGAGGGQGAAG
>IEDB(Cont_neg):528056
TRAQDLVEQVKTSEQ
>IEDB(Cont_neg):269604
DLYFVGPAVNLLVEV
>IEDB(Cont_neg):281875
EKYLLEGISNVAALS
>IEDB(Cont_neg):250339
AGEYHGQTDSMTIPR
>IEDB(Cont_neg):852490
FNNGPTWKDIRRFSLTTLRN
>IEDB(Cont_neg):30331
KEDTDNESVSPSV
>IEDB(Cont_neg):373096
RSLPSGAEGASNQTK
>IEDB(Cont_neg):23615
HDDSLPHPQQATDDS
>IEDB(Cont_neg):271266
DSDGIKAASQTTSPL
>IEDB(Cont_neg):278192
EESFARVKKIAKEFL
>IEDB(Cont_neg):171842
KMQVDLEKELQSAFN
>IEDB(Cont_neg):1335255
TEEEDYNSAVPTRMV
>IEDB(Cont_neg):283255
ENELRELEAREKAVE
>IEDB(Cont_neg):340196
MSPGASSTPFSGTHL
>IEDB(Cont_neg):287251
ETKCQANTVSPLSAV
>IEDB(Cont_neg):386483
SSKGGAGGGTELGLE
>IEDB(Cont_neg):276728
EEEEEGGCEYERLVG
>IEDB(Cont_neg):564493
LNAATDYNSETGTKG
>IEDB(Cont_neg):580852
ESAQNKMLSGIGGFV
>IEDB(Cont_neg):255239
APEATPQVKNEDPGS
>IEDB(Cont_neg):249242
AEQTQLNNVEGSASR
>IEDB(Cont_neg):1066271
YKLVVVGAGDVGKSY
>IEDB(Cont_neg):581061
LGLPAAEYWNSQKDI
>IEDB(Cont_neg):322844
KRKPQEQNEMLQQKQ
>IEDB(Cont_neg):94808
EGYLEAATSRYNELV
>IEDB(Cont_neg):285557
ERQERSLTLNNGRSG
>IEDB(Cont_neg):854192
LLLVNAVYFKGNWKK
>IEDB(Cont_neg):12898
EKVRAGKTRIVDVLP
>IEDB(Cont_neg):172132
LKENIEMTIENQEEL
>IEDB(Cont_neg):5015
ATKGYIMQQTMFRVK
>IEDB(Cont_neg):273327
DVYEVTQRASMMLCG
>IEDB(Cont_neg):852828
GNMTRLTTDFKKA
>IEDB(Cont_neg):536975
MGLLECCARCLVGAP
>IEDB(Cont_neg):315218
ITTAVRSDTGTEGTP
>IEDB(Cont_neg):1067757
MGQEGCPTTDEYLYKN
>IEDB(Cont_neg):146399
KQDYSQDPSKFTEP
>IEDB(Cont_neg):314984
ITGANTINQINTTPG
>IEDB(Cont_neg):251993
AISTDPLSPSHAPSN
>IEDB(Cont_neg):286936
ETCKKKNTQGEKLDK
>IEDB(Cont_neg):307251
GYYLLVVLVSVWLLA
>IEDB(Cont_neg):409215
VPAKGPPPGPAGRNT
>IEDB(Cont_neg):171483
IGEPGTQMTLKTFHF
>IEDB(Cont_neg):857105
VPDNYWPLRIIGYHH
>IEDB(Cont_neg):341592
NDAPTASEAEPQRAE
>IEDB(Cont_neg):257017
ARLPGIMTLGFISAF
>IEDB(Cont_neg):742117
VENADAQFYVCPPPTGATVV
>IEDB(Cont_neg):113200
TVLEEKLEKEDFTRG
>IEDB(Cont_neg):742047
TLAYNGSAYGSCDPKLLPSS
>IEDB(Cont_neg):356902
PTAKNVRVVSLGGSG
>IEDB(Cont_neg):279113
EGGAGRGTGLGSEQL
>IEDB(Cont_neg):336543
LVFPMQAKDKDGTSV
>IEDB(Cont_neg):260174
AVEAADEEQELSDPG
>IEDB(Cont_neg):333845
LRELERELQELKQRR
>IEDB(Cont_neg):143866
ELTRYTRPTPVQKHAIPI
>IEDB(Cont_neg):65323
TNGIIRNVLQPS
>IEDB(Cont_neg):333535
LQSALVAYLGWGRTQ
>IEDB(Cont_neg):851551
DETCLHSGIREGEN
>IEDB(Cont_neg):135348
VGLAEITQTGDGSDI
>IEDB(Cont_neg):535461
DYPLEAVRMQHLIAR
>IEDB(Cont_neg):251721
AIESGELPRTFWADA
>IEDB(Cont_neg):320238
KKRKQQQEQQATRIK
>IEDB(Cont_neg):517740
GWLIALFLLLLAILA
>IEDB(Cont_neg):196758
RIYVELFQNVPLVIQ
>IEDB(Cont_neg):535116
ASDGIMVARGDLGIE
>IEDB(Cont_neg):137114
AVTVETSDHDNSLSVSIPQPSPLR
>IEDB(Cont_neg):139709
DSPRRPDSPPSMVKHPEK
>IEDB(Cont_neg):305371
GTHVKQRHVSSLKEQ
>IEDB(Cont_neg):291654
FPTAGLVGHLADRFS
>IEDB(Cont_neg):260197
AVEASAGTDNTAVVI
>IEDB(Cont_neg):290016
FFVSTRVCAHVKNTK
>IEDB(Cont_neg):298313
GGRRIKSVRNFRRSR
>IEDB(Cont_neg):103122
DVLAAGDFWGGAGSV
>IEDB(Cont_neg):286982
ETDTDTGEEVPNNAP
>IEDB(Cont_neg):263612
CSSFYGKTVMENKDP
>IEDB(Cont_neg):854023
LEKVKVDAKYRPV
>IEDB(Cont_neg):317450
KEATRKPKSAPESTD
>IEDB(Cont_neg):46664
NYNFYNNNSSNNNN
>IEDB(Cont_neg):413486
VVVWAGGRRRQQQLQ
>IEDB(Cont_neg):272425
DTPGSMKGATTSRPA
>IEDB(Cont_neg):247966
ADSYAEVFRLHINRM
>IEDB(Cont_neg):255491
APKRSNEDPASTATT
>IEDB(Cont_neg):374368
RVPNLMGGYYRQKLQ
>IEDB(Cont_neg):383643
SPGGESFLGELLCKT
>IEDB(Cont_neg):292038
FSAGSRQTSISVQKN
>IEDB(Cont_neg):270674
DQPGSQSSFTAVTIE
>IEDB(Cont_neg):245239
AAEAVTATAAAEAEA
>IEDB(Cont_neg):285044
ERASQTPETATDART
>IEDB(Cont_neg):323589
KSSNPAAGSTPGVCP
>IEDB(Cont_neg):297020
GGATEGAQQDEKKER
>IEDB(Cont_neg):353771
PPAWLRRGAMCSTKK
>IEDB(Cont_neg):291542
FPKIFTLLKDSDEVV
>IEDB(Cont_neg):910955
EMAQIRRKFEMFTYA
>IEDB(Cont_neg):248208
AEAFGRRTEGRKDAF
>IEDB(Cont_neg):362957
QQDVPFLDTHLVRHE
>IEDB(Cont_neg):250086
AGAHEAAKGNAEVQN
>IEDB(Cont_neg):290627
FISAMQAEAREEVSS
>IEDB(Cont_neg):524669
QWEKKSGLDVRAIVA
>IEDB(Cont_neg):247533
ADENDNNSKGLNPRG
>IEDB(Cont_neg):694896
HTTGHGARTSTEPTT
>IEDB(Cont_neg):247846
ADPPAKPTKGPPSSP
>IEDB(Cont_neg):388267
STPTATQGYSEKSPA
>IEDB(Cont_neg):4361
ASDFVEITDGLRKNT
>IEDB(Cont_neg):14416
ETICTASAKKNIGRN
>IEDB(Cont_neg):696025
QKENFILPMPSASDR
>IEDB(Cont_neg):67000
TVFIVPAGHPFATVA
>IEDB(Cont_neg):337343
LWVAWEDYVMSPAAN
>IEDB(Cont_neg):287524
ETPVEATVIKTTTAT
>IEDB(Cont_neg):266992
DEVTERREERRHEDG
>IEDB(Cont_neg):248776
AEIEVLRATVAELEN
>IEDB(Cont_neg):272945
DVIRKETTEKGKNGA
>IEDB(Cont_neg):273261
DVVGQMGQTVPTETN
>IEDB(Cont_neg):336113
LTSNVVFCERCSRVT
>IEDB(Cont_neg):170286
AKKAGGTPRKASGPP
>IEDB(Cont_neg):252975
ALAAMERQLQERDDA
>IEDB(Cont_neg):278105
EERQQIFASSLSLQG
>IEDB(Cont_neg):285216
ERFIVRMEVPSLCMA
>IEDB(Cont_neg):291558
FPLLLLLLVVACAAA
>IEDB(Cont_neg):521730
LPSADEIYDCKVEHW
>IEDB(Cont_neg):247195
ACATDDADNLDAAKG
>IEDB(Cont_neg):314789
ISTRMGLIKVVEAGE
>IEDB(Cont_neg):293054
FYCQPPPPPQQQQQQ
>IEDB(Cont_neg):270290
DPKIETPTADKSVDD
>IEDB(Cont_neg):172726
PPNDPRIKNQADCIP
>IEDB(Cont_neg):399185
TSFLYLQQTENGVLT
>IEDB(Cont_neg):152116
SHFLQGAKKNN
>IEDB(Cont_neg):696436
SMLVLQWASLAVLTL
>IEDB(Cont_neg):351328
PHGGMGGNGAVPMGG
>IEDB(Cont_neg):272160
DTDQPDSMNNATTSR
>IEDB(Cont_neg):537400
QHNLEQQIQARNTTG
>IEDB(Cont_neg):516776
GKGLAIDFMVPENSA
>IEDB(Cont_neg):526656
SQIVARNEKLKNQAR
>IEDB(Cont_neg):30925
KGEVSEKIITRA
>IEDB(Cont_neg):298752
GGVTTGSHTDVKTGT
>IEDB(Cont_neg):310596
HWTPNNPELSAAWRN
>IEDB(Cont_neg):561746
SDEDHILIRTMPGRI
>IEDB(Cont_neg):365230
QVDEHSSPGDTVNKQ
>IEDB(Cont_neg):190797
ISRIYVSIDATLSQLES
>IEDB(Cont_neg):56790
SAFYVLEHSSFQLLGTGGTA
>IEDB(Cont_neg):952153
HAKRQTVVVLGSQEGAVH
>IEDB(Cont_neg):270770
DQTNDQFSSSSGSTS
>IEDB(Cont_neg):319843
KKETEKSLPAVENAH
>IEDB(Cont_neg):323484
KSPIAPGPVLADTTT
>IEDB(Cont_neg):345160
NPAAPGGKATPPPSA
>IEDB(Cont_neg):267493
DGEVVGHFKITLLIT
>IEDB(Cont_neg):291393
FNLMEHLSTMGESAC
>IEDB(Cont_neg):288432
EVRQLMLAECRQSGV
>IEDB(Cont_neg):271600
DSLQVNKGKQDLPSP
>IEDB(Cont_neg):947064
VRAIIPRVPSLSVPW
>IEDB(Cont_neg):227702
YQSYSENGMNAPDDL
>IEDB(Cont_neg):339726
MQHQGSLAGGGLSRQ
>IEDB(Cont_neg):346074
NSAGPIIQGHQGSGE
>IEDB(Cont_neg):272002
DSVLTTSKQQDGTSD
>IEDB(Cont_neg):320093
KKLQQLIVIEDDKVS
>IEDB(Cont_neg):517626
GTVSDTIAAIKGKVS
>IEDB(Cont_neg):363089
QQHKSREGRPALPEG
>IEDB(Cont_neg):396585
TNGTVTKVGESDGST
>IEDB(Cont_neg):280452
EIPNDQTKEEASSPP
>IEDB(Cont_neg):328212
LGFNLNEQQRLLQQL
>IEDB(Cont_neg):378769
SGAVDTGGDSDAGGG
>IEDB(Cont_neg):300127
GKTAEAAAEALRGTT
>IEDB(Cont_neg):302175
GPPSGGASSTISNNG
>IEDB(Cont_neg):301492
GNNSIGNSGSPNEPN
>IEDB(Cont_neg):1063700
FNGVYDDVLTRPLRK
>IEDB(Cont_neg):268709
DKDDLMPTAEETHSV
>IEDB(Cont_neg):330924
LLPEGVLVTRDAIYA
>IEDB(Cont_neg):286723
ESTQNNEILQEEPGH
>IEDB(Cont_neg):850919
AAAASAVGIFLR
>IEDB(Cont_neg):335711
LTDVSQDDIKLSSDT
>IEDB(Cont_neg):286233
ESKALSPASGSPSLI
>IEDB(Cont_neg):357442
PTRNLSRDPTEQTND
>IEDB(Cont_neg):303894
GSESQTPQGLSSGNG
>IEDB(Cont_neg):528943
VKFVIIDDIIEGKDN
>IEDB(Cont_neg):855148
PGVDGEPGPVGPDG
>IEDB(Cont_neg):193088
SSSSGSLMPSLENLDL
>IEDB(Cont_neg):258919
ATCKWVATAACSRSL
>IEDB(Cont_neg):277743
EELVQHGVAEEEAAR
>IEDB(Cont_neg):856416
STGSPMKYWIAANSW
>IEDB(Cont_neg):253650
ALLVCALCVLWCGAA
>IEDB(Cont_neg):143836
CPPHIENFSDIDMGEIIM
>IEDB(Cont_neg):421857
VRKEQQQRGRREQEW
>IEDB(Cont_neg):335455
LSSYAADKERLRELE
>IEDB(Cont_neg):322301
KQGNIPTAGATQNVT
>IEDB(Cont_neg):254722
ANLIRGWFQRMEHVR
>IEDB(Cont_neg):511926
ARNTELEALSKRFEQ
>IEDB(Cont_neg):754666
DDALQCYSEAIKLDP
>IEDB(Cont_neg):389295
SVPAKPQLSAESVTD
>IEDB(Cont_neg):741828
PPPRDPTERQVIRAVEGAGI
>IEDB(Cont_neg):779932
DELNMVAYGDDVLASYPFPI
>IEDB(Cont_neg):304593
GSRVDVERRQRQRCF
>IEDB(Cont_neg):308881
HLLPFFFIQVFDLII
>IEDB(Cont_neg):331362
LLVCALCVLWCGVCA
>IEDB(Cont_neg):266016
DDTDAKKGISADSQE
>IEDB(Cont_neg):358230
PVYAGGTGEAGRVTA
>IEDB(Cont_neg):301716
GNVDEEAAGKNGGNA
>IEDB(Cont_neg):279120
EGGCYAKAIGLNPKT
>IEDB(Cont_neg):277672
EELLQQQHQQHEHPA
>IEDB(Cont_neg):287259
ETKESESSSSYIWRC
>IEDB(Cont_neg):415546
YDAVVHLVTAAIGAE
>IEDB(Cont_neg):232725
ANQVVMGEREIARAM
>IEDB(Cont_neg):12251
EGQQIAEQFRQKVLGLLQAS
>IEDB(Cont_neg):181790
RIRNHKLQKVKDTCQ
>IEDB(Cont_neg):304666
GSSGTPSGKEKLQND
>IEDB(Cont_neg):310441
HVLDIPPDPTSVEEE
>IEDB(Cont_neg):276267
EEAQLKAERTAMYRA
>IEDB(Cont_neg):280130
EHNTKGTTTLDSVKD
>IEDB(Cont_neg):355178
PQQYEQPQQHEQPQQ
>IEDB(Cont_neg):76135
YTNQNINISQERDLQKHGFH
>IEDB(Cont_neg):31114
KHIATNAVLFFG
>IEDB(Cont_neg):515794
FILTKDSKILSKTDQ
>IEDB(Cont_neg):259027
ATEKTKVMRSVFRLR
>IEDB(Cont_neg):270546
DQAKLVNTYGQAAVN
>IEDB(Cont_neg):257412
ASAHHTTTSTVKQFT
>IEDB(Cont_neg):255434
APISPAEAYVRAIMR
>IEDB(Cont_neg):413225
VVQKAKPTPFVADEN
>IEDB(Cont_neg):370740
RNGKSGAICEDTDDG
>IEDB(Cont_neg):520302
KQYETQYPDMTPSER
>IEDB(Cont_neg):416562
YLEMMQSKVIDLKGD
>IEDB(Cont_neg):526648
SQFSKDLLAPMKNGY
>IEDB(Cont_neg):267520
DGGDGAGNDSLENKD
>IEDB(Cont_neg):397285
TPIVYFKEFVINLSS
>IEDB(Cont_neg):248355
AEDEHKTRGLREVSE
>IEDB(Cont_neg):755821
KLDPHNHVLYSNRSA
>IEDB(Cont_neg):333006
LQANTKLTHATKLEC
>IEDB(Cont_neg):335809
LTGVQRGEELFYRPD
>IEDB(Cont_neg):318778
KGEGKKNEKNEEAEQ
>IEDB(Cont_neg):311444
IEAMVVTLMQRARIS
>IEDB(Cont_neg):330945
LLPLLLLVVCAAAAA
>IEDB(Cont_neg):754607
CCDYSLHVDITSWYD
>IEDB(Cont_neg):412088
VTESSCRNRFRFSCS
>IEDB(Cont_neg):47614
PGAPGIIVRESGNRA
>IEDB(Cont_neg):312585
IKCIAAARLKNLPHF
>IEDB(Cont_neg):947425
LVGSTDVHVKGTLMDG
>IEDB(Cont_neg):414788
WRDYEGKDTVTSLAR
>IEDB(Cont_neg):334158
LRMLSALSMFWLEII
>IEDB(Cont_neg):264187
CWDAILGTQKTLGNI
>IEDB(Cont_neg):337138
LWCGAGGRCAEEKAD
>IEDB(Cont_neg):357439
PTRKEEGGRTQRGGR
>IEDB(Cont_neg):374512
RVTGDKNKDPKESEG
>IEDB(Cont_neg):515676
FEDQLVGAKAGDEVE
>IEDB(Cont_neg):853706
KKEKKHRSSHRSYH
>IEDB(Cont_neg):534924
ADLTDAAARNAELLR
>IEDB(Cont_neg):134083
IASRSVADKILDLYK
>IEDB(Cont_neg):380947
SKADASENTNVFHVP
>IEDB(Cont_neg):535588
EKCDENILWLDYKNI
>IEDB(Cont_neg):411404
VSLLADTNRACIHSG
>IEDB(Cont_neg):225893
TVPLTTTVPVETTTP
>IEDB(Cont_neg):331409
LLVGALCVLWCGLSG
>IEDB(Cont_neg):251864
AIMPGSVVGPSSRCL
>IEDB(Cont_neg):313480
INTVLPALWNRQHST
>IEDB(Cont_neg):250389
AGGEKAGAGPVVLPQ
>IEDB(Cont_neg):254565
ANDTTKPGDSDGSTA
>IEDB(Cont_neg):535879
GASFRNTGEIKALAG
>IEDB(Cont_neg):358200
PVVLKRVLHRAEVSE
>IEDB(Cont_neg):283390
ENIVRDAARQEREEQ
>IEDB(Cont_neg):307808
HEADRVNTEGTQKPA
>IEDB(Cont_neg):266977
DEVPQTSAEEIPPPS
>IEDB(Cont_neg):694529
GALLVLYSFALMLII
>IEDB(Cont_neg):277931
EEPSAERGKAQGAAL
>IEDB(Cont_neg):653655
QDILVPANTTVEVIA
>IEDB(Cont_neg):277208
EEGKQEELGTKGNEA
>IEDB(Cont_neg):944324
GELVYDSAPNRTEAR
>IEDB(Cont_neg):308790
HLDAHTGRCIAMQTT
>IEDB(Cont_neg):856638
TKALPARITLGVSSL
>IEDB(Cont_neg):382839
SNAVGEPPRENPSPD
>IEDB(Cont_neg):742029
TEFRLQIWRYATATDAEIGT
>IEDB(Cont_neg):269011
DKSPLLTKTESSAPV
>IEDB(Cont_neg):346107
NSCDEDGERSEGCVQ
>IEDB(Cont_neg):134135
LILTSRGPGTSFEFA
>IEDB(Cont_neg):946141
DPFRSKILKQKEKKK
>IEDB(Cont_neg):126603
LPYGVFSTQSNPKPR
>IEDB(Cont_neg):255214
APDSANNKIITATPI
>IEDB(Cont_neg):254604
ANESLVAVDGKNSKQ
>IEDB(Cont_neg):852853
GPPGPPGEDAPSEG
>IEDB(Cont_neg):398172
TQPQYPWIEISCVVF
>IEDB(Cont_neg):283278
ENESYNWQQQQQQQR
>IEDB(Cont_neg):328147
LGEDASKYKPHVDLE
>IEDB(Cont_neg):41214
MDAGVLTGRLIRLNDEKWTE
>IEDB(Cont_neg):290642
FITATIGGKKVILLT
>IEDB(Cont_neg):322009
KPPSPDVVLEQNSEG
>IEDB(Cont_neg):263390
CRLLYALLVLALCCC
>IEDB(Cont_neg):18656
GALERELKRTDLNI
>IEDB(Cont_neg):839263
EEDTEGLLEWCKRNLGSNCD
>IEDB(Cont_neg):346223
NSGLHEAAAAASAAQ
>IEDB(Cont_neg):271000
DRLVASSYDRKMEDL
>IEDB(Cont_neg):401585
TVFGAARDNRCVEDD
>IEDB(Cont_neg):535682
ERWRSLQQLAEERSQ
>IEDB(Cont_neg):260544
AVKRLIGRRFEDSNI
>IEDB(Cont_neg):780065
MRNQNYLFKANPNYAGNSIK
>IEDB(Cont_neg):321335
KNGERRVPNGWTFKG
>IEDB(Cont_neg):323657
KSTVVNTKGKEEDNK
>IEDB(Cont_neg):258162
ASNPLGIEYNLSLGP
>IEDB(Cont_neg):152205
YVHFQSTNRVAL
>IEDB(Cont_neg):389341
SVPPTQSQGGPETMR
>IEDB(Cont_neg):303586
GRYRQLPGYTEARRM
>IEDB(Cont_neg):151968
LGFLTTSHFFDA
>IEDB(Cont_neg):1087321
EASAKNDPWAAA
>IEDB(Cont_neg):249075
AENEELRVEHEDKTR
>IEDB(Cont_neg):99181
EEGAIVTVRGGLRIL
>IEDB(Cont_neg):262289
CFLHRKGFSHRDLKP
>IEDB(Cont_neg):756354
NPDPNAAPNVDPNAN
>IEDB(Cont_neg):134256
VKEILKEQENRKGLI
>IEDB(Cont_neg):247619
ADGGIVGNVLLSPPS
>IEDB(Cont_neg):537897
SSIQATTAAGSGHPT
>IEDB(Cont_neg):334515
LRVTEEGNARCAPCT
>IEDB(Cont_neg):371233
RPNRKETQDGLEDRN
>IEDB(Cont_neg):537689
RYLKEYQDLLNVKMA
>IEDB(Cont_neg):946391
IIISDLTMEMNRFRL
>IEDB(Cont_neg):301145
GNASDENTQKEKEMT
>IEDB(Cont_neg):263131
CNEYMPTPPLRSALP
>IEDB(Cont_neg):1087663
NNATNVVIKVCEFQFCND
>IEDB(Cont_neg):305305
GTGGYNHDGDDDDDT
>IEDB(Cont_neg):854135
LIVTNGKTTHQIAVH
>IEDB(Cont_neg):363766
QRHNEELQSQLCEAR
>IEDB(Cont_neg):272544
DTSSMMCITGAKWAL
>IEDB(Cont_neg):353360
PNFYAQPAQQTGQGY
>IEDB(Cont_neg):358274
PWTRLHSECVVVEVK
>IEDB(Cont_neg):227470
PVAPGDLTMVITQDC
>IEDB(Cont_neg):320506
KLDIPTADFVFVGVN
>IEDB(Cont_neg):693572
MVEKLYLSSHRGIIKD
>IEDB(Cont_neg):280519
EISAAPAFVFDHGKP
>IEDB(Cont_neg):273066
DVPAGDIGVGGREVG
>IEDB(Cont_neg):309250
HPEAPELVKNRTEEI
>IEDB(Cont_neg):372308
RRLQPFHDWDNYNEQ
>IEDB(Cont_neg):227168
FGKATNPLVRVNRLG
>IEDB(Cont_neg):172907
QQAQDTSVISEHTDP
>IEDB(Cont_neg):63117
TDALMTGYTGDFDSVI
>IEDB(Cont_neg):374869
RYTTVPENATNKTSN
>IEDB(Cont_neg):246155
AANEDADTDTDKGIL
>IEDB(Cont_neg):393378
TGAAASTKGRKPQEA
>IEDB(Cont_neg):291141
FLSHSANKTKWKDAY
>IEDB(Cont_neg):403491
VCALCVLWCGGAAVV
>IEDB(Cont_neg):356392
PSPLTDEYSREQLER
>IEDB(Cont_neg):322095
KPSLPGVGECVGLTK
>IEDB(Cont_neg):273316
DVWCSVLLQLIEAAA
>IEDB(Cont_neg):409319
VPEGEEYPTEAEAER
>IEDB(Cont_neg):870528
KCGRLYCKDNSPGQN
>IEDB(Cont_neg):535807
FNTGIKDFDFWLSEV
>IEDB(Cont_neg):537268
PLYRHIAQLAGNSDL
>IEDB(Cont_neg):944796
VIANLALRGAAGCAP
>IEDB(Cont_neg):263856
CVGRGMDGVRAVVDG
>IEDB(Cont_neg):267272
DGAPTVMANKAKLDA
>IEDB(Cont_neg):335007
LSLEAGDGNSERTMG
>IEDB(Cont_neg):280845
EKEEERRRASDREVA
>IEDB(Cont_neg):253617
ALLNVEAFPSSTITR
>IEDB(Cont_neg):855445
QGAKSARAKNPSK
>IEDB(Cont_neg):372320
RRLSALPQLNSPGTV
>IEDB(Cont_neg):3365
ANNNYDPWTIYAIGGSSNPT
>IEDB(Cont_neg):350535
PGCVSSGTDAASSSH
>IEDB(Cont_neg):244832
AAAQKFDAAVLNSHG
>IEDB(Cont_neg):514765
EKAKADLENQKAKVK
>IEDB(Cont_neg):339622
MPPPSLSDHAQRYYL
>IEDB(Cont_neg):345316
NPKVFFDISIDNKPS
>IEDB(Cont_neg):523674
PNAPVYLGFSTSNVG
>IEDB(Cont_neg):536170
HQEHKGEIDAHEDSF
>IEDB(Cont_neg):414796
WREMRPRRFRIEMPD
>IEDB(Cont_neg):840239
RSLLSVSSPKTVTTPTPTSP
>IEDB(Cont_neg):303023
GREKSALESRTSGSV
>IEDB(Cont_neg):393566
TGEGLQPSGVKPSTP
>IEDB(Cont_neg):340639
MVVQGPITRQDEFLE
>IEDB(Cont_neg):263222
CPKPQTNLSPAAVTL
>IEDB(Cont_neg):305302
GTGGTPPVASSSDVD
>IEDB(Cont_neg):304349
GSMYGIGGFWAPPED
>IEDB(Cont_neg):270080
DNTAVVIPNDSHSSG
>IEDB(Cont_neg):373968
RVACFYDQAGALEET
>IEDB(Cont_neg):828
AEAKALKEKLAKQAEE
>IEDB(Cont_neg):196350
AYIFAAVLYFIICYP
>IEDB(Cont_neg):94857
KAPAKKAAAKKVTQK
>IEDB(Cont_neg):371952
RRARDREEAEAAKKA
>IEDB(Cont_neg):14622
EVADGIWKLSTIPDK
>IEDB(Cont_neg):299302
GIPKVSLPTEPSQPP
>IEDB(Cont_neg):262245
CEYIEMMREQRVQSD
>IEDB(Cont_neg):403726
VCVFTHWTPNSPEPS
>IEDB(Cont_neg):919299
SILLFISLHCVSPEK
>IEDB(Cont_neg):173132
RYTNQTFDKVMGPML
>IEDB(Cont_neg):301602
GNSGDDLASRAAVTD
>IEDB(Cont_neg):522242
LVAEALVGQTSEMVA
>IEDB(Cont_neg):332605
LPNGKAAGTPVAETQ
>IEDB(Cont_neg):398548
TRGNKVFLLVGSYEE
>IEDB(Cont_neg):310577
HWLGCTFGCRSFLFF
>IEDB(Cont_neg):310659
HYNEDDKICAFVVVT
>IEDB(Cont_neg):290534
FIFPSFPISLEDSSE
>IEDB(Cont_neg):45651
NRAFNPVCGTDGVTY
>IEDB(Cont_neg):260378
AVGGTTVVFPLVAVS
>IEDB(Cont_neg):321287
KNEKTENGENEEGNQ
>IEDB(Cont_neg):536117
HEKYDNSLKIISNAS
>IEDB(Cont_neg):64267
TIDGRGADVHLGN
>IEDB(Cont_neg):253938
ALRSLSTSDDQSTPS
>IEDB(Cont_neg):524206
QKAALAEKEAELSRL
>IEDB(Cont_neg):133193
LFYSWSTASLDSQMP
>IEDB(Cont_neg):410970
VSCVAFSGGTVWLAM
>IEDB(Cont_neg):353206
PMLPPMRNPAAPGGR
>IEDB(Cont_neg):853072
HLMALQHSQLLN
>IEDB(Cont_neg):267416
DGEDTTSEGEKNVPP
>IEDB(Cont_neg):254677
ANITWGSPVSLKEFF
>IEDB(Cont_neg):346013
NRSVSESSCRNRFRF
>IEDB(Cont_neg):1063512
EMEFCNRCIATIDTG
>IEDB(Cont_neg):288229
EVLFMTDAIDEYVVS
>IEDB(Cont_neg):420888
EEHEQREEQEWPRKE
>IEDB(Cont_neg):313525
IPAIQAEDGQVRDTP
>IEDB(Cont_neg):536548
KRAIRTLWTVLDAID
>IEDB(Cont_neg):496406
DVYTCHVEHPSLQSP
>IEDB(Cont_neg):512861
DGTLGIDFKSISKGE
>IEDB(Cont_neg):373978
RVAGRVTSVRDIGKI
>IEDB(Cont_neg):289897
FFLFFFLPSNGSPYP
>IEDB(Cont_neg):74668
YLGFVQDAATYAVTTFSNV
>IEDB(Cont_neg):282684
ELTEAAGNELRAGRC
>IEDB(Cont_neg):329408
LKAPEAKDKKGELDK
>IEDB(Cont_neg):313386
INISTNTTNKTNTVD
>IEDB(Cont_neg):413575
VWRRQRSAVVAGDDT
>IEDB(Cont_neg):291970
FRRVSVYDEIQRMSG
>IEDB(Cont_neg):245301
AAEIQKEVNRLETAL
>IEDB(Cont_neg):313538
IPAREDNAAQLQQKQ
>IEDB(Cont_neg):253405
ALGNREWVKDRTSFL
>IEDB(Cont_neg):288577
EVTTSEGEKNVPPPA
>IEDB(Cont_neg):280608
EKAAAARTLAQDVAA
>IEDB(Cont_neg):853140
HYFYQPRPVDVEM
>IEDB(Cont_neg):319928
KKGYAGSGVFVNINC
>IEDB(Cont_neg):265858
DDNGVRLPSDLAGAP
>IEDB(Cont_neg):337530
LYQEISAARYVNQTW
>IEDB(Cont_neg):365363
QVLSNMPMRRVCRDI
>IEDB(Cont_neg):391254
TATTGDSDSSTAVFH
>IEDB(Cont_neg):247191
ACALCVLWCGAGVGY
>IEDB(Cont_neg):251613
AHYSSFLVHFACQDT
>IEDB(Cont_neg):947626
VFQELKGFSQSEFPDI
>IEDB(Cont_neg):339054
MLHSMFGGNTLYELR
>IEDB(Cont_neg):285686
ERSEGCVQVQGGDGF
>IEDB(Cont_neg):298339
GGSAGEDGESSGAAD
>IEDB(Cont_neg):286207
ESIDLDVWSVGGGRG
>IEDB(Cont_neg):359278
QEAAVPSQAEKLAAE
>IEDB(Cont_neg):268452
DIHAGCGENEDAALN
>IEDB(Cont_neg):260556
AVLAGEDSDLNSPGA
>IEDB(Cont_neg):695443
MAVGCDSSGTACPSM
>IEDB(Cont_neg):268627
DIVALWVFRGRGMPA
>IEDB(Cont_neg):119500
NEERKQNKVEAKLRAKQEQE
>IEDB(Cont_neg):304604
GSSAGILTATPGKAM
>IEDB(Cont_neg):244592
AAAEEAKAAATEAAK
>IEDB(Cont_neg):251466
AHHPGETAIFPYEEY
>IEDB(Cont_neg):336058
LTRHPEAPELVKNRT
>IEDB(Cont_neg):288150
EVIPGLAVEKQITWS
>IEDB(Cont_neg):407114
VKHMIPPDVEFVQIC
>IEDB(Cont_neg):297268
GGETENEADRSDVAT
>IEDB(Cont_neg):9963
DRDSYRLQSGDALRV
>IEDB(Cont_neg):378732
SGAPKVNSTDIQQEV
>IEDB(Cont_neg):12275
EGSGLSKEEIDRMVKDAEA
>IEDB(Cont_neg):330694
LLLLVPAAAAAVVAA
>IEDB(Cont_neg):340706
MYIPSPFTRSSTIFT
>IEDB(Cont_neg):59062
SLEDVENVDGLSLWE
>IEDB(Cont_neg):283486
ENLQKLNKAKKENTP
>IEDB(Cont_neg):288473
EVSKADDSETTDVFH
>IEDB(Cont_neg):254792
ANPDIFILANAFGDT
>IEDB(Cont_neg):918931
LASWTAILANAPFGS
>IEDB(Cont_neg):946609
LTREACLSILGHFPR
>IEDB(Cont_neg):253018
ALAREIQTRIDLLQA
>IEDB(Cont_neg):334697
LSDIQNVSKVILHIE
>IEDB(Cont_neg):322751
KRFREEFKVAVRNIA
>IEDB(Cont_neg):337175
LWCGAGWVYAKELDN
>IEDB(Cont_neg):411522
VSPKKKEEKEEENGE
>IEDB(Cont_neg):173638
VIIFKAMGVESDQEI
>IEDB(Cont_neg):302570
GQGTVLPDLKGGPTG
>IEDB(Cont_neg):768343
AGYYVTPNAKVFAEF
>IEDB(Cont_neg):247351
ADAEVRQHIALKSFL
>IEDB(Cont_neg):279521
EGPAGTTSGAGHTRQ
>IEDB(Cont_neg):852101
ELLSDLNISKVE
>IEDB(Cont_neg):384546
SQAYILSNMVESWLL
>IEDB(Cont_neg):276227
EEAKTATATASAGKA
>IEDB(Cont_neg):451464
AGDPVAADVWIA
>IEDB(Cont_neg):356629
PSSSAKMGNEFPKEC
>IEDB(Cont_neg):369800
RLDRHVASRTKLYAA
>IEDB(Cont_neg):119446
EFEKDCRGKYLLYEKNE
>IEDB(Cont_neg):292271
FSPKPNHYLVTAVDT
>IEDB(Cont_neg):149971
TEAVDAATARSF
>IEDB(Cont_neg):271653
DSNPSPALVHSVSKK
>IEDB(Cont_neg):229068
ALTDKKVELNNTQKA
>IEDB(Cont_neg):291111
FLRLYCAITVTATIA
>IEDB(Cont_neg):271157
DRVPQPMLLFSDLVA
>IEDB(Cont_neg):855270
PQMEKYTLTYFNGRG
>IEDB(Cont_neg):300377
GLFPIPAPALPPAPN
>IEDB(Cont_neg):174942
KKGLTKYKSSPE
>IEDB(Cont_neg):141791
YTNWLNPKRIEWNGMS
>IEDB(Cont_neg):389292
SVPADGDIGVVSGGE
>IEDB(Cont_neg):946204
ENKISDQDLNRMRSE
>IEDB(Cont_neg):331417
LLVIYLPLQSALVAY
>IEDB(Cont_neg):293120
FYREKMQAPSLVDNY
>IEDB(Cont_neg):302150
GPPKKVETDVDYIAP
>IEDB(Cont_neg):297212
GGEFGLRVCVEWDSF
>IEDB(Cont_neg):308254
HGDGDRGTTGSTLSN
>IEDB(Cont_neg):337334
LWSRNYIVGENVRVT
>IEDB(Cont_neg):172459
NEERFDSYPMVLGAQ
>IEDB(Cont_neg):374874
RYVLPIQALKDDGKV
>IEDB(Cont_neg):285923
ESAVDSVEAQDQQPK
>IEDB(Cont_neg):152022
NGTDWLSSHFGW
>IEDB(Cont_neg):335861
LTKLMQLFPSFCFPS
>IEDB(Cont_neg):1065444
TNHSLLNAVKFFYAK
>IEDB(Cont_neg):376455
SDCNELKAGTLMLGT
>IEDB(Cont_neg):261391
AYERKLHQLNLFEAL
>IEDB(Cont_neg):345532
NQAETTASSNSTSGS
>IEDB(Cont_neg):335839
LTIPKASGLSEAGGG
>IEDB(Cont_neg):187797
EQSNRRGSRSQKQQLQ
>IEDB(Cont_neg):95424
GQVLNDGATYKNNFSLTVND
>IEDB(Cont_neg):334090
LRLDRDVPDLDDGSD
>IEDB(Cont_neg):302752
GQQQPPPTSAPRVQI
>IEDB(Cont_neg):332071
LNSSSSSGDGKPPAV
>IEDB(Cont_neg):754823
DVLKKCQQAEKILKE
>IEDB(Cont_neg):333659
LRAAQHISASTQAVT
>IEDB(Cont_neg):254592
ANENNKDKRAMKEEK
>IEDB(Cont_neg):355047
PQLGGASGMLHHTGV
>IEDB(Cont_neg):181594
ECRDEQNKKYCSGDG
>IEDB(Cont_neg):331830
LNDRLEEYDREKSAL
>IEDB(Cont_neg):309165
HNREGNVPVLHPEDD
>IEDB(Cont_neg):741476
GLWGLLWVGVVVVLANASPG
>IEDB(Cont_neg):196728
PSRNELLAMLLQVWN
>IEDB(Cont_neg):312595
IKDEPSKASQSSSQG
>IEDB(Cont_neg):324193
KTRVLSDEATREGEE
>IEDB(Cont_neg):111190
DEDETNGLEESFCNM
>IEDB(Cont_neg):305723
GTSDGSREQGKQKAG
>IEDB(Cont_neg):291325
FNAFWGKDITSTRQF
>IEDB(Cont_neg):754818
DVFVHQTAIKKNNPR
>IEDB(Cont_neg):318790
KGEKWEVVNENKPIW
>IEDB(Cont_neg):452
AATAAISAGDQSIGDLIAEAMDKVG
>IEDB(Cont_neg):412037
VTDSHKGGAQSSLSP
>IEDB(Cont_neg):291906
FRLIAVSCAAVSVSA
>IEDB(Cont_neg):243357
SRAQGLKLVVETLMS
>IEDB(Cont_neg):249135
AENVPNTGTSQMAEN
>IEDB(Cont_neg):299396
GISPSGSQESNANPS
>IEDB(Cont_neg):272346
DTLGSPKPLPPEPDL
>IEDB(Cont_neg):263770
CTVIYSEDDGDTWTF
>IEDB(Cont_neg):696501
SSMSLRPSSISETLS
>IEDB(Cont_neg):277757
EEMGGAGIQMAEEVV
>IEDB(Cont_neg):346917
NTKETPIKTTAIANG
>IEDB(Cont_neg):242985
MHLFGCKFASERDGD
>IEDB(Cont_neg):335065
LSLQLRRREQDEQQN
>IEDB(Cont_neg):259054
ATESVVPKKTARSAG
>IEDB(Cont_neg):246096
AALVSGGGVVADPPP
>IEDB(Cont_neg):362993
QQEMNVAIMDRSRRL
>IEDB(Cont_neg):336664
LVKWEEGKDDERLFM
>IEDB(Cont_neg):567269
SQYVMNLEDNEEFPQL
>IEDB(Cont_neg):268315
DHIPGTYLKTLTGVQ
>IEDB(Cont_neg):334414
LRSVKDGAKLFQAII
>IEDB(Cont_neg):300497
GLKPEPNVVKVHIRK
>IEDB(Cont_neg):523087
NPGVLEKIVATSQAR
>IEDB(Cont_neg):320554
KLFDFFWRISCCVCV
>IEDB(Cont_neg):251933
AIQLSTAPDAEGASN
>IEDB(Cont_neg):186795
STWVTYGTCTTTGEHR
>IEDB(Cont_neg):580954
HEATLRCWALGFYPA
>IEDB(Cont_neg):412737
VVATGAEANRKLHIP
>IEDB(Cont_neg):1063355
DQLSSSQKDYIKNKI
>IEDB(Cont_neg):266040
DDTRAAPTSGDYDDT
>IEDB(Cont_neg):373665
RTKRSKKNKNRNNNR
>IEDB(Cont_neg):323314
KSHSKTVGIRGLVLA
>IEDB(Cont_neg):301971
GPGQPPQASKPQPQP
>IEDB(Cont_neg):131169
YVVKSFDRSTKVIDF
>IEDB(Cont_neg):919025
LYMDLFTNALSFLNT
>IEDB(Cont_neg):173318
SRSHSVFSVTIHMKE
>IEDB(Cont_neg):332765
LPRNVGEVTGGEEPA
>IEDB(Cont_neg):364616
QSTDSSRTSHSDDGE
>IEDB(Cont_neg):457055
MSRQNAEENLKNFAK
>IEDB(Cont_neg):247336
ADADDDDPQRPNPEG
>IEDB(Cont_neg):272096
DTATITQTNETATNG
>IEDB(Cont_neg):267569
DGGSGASPGAGAPAA
>IEDB(Cont_neg):286989
ETDVILPGPGQYSPQ
>IEDB(Cont_neg):282780
ELWRATKKAKDFKKR
>IEDB(Cont_neg):374468
RVSFARDFAATCFVG
>IEDB(Cont_neg):299558
GKDCEKVKYDGKFSL
>IEDB(Cont_neg):171592
ITKPAIRRLARRGGV
>IEDB(Cont_neg):353159
PMELASTPGPGAYNV
>IEDB(Cont_neg):314975
ITFSDTVNPKKASSD
>IEDB(Cont_neg):175788
EGPPAKECAVTCRYD
>IEDB(Cont_neg):755420
GTKLQDPRIMTTLSV
>IEDB(Cont_neg):373985
RVAPELHLKQCIVGG
>IEDB(Cont_neg):278209
EESKHLSSHVPLVDA
>IEDB(Cont_neg):1064649
LYILLPYKGFEYFRL
>IEDB(Cont_neg):309404
HQENPPGKEKETITG
>IEDB(Cont_neg):365197
QVAGKDTTGKDEAQN
>IEDB(Cont_neg):298005
GGMRFHPSVNLSILK
>IEDB(Cont_neg):282238
ELKEIGKSPEEPQGK
>IEDB(Cont_neg):389819
SYFVWEDLLPGSAVA
>IEDB(Cont_neg):268390
DIAAKREFVANRGLA
>IEDB(Cont_neg):355161
PQQHYEQPQQHEQPQ
>IEDB(Cont_neg):288659
EWGPPKLGNEQVILN
>IEDB(Cont_neg):1064672
MHDQFYAATNHSLLN
>IEDB(Cont_neg):754674
DDRNIEEVYVGGKQV
>IEDB(Cont_neg):331292
LLTSAAQIKKLKEAI
>IEDB(Cont_neg):251031
AGRSEVNSDASAFVD
>IEDB(Cont_neg):247785
ADLSLPPHELPTVPS
>IEDB(Cont_neg):346106
NSCDEDGEMSEGCVK
>IEDB(Cont_neg):857316
WGWLAYDKEMKRLQL
>IEDB(Cont_neg):258684
ASVREVQQEQDPSPP
>IEDB(Cont_neg):282334
ELLQEQEPERQEKEQ
>IEDB(Cont_neg):406257
VGSRDEAGQSSHVIT
>IEDB(Cont_neg):414302
WGARFNLRVQSNIVH
>IEDB(Cont_neg):258123
ASNAWGFHVVEDRET
>IEDB(Cont_neg):246806
AATATGAAVQSTDLY
>IEDB(Cont_neg):22140
GRLLPAHRHTVSVQH
>IEDB(Cont_neg):854539
MINMWYLFQTEISN
>IEDB(Cont_neg):244589
AAAEEAAVKTTAAVE
>IEDB(Cont_neg):335697
LTDNQRIYNVGQLSI
>IEDB(Cont_neg):284768
EQPRQQKQQPPHEHP
>IEDB(Cont_neg):339594
MPLLGGNHFFFHMPI
>IEDB(Cont_neg):290600
FIPSKDVYALMQNVG
>IEDB(Cont_neg):287753
ETTSTTSPSNAKVAL
>IEDB(Cont_neg):246145
AANCTNTDVKAVASV
>IEDB(Cont_neg):301481
GNNKINTHIYSSGFK
>IEDB(Cont_neg):355986
PSFLEEQKTKDLESE
>IEDB(Cont_neg):332107
LNVDARKESKPKDEP
>IEDB(Cont_neg):291923
FRMVNETLAVHMELM
>IEDB(Cont_neg):282701
ELTQGKDQQIKVEAK
>IEDB(Cont_neg):104554
LIKCDERGKMIPSDL
>IEDB(Cont_neg):398023
TQGQREEVLQRYINT
>IEDB(Cont_neg):527578
TKDTKPVVKKEERQN
>IEDB(Cont_neg):276145
EEAARRMHEVAKEEA
>IEDB(Cont_neg):14938
EWIPRFKVSPYLFTV
>IEDB(Cont_neg):225423
LVGDEAELPCRISPG
>IEDB(Cont_neg):279682
EGSAPVLDTKKSTPI
>IEDB(Cont_neg):283102
ENAPSPAAAETEKRQ
>IEDB(Cont_neg):248296
AEATKAAEAEKQRAA
>IEDB(Cont_neg):537464
QSKNSSYFVEWIPNN
>IEDB(Cont_neg):262466
CGCSCHLPCAARGSH
>IEDB(Cont_neg):363094
QQHQQHEHPAEGGEE
>IEDB(Cont_neg):229181
ELGPDGDEEETPAPA
>IEDB(Cont_neg):306840
GVTERSKPVESLNFK
>IEDB(Cont_neg):357470
PTSHEPSPHQPPSAE
>IEDB(Cont_neg):516790
GKNAYTHHLLSRRYG
>IEDB(Cont_neg):855907
RRSYRRYSKPDSED
>IEDB(Cont_neg):313054
ILPPDDDEYDISDVK
>IEDB(Cont_neg):291362
FNGCLTKYGRVLFCL
>IEDB(Cont_neg):58734
SIVDMNEGALLLPHF
>IEDB(Cont_neg):393553
TGEEEGSRLSVATVE
>IEDB(Cont_neg):253603
ALLLAAVLVVMACLV
>IEDB(Cont_neg):176611
SFAGTVIEGPCNFNV
>IEDB(Cont_neg):693530
ECFPWRHKVWCYHDCL
>IEDB(Cont_neg):262006
CDCIIVDDMIDTGGT
>IEDB(Cont_neg):330296
LLGLLEMVDSVGCTT
>IEDB(Cont_neg):856389
SSQYTELRASFINQS
>IEDB(Cont_neg):40679
LWLSLTAAEYDQSTYGSSTGPVYVS
>IEDB(Cont_neg):343055
NGEVDKDKRRRALEE
>IEDB(Cont_neg):161096
EELYTFGGQDPSIITPSTD
>IEDB(Cont_neg):336029
LTQRSANISLKDMHT
>IEDB(Cont_neg):334868
LSGGRKTPYEGRCCR
>IEDB(Cont_neg):537892
SSENFDDYMKALGVG
>IEDB(Cont_neg):272401
DTNRYATRYLTGPAF
>IEDB(Cont_neg):266804
DEQLSSGKIHATVAN
>IEDB(Cont_neg):605430
LQMNAKDMVAIKH
>IEDB(Cont_neg):255584
APNKTNTEGTQTPGD
>IEDB(Cont_neg):322000
KPPPPVGMNTYGAAD
>IEDB(Cont_neg):313549
IPATFEVFHTIAWSP
>IEDB(Cont_neg):248826
AEKDALERLSLSNKE
>IEDB(Cont_neg):171289
GRFYLRHNTLSEDIP
>IEDB(Cont_neg):375998
SATHTSTPAVGGFGS
>IEDB(Cont_neg):852353
FAGISFIKRLDLSG
>IEDB(Cont_neg):253420
ALGTLSRVWSNSLAG
>IEDB(Cont_neg):257074
ARPAGNATSTPTATR
>IEDB(Cont_neg):416804
YNAAVYFFAKYLAEI
>IEDB(Cont_neg):606738
GRGCGSCFEIKCTKP
>IEDB(Cont_neg):281409
EKNGAEFRGKQLRVA
>IEDB(Cont_neg):332556
LPLQSALVAYLGWGR
>IEDB(Cont_neg):414630
WNALDEGHGVPKAGS
>IEDB(Cont_neg):410111
VQLKALEGENAALAA
>IEDB(Cont_neg):276792
EEEEKIKAQNETHEG
>IEDB(Cont_neg):289775
FFAKYLAEIPFQMLF
>IEDB(Cont_neg):261355
AYAFLFAMIAAILMH
>IEDB(Cont_neg):397116
TPFLPSGPGMPGTGA
>IEDB(Cont_neg):250841
AGNGSAKVGGHSSAT
>IEDB(Cont_neg):768342
AGNSAYEYVDYLFKR
>IEDB(Cont_neg):536418
KDVTGAEALLERHQE
>IEDB(Cont_neg):250535
AGGRCDDVVTAALGS
>IEDB(Cont_neg):247536
ADENTANAQRPNPKE
>IEDB(Cont_neg):414754
WQTTPQETPKTQVPP
>IEDB(Cont_neg):270716
DQRAAASGGGGEGGG
>IEDB(Cont_neg):290725
FKGPGAWAKWPVGDM
>IEDB(Cont_neg):321104
KMSEASPQSTGTTQT
>IEDB(Cont_neg):362246
QNKPHIANNKQKTTL
>IEDB(Cont_neg):172832
QELCKLMNLWTERFC
>IEDB(Cont_neg):853930
KYILNLANRIYIQQN
>IEDB(Cont_neg):275030
ECAANCTNTDVKAVA
>IEDB(Cont_neg):288573
EVTSVTMQNDLGSRE
>IEDB(Cont_neg):170419
ATPKKSAKKTPKKAK
>IEDB(Cont_neg):247695
ADHKGRVGYVSQVIG
>IEDB(Cont_neg):313203
ILYPLVSVVAGVASA
>IEDB(Cont_neg):279483
EGNNEDPVSTSDAAE
>IEDB(Cont_neg):918360
ADSNDAKIKYLDKLY
>IEDB(Cont_neg):354091
PPLPGDDVNLAAYID
>IEDB(Cont_neg):255687
APPVPAPPTGEESPT
>IEDB(Cont_neg):250770
AGLLSDVSKVTGAVA
>IEDB(Cont_neg):291586
FPMQAKDKDGTSVLL
>IEDB(Cont_neg):362530
QPFQVAEVFTGMTGH
>IEDB(Cont_neg):421641
RPQHPEREPQQPGEK
>IEDB(Cont_neg):273235
DVTREKDESLEGPLR
>IEDB(Cont_neg):536764
LLGELLQDNAKLVPV
>IEDB(Cont_neg):537282
PQHTNVCFWYIPPSL
>IEDB(Cont_neg):258375
ASRRGVKNTARMSSF
>IEDB(Cont_neg):347625
NVRWIIVAKLYAGWM
>IEDB(Cont_neg):9363
DMGEYGWVKVYANLYGGTNK
>IEDB(Cont_neg):30584
KEQYSCDHPPASWDW
>IEDB(Cont_neg):248918
AEKSSTEVMPKNAPE
>IEDB(Cont_neg):1063344
DNQEHRKHKVATTPV
>IEDB(Cont_neg):244571
AAAEAEKRQGENVTK
>IEDB(Cont_neg):381073
SKERSEGGSSMSEGS
>IEDB(Cont_neg):226118
VILIVFITVLQYGRPQFSWL
>IEDB(Cont_neg):105199
FVKQHLCGSHLVEAL
>IEDB(Cont_neg):302965
GRCFNDSEVAALEKR
>IEDB(Cont_neg):266154
DEADIPKIADYRPEG
>IEDB(Cont_neg):288799
EYHLARKPHLIRLRE
>IEDB(Cont_neg):278883
EGDDEVTVLSSGGQY
>IEDB(Cont_neg):178250
IEGHTDNTGPRKL
>IEDB(Cont_neg):346568
NSTGGAGGGRQSGQS
>IEDB(Cont_neg):284113
EPLYSVTIDELNKTT
>IEDB(Cont_neg):329589
LKGQPANEEEVPVPN
>IEDB(Cont_neg):284444
EQDDPEPGESAGENR
>IEDB(Cont_neg):851787
DTADGFEHSLTIH
>IEDB(Cont_neg):252894
AKTVLALPLRSTLPV
>IEDB(Cont_neg):248499
AEEERRFTRQMSRLE
>IEDB(Cont_neg):271192
DSAGTSNEARAKELP
>IEDB(Cont_neg):236112
LEPGKSFWCRIGHDR
>IEDB(Cont_neg):856144
SGISIESTVGLLA
>IEDB(Cont_neg):569271
RIERATGQRPHHFLR
>IEDB(Cont_neg):363651
QREAKNAQQASAGVK
>IEDB(Cont_neg):157196
EGRQLQVIRPRW
>IEDB(Cont_neg):364126
QRYRDSDDNYHRRHD
>IEDB(Cont_neg):15403
FDIAFKFASNTDWEGKPNG
>IEDB(Cont_neg):187079
NYPDVITDVLNEAAY
>IEDB(Cont_neg):389145
SVKVLEEGPKPEAGR
>IEDB(Cont_neg):276160
EEADDRSGGSTSSVG
>IEDB(Cont_neg):276977
EEENGVLREELAQQA
>IEDB(Cont_neg):291812
FQVTVDHVVVQSSLL
>IEDB(Cont_neg):246107
AAMAVLVILGAKLLA
>IEDB(Cont_neg):287531
ETPVKETAPAAPSSR
>IEDB(Cont_neg):353138
PMAGLLSDVSKVTGA
>IEDB(Cont_neg):511771
AQEQAAQQAASVEAA
>IEDB(Cont_neg):248557
AEEMLRDPKGRLPKV
>IEDB(Cont_neg):512354
AYLSQKQSRNVTTKS
>IEDB(Cont_neg):388597
STTPQPAEPEASNKN
>IEDB(Cont_neg):515377
ETELHNAQADQHSKE
>IEDB(Cont_neg):255488
APKQEDAGETELTKL
>IEDB(Cont_neg):339871
MRFFQALMTELYRHL
>IEDB(Cont_neg):401985
TVSGDSDNSTTITTA
>IEDB(Cont_neg):303220
GRLHLWVTDNARVYD
>IEDB(Cont_neg):255889
APSSFPKGVLLAEEA
>IEDB(Cont_neg):1334765
DPYPLIFYRNHTLRG
>IEDB(Cont_neg):255915
APSSTDAKPPAESPF
>IEDB(Cont_neg):263443
CRTKIVAMVSLHSVL
>IEDB(Cont_neg):270295
DPKKNTTNTTTTTTT
>IEDB(Cont_neg):278620
EFFVWVVTDETEASN
>IEDB(Cont_neg):156434
REEKQREQEQQGGGG
>IEDB(Cont_neg):515429
ETTEVEPKTDISEAP
>IEDB(Cont_neg):309689
HRVQAPARVGAIAPC
>IEDB(Cont_neg):270851
DREEEDEEEKEEREE
>IEDB(Cont_neg):31091
KGYLAGKGVDAGKLG
>IEDB(Cont_neg):253209
ALCVLWCVTVFGIAM
>IEDB(Cont_neg):140581
NTRQVAQLRRKMEMF
>IEDB(Cont_neg):284454
EQDIMKGRVYKDESR
>IEDB(Cont_neg):693901
AQGMAYPLHEQRGMA
>IEDB(Cont_neg):302574
GQGVVGSVGQPSSPV
>IEDB(Cont_neg):277642
EELGGVISAGDFVRY
>IEDB(Cont_neg):288889
EYSIAGRRSQLRRGC
>IEDB(Cont_neg):355150
PQQFVVVATSAGDTS
>IEDB(Cont_neg):248019
ADVAAQRERITDYLC
>IEDB(Cont_neg):370759
RNGVPFSTDGEPLAQ
>IEDB(Cont_neg):270976
DRLGASRIVTILKRR
>IEDB(Cont_neg):387832
STEMKKDESFESSEL
>IEDB(Cont_neg):243054
PSMRILVTLLLDTLP
>IEDB(Cont_neg):130411
YTFPLAEKVKAFLAD
>IEDB(Cont_neg):755849
KNYSRVKPIVTPRFS
>IEDB(Cont_neg):522602
MTTFFLGLVAHIFKT
>IEDB(Cont_neg):1087695
QPIDVVRDLPSGFNTLKP
>IEDB(Cont_neg):292013
FRVGAKKTLGRRPVV
>IEDB(Cont_neg):135051
KFRPEEIDSEYFDES
>IEDB(Cont_neg):340418
MTNLGEKLTDEEVDE
>IEDB(Cont_neg):372892
RSELVELGKTPGETP
>IEDB(Cont_neg):522300
LVNQWHDNYSGGNTL
>IEDB(Cont_neg):152147
TLFIVLWLRIPA
>IEDB(Cont_neg):13938
EQVGMSRPGLKPDLT
>IEDB(Cont_neg):536983
MIEMDGTENKSKFGA
>IEDB(Cont_neg):308812
HLFLWRYDKEHPSSL
>IEDB(Cont_neg):172301
LTSFVDASMVYGSEE
>IEDB(Cont_neg):254167
AMAFLNTTPVGLDGP
>IEDB(Cont_neg):511284
ALKDAIAKAAGDNEG
>IEDB(Cont_neg):22668
GTGNDEAGAANGPADSGDAL
>IEDB(Cont_neg):259915
ATVGDSDGSTVVSHT
>IEDB(Cont_neg):137534
IEETICTMRLKENIN
>IEDB(Cont_neg):526889
SSDNEGVIVKVSKEHVQELTKHAK
>IEDB(Cont_neg):247355
ADAIATLNPSENEEL
>IEDB(Cont_neg):305730
GTSEEAGKNEAGRSG
>IEDB(Cont_neg):249722
AFFERENDQLKGLKQ
>IEDB(Cont_neg):171626
KAAKPKAAKAKKAAA
>IEDB(Cont_neg):515218
EQAAKVKAQEQAAQQ
>IEDB(Cont_neg):262013
CDDTPQASPSDSGGT
>IEDB(Cont_neg):298050
GGNGVESEQAQLQVE
>IEDB(Cont_neg):302363
GPVGEKQRMPIHAVA
>IEDB(Cont_neg):178731
EGFQLMDRDKDGVIG
>IEDB(Cont_neg):388377
STRSGEKPSSTGTSD
>IEDB(Cont_neg):345088
NNSVEHHPGEDQQLL
>IEDB(Cont_neg):256841
ARESYCRPESSNWVR
>IEDB(Cont_neg):314715
ISSAPQREWICSGRA
>IEDB(Cont_neg):286041
ESEGSGRRRVRRSGS
>IEDB(Cont_neg):262354
CGAAVVVSSEPDVDG
>IEDB(Cont_neg):373734
RTNHKETHKHPGPDN
>IEDB(Cont_neg):266642
DELDERATEYTDMLE
>IEDB(Cont_neg):313268
IMPILHRPGITELLA
>IEDB(Cont_neg):102572
KPYYITENYRNPYKLNDDTQ
>IEDB(Cont_neg):851104
AKQAAKQAYMEAIQR
>IEDB(Cont_neg):364375
QSIRSTRSLMDDPIY
>IEDB(Cont_neg):511359
AMKKAVEVITSTASV
>IEDB(Cont_neg):536763
LLGDLGLRNCTLLLS
>IEDB(Cont_neg):285079
ERDDAVAERYVLQKE
>IEDB(Cont_neg):372135
RRGGGSGYRGSRRVD
>IEDB(Cont_neg):1063186
ASYAAYHFYGKFGRV
>IEDB(Cont_neg):381549
SLAMHCELLISGGVD
>IEDB(Cont_neg):581128
NKMLSGIGGFVLGLI
>IEDB(Cont_neg):33402
KSLENYIAQTRDKFLSAATS
>IEDB(Cont_neg):125585
TSVQGYAFNGTKLDAVYLNKNKYL
>IEDB(Cont_neg):537669
RTLKLATPTYGDLNH
>IEDB(Cont_neg):255539
APLNVDARKESKPKD
>IEDB(Cont_neg):756311
NKCRELCEKAIEVGR
>IEDB(Cont_neg):407009
VKDVAVGEKVCCFCA
>IEDB(Cont_neg):391596
TDASANLPDAPKSSE
>IEDB(Cont_neg):386462
SSKDATEKARYGRLM
>IEDB(Cont_neg):246057
AALQGPGQPPQASKP
>IEDB(Cont_neg):277842
EENLKKGEGKKNEKN
>IEDB(Cont_neg):267275
DGAQPPATKEADVEK
>IEDB(Cont_neg):536185
HTLHLDRCGLQELGP
>IEDB(Cont_neg):263757
CTTNLTLAPLFLVRT
>IEDB(Cont_neg):339321
MMMTVMTTTALRREV
>IEDB(Cont_neg):322764
KRGEGSNLKISASDG
>IEDB(Cont_neg):911822
PDYAGQFTHNMNLAP
>IEDB(Cont_neg):258885
ATATAETKATAGKTA
>IEDB(Cont_neg):410080
VQKAQSGLESGSESR
>IEDB(Cont_neg):517937
HLSRVPYNQDVIADR
>IEDB(Cont_neg):138522
NRAEGPPEPSRV
>IEDB(Cont_neg):315610
IVVAAAAGNGDVITD
>IEDB(Cont_neg):409464
VPIKAIYKATEKTKV
>IEDB(Cont_neg):322185
KPVVLHYHTEEAMVL
>IEDB(Cont_neg):301559
GNRAELPLASQGPET
>IEDB(Cont_neg):312562
IKAHTGSRESKNNGG
>IEDB(Cont_neg):853781
KNGKCGKAGKDG
>IEDB(Cont_neg):580993
IKRYNSTAATNEVPE
>IEDB(Cont_neg):276263
EEAPTVSVPDLPTAD
>IEDB(Cont_neg):851003
AEQSLCLFAKEL
>IEDB(Cont_neg):385120
SRDEAGQSSHVITPA
>IEDB(Cont_neg):514795
EKGFEAGVKSVDDTI
>IEDB(Cont_neg):352478
PLGNRVPNQQKEETE
>IEDB(Cont_neg):263927
CVLWCGAAVVASAAD
>IEDB(Cont_neg):388596
STTPPSVKVLEEGPK
>IEDB(Cont_neg):305568
GTPGPGAYVPTLQPN
>IEDB(Cont_neg):388301
STQEPGAAIPASLQE
>IEDB(Cont_neg):247747
ADKSMDDKGEAEKGQ
>IEDB(Cont_neg):67923
VDDQEVINKASNSN
>IEDB(Cont_neg):178284
LRTEARATYNADE
>IEDB(Cont_neg):296817
GFRGAGPYGGMGGNG
>IEDB(Cont_neg):313918
IQASSEPTVLAKQAE
>IEDB(Cont_neg):373663
RTKPRDEQPKPSDSA
>IEDB(Cont_neg):314123
IRDDDWPFALRPVGF
>IEDB(Cont_neg):393595
TGERKRIEAELDAAV
>IEDB(Cont_neg):365319
QVIHVCSLAQGGQVL
>IEDB(Cont_neg):271524
DSIVNNGVVVENDAS
>IEDB(Cont_neg):106559
KEPTDQHIKQVC
>IEDB(Cont_neg):853843
KRIDINFHKGPSRNA
>IEDB(Cont_neg):537079
NECADGAHPPCHASA
>IEDB(Cont_neg):363442
QQRTPCEGCQRRSAS
>IEDB(Cont_neg):355883
PSDNGTGTVAEAQDK
>IEDB(Cont_neg):562393
DLADKINEASGGEIV
>IEDB(Cont_neg):34565
KYPYVLGQGQDTLAPELPIW
>IEDB(Cont_neg):854077
LGKPISRITLLVTP
>IEDB(Cont_neg):331558
LMAPTTTISAQRDRA
>IEDB(Cont_neg):371063
RPDRYLDEEEMDDEG
>IEDB(Cont_neg):323096
KRYKKSLFNSHRISH
>IEDB(Cont_neg):312206
IHALFSDENEDFILL
>IEDB(Cont_neg):305606
GTPSTPADSSAHSTP
>IEDB(Cont_neg):170252
AGQLLSLLFEDLFKK
>IEDB(Cont_neg):253930
ALRREVCALLSLALL
>IEDB(Cont_neg):282848
EMEHDRPDAHVSFLP
>IEDB(Cont_neg):272046
DTAENMVLLWYPETN
>IEDB(Cont_neg):536381
KAEEHRGLLSIRYPM
>IEDB(Cont_neg):291593
FPNNYLLEELRPALD
>IEDB(Cont_neg):246936
AATSGTAMDVIYYNS
>IEDB(Cont_neg):300642
GLQEGSGLPGVVGGP
>IEDB(Cont_neg):100359
NSRGLGENDDGGNEDNEKLR
>IEDB(Cont_neg):260846
AVRSETSTESSRTIS
>IEDB(Cont_neg):260388
AVGLSQTTICGQSIL
>IEDB(Cont_neg):250151
AGCPFKGVQKPFIPN
>IEDB(Cont_neg):233958
VVSPRASPAPPVPAA
>IEDB(Cont_neg):255768
APRFHGGSEGFGDGN
>IEDB(Cont_neg):297159
GGDSGTKELKNSVGG
>IEDB(Cont_neg):851033
AGFVPFGEIVSISIP
>IEDB(Cont_neg):103760
YVIAGDIPLINIPPT
>IEDB(Cont_neg):187794
ELKCAGVTVSKLTLNR
>IEDB(Cont_neg):55041
RNPGLGAPVFHMTNY
>IEDB(Cont_neg):113461
GQGQPGYYLTFSVA
>IEDB(Cont_neg):279600
EGQKFSCKWNCYYCP
>IEDB(Cont_neg):322232
KQEDAGETEVTKLSD
>IEDB(Cont_neg):869944
CDAATCKLKSGSQCG
>IEDB(Cont_neg):132055
SDIIVISSEDSEGST
>IEDB(Cont_neg):268103
DGSTTVSHTTSPLLL
>IEDB(Cont_neg):258856
ATAQGHDEVLDGGDA
>IEDB(Cont_neg):388374
STRQFPDGSIHRCVL
>IEDB(Cont_neg):324261
KTTDSDGSTAVSHAT
>IEDB(Cont_neg):281276
EKLAENLAQREADIE
>IEDB(Cont_neg):259927
ATVIKNPTKTTTDSD
>IEDB(Cont_neg):359334
QEDGNKDDNKKETPI
>IEDB(Cont_neg):280511
EIRQFQRSTDLLLQK
>IEDB(Cont_neg):283562
ENPASIPDKAQGTST
>IEDB(Cont_neg):161287
TQLRRHIDLLVGSATLCSAL
>IEDB(Cont_neg):354425
PPQEDDLNLEKVDEN
>IEDB(Cont_neg):171492
IIAIMNESTEFEERS
>IEDB(Cont_neg):243747
YTNCSAGEHNPFKGA
>IEDB(Cont_neg):252441
AKGKKVEDAEPRRNG
>IEDB(Cont_neg):260531
AVKLRENVAAEIIST
>IEDB(Cont_neg):399036
TSCSAASVAAGPNAY
>IEDB(Cont_neg):356181
PSKKVRPKCYSTRGE
>IEDB(Cont_neg):247986
ADTIEERGLSVEYAI
>IEDB(Cont_neg):265694
DDGGKKEREKHQEEN
>IEDB(Cont_neg):489783
SQRLLFNVSQGNALL
>IEDB(Cont_neg):254245
AMGKPDEVPGPGTYD
>IEDB(Cont_neg):334358
LRSALPIPAIQAEDG
>IEDB(Cont_neg):279389
EGLGLNGGKEVDKRD
>IEDB(Cont_neg):262716
CHRISDGKAAQYGES
>IEDB(Cont_neg):407954
VLLVCALCVLWCGGV
>IEDB(Cont_neg):305690
GTRIEELSSIHRQEE
>IEDB(Cont_neg):919414
VFKKALADETFQAEF
>IEDB(Cont_neg):173454
TITCTTHGNWTKLPE
>IEDB(Cont_neg):181573
DDFCRIRNHKLQKVK
>IEDB(Cont_neg):19044
GDLTSLPVGQIRNVP
>IEDB(Cont_neg):534970
AGDEESYEVFKDLFD
>IEDB(Cont_neg):489496
DELDKEAEEAELDKKADELQ
>IEDB(Cont_neg):384819
SQNQKKVTNEATPSE
>IEDB(Cont_neg):393146
TFAPPSTVDPDAVFA
>IEDB(Cont_neg):285622
ERRGEARTLVTNAVR
>IEDB(Cont_neg):302340
GPTNVDRNSGSLSGV
>IEDB(Cont_neg):323566
KSSEEHPASAATTMQ
>IEDB(Cont_neg):13832
EQGKVVLLPKFTQKS
>IEDB(Cont_neg):303302
GRPFSMLAEVKRRRE
>IEDB(Cont_neg):259459
ATPGDSDSSVAAFHT
>IEDB(Cont_neg):299642
GKEHALTLPPLHGFH
>IEDB(Cont_neg):75084
YMLPKKRFPPALPA
>IEDB(Cont_neg):952426
TLIAMDLGELCEDTMTYK
>IEDB(Cont_neg):187766
CQGNAVFDGELRRGQL
>IEDB(Cont_neg):226075
NGDMTYARLGFKGETQINSD
>IEDB(Cont_neg):271065
DRRDVDRREDRRRAR
>IEDB(Cont_neg):290989
FLLFSVLLQVGSTAL
>IEDB(Cont_neg):269500
DLRRWLPPGLDDEIG
>IEDB(Cont_neg):251401
AHALLDTLPLDGPVA
>IEDB(Cont_neg):290170
FGIAADGAGGVPDGS
>IEDB(Cont_neg):307220
GYTVDEIAVSYYVDE
>IEDB(Cont_neg):454081
GIAEIIEEVTGIE
>IEDB(Cont_neg):400488
TTIPTKKSQTFSTAA
>IEDB(Cont_neg):489467
ALIDQLRANGTQTYKATVKV
>IEDB(Cont_neg):262748
CIDITSFYFSTRWNL
>IEDB(Cont_neg):333364
LQPEKQEGQNNGGGA
>IEDB(Cont_neg):854315
LRCCVYGLPTPCIR
>IEDB(Cont_neg):249475
AETEEPVIGVVPGVD
>IEDB(Cont_neg):269260
DLGKPFRRVSVYDEI
>IEDB(Cont_neg):152142
TGSQQRKRKFPS
>IEDB(Cont_neg):253129
ALCVLWCGAGGIVAD
>IEDB(Cont_neg):245904
AAKPTGGPPTPPVEA
>IEDB(Cont_neg):249956
AFSSGIHWTKWSDPV
>IEDB(Cont_neg):266920
DETEASNGKPDLAAR
>IEDB(Cont_neg):272083
DTARTGDSDSSTAVS
>IEDB(Cont_neg):536842
LQVVAVKAPGFGDNR
>IEDB(Cont_neg):271679
DSPGELGALPSQENT
>IEDB(Cont_neg):270210
DPEAAEKFAMWYFHR
>IEDB(Cont_neg):123268
GSSWEGVGVVPDV
>IEDB(Cont_neg):336931
LVSTGLGVSSEIRKT
>IEDB(Cont_neg):353863
PPETAATPQSHRDKG
>IEDB(Cont_neg):357151
PTGVAVRLHGAPTTE
>IEDB(Cont_neg):172037
LEAKNTQTLTADVKD
>IEDB(Cont_neg):510603
AAGYRTGSTPMVGAI
>IEDB(Cont_neg):38122
LMSGAPIEYVLKDSA
>IEDB(Cont_neg):305796
GTTDRPIPPAQVEAT
>IEDB(Cont_neg):339478
MNNAESDGVFPRADC
>IEDB(Cont_neg):365079
QTSGVFTKRKETPSP
>IEDB(Cont_neg):854768
NEMKKAFTEEAK
>IEDB(Cont_neg):268794
DKFVAGLVTTYLGNY
>IEDB(Cont_neg):361110
QKERGKETKNEEKAE
>IEDB(Cont_neg):257159
ARRKFVGFQRREDPK
>IEDB(Cont_neg):305462
GTLPAHARVTEAEDR
>IEDB(Cont_neg):279490
EGNPQSEDDFKAAGG
>IEDB(Cont_neg):266710
DEMTSSGKKGGEVVG
>IEDB(Cont_neg):515719
FFLGLVAHIFKTKRT
>IEDB(Cont_neg):358247
PWEVRRVPFGGGSVK
>IEDB(Cont_neg):282757
ELVQWALKIEKDSRL
>IEDB(Cont_neg):741503
GVAGGSETASTGPTITAGAV
>IEDB(Cont_neg):305938
GTVVEPDTSSLRRTS
>IEDB(Cont_neg):271344
DSDSSTAVSHTTSLP
>IEDB(Cont_neg):357346
PTPLLAPSPAVPSPG
>IEDB(Cont_neg):515844
FLDVTGNQLTSLEGV
>IEDB(Cont_neg):284245
EPRGGRLEFAATSRS
>IEDB(Cont_neg):299834
GKKIPQKQEVKVGSH
>IEDB(Cont_neg):149765
IRYSRIGNKQTLRTR
>IEDB(Cont_neg):227282
IRGKIESRDETVPQS
>IEDB(Cont_neg):107337
EFRHDSGYEVH
>IEDB(Cont_neg):411931
VTAEREEIAENLRAT
>IEDB(Cont_neg):229052
AKEAELTKKVEEAEK
>IEDB(Cont_neg):247137
AAVVVSAADGAEEDG
>IEDB(Cont_neg):250708
AGKFHLSGFTTASLL
>IEDB(Cont_neg):297852
GGKGGAGETRVPEGA
>IEDB(Cont_neg):290840
FLASWKTPDTKEIGK
>IEDB(Cont_neg):170422
ATQRLSVLLCANADG
>IEDB(Cont_neg):755371
GRMVIPGGIDVNTYL
>IEDB(Cont_neg):2845
ALQNAASIAGLFLTTEAVVADKPEK
>IEDB(Cont_neg):854217
LMRAPTIFERSIIF
>IEDB(Cont_neg):256414
AQNIKALVQQIRKNA
>IEDB(Cont_neg):323164
KSCMHESMKEICDAY
>IEDB(Cont_neg):291102
FLRDTVLFLMEDFAE
>IEDB(Cont_neg):170777
EHKGPVFAPPYEPLP
>IEDB(Cont_neg):266131
DDYKDPGSLPEGQSG
>IEDB(Cont_neg):932497
VQVHSQGRKAAVSHL
>IEDB(Cont_neg):270932
DRHVASRTKLYAALQ
>IEDB(Cont_neg):257505
ASAYLLVPSAVQDIT
>IEDB(Cont_neg):392263
TEASSTELQNTETQQ
>IEDB(Cont_neg):306773
GVSKNSVLKAPEAKD
>IEDB(Cont_neg):269275
DLGSANLDTVQQVQN
>IEDB(Cont_neg):389114
SVKEETNSKSTDASA
>IEDB(Cont_neg):138538
PIIEHDPRMPAY
>IEDB(Cont_neg):1083475
YSLKSGYITCGKGTW
>IEDB(Cont_neg):952615
YKCPRITEAEPDDVDCW
>IEDB(Cont_neg):290328
FGSPIKDTKKFVERM
>IEDB(Cont_neg):94821
FMVSTSTVPVK
>IEDB(Cont_neg):248066
ADYKAHHKDAYSRPY
>IEDB(Cont_neg):296927
GGAGAAVLQICTSQR
>IEDB(Cont_neg):329391
LKAGTDMVVVFLRRL
>IEDB(Cont_neg):353344
PNEPNTRPRPDTITY
>IEDB(Cont_neg):254424
AMTIDGIAANPGVLA
>IEDB(Cont_neg):412137
VTGGVVTLFLAFSSA
>IEDB(Cont_neg):182133
FVIQSESLKKCIQAG
>IEDB(Cont_neg):354957
PQGKKDEAGDVKGKK
>IEDB(Cont_neg):251265
AGTSNEARAKELPSS
>IEDB(Cont_neg):244839
AAARAVSGVVPETEP
>IEDB(Cont_neg):321583
KNSPSAEKALTTVNG
>IEDB(Cont_neg):946430
KALSGMCNIDTGLTF
>IEDB(Cont_neg):855731
RGAGQNIIPASTGA
>IEDB(Cont_neg):276305
EEAVIIAQEELGDVR
>IEDB(Cont_neg):233790
RACRSVLLWAPTEAV
>IEDB(Cont_neg):756927
RTRTLLSDPTYRELI
>IEDB(Cont_neg):918907
KRGQAVGKAASKAKI
>IEDB(Cont_neg):266111
DDVVGSEITSSLETP
>IEDB(Cont_neg):516832
GKYTSKDGKEANFVL
>IEDB(Cont_neg):511102
AIEPAALTAPAAPSA
>IEDB(Cont_neg):285582
ERQPQERDDALAALK
>IEDB(Cont_neg):304451
GSPPGVPAGDSPANP
>IEDB(Cont_neg):27366
ILSTLPETTVVR
>IEDB(Cont_neg):251583
AHTGWFFRQMLEKKQ
>IEDB(Cont_neg):246523
AARNHFFGGGETENE
>IEDB(Cont_neg):405304
VFALLAVVVTVLTYL
>IEDB(Cont_neg):755129
FLVYMAFKDRFQLTD
>IEDB(Cont_neg):313756
IPPSVPAMLGSAGRE
>IEDB(Cont_neg):2307
AKTLERTWDTLNHL
>IEDB(Cont_neg):259840
ATTQKNATPKFGDSD
>IEDB(Cont_neg):171203
GGSKVKDVCEDLVRH
>IEDB(Cont_neg):277250
EEGRHEDGQNANERD
>IEDB(Cont_neg):271086
DRRSKNSKTEGLLDE
>IEDB(Cont_neg):946538
LGGITSPAEIPAGTI
>IEDB(Cont_neg):347528
NVLTTVNGENTLPEG
>IEDB(Cont_neg):288675
EWKVCGPDKNPGSQV
>IEDB(Cont_neg):320657
KLKRKRLAAAKRKAA
>IEDB(Cont_neg):245484
AAGAGVPGGGGGTSL
>IEDB(Cont_neg):538422
WTSAEGLLRVHARLR
>IEDB(Cont_neg):80183
ADFPDSPLLPKF
>IEDB(Cont_neg):304554
GSRESNANPTQTEFE
>IEDB(Cont_neg):365304
QVGSTALGDSTIRDD
>IEDB(Cont_neg):335566
LSVREDQQDLSSSLL
>IEDB(Cont_neg):249883
AFPHAMVLHKPQTVA
>IEDB(Cont_neg):328107
LGDGEAGVTKQNEGI
>IEDB(Cont_neg):269785
DNATTGVAEGGGQNS
>IEDB(Cont_neg):359317
QECMECSQALLGEVQ
>IEDB(Cont_neg):56948
SAQDSNFSVKTEMLG
>IEDB(Cont_neg):259823
ATTNNTAMPADSDGS
>IEDB(Cont_neg):374612
RVYGAGRSHRHILNK
>IEDB(Cont_neg):58100
SGKEAKVCTISPIMGYSTPW
>IEDB(Cont_neg):300547
GLLQNDDVSIDLEHL
>IEDB(Cont_neg):374170
RVIHSLLLQERRVVF
>IEDB(Cont_neg):330595
LLLLLLVCASAAAVV
>IEDB(Cont_neg):252912
AKVHSKAYDKSSFFD
>IEDB(Cont_neg):332924
LPVLQNLAASFSVWG
>IEDB(Cont_neg):246574
AASANGEKDAEKKKD
>IEDB(Cont_neg):245410
AAETASKATAAKAAA
>IEDB(Cont_neg):255982
APTLQRVLGRFFHLG
>IEDB(Cont_neg):263678
CTEGQLPVVVSPVNP
>IEDB(Cont_neg):36151
LGHSITDVTFLKRHF
>IEDB(Cont_neg):756157
LVQRNVNIFKFIIPN
>IEDB(Cont_neg):396956
TPAPLVSTSGSDGTQ
>IEDB(Cont_neg):245458
AAFPRWSSFGSLSLD
>IEDB(Cont_neg):345359
NPNLGRGVVLSPGDI
>IEDB(Cont_neg):105603
WRSTRDAFSNG
>IEDB(Cont_neg):283735
ENTLTTVNGENTVPA
>IEDB(Cont_neg):173654
VKGRIEKTLLGEISE
>IEDB(Cont_neg):333607
LQVEGEEGPPASGGD
>IEDB(Cont_neg):58230
SGSGATTTPTDSPSA
>IEDB(Cont_neg):870164
FIMKENPQCILNEPL
>IEDB(Cont_neg):399427
TSLVVTLLYRPGHYD
>IEDB(Cont_neg):333348
LQNSCDEDGEMSEGC
>IEDB(Cont_neg):298664
GGVELFPRRPTVPIL
>IEDB(Cont_neg):55652
RRLMALTEDTSSDSP
>IEDB(Cont_neg):249331
AERSRLMEELAQMRE
>IEDB(Cont_neg):266858
DESDALEKTGAAAST
>IEDB(Cont_neg):567305
VPGYAPAGSSRGWATN
>IEDB(Cont_neg):273153
DVSEKLRSVKDGAKL
>IEDB(Cont_neg):757395
VIAQARKKGTVVYGE
>IEDB(Cont_neg):514967
ENIEDIESSEITETI
>IEDB(Cont_neg):297223
GGEGSIEENSVTAVD
>IEDB(Cont_neg):291951
FRQTIHALEKVALHL
>IEDB(Cont_neg):512804
DGKTAVDQEHGTHVS
>IEDB(Cont_neg):688776
AEAQDALKVLAQRLS
>IEDB(Cont_neg):536527
KNSLESYAFNMKATV
>IEDB(Cont_neg):271612
DSLVDHFIGGHNTAL
>IEDB(Cont_neg):245004
AADDTATNTTENASA
>IEDB(Cont_neg):285312
ERILVETNKDTQKVS
>IEDB(Cont_neg):780153
SNASDESMIETRCVLNSHST
>IEDB(Cont_neg):248559
AEEMQERRRNVGGGG
>IEDB(Cont_neg):306330
GVGSGGSPGPAASPT
>IEDB(Cont_neg):270356
DPNLNEQKLYDHFVR
>IEDB(Cont_neg):156364
LNVNPETARNLQGQD
>IEDB(Cont_neg):323233
KSEMAVQTDALRPHD
>IEDB(Cont_neg):330404
LLKEEEAGSDEEDQD
>IEDB(Cont_neg):245129
AAEAAAEEAKAAATE
>IEDB(Cont_neg):312570
IKAQLAAIEKAKEIR
>IEDB(Cont_neg):164796
HEVDLWTTLGAG
>IEDB(Cont_neg):229461
RGKPERRKAAEQFDE
>IEDB(Cont_neg):401821
TVNESAVKDCIRDAM
>IEDB(Cont_neg):323857
KTEAWSIKVIEGEAT
>IEDB(Cont_neg):141467
VVLLLLLTVGPCL
>IEDB(Cont_neg):605769
RWTAKQKLYLRTGES
>IEDB(Cont_neg):251704
AIEATKTATAKAEET
>IEDB(Cont_neg):345220
NPEATKEEYDAKNKE
>IEDB(Cont_neg):268406
DIDANGICHVTVKDK
>IEDB(Cont_neg):309634
HRNLLSPELVQWALK
>IEDB(Cont_neg):696512
SSSTSSMSLRPSSIS
>IEDB(Cont_neg):277835
EENKLLVEPLMHEAR
>IEDB(Cont_neg):20306
GIIRNVLQPSSV
>IEDB(Cont_neg):855320
PSTPAEGFRSFPFR
>IEDB(Cont_neg):253238
ALDKVLGSAKHIGLT
>IEDB(Cont_neg):251745
AIGGGKPSVLEGSGF
>IEDB(Cont_neg):170951
ETEKLLKYLEAVEKV
>IEDB(Cont_neg):284606
EQKENPEIPNKDDKT
>IEDB(Cont_neg):265836
DDMIDTGGTLCKAAE
>IEDB(Cont_neg):252216
AKAKAETEKAAAAAA
>IEDB(Cont_neg):344857
NNFNRVWKAPRRPFE
>IEDB(Cont_neg):119947
INVDEVNQIVTTNVRL
>IEDB(Cont_neg):276928
EEEKGTKYEVYMTAA
>IEDB(Cont_neg):851298
AVDCTWTLGNYGCRG
>IEDB(Cont_neg):284222
EPQPENQRQVEGGTQ
>IEDB(Cont_neg):757473
VREELEVLVQDKGVN
>IEDB(Cont_neg):306158
GVDTPAARSREAGDP
>IEDB(Cont_neg):286991
ETDWLSESTFRRYCI
>IEDB(Cont_neg):67185
TVTSTPVQGRLEKQVSGTPS
>IEDB(Cont_neg):299052
GIAFVVLLVIYLPLQ
>IEDB(Cont_neg):536985
MIGRCNRAGKPVICA
>IEDB(Cont_neg):393587
TGENLRMGSTVVGDV
>IEDB(Cont_neg):302141
GPPASTGSQNATETT
>IEDB(Cont_neg):229391
NKVADLEKEIANAEK
>IEDB(Cont_neg):351302
PHEQPPPPPPRQRQQ
>IEDB(Cont_neg):263885
CVLCVLWCGAGGGGL
>IEDB(Cont_neg):365665
QYRQGLEYILMAQQP
>IEDB(Cont_neg):251660
AIASAEAKLQKATTP
>IEDB(Cont_neg):259329
ATLFTTDTCIIEKQV
>IEDB(Cont_neg):410216
VQQQQNIVRQLLQRV
>IEDB(Cont_neg):320881
KLSMVKCLVLDEADR
>IEDB(Cont_neg):261752
CALCVLWCGVCGGGQ
>IEDB(Cont_neg):347892
NYVMMVIFGLSNGYI
>IEDB(Cont_neg):277666
EELLELPRAVTAADC
>IEDB(Cont_neg):315638
IVYFKEFVINLSSIE
>IEDB(Cont_neg):331441
LLVPALMCCFFCVCA
>IEDB(Cont_neg):388389
STSAFKNGTVNESAV
>IEDB(Cont_neg):31164
KHVPTQPLDGWSWIASPWKG
>IEDB(Cont_neg):288280
EVLTKQKETLPPSTP
>IEDB(Cont_neg):870088
EHCTGQSSECPADVF
>IEDB(Cont_neg):323079
KRVRATDVWKQQIVF
>IEDB(Cont_neg):372926
RSGAAYSFLTFEDFP
>IEDB(Cont_neg):263173
CNRTDSICFVVCAAA
>IEDB(Cont_neg):268434
DIFILANAFGDTLLR
>IEDB(Cont_neg):921904
VKVSMVNVMLNWVREK
>IEDB(Cont_neg):249620
AEVSKMLDILINSLY
>IEDB(Cont_neg):287210
ETHLVEPQRKGASGF
>IEDB(Cont_neg):73629
YEDARAKMSFALDQEDWKSD
>IEDB(Cont_neg):286395
ESNFQTPLKGTDDGH
>IEDB(Cont_neg):280119
EHNGNDGSNEKEEEE
>IEDB(Cont_neg):323169
KSCVLVTKKNSDFGD
>IEDB(Cont_neg):523892
PVGQCTWGAKSLAPW
>IEDB(Cont_neg):334247
LRQLRECDDLERMAG
>IEDB(Cont_neg):276183
EEAEKATEEEKAKAA
>IEDB(Cont_neg):1063398
DTVFSSINEQLENVC
>IEDB(Cont_neg):398147
TQNTTIIFSDYLKPP
>IEDB(Cont_neg):246529
AARRELAATGDVDIL
>IEDB(Cont_neg):284655
EQLQRELRERDQLIQ
>IEDB(Cont_neg):268498
DILKIPANAYTPPPY
>IEDB(Cont_neg):343524
NHATNATVTGTNTTA
>IEDB(Cont_neg):284246
EPRIKKVSLPTEPSP
>IEDB(Cont_neg):250945
AGQEGNENKNVDPNN
>IEDB(Cont_neg):297887
GGKQKGKDTVSSDSM
>IEDB(Cont_neg):535785
FGVGFYSAYLVAEKV
>IEDB(Cont_neg):284508
EQEVKLDAGPRKPTG
>IEDB(Cont_neg):290874
FLEEEKDKLDYVLSL
>IEDB(Cont_neg):272824
DVENPKSVELTRDDV
>IEDB(Cont_neg):284114
EPMGPAPIHPDSNPS
>IEDB(Cont_neg):233938
VLAVYLVRRRARAAG
>IEDB(Cont_neg):295576
GEALTKKYRNAYRLY
>IEDB(Cont_neg):780076
NPNYAGNSIKPTGASRTAIT
>IEDB(Cont_neg):537645
RRNEVLDRWRRLKAQ
>IEDB(Cont_neg):269075
DKTTSRTVTPSRTAV
>IEDB(Cont_neg):276391
EEDEEGGESTAGEGH
>IEDB(Cont_neg):851812
DVIFLNAEIFVDPFE
>IEDB(Cont_neg):247232
ACGIVSTILGQFVLM
>IEDB(Cont_neg):254453
AMVSLHSVLAQAGLS
>IEDB(Cont_neg):409539
VPLRDVPLDDDSDFV
>IEDB(Cont_neg):233103
YDDEVDYIIDRGANQ
>IEDB(Cont_neg):309504
HQRQLRQQQSIMTQE
>IEDB(Cont_neg):299412
GISTSVPSSSSSEQH
>IEDB(Cont_neg):567124
GTTVSQDAAYKAIKSL
>IEDB(Cont_neg):332884
LPTPLPHTPQTGEGL
>IEDB(Cont_neg):394530
TIEERGLSVEYAIVS
>IEDB(Cont_neg):304330
GSMASSRCRRVFLPE
>IEDB(Cont_neg):536732
LIQVYEGERAMTKDN
>IEDB(Cont_neg):33966
KVDDGFLDIWTYNAE
>IEDB(Cont_neg):297276
GGEVTSTIAGGIADS
>IEDB(Cont_neg):268356
DHSGRSPEAVAESLV
>IEDB(Cont_neg):580833
EHWGLDQPLLKHWEP
>IEDB(Cont_neg):262233
CETDMNCVAIREFMK
>IEDB(Cont_neg):944137
AGVDVRRPLFLTYLT
>IEDB(Cont_neg):247429
ADDAAANDADESNAE
>IEDB(Cont_neg):135366
VSQSFAIPFDGEITD
>IEDB(Cont_neg):853525
IVLLGIATFSVNAG
>IEDB(Cont_neg):300194
GKVKSPETGTQDSTR
>IEDB(Cont_neg):918988
LNIKNETGADTTWFK
>IEDB(Cont_neg):322214
KQDEESIKHEEKQQQ
>IEDB(Cont_neg):247278
ACRAYLGAVLHDLHT
>IEDB(Cont_neg):254687
ANKDDSDSSTAVSHT
>IEDB(Cont_neg):36677
LIRACMLVRKVAGG
>IEDB(Cont_neg):741229
ARKLNPNAIASATVGRRVSA
>IEDB(Cont_neg):280042
EHGNTKKKAVETAAV
>IEDB(Cont_neg):59447
SLSALMDSSQGIEPQ
>IEDB(Cont_neg):388031
STKGGILDESAFKSC
>IEDB(Cont_neg):516770
GKEWTLSAEVVTKPE
>IEDB(Cont_neg):301941
GPGEYSLPSAWCPSQ
>IEDB(Cont_neg):250698
AGKEGELDGKTIELK
>IEDB(Cont_neg):384144
SPQAPSVDSHGGGRT
>IEDB(Cont_neg):324659
KVNSTEIEQEVTRTH
>IEDB(Cont_neg):284913
EQSSSSASGGPGTQS
>IEDB(Cont_neg):149763
IPTQEFSATRPTGVV
>IEDB(Cont_neg):332669
LPPPAPATVGEERAT
>IEDB(Cont_neg):335530
LSVAESQQIDLECAV
>IEDB(Cont_neg):524687
QYSAEADKRVKTHLV
>IEDB(Cont_neg):28934
ITIKQHTFTTTTKGENFTETD
>IEDB(Cont_neg):266081
DDVKKAAARELEYVE
>IEDB(Cont_neg):246261
AAPGGKAPPPPPPPP
>IEDB(Cont_neg):249339
AERVSNGLKFAGVGG
>IEDB(Cont_neg):332324
LPFITANQDGAQHVQ
>IEDB(Cont_neg):387555
STAASHTTSPLFLFL
>IEDB(Cont_neg):304038
GSGGSPGPAASPTGA
>IEDB(Cont_neg):535469
EAHDAFRSSLSSAQA
>IEDB(Cont_neg):271415
DSFMSEGSSQERSGV
>IEDB(Cont_neg):290214
FGLISTRTGLIKAVE
>IEDB(Cont_neg):103439
NIISGIPTLSTTGPV
>IEDB(Cont_neg):304692
GSSMSEGSSQEQSEG
>IEDB(Cont_neg):918522
EASLGSINVNIPQWG
>IEDB(Cont_neg):247534
ADENNERRGTFYCQN
>IEDB(Cont_neg):529041
VMESNYSGRQYIADH
>IEDB(Cont_neg):252701
AKPVAVINGSQVNIH
>IEDB(Cont_neg):1064255
KFITSLKKLIDEVHS
>IEDB(Cont_neg):389104
SVIVATSAGDNSDDY
>IEDB(Cont_neg):280052
EHHIAFADASPFGNG
>IEDB(Cont_neg):696054
QNVTDHEPRRVVVSA
>IEDB(Cont_neg):254549
ANDQTAIDVAWVLFG
>IEDB(Cont_neg):320934
KLTTPTFGDLNHLVS
>IEDB(Cont_neg):416045
YGDVSNLEKDVTWAA
>IEDB(Cont_neg):272801
DVEDTELFDWEEVAD
>IEDB(Cont_neg):280177
EHSARNTEESAKDNT
>IEDB(Cont_neg):171771
KKATVVYQGERVKIQ
>IEDB(Cont_neg):489528
EQAPTAPVEPEKQPEVPEEE
>IEDB(Cont_neg):252929
AKVSPKPSGSEAAPS
>IEDB(Cont_neg):371956
RRARSRSDSYERHRR
>IEDB(Cont_neg):363216
QQMVAQNRFCDGEES
>IEDB(Cont_neg):247271
ACPSKDTVDVDFLLR
>IEDB(Cont_neg):349628
PEDTVPVQQLQQPQS
>IEDB(Cont_neg):178158
RTRALVRTGMDPRMCSLMQG
>IEDB(Cont_neg):225744
GRINYYWTLLEPGDTIIFE
>IEDB(Cont_neg):301779
GPADLADPADPAGPA
>IEDB(Cont_neg):268811
DKGQMRSQLQQAENN
>IEDB(Cont_neg):420850
DSYNLQSGDALRVPA
>IEDB(Cont_neg):259127
ATGKTQNITITASGG
>IEDB(Cont_neg):67844
VCGPKLSTDLIKNQCV
>IEDB(Cont_neg):259738
ATSSSLLYADDRLYC
>IEDB(Cont_neg):267780
DGNEKERAPAATPQV
>IEDB(Cont_neg):306197
GVELSDSQVKAITHR
>IEDB(Cont_neg):381695
SLENGVMVSQPEDPA
>IEDB(Cont_neg):292859
FVPPFWSEEGSETGK
>IEDB(Cont_neg):300314
GLDLPLLDNVVNFSF
>IEDB(Cont_neg):251095
AGSGVFVNINCCRDR
>IEDB(Cont_neg):271510
DSICFVVCAAAAAVV
>IEDB(Cont_neg):269730
DMVVSCLSMHWVNDL
>IEDB(Cont_neg):135016
IIFMADTNIRAENSE
>IEDB(Cont_neg):288891
EYSKESANLLKKPAE
>IEDB(Cont_neg):364722
QTAPPPPANNGKSGP
>IEDB(Cont_neg):336803
LVPPRQCQPPSTFGS
>IEDB(Cont_neg):354265
PPPPAIGASGKEDTK
>IEDB(Cont_neg):755327
GNSYFKEEKYKDAIH
>IEDB(Cont_neg):254696
ANKLIYRGLRLSMSI
>IEDB(Cont_neg):411129
VSGGATGKENTQRAA
>IEDB(Cont_neg):278770
EFVRKSLNCNNDEMT
>IEDB(Cont_neg):321142
KNAEIQLRQAGTPRS
>IEDB(Cont_neg):137157
FPGVRTYGIRDTNETYDVYCFAEE
>IEDB(Cont_neg):306016
GVAGSLEERGIAKDD
>IEDB(Cont_neg):757039
SLEYNIFEGMECRGS
>IEDB(Cont_neg):321079
KMPIDRKKRRTLSRQ
>IEDB(Cont_neg):253379
ALGFIVTDMEGQALV
>IEDB(Cont_neg):251080
AGSEPLAQKNRASVP
>IEDB(Cont_neg):1087623
LSFELLHAPATVCGPKKS
>IEDB(Cont_neg):292423
FTASGHERSLHPSHV
>IEDB(Cont_neg):254713
ANKTPDAVVRDFDGC
>IEDB(Cont_neg):354789
PPYDVSAVSTRSIAD
>IEDB(Cont_neg):516865
GLLLSSQLTLIACQS
>IEDB(Cont_neg):290433
FHLPAIMSVRGEAEP
>IEDB(Cont_neg):372396
RRPFEKERLDREMKL
>IEDB(Cont_neg):315378
IVEWKKKVGDLVNEN
>IEDB(Cont_neg):355402
PRDGNSIEALEELVE
>IEDB(Cont_neg):12916
EKYNLTSVLMAM
>IEDB(Cont_neg):291208
FLVLEYADGGNLQTL
>IEDB(Cont_neg):330996
LLQDANKNRYKEELQ
>IEDB(Cont_neg):372349
RRMHEVEGSRSVVVA
>IEDB(Cont_neg):196547
IKELNPRADIITLDA
>IEDB(Cont_neg):262179
CEHTRFFPTIRHIYQ
>IEDB(Cont_neg):535452
DVSTAKVKSKEDMLARQKAA
>IEDB(Cont_neg):179506
SLQGYPFNPCLTESQ
>IEDB(Cont_neg):536538
KQDEVNAAWQRLKGL
>IEDB(Cont_neg):254029
ALTGRIASVAAVRKH
>IEDB(Cont_neg):326054
LCVLLVPALMCCFLC
>IEDB(Cont_neg):335359
LSSFAADDDNAVTND
>IEDB(Cont_neg):310459
HVMLQALRDYFNERN
>IEDB(Cont_neg):266415
DEESPISDQENSQNS
>IEDB(Cont_neg):246102
AALWWRNFTVADGVH
>IEDB(Cont_neg):91890
RHIKDNKPYVVIA
>IEDB(Cont_neg):332804
LPSLLEPGFLLARLR
>IEDB(Cont_neg):309359
HPRSGYLWSGGDDCT
>IEDB(Cont_neg):386357
SSGSTPSRSGEKPSS
>IEDB(Cont_neg):258591
ASTLSDHYRPAQVGT
>IEDB(Cont_neg):228111
ERVVEQMCTTQYQ
>IEDB(Cont_neg):259431
ATPAAGPPLVVPHVQ
>IEDB(Cont_neg):112578
LGSSLAAKCPEQAPPEPQTDPY
>IEDB(Cont_neg):330634
LLLLLVVAAAAAAAV
>IEDB(Cont_neg):322895
KRLTEERNTAIKEAT
>IEDB(Cont_neg):853486
ITAREAEKLKADN
>IEDB(Cont_neg):298723
GGVPLLECSAAFNPI
>IEDB(Cont_neg):348311
PAGDSPANPTEGPQS
>IEDB(Cont_neg):249417
AESSGSNPSNTTGDS
>IEDB(Cont_neg):1336020
ENERTLDYHDSNVKN
>IEDB(Cont_neg):251971
AISCPQGCCTRRIVF
>IEDB(Cont_neg):288011
EVEGVRGKAKVLQVS
>IEDB(Cont_neg):918697
GEDHSQYNIFRKQYD
>IEDB(Cont_neg):780085
NYYKDSYAATAGKQSLKQDP
>IEDB(Cont_neg):840944
SWDESYTELKVEVPKI
>IEDB(Cont_neg):307024
GWGPCRQQSGSHEPT
>IEDB(Cont_neg):368258
RGFTRVTLTAASKET
>IEDB(Cont_neg):854794
NFGSYVTHETKHFIY
>IEDB(Cont_neg):313608
IPGHIFRNPHLVNVN
>IEDB(Cont_neg):737068
KPRVQELNVLSNVAQ
>IEDB(Cont_neg):65291
TNAVLFFGRCVS
>IEDB(Cont_neg):103047
ANRSRLMSLVAANIL
>IEDB(Cont_neg):296486
GETPTGIKQKAGEER
>IEDB(Cont_neg):320373
KKVKNEATLSESKTA
>IEDB(Cont_neg):279862
EGTQGTAASPISTSG
>IEDB(Cont_neg):150174
DTQVSSHRLDTGKVP
>IEDB(Cont_neg):281423
EKNKRTNPPKDSAVS
>IEDB(Cont_neg):254152
ALYLVLLLLLLPQSG
>IEDB(Cont_neg):364634
QSTPKRNNTSSISNA
>IEDB(Cont_neg):270501
DPTLVKWEEGKDDER
>IEDB(Cont_neg):233780
QGVTVDGIGMLPRFI
>IEDB(Cont_neg):754908
EERMSVIWDKAVVTG
>IEDB(Cont_neg):756865
RPEEVEAEAVNRAIT
>IEDB(Cont_neg):269650
DMGTTGPSSNQPAPP
>IEDB(Cont_neg):372910
RSEVSSDASAFVDPM
>IEDB(Cont_neg):931486
SWLQKIPLQWFKCTV
>IEDB(Cont_neg):946203
ENFRKVRSEEAPAGC
>IEDB(Cont_neg):345646
NQMQRTAMKHKLWLI
>IEDB(Cont_neg):357385
PTPSILNANETIQFN
>IEDB(Cont_neg):252087
AIYKATEKTKVMRSV
>IEDB(Cont_neg):312777
IKTTAIANDTAPTGD
>IEDB(Cont_neg):342147
NEDQTQGAEDVGKKK
>IEDB(Cont_neg):333228
LQKERDDAVAEIAQL
>IEDB(Cont_neg):261899
CCAKTAVERESRQRD
>IEDB(Cont_neg):400603
TTLSDIQNVSKVILH
>IEDB(Cont_neg):246432
AAQIRKPALKHQQAK
>IEDB(Cont_neg):232850
ICPPHVTIMQVRQGL
>IEDB(Cont_neg):269006
DKSLEEGNNPGVTER
>IEDB(Cont_neg):919102
NTKTLQNVGPNGQRA
>IEDB(Cont_neg):768437
GAVGGAVASVVEGVA
>IEDB(Cont_neg):856501
TAPGFHSKQESVWSI
>IEDB(Cont_neg):260418
AVGTNATASTGDSDG
>IEDB(Cont_neg):252638
AKNKNGEPSKETDKG
>IEDB(Cont_neg):271678
DSPGDKAATGAGITQ
>IEDB(Cont_neg):276428
EEDIKKLYKNGVYDL
>IEDB(Cont_neg):952440
TRTETWMSSEGAWKQIQR
>IEDB(Cont_neg):265613
DDEKEDEKERGKGKD
>IEDB(Cont_neg):356736
PSTNYSRHSSTEDAA
>IEDB(Cont_neg):342990
NGDSDGQHPGGVVEG
>IEDB(Cont_neg):13340
ELYRGGLEPINF
>IEDB(Cont_neg):279317
EGKKNASSPETAATP
>IEDB(Cont_neg):173233
SKNELILTTESIMKK
>IEDB(Cont_neg):333023
LQCAQNIKALVQQIR
>IEDB(Cont_neg):407624
VLESISVKETRAETD
>IEDB(Cont_neg):741269
CAVNEAAMARLGAELKSHPS
>IEDB(Cont_neg):522820
NHAYNPMNAGLQPQT
>IEDB(Cont_neg):741683
LPQSPGPAFPLAEDVEKDKP
>IEDB(Cont_neg):316407
KAPITITTMAPTTIT
>IEDB(Cont_neg):538620
AGNPDIEHPETM
>IEDB(Cont_neg):279650
EGRGQEAGLAQIPPA
>IEDB(Cont_neg):366950
READDAAASSLLMKS
>IEDB(Cont_neg):302219
GPQPQDNPHPVQEED
>IEDB(Cont_neg):266721
DENEGIPQPPSPPPP
>IEDB(Cont_neg):334958
LSISMVMTDRDVLFG
>IEDB(Cont_neg):137228
LSGKVSLPCHFSTMPTLPPSYNTSE
>IEDB(Cont_neg):270994
DRLSASPPVLPTEMV
>IEDB(Cont_neg):389883
SYPGALVDGRVFVKR
>IEDB(Cont_neg):248378
AEDKKGSGDGEGKKG
>IEDB(Cont_neg):126605
LQAEAPSLGPGLGKAELDG
>IEDB(Cont_neg):103671
TSTGGIGPIIIPDTT
>IEDB(Cont_neg):270519
DPVGANDAPGNLGED
>IEDB(Cont_neg):346542
NSSTGSSPPSSSLKA
>IEDB(Cont_neg):413684
VYFDEATGGRYVPRA
>IEDB(Cont_neg):43639
NEIDIECIMEDGEIS
>IEDB(Cont_neg):255998
APTRELAVQIEEETR
>IEDB(Cont_neg):248589
AEESTIDTPASGAVQ
>IEDB(Cont_neg):285166
EREKLLQRADIPAVE
>IEDB(Cont_neg):363017
QQEVLQSDEAKNQSR
>IEDB(Cont_neg):268057
DGSTAASHATSPLLL
>IEDB(Cont_neg):926299
GPAAEGIYTEGLMHN
>IEDB(Cont_neg):285123
EREDGNEKERAPAAT
>IEDB(Cont_neg):282421
ELPFTMHVSGVGLIS
>IEDB(Cont_neg):747088
FSPEKSRLPGIV
>IEDB(Cont_neg):839829
KVLSASTVCKLQSCTHGIPG
>IEDB(Cont_neg):254305
AMLQRHAPQVALENE
>IEDB(Cont_neg):374639
RWHAQLRRECAEEAG
>IEDB(Cont_neg):278068
EERFNGCLTKYGRVL
>IEDB(Cont_neg):276138
EEAAQQAEIATLDAA
>IEDB(Cont_neg):388922
SVEGQQLNNNEGLHP
>IEDB(Cont_neg):755854
KPFPDFVYKRIKARS
>IEDB(Cont_neg):270432
DPRELARLYAQQQAA
>IEDB(Cont_neg):227456
PQDEQQDQDHTQEAR
>IEDB(Cont_neg):385500
SRQRGPVNSPPRERE
>IEDB(Cont_neg):282483
ELQFLLRLQEKMDRL
>IEDB(Cont_neg):286861
ETAGQGTKNLKVGSP
>IEDB(Cont_neg):333575
LQSWKKWDSHLSSIC
>IEDB(Cont_neg):335915
LTLNNGRSGGKGGAG
>IEDB(Cont_neg):322959
KRQFVMKEGQNSHHG
>IEDB(Cont_neg):284483
EQELFELQAAHDEEM
>IEDB(Cont_neg):357351
PTPLSSPPTATATAT
>IEDB(Cont_neg):355430
PRENPSPDVAAAAHN
>IEDB(Cont_neg):347693
NVTISLALVWDNSFC
>IEDB(Cont_neg):512051
ASLHQLQELHIDNNQ
>IEDB(Cont_neg):344307
NLETLKNAPVVASGE
>IEDB(Cont_neg):412690
VVAGDVDQSSKPVAP
>IEDB(Cont_neg):536927
LYAELRAKSTPSGFT
>IEDB(Cont_neg):695250
LIRDLSVEIVTGYNV
>IEDB(Cont_neg):359352
QEDYKKIAKLNIEMN
>IEDB(Cont_neg):281369
EKLVGLAAKRQAITN
>IEDB(Cont_neg):135126
LKKVIFPESLLEIDD
>IEDB(Cont_neg):581281
RVRFLDRYFHNQEEN
>IEDB(Cont_neg):300215
GKYAEDTNLRSAMYA
>IEDB(Cont_neg):520089
KMSDFTYVVEDMAGN
>IEDB(Cont_neg):851031
AGFFHYRNRLNIR
>IEDB(Cont_neg):227261
IEGRQTQSRPIQNVP
>IEDB(Cont_neg):42563
MSGQTASQVETEDTK
>IEDB(Cont_neg):246067
AALRLAKKGQKSRAR
>IEDB(Cont_neg):261370
AYAVFFLLLYGLVAR
>IEDB(Cont_neg):272621
DTVDVDFLLRRHSFS
>IEDB(Cont_neg):268573
DIRVPQEQEVKLDAG
>IEDB(Cont_neg):259513
ATPSGPKMEFEAPEP
>IEDB(Cont_neg):334882
LSGIGRMKPSDIDGQ
>IEDB(Cont_neg):272245
DTGGKRDAGRTQTQE
>IEDB(Cont_neg):260302
AVFAALPAQTAAGCI
>IEDB(Cont_neg):535381
DNLQGGDDLDPNYVL
>IEDB(Cont_neg):242954
LVRFLPALQRQLVVL
>IEDB(Cont_neg):389771
SYATLDEKATEALNA
>IEDB(Cont_neg):756236
MRRPYGRRPQYSNPP
>IEDB(Cont_neg):238632
IRRFLGTVTVKAGK
>IEDB(Cont_neg):535197
CGLPRLETPADLSTA
>IEDB(Cont_neg):173354
SVATVQLPQQDQPVP
>IEDB(Cont_neg):347610
NVRHAYPDTLRSVSH
>IEDB(Cont_neg):172069
LEVTNDIIAKLQAKV
>IEDB(Cont_neg):297515
GGGGQSQAADEKLEN
>IEDB(Cont_neg):489622
KRPPPGPCYRCLKEG
>IEDB(Cont_neg):262503
CGGFADEAGASAGGG
>IEDB(Cont_neg):249203
AEPTAKKEADVEKTA
>IEDB(Cont_neg):259922
ATVHFNLTSGKKGVQ
>IEDB(Cont_neg):273026
DVLYRERVSSSRNEA
>IEDB(Cont_neg):324967
KYLVEGVFSMQRNIE
>IEDB(Cont_neg):407488
VLAIHDVVGINAHTA
>IEDB(Cont_neg):242438
DTWNRLDFFIVIAGM
>IEDB(Cont_neg):308466
HHHHRSTFLLSHLLF
>IEDB(Cont_neg):186766
ITYKCPLLKQNEPED
>IEDB(Cont_neg):290423
FHISALLLRLVEEGV
>IEDB(Cont_neg):44266
NIKNETGFQAQVVKDYFTLK
>IEDB(Cont_neg):300394
GLGETADVVSNEVDE
>IEDB(Cont_neg):288864
EYPQQLKAQLRDCTR
>IEDB(Cont_neg):345033
NNQLKMETSTSSKKM
>IEDB(Cont_neg):251784
AIHTETRPPSPTAKR
>IEDB(Cont_neg):174226
PLKKETIPYYTKKFD
>IEDB(Cont_neg):287743
ETTSMGYGKDCEKVK
>IEDB(Cont_neg):412310
VTLLYRPGHYDLLYK
>IEDB(Cont_neg):538024
TGIYEALELRDGDKG
>IEDB(Cont_neg):381895
SLITLPQVSGVGGSA
>IEDB(Cont_neg):23508
GYYRRATRRVRGGDG
>IEDB(Cont_neg):245253
AAEEAAKAAAAAKDE
>IEDB(Cont_neg):272311
DTKEKLDDNSLGTNT
>IEDB(Cont_neg):256743
ARCYRIISPFSAMAF
>IEDB(Cont_neg):851117
ALANIDSLIRMPYGC
>IEDB(Cont_neg):245667
AAGVPKDIIVVRLKL
>IEDB(Cont_neg):331344
LLVCALCVLWCGASV
>IEDB(Cont_neg):284026
EPKEHLIETVTQLVN
>IEDB(Cont_neg):246977
AATVSGSHAAGGDES
>IEDB(Cont_neg):315162
ITRMINAKAFNAALE
>IEDB(Cont_neg):581346
TERVRYVTRYIYNRE
>IEDB(Cont_neg):337476
LYKRDVDNCFGEPIQ
>IEDB(Cont_neg):529968
WRKVIDERDVKLSKE
>IEDB(Cont_neg):378779
SGAVVPGGGDSGASG
>IEDB(Cont_neg):139903
SPNGRSPKRRRCMPLSVT
>IEDB(Cont_neg):268963
DKQEEEEKTKEDEKV
>IEDB(Cont_neg):340111
MSEGSSQEQSEGGGC
>IEDB(Cont_neg):149483
SVGPELDVMAPGVSI
>IEDB(Cont_neg):324889
KWSPIDCNVDMPFLQ
>IEDB(Cont_neg):322566
KQSASAPGATTTASS
>IEDB(Cont_neg):254146
ALYETFFTGADSIQK
>IEDB(Cont_neg):299730
GKGEMGSMYGIGGFW
>IEDB(Cont_neg):256346
AQLLADFCLPATLRV
>IEDB(Cont_neg):4162
ARIKNNLKNSPDLYSHHFQS
>IEDB(Cont_neg):256462
AQQGENKEENTNKTA
>IEDB(Cont_neg):134672
FSRLAREICVKFTRG
>IEDB(Cont_neg):271286
DSDGSTAVSCTTFPL
>IEDB(Cont_neg):290711
FKEFVINLSSIEIHL
>IEDB(Cont_neg):103287
ISNFHSPSDVIVDAS
>IEDB(Cont_neg):567327
YWTLAAKTGRIWQGPE
>IEDB(Cont_neg):331223
LLSSLYEPYRRIVLP
>IEDB(Cont_neg):360149
QGAQETEVTQETAAS
>IEDB(Cont_neg):4265
ARTAQAVPGGQQQPRA
>IEDB(Cont_neg):19188
GDYRDPLYFNHFKVEGEVDF
>IEDB(Cont_neg):416399
YKAEFEETIEKQKEF
>IEDB(Cont_neg):754580
AVGSDADVVIWDPDK
>IEDB(Cont_neg):918739
GLVEAGLVNTKTLQN
>IEDB(Cont_neg):259422
ATNQINTMPGDSDGS
>IEDB(Cont_neg):273221
DVTIARSKKLKNKIA
>IEDB(Cont_neg):333640
LQWRAWLRRESAEEV
>IEDB(Cont_neg):261946
CCGRLHVALLRRRWA
>IEDB(Cont_neg):353849
PPERAVFLQEQANDS
>IEDB(Cont_neg):524282
QLEGIDISQNNLKDI
>IEDB(Cont_neg):272188
DTEDSTKNAAAGSPA
>IEDB(Cont_neg):1064975
PVRNYEKIDSLSKVF
>IEDB(Cont_neg):537179
NVQEEKIAALQAFAD
>IEDB(Cont_neg):246065
AALRCLSMRVRLRVT
>IEDB(Cont_neg):350563
PGDSDGSTAASHSTS
>IEDB(Cont_neg):305329
GTGRDDKNAEHLSSS
>IEDB(Cont_neg):302979
GRDDKNAEHLSSSDL
>IEDB(Cont_neg):394277
THATKLECASLSAFL
>IEDB(Cont_neg):855930
RSRSRSRKSQSRSHR
>IEDB(Cont_neg):272994
DVLDEFAQNPDDGAL
>IEDB(Cont_neg):321166
KNAPESNASRKEEGE
>IEDB(Cont_neg):263418
CRQKLIKLVSCSSKF
>IEDB(Cont_neg):285535
ERPVAADEDGREPET
>IEDB(Cont_neg):523676
PNESASEEVSSAAPA
>IEDB(Cont_neg):756864
RPEELEAEAVFRAIT
>IEDB(Cont_neg):365193
QVAFLRGRADCLAAL
>IEDB(Cont_neg):314799
ISTSGSGGAQSEADA
>IEDB(Cont_neg):510138
SHDTGSCSCGGYSCI
>IEDB(Cont_neg):246996
AAVARRKFTMCLFGI
>IEDB(Cont_neg):258237
ASPPGPAPAKAAAPP
>IEDB(Cont_neg):254758
ANNEADKSTEDGTPN
>IEDB(Cont_neg):309845
HSLEAALHCAQTAVL
>IEDB(Cont_neg):371728
RQNTPLAAMTAQIGV
>IEDB(Cont_neg):287100
ETETGTPGKKTQPED
>IEDB(Cont_neg):303114
GRGMPAIVEDVEDTE
>IEDB(Cont_neg):263381
CRKQQTQPPPAAENS
>IEDB(Cont_neg):312946
ILITLSLKPLDRNHV
>IEDB(Cont_neg):365352
QVLDGIESNYNSQTK
>IEDB(Cont_neg):339645
MPRVLIGTPGIGNSA
>IEDB(Cont_neg):356754
PSTQDTQSSEGVRHS
>IEDB(Cont_neg):407768
VLHTGEGSVTSSSRS
>IEDB(Cont_neg):244623
AAAETAAKEAEAAAE
>IEDB(Cont_neg):316831
KDAPTSHPAETKATS
>IEDB(Cont_neg):368986
RIDLLQAELHKHVKD
>IEDB(Cont_neg):115405
NREQLSTSEENSKKTVDMES
>IEDB(Cont_neg):65142
TLVVKEGTVTLS
>IEDB(Cont_neg):384693
SQGVSGGSGGAGQSG
>IEDB(Cont_neg):262422
CGAGGVGAEGQEAGT
>IEDB(Cont_neg):255270
APEPPSGDATQGQHR
>IEDB(Cont_neg):251175
AGTAEGKQNENKDAN
>IEDB(Cont_neg):253541
ALKQSASAPGATTTA
>IEDB(Cont_neg):230491
NCPTAVLEKDAVCSS
>IEDB(Cont_neg):581238
RFDSDVGEFRAVTEL
>IEDB(Cont_neg):53775
RFRRHRHAEIILSMP
>IEDB(Cont_neg):289928
FFMVLLLTSIVFAEA
>IEDB(Cont_neg):360022
QFAVAAAADVDSDDK
>IEDB(Cont_neg):285764
ERTSGGTETEEIKRK
>IEDB(Cont_neg):282597
ELRSALRKEGTIPTT
>IEDB(Cont_neg):266579
DEKERGKGKDGKDTR
>IEDB(Cont_neg):122326
EETRGVLKVFLENVI
>IEDB(Cont_neg):403457
VCALCVLWCGADEIY
>IEDB(Cont_neg):257277
ARTNDTTTPGDSDGS
>IEDB(Cont_neg):510865
AELDKVKEDKQISDA
>IEDB(Cont_neg):305429
GTKTEIEIEPKDQAL
>IEDB(Cont_neg):347379
NVDSGPTEFSTADAS
>IEDB(Cont_neg):958660
KKIKDSVEFAA
>IEDB(Cont_neg):283664
ENSETGYINLASTAG
>IEDB(Cont_neg):246489
AARGARGIAVGGTTV
>IEDB(Cont_neg):754760
DNFTLIPEGTNGTEE
>IEDB(Cont_neg):171285
GRALLPFDNLHDDPC
>IEDB(Cont_neg):373057
RSKRMKEAATLKNPN
>IEDB(Cont_neg):305332
GTGRQEGKSTVVNTK
>IEDB(Cont_neg):297542
GGGGTPGVESLKFPV
>IEDB(Cont_neg):261154
AVVFGSSPKNALSPE
>IEDB(Cont_neg):306753
GVSFLKAERFKTFDT
>IEDB(Cont_neg):354031
PPKLKGLDTEGQQGK
>IEDB(Cont_neg):112669
STPIPGSRPVARLGLYSRTT
>IEDB(Cont_neg):365333
QVKEKFSNGGLTEED
>IEDB(Cont_neg):362535
QPGGASKAASPTTDS
>IEDB(Cont_neg):308609
HIRKHGSLSFLVNQP
>IEDB(Cont_neg):249112
AENPRPCVPDGGPTD
>IEDB(Cont_neg):301938
GPGDYSIPIFDVRRG
>IEDB(Cont_neg):538717
NFNNQLDQNPRV
>IEDB(Cont_neg):68295
VENAAGHRVAISTYTTSLGAGPVSI
>IEDB(Cont_neg):581255
RLLRGYDQYAYDGKD
>IEDB(Cont_neg):252482
AKHYNFIFLALVSST
>IEDB(Cont_neg):324265
KTTEDVQPPEAAATN
>IEDB(Cont_neg):196495
GISLEVNSGEVVGLL
>IEDB(Cont_neg):372057
RREGSESEPQRPNMS
>IEDB(Cont_neg):95615
NEIPTEGWVKPS
>IEDB(Cont_neg):291723
FQETSAIKDAKRRLK
>IEDB(Cont_neg):581280
RVCRHNYQLELRTTL
>IEDB(Cont_neg):350658
PGFQIDCKGHKDEFP
>IEDB(Cont_neg):355116
PQPPGEPPTTINGNS
>IEDB(Cont_neg):251306
AGVFDPARLFGVTTL
>IEDB(Cont_neg):324267
KTTENVQPPDAAATE
>IEDB(Cont_neg):134044
EMETVIPVDIMRRAG
>IEDB(Cont_neg):514878
ELEKAKADLENQKAK
>IEDB(Cont_neg):24733
HSEATYTKCGSGPWLTPRCI
>IEDB(Cont_neg):352282
PLAAMTAQIRDLNTK
>IEDB(Cont_neg):755806
KKCQQAEKILKEQER
>IEDB(Cont_neg):397326
TPKTVFEQFEKGGYR
>IEDB(Cont_neg):256043
APVHPPSPPGPPPAV
>IEDB(Cont_neg):278360
EETTSENKKNVPSPT
>IEDB(Cont_neg):257452
ASAQRSLDCQKVWDG
>IEDB(Cont_neg):1076906
DCCYGKLAKCNTKWD
>IEDB(Cont_neg):851798
DTQADDSASYSICIN
>IEDB(Cont_neg):290183
FGIRGFPTIKYWNVG
>IEDB(Cont_neg):689114
SVRVEGHTDFMGSEK
>IEDB(Cont_neg):262318
CFVGRKSILAAVTSP
>IEDB(Cont_neg):245174
AAEAAKRAAETKKKA
>IEDB(Cont_neg):333671
LRAEHEHKTRGLQEV
>IEDB(Cont_neg):262299
CFPNSACAADDTAAN
>IEDB(Cont_neg):534973
AGDTHLGGEDFDNRL
>IEDB(Cont_neg):357788
PVEPPTPQGPTSHSA
>IEDB(Cont_neg):298895
GHGPEDDGNDHHSGG
>IEDB(Cont_neg):258991
ATEADLAAVVEQHVQ
>IEDB(Cont_neg):289564
FEAASGDRDTEADKD
>IEDB(Cont_neg):1083254
YITCGKGTWCEEQIC
>IEDB(Cont_neg):178666
DKFSSQEADDALDQM
>IEDB(Cont_neg):919090
NNSKKDGGDSDDGKF
>IEDB(Cont_neg):521296
LKGSPFEYLIPKGAS
>IEDB(Cont_neg):287261
ETKGDVGPRNNSGDD
>IEDB(Cont_neg):399048
TSDDDVFSFEGVEQV
>IEDB(Cont_neg):293128
FYSAFLVADRVRVAS
>IEDB(Cont_neg):286285
ESLAEKLVQRSLGPC
>IEDB(Cont_neg):409023
VNNNAGGAGESGQSG
>IEDB(Cont_neg):520471
KSVDDTIQVKVDYAG
>IEDB(Cont_neg):271899
DSSTGDQTSAAAAAH
>IEDB(Cont_neg):309575
HRESTAGNEGATTVE
>IEDB(Cont_neg):273271
DVVLEQNSEGTVTKD
>IEDB(Cont_neg):412761
VVCGTSLRAVSLFLS
>IEDB(Cont_neg):388254
STPSRDPQTTITQSG
>IEDB(Cont_neg):280286
EIEELMRKCSSLRTL
>IEDB(Cont_neg):320718
KLLYTSEPLTDVSEK
>IEDB(Cont_neg):417529
YTEGAELIDSVLDVC
>IEDB(Cont_neg):345199
NPDDASDSTENAATQ
>IEDB(Cont_neg):106203
YNPQAGSLKTANELQ
>IEDB(Cont_neg):257618
ASEGGFKLRPVFVPP
>IEDB(Cont_neg):314534
ISHVTVNNVLLYNRQ
>IEDB(Cont_neg):298803
GGYIVPEGDCGSLIE
>IEDB(Cont_neg):527036
STQRALKAGVVMLAA
>IEDB(Cont_neg):756558
PQNKITVVGVGAVGM
>IEDB(Cont_neg):282204
ELIMARIREGSLRFG
>IEDB(Cont_neg):525319
RRAQIMEDLDKWIDD
>IEDB(Cont_neg):229397
NPAPAPKPEKPAEQP
>IEDB(Cont_neg):852042
EIYTAFGFYPEEE
>IEDB(Cont_neg):360711
QHQREDGSEKETAPE
>IEDB(Cont_neg):151892
GNTSFELTINYT
>IEDB(Cont_neg):343643
NIAYTKQLKEENVLH
>IEDB(Cont_neg):260110
AVCEVTMVQGDGETT
>IEDB(Cont_neg):260150
AVDNQRKDPKIETPT
>IEDB(Cont_neg):396265
TMEFQTTNESGVYKK
>IEDB(Cont_neg):1064898
PFVVHENRYTLVRKP
>IEDB(Cont_neg):287970
EVEDEAKIRETTPVV
>IEDB(Cont_neg):412119
VTGAPAEKPTAERSP
>IEDB(Cont_neg):262577
CGLSVVANGGTDDLV
>IEDB(Cont_neg):320370
KKVILLTQLEYFGDK
>IEDB(Cont_neg):164876
IQTKVTHEVDLW
>IEDB(Cont_neg):356098
PSGSQESNANPSQPE
>IEDB(Cont_neg):251378
AGWVYAKELDNNAVG
>IEDB(Cont_neg):408647
VMESVVDDVVDGGVK
>IEDB(Cont_neg):855706
REKIEEELRALKE
>IEDB(Cont_neg):414981
WSPSVQRVQAIQGLV
>IEDB(Cont_neg):250276
AGEGKGAGTIAWEAG
>IEDB(Cont_neg):255148
APARAEKKPKAAAAA
>IEDB(Cont_neg):278085
EERKVEEANNEPQDG
>IEDB(Cont_neg):247251
ACKKLLKSCDNKPIS
>IEDB(Cont_neg):253327
ALETLGEMELLPGVA
>IEDB(Cont_neg):297981
GGMEVKEEKLEEKEP
>IEDB(Cont_neg):277207
EEGKQEELDKKGNEA
>IEDB(Cont_neg):256589
AQSLGDQPITVCMSS
>IEDB(Cont_neg):278394
EEVDQKEATRKPKNA
>IEDB(Cont_neg):9389
DMNSITSTDVRILVQPGI
>IEDB(Cont_neg):266438
DEFHERTTEVEVLLL
>IEDB(Cont_neg):174866
APIALNAQDDFS
>IEDB(Cont_neg):918856
KGNLIEREMEFFGQE
>IEDB(Cont_neg):256379
AQLRSECAEEVSRRT
>IEDB(Cont_neg):275239
EDARPPPPPPPPPGP
>IEDB(Cont_neg):534992
AIEARHASLMKRWSQ
>IEDB(Cont_neg):60735
SRLYAEERYPIL
>IEDB(Cont_neg):138332
DGRLIIDFIAESFNL
>IEDB(Cont_neg):396469
TNDDASGIIGGNPDS
>IEDB(Cont_neg):300935
GMEGGDMMQADQPVQ
>IEDB(Cont_neg):396404
TNAKVGDTAKPVDND
>IEDB(Cont_neg):263526
CSFYKNVNLSLSYTV
>IEDB(Cont_neg):254372
AMPTAQETPVPLSSS
>IEDB(Cont_neg):272649
DTVSQSAGSTTVPTT
>IEDB(Cont_neg):956389
KNQYFSDFINKSNDLINKD
>IEDB(Cont_neg):354982
PQHEQPQQHEPPPPP
>IEDB(Cont_neg):321762
KPDDVADCPKPQTNL
>IEDB(Cont_neg):297215
GGEGGTGNNPPPPHS
>IEDB(Cont_neg):383584
SPFGQGTAFDASRST
>IEDB(Cont_neg):113176
SSLHLKRYYGRILHY
>IEDB(Cont_neg):266897
DESRYVLPIQALKDD
>IEDB(Cont_neg):286645
ESSQGLQGGAPGGEG
>IEDB(Cont_neg):511243
ALAIMVSTGVLVVSS
>IEDB(Cont_neg):305166
GTDPNAESWFRQTIH
>IEDB(Cont_neg):268011
DGSLEGENMVLTWYP
>IEDB(Cont_neg):246073
AALRSISGEFDILYV
>IEDB(Cont_neg):178197
ASRLSTQGFAWDQ
>IEDB(Cont_neg):333765
LRDFGVGAIAAVNNN
>IEDB(Cont_neg):266989
DEVTERGEEGQRGDG
>IEDB(Cont_neg):253161
ALCVLWCGGGGGYAE
>IEDB(Cont_neg):365076
QTSFISTAKKYNTTI
>IEDB(Cont_neg):248983
AELPLASQGPETAPQ
>IEDB(Cont_neg):354951
PQGGEPAGIGGNEAP
>IEDB(Cont_neg):389567
SVVAADADDCVRRGM
>IEDB(Cont_neg):112067
CLGKWLGHPDK
>IEDB(Cont_neg):358526
QAEEAVKLADAAVAE
>IEDB(Cont_neg):347880
NYTADMWSAGCIIAE
>IEDB(Cont_neg):372717
RRVSGVPANSQPFCR
>IEDB(Cont_neg):323234
KSENQKEKAIPQNKL
>IEDB(Cont_neg):249493
AETGDLTDSHDILFV
>IEDB(Cont_neg):269337
DLKRVNEIVLQPEKQ
>IEDB(Cont_neg):300463
GLIPASNGIGDAGGS
>IEDB(Cont_neg):321405
KNKGVRTSDSVPLLE
>IEDB(Cont_neg):514007
DVTGNQLTSLEGVNN
>IEDB(Cont_neg):310207
HTTAASTAVSSCLPL
>IEDB(Cont_neg):754804
DSSVPVWSGMNVAGV
>IEDB(Cont_neg):289864
FFGRWYSLMMGDCEN
>IEDB(Cont_neg):322428
KQNENKDANPKETPF
>IEDB(Cont_neg):284264
EPRVEEVPTTAETPE
>IEDB(Cont_neg):510847
AEGNQIKSLVLKDKQ
>IEDB(Cont_neg):251147
AGSSQDNSKESLQDK
>IEDB(Cont_neg):276683
EEEEEEEGGCEYERL
>IEDB(Cont_neg):298692
GGVISAGDFVRYYNT
>IEDB(Cont_neg):780064
MLAQGHSEPGDCGGILRCQH
>IEDB(Cont_neg):271876
DSSTAATAALRSDAG
>IEDB(Cont_neg):284393
EPVSDANTAECTKAK
>IEDB(Cont_neg):283480
ENLKNGQSSSFSSGS
>IEDB(Cont_neg):283846
EPAAALAVASEPHID
>IEDB(Cont_neg):170321
ALGSLTSIPENVSTH
>IEDB(Cont_neg):291768
FQQLAVLCENHNYFF
>IEDB(Cont_neg):288033
EVEPSQPINWSEPKP
>IEDB(Cont_neg):266063
DDVDREKKAEEEEIT
>IEDB(Cont_neg):256266
AQHRFKLSLRGLIVG
>IEDB(Cont_neg):319414
KIADYRPEGEAPGEE
>IEDB(Cont_neg):315444
IVKGNKIYVLVGSYN
>IEDB(Cont_neg):196516
HHHENPSLKEGKTIE
>IEDB(Cont_neg):289937
FFPNDLESMRIPEER
>IEDB(Cont_neg):536917
LVQDVANNTNEEAGD
>IEDB(Cont_neg):54188
RILKNCVDAKMTEEDKE
>IEDB(Cont_neg):755130
FMNPFNMPNLYQKLE
>IEDB(Cont_neg):373244
RSRSSSPASRVRSSS
>IEDB(Cont_neg):262427
CGAGGVYAGGIDNNA
>IEDB(Cont_neg):302049
GPIVIPSQPAFSFGH
>IEDB(Cont_neg):263571
CSMMSDASKSTMRVF
>IEDB(Cont_neg):358417
PYWVWLNYLSFPRHA
>IEDB(Cont_neg):364430
QSLVAEVTKDDWKAH
>IEDB(Cont_neg):387327
SSTKSGFESNDDNSG
>IEDB(Cont_neg):326809
LECILEVDALRGTDP
>IEDB(Cont_neg):152076
QYGQWAPKLAR
>IEDB(Cont_neg):754517
ANSKIVVVTAGVRQQ
>IEDB(Cont_neg):271823
DSSGVSTTASNAPTT
>IEDB(Cont_neg):944670
RVRYTRLPTSHA
>IEDB(Cont_neg):562781
EIVAKIVNTGEKGTP
>IEDB(Cont_neg):302837
GQTEDENKPFGRIQD
>IEDB(Cont_neg):581380
TVCRHNYEVGYRGIL
>IEDB(Cont_neg):241040
NGSKLTGVMISMLSLF
>IEDB(Cont_neg):265908
DDQGGVLSGIGRMKP
>IEDB(Cont_neg):291971
FRRYCIKHDPALIDC
>IEDB(Cont_neg):31146
KHQLDLDFGQLTPHT
>IEDB(Cont_neg):1087786
VSMTKTSVDCTMYICGDS
>IEDB(Cont_neg):233836
RYNGTHVKVGQVQYY
>IEDB(Cont_neg):302242
GPRRGRGGRGRYNGR
>IEDB(Cont_neg):91441
GYAVEKVKEGDSV
>IEDB(Cont_neg):350515
PGASSTPFSGTHLPP
>IEDB(Cont_neg):313251
IMLELSAAMCRVMMR
>IEDB(Cont_neg):306718
GVRMKDAQGTVLFGL
>IEDB(Cont_neg):246898
AATMKTNEKPVENPR
>IEDB(Cont_neg):246436
AAQKNYTTAPGDSDG
>IEDB(Cont_neg):227113
EAGVDFQESADSFLL
>IEDB(Cont_neg):395051
TKGSTKQEKGASSLQ
>IEDB(Cont_neg):288810
EYKDMLNLFKFNVFL
>IEDB(Cont_neg):607018
YVDGDGDVVAVDIKE
>IEDB(Cont_neg):309210
HNTSPGGTPPSTPAA
>IEDB(Cont_neg):290097
FGDSDGSTAVSHTTS
>IEDB(Cont_neg):256817
AREKAVESQLQVYSE
>IEDB(Cont_neg):322096
KPSNNMSAIPNKWDA
>IEDB(Cont_neg):266586
DEKGILLTAKGNNHF
>IEDB(Cont_neg):246627
AASHGELTEGDTDKQ
>IEDB(Cont_neg):363041
QQGGVRRGNRDFGLQ
>IEDB(Cont_neg):388554
STTGGNLAATTTAPT
>IEDB(Cont_neg):406616
VIEHHSFSPPLLRNY
>IEDB(Cont_neg):399162
TSETKTESQVKEKFS
>IEDB(Cont_neg):22570
GSVTSVASVASVASV
>IEDB(Cont_neg):276401
EEDEKKNKKNNEDRE
>IEDB(Cont_neg):512141
ATEQAVETPQPTAVS
>IEDB(Cont_neg):283781
ENVILSEAAKMHGER
>IEDB(Cont_neg):366509
RDATTVEENTNVQPV
>IEDB(Cont_neg):297817
GGITTTYRTQRGISL
>IEDB(Cont_neg):171282
GQPVQLQVVWQRSRD
>IEDB(Cont_neg):259646
ATRVLGCDRNDYRLV
>IEDB(Cont_neg):839981
LSPTEPSHARLPTAEPFKSY
>IEDB(Cont_neg):421851
VPSGTTYYVVNPDNN
>IEDB(Cont_neg):413529
VWESSVNMLQRRGRI
>IEDB(Cont_neg):256782
ARDVDTNALGVCITS
>IEDB(Cont_neg):257652
ASEQQRDRSASQDAA
>IEDB(Cont_neg):53622
RERQKRVDDEVVQREKQQLK
>IEDB(Cont_neg):277167
EEGEKNHNSAKETPV
>IEDB(Cont_neg):304685
GSSLKLQHQGSLAGE
>IEDB(Cont_neg):371028
RPALHNASLPQAPTD
>IEDB(Cont_neg):335465
LSTDNVRDIVHQYSE
>IEDB(Cont_neg):149990
TSAGTTTPAVLDITP
>IEDB(Cont_neg):334406
LRSTLPIPAVESSTE
>IEDB(Cont_neg):244915
AAATKADAKATAAKT
>IEDB(Cont_neg):1334750
CYTHNVILSGCRDHS
>IEDB(Cont_neg):257313
ARVKILRRRGMLAFR
>IEDB(Cont_neg):274431
EALRMGFFVPCDLVE
>IEDB(Cont_neg):134954
FMTNGPFDITEINWG
>IEDB(Cont_neg):232876
KGNVGFASLALDLGI
>IEDB(Cont_neg):245335
AAEKRVAELELARKR
>IEDB(Cont_neg):581204
QNPIIVEWRAQSESA
>IEDB(Cont_neg):273385
DYALVPQPGFPHYET
>IEDB(Cont_neg):305313
GTGKENGNVVAGSKL
>IEDB(Cont_neg):696043
QLTEEVENKGGDQGP
>IEDB(Cont_neg):45227
NNSAFNNNLCSKNAGGLGLN
>IEDB(Cont_neg):306750
GVSENATGHTVPGDA
>IEDB(Cont_neg):287140
ETGIPSRSLSAASKP
>IEDB(Cont_neg):851835
EAAAERLKREME
>IEDB(Cont_neg):308718
HKLFEFDGIVSPFDA
>IEDB(Cont_neg):170396
ASGTTVSHVSDIVGP
>IEDB(Cont_neg):261019
AVTAADCIVPSFVLG
>IEDB(Cont_neg):312545
IIVIKEDGDAGKCER
>IEDB(Cont_neg):153471
TAMKKIQDCYVENGLI
>IEDB(Cont_neg):284912
EQSSIFHGGMEVKEE
>IEDB(Cont_neg):271269
DSDGQHPGGVVEGES
>IEDB(Cont_neg):538093
TRGPCFLAGDGRASE
>IEDB(Cont_neg):401494
TVDKRADAVHNADDV
>IEDB(Cont_neg):254766
ANNEPQDGSETANTD
>IEDB(Cont_neg):253084
ALCVLWCGAAAASPA
>IEDB(Cont_neg):285350
ERKLHEAELLLEDMR
>IEDB(Cont_neg):354387
PPPRRPGTKTYLSPV
>IEDB(Cont_neg):315717
IYLQPRISRFRKNVI
>IEDB(Cont_neg):357178
PTIQLTPSGAEHTAP
>IEDB(Cont_neg):946209
EPAASLSVLKNVPGL
>IEDB(Cont_neg):263236
CPNFGTMASVLSATR
>IEDB(Cont_neg):27265
ILQLPRDRFKRTSFF
>IEDB(Cont_neg):115570
YQHQKAMKPWIQPKTKVIPY
>IEDB(Cont_neg):252378
AKELDNNAVGGCMGS
>IEDB(Cont_neg):37024
LKSKIQGLLQQATRQAQDIQ
>IEDB(Cont_neg):248204
AEAETEKAAAAAQKT
>IEDB(Cont_neg):353352
PNESRLGNAVLHEIV
>IEDB(Cont_neg):410991
VSDRSVVEEDMVLTW
>IEDB(Cont_neg):524629
QVATRLPQTSSLVST
>IEDB(Cont_neg):919237
RKVNLFSSSFICLFL
>IEDB(Cont_neg):365404
QVQGKNERGLLLVKG
>IEDB(Cont_neg):292587
FTRIKHFYTQDSPRT
>IEDB(Cont_neg):142000
RLLIKYASESMSGIP
>IEDB(Cont_neg):233031
SRFDETGASQIMVEP
>IEDB(Cont_neg):353204
PMLLFSDLVAPDSIH
>IEDB(Cont_neg):269622
DMCNGRVPTKGLVGF
>IEDB(Cont_neg):956342
EFLAKNNAKLDNLSEKEKE
>IEDB(Cont_neg):173497
TPAQLNVLSKSSGCA
>IEDB(Cont_neg):387739
STDDGQKWEIPEGVS
>IEDB(Cont_neg):252721
AKQKHPQTGPQVAST
>IEDB(Cont_neg):262858
CKKKNTQGEKLDKSA
>IEDB(Cont_neg):317090
KDKNALRTNATANTG
>IEDB(Cont_neg):290588
FINFDPQAALKRSEQ
>IEDB(Cont_neg):347799
NWTKCALAQGAHDHN
>IEDB(Cont_neg):372145
RRGLPNTMGGNGAVP
>IEDB(Cont_neg):336978
LVVAPAVASAQRSLD
>IEDB(Cont_neg):260305
AVFAVIPSLPSSAIR
>IEDB(Cont_neg):267488
DGEVMRFFQALMTEL
>IEDB(Cont_neg):526318
SNGLSYAPNHAYNPM
>IEDB(Cont_neg):261515
AYSRQSGNFFYGFAI
>IEDB(Cont_neg):285915
ESASLYVPRSLMEDP
>IEDB(Cont_neg):173837
YGQTASGKTYTMMGS
>IEDB(Cont_neg):537156
NRLVSSPCCIVTSTY
>IEDB(Cont_neg):63246
TDTLEKVQERADKFEI
>IEDB(Cont_neg):383837
SPLLLLFACAAAAAV
>IEDB(Cont_neg):152167
VFETVEMLPSK
>IEDB(Cont_neg):284861
EQRQDGTPERAPGRP
>IEDB(Cont_neg):566308
KKVFEIIDQDKS
>IEDB(Cont_neg):581426
VNLYQFYGPSGQFTH
>IEDB(Cont_neg):302598
GQIDGPNNTVSLTNV
>IEDB(Cont_neg):536914
LVIWDPDSVKTISAK
>IEDB(Cont_neg):227098
DNPGHQDDDPTDSQD
>IEDB(Cont_neg):103512
QASSPMVGTLSGLGN
>IEDB(Cont_neg):854281
LPRFFVRFVLLA
>IEDB(Cont_neg):249043
AEMVPHLMLHSGLSS
>IEDB(Cont_neg):23922
HGLHLYGCSTSV
>IEDB(Cont_neg):258830
ATANAGDSDSSTAVS
>IEDB(Cont_neg):284895
EQSKHQNEELKGGQE
>IEDB(Cont_neg):273429
DYHSFSIVLDNFRTY
>IEDB(Cont_neg):173023
RIKEIINASKAISTP
>IEDB(Cont_neg):172290
LTCLMQISTRTEDFI
>IEDB(Cont_neg):134114
KDMANQVKAPLVLKD
>IEDB(Cont_neg):250423
AGGGFGFGSATTTSA
>IEDB(Cont_neg):693705
AAAVVFACPGANQGQ
>IEDB(Cont_neg):67631
VAHSLAVELCVPG
>IEDB(Cont_neg):856008
SAGVYKHIPTTGETA
>IEDB(Cont_neg):258166
ASNQTKPKSAQTTDV
>IEDB(Cont_neg):851055
AHILQRAIQKLYSDP
>IEDB(Cont_neg):518139
HVPSSEPLPQASATS
>IEDB(Cont_neg):304497
GSQFFICTANTPWLD
>IEDB(Cont_neg):347845
NYLPVITNRKIVSFA
>IEDB(Cont_neg):402116
TVTQPGKDHNWNNPS
>IEDB(Cont_neg):266079
DDVKEEDGEEEKKEE
>IEDB(Cont_neg):315687
IYEDEPETLQPMKTP
>IEDB(Cont_neg):263416
CRPYAEPLEIVVSLA
>IEDB(Cont_neg):292138
FSGKLGINMAEANSE
>IEDB(Cont_neg):135300
SSGSPLFYKNKIVGL
>IEDB(Cont_neg):853750
KLKKICGLIPELQYI
>IEDB(Cont_neg):334890
LSGLCFLHRKGFSHR
>IEDB(Cont_neg):268934
DKNNEWEREITERQR
>IEDB(Cont_neg):417179
YRGGYDARLYAPYGS
>IEDB(Cont_neg):345268
NPHNDVGKVDHSSNQ
>IEDB(Cont_neg):196821
SYDLGEHLNVVLLSI
>IEDB(Cont_neg):233500
ECPYDRPLGACPVRN
>IEDB(Cont_neg):282043
ELEHNHESSPQTLTG
>IEDB(Cont_neg):152029
NTSVVYKKTLF
>IEDB(Cont_neg):172917
QQVLSNRKEMTQFLE
>IEDB(Cont_neg):411970
VTASHEGKMISVWVK
>IEDB(Cont_neg):263089
CMQRTTTHVSCLSSD
>IEDB(Cont_neg):918716
GGEEGGEESGELTGE
>IEDB(Cont_neg):262945
CLIHILGFMSSTSDI
>IEDB(Cont_neg):243435
TAVFLAEMTVKVVAL
>IEDB(Cont_neg):312684
IKLYVRRIFITDEFR
>IEDB(Cont_neg):255499
APKVNSTDIQQEVQH
>IEDB(Cont_neg):402413
TYYSMLIMLVALIVE
>IEDB(Cont_neg):273000
DVLGLPLAQHRFKLS
>IEDB(Cont_neg):689110
SLSAKTLFGFDKDSL
>IEDB(Cont_neg):510951
AGADGTYGHVSIVED
>IEDB(Cont_neg):173616
VENKQVLVNKSMPTV
>IEDB(Cont_neg):387122
SSSSAASALQGQAQG
>IEDB(Cont_neg):396645
TNLPLSGATGLSPAF
>IEDB(Cont_neg):270866
DREKSALESRTSESV
>IEDB(Cont_neg):332136
LNVTDLPIPTYLSES
>IEDB(Cont_neg):306906
GVVGGPPNLPAREDT
>IEDB(Cont_neg):535013
AKVIHDNFGIVEGLM
>IEDB(Cont_neg):307820
HEARPARNATSTPTA
>IEDB(Cont_neg):314523
ISHLDAAISSAEASK
>IEDB(Cont_neg):298828
GHAAVAGTVIPPKRK
>IEDB(Cont_neg):337068
LWAEYIDLISNSDAI
>IEDB(Cont_neg):536748
LKMAATFIGNSTAIQ
>IEDB(Cont_neg):537657
RSLGYDLPMVEEGEP
>IEDB(Cont_neg):101598
ELSDTTNATQPELVPEDPED
>IEDB(Cont_neg):406935
VKAIGSSAGEDSDSS
>IEDB(Cont_neg):261200
AVVSVLTVTYGTLAP
>IEDB(Cont_neg):356501
PSQTAVPSETNSRTV
>IEDB(Cont_neg):313216
IMDAFKTLLGASVAT
>IEDB(Cont_neg):384002
SPNSVLESISVKETR
>IEDB(Cont_neg):264091
CVPSVAKAASMGPLV
>IEDB(Cont_neg):262820
CIVDYHVLYRDVVRK
>IEDB(Cont_neg):489638
LFLHLKQCHGIFTLT
>IEDB(Cont_neg):196723
PITNFTIGLNALKNK
>IEDB(Cont_neg):323656
KSTVLFGLSYTHEKK
>IEDB(Cont_neg):115269
GLSMAASSALTL
>IEDB(Cont_neg):1087616
LNESLIDLQELGKYEQYI
>IEDB(Cont_neg):918408
ARGDPQSPAAAGHQQ
>IEDB(Cont_neg):356517
PSREEYRRVRKTDGE
>IEDB(Cont_neg):342923
NGANAKFAKAQSDVE
>IEDB(Cont_neg):742366
LKMESEPVNGGNEVA
>IEDB(Cont_neg):339416
MNCPDEMDVKAMCAW
>IEDB(Cont_neg):385797
SSADSDSSTAVSHAT
>IEDB(Cont_neg):345971
NRQQGQRPQEVTAPL
>IEDB(Cont_neg):115222
EIPTINTIASGEPTSTPTTE
>IEDB(Cont_neg):251720
AIEQALGSLCGDLTD
>IEDB(Cont_neg):307289
HAEINVFFGRWYSLM
>IEDB(Cont_neg):257726
ASGAAVSHETSTPTA
>IEDB(Cont_neg):172657
PGKYSQLVVETIRRL
>IEDB(Cont_neg):149332
GVVVVAAAGNEGTSG
>IEDB(Cont_neg):313582
IPEKTNRKFSQELLL
>IEDB(Cont_neg):227206
GGQQKNSQKGQHIEG
>IEDB(Cont_neg):305587
GTPPSPSLAPQSGGK
>IEDB(Cont_neg):333386
LQPRLLYIAEQNFDN
>IEDB(Cont_neg):345195
NPAVYVLFNDETQRN
>IEDB(Cont_neg):1989
AILEQPISVSIDAKD
>IEDB(Cont_neg):267632
DGIPPLQEEKLIGNN
>IEDB(Cont_neg):371778
RQQQQPAARNSQSTD
>IEDB(Cont_neg):260687
AVNVSVEISCADSNK
>IEDB(Cont_neg):125582
TPVVVLNGLAAVREALVTHG
>IEDB(Cont_neg):258663
ASVGGGGGSNGGSKA
>IEDB(Cont_neg):347620
NVRTPQSYGVDIPLP
>IEDB(Cont_neg):270835
DRDNSAVGGCMASGV
>IEDB(Cont_neg):114314
EERKERERERESESE
>IEDB(Cont_neg):386288
SSGKDGFVVVWNTRQ
>IEDB(Cont_neg):299312
GIPNNDSAAGVAATE
>IEDB(Cont_neg):259986
ATYTAVINLFDEVEA
>IEDB(Cont_neg):272970
DVKLFNELLGAENTS
>IEDB(Cont_neg):346524
NSSPAEIPAGTTSGT
>IEDB(Cont_neg):265901
DDPQRPNSKEPHKDP
>IEDB(Cont_neg):294695
GDALTKVNNDILFTD
>IEDB(Cont_neg):389205
SVLPLSEVSAQSTIQ
>IEDB(Cont_neg):352553
PLKPAPSTVPGSADN
>IEDB(Cont_neg):413735
VYLDTPAAAQRAVKE
>IEDB(Cont_neg):754548
ARPGSAAQTPRQKYG
>IEDB(Cont_neg):410529
VRGMLDVALGGAVGK
>IEDB(Cont_neg):535150
AVEASFKCCSGAIIV
>IEDB(Cont_neg):293073
FYFLMVLFFVAGSAG
>IEDB(Cont_neg):402339
TYGTLAPRQRLKALM
>IEDB(Cont_neg):271955
DSTRADAEEPRDPTV
>IEDB(Cont_neg):332288
LPEIPAGTTSGTGHT
>IEDB(Cont_neg):305970
GTYTLPPAFPATEGA
>IEDB(Cont_neg):268812
DKGRLSKDQIEKMVH
>IEDB(Cont_neg):536180
HSEAGTAFIQTQQLH
>IEDB(Cont_neg):249355
AESDHAINHLAISKG
>IEDB(Cont_neg):355093
PQNSEAAILLTTKGT
>IEDB(Cont_neg):314169
IRFVLASIEEKENEL
>IEDB(Cont_neg):290162
FGHAMEDYCGEGGGN
>IEDB(Cont_neg):355400
PRDDDKQNVIKRLKE
>IEDB(Cont_neg):409550
VPLSSWNSQNKKRLQ
>IEDB(Cont_neg):173426
TGKSDRGFRYNWPQR
>IEDB(Cont_neg):309719
HSATLTSDEQTVDPE
>IEDB(Cont_neg):285266
ERGLLHYALGGPCIT
>IEDB(Cont_neg):284295
EPSLRSDTGISDKAT
>IEDB(Cont_neg):314287
IRRLKDDKTKLLIVT
>IEDB(Cont_neg):396959
TPAPPRESLQVEGEE
>IEDB(Cont_neg):41914
MLCIHGSPVNSYTNTPYT
>IEDB(Cont_neg):754924
EGHALSRPEELEAEA
>IEDB(Cont_neg):227705
YWPVMNHKNKFMAIL
>IEDB(Cont_neg):319242
KHAGGASEPPSLPLR
>IEDB(Cont_neg):320806
KLQQERREAEENAIR
>IEDB(Cont_neg):69400
VLCNRAFNPVCGTDG
>IEDB(Cont_neg):304660
GSSGSHPTNTTGDSS
>IEDB(Cont_neg):347272
NTVGSAAAGLGGSIV
>IEDB(Cont_neg):249935
AFSGSFDAGAERQKV
>IEDB(Cont_neg):755822
KLESDPRTRTLLSDP
>IEDB(Cont_neg):138686
WESGCTVIVMLT
>IEDB(Cont_neg):134079
HEVGFGCKVTSHPLA
>IEDB(Cont_neg):346110
NSCVAHNSPSADDEV
>IEDB(Cont_neg):249962
AFSTAEVTLHVRTLQ
>IEDB(Cont_neg):263119
CNEAVMAALRPMMGA
>IEDB(Cont_neg):357948
PVNNKTCEERSTNGG
>IEDB(Cont_neg):285427
ERLSHPELCDSASPQ
>IEDB(Cont_neg):149760
INNGLYDIYADDFIT
>IEDB(Cont_neg):46544
NWIVVVVLVVILI
>IEDB(Cont_neg):307003
GWAVMMAAARQGPGL
>IEDB(Cont_neg):303504
GRVEEAKEKSTQYLV
>IEDB(Cont_neg):371046
RPCVPDGGPTDVWTG
>IEDB(Cont_neg):284088
EPLIQEAPKLLEEAN
>IEDB(Cont_neg):409283
VPDKTTSRTVTPSRT
>IEDB(Cont_neg):270073
DNSVEHHSGEKQELL
>IEDB(Cont_neg):696077
QQATDDSGHESDSNS
>IEDB(Cont_neg):294450
GCAEESAGGVLPGAS
>IEDB(Cont_neg):256691
AQYLDRFNRPHRRLF
>IEDB(Cont_neg):285894
ESAMKGLDGGVLPPQ
>IEDB(Cont_neg):345868
NRIDILRERVFAKTY
>IEDB(Cont_neg):952202
KLEKEVAETQHGTVLVQV
>IEDB(Cont_neg):278618
EFFVGNDELPGPGTY
>IEDB(Cont_neg):297623
GGGPPLASKQPETPR
>IEDB(Cont_neg):407074
VKFVQTIADLASKPQ
>IEDB(Cont_neg):303971
GSGDHVQNKAEENDA
>IEDB(Cont_neg):261316
AWRMVSFTCNYCHDV
>IEDB(Cont_neg):288922
EYVEGPAQSIAHSWP
>IEDB(Cont_neg):138674
VHCSDGAGRTGT
>IEDB(Cont_neg):12019
EFIQLSAQHVVL
>IEDB(Cont_neg):344262
NLDEVTERREERRHE
>IEDB(Cont_neg):269918
DNIVTANDEFTWSLI
>IEDB(Cont_neg):271818
DSSGGGGGGGKSGVS
>IEDB(Cont_neg):371039
RPATGAAKEEFKDDF
>IEDB(Cont_neg):412029
VTDMEGQALVKREVG
>IEDB(Cont_neg):322544
KQRFLERFSVLEEEK
>IEDB(Cont_neg):272721
DVASGERSCITQMNP
>IEDB(Cont_neg):389578
SVVATITDKNNEWER
>IEDB(Cont_neg):303193
GRKRARSSFGNIAVP
>IEDB(Cont_neg):281367
EKLVEELAQREADIE
>IEDB(Cont_neg):269573
DLVDLLRRANQEVPP
>IEDB(Cont_neg):334324
LRRQLQERDDALAAL
>IEDB(Cont_neg):1079588
KWDIYPYSLKSGYIT
>IEDB(Cont_neg):254557
ANDSSPPEGPAGTTS
>IEDB(Cont_neg):580955
HECHFFNGTERVRFL
>IEDB(Cont_neg):514461
EELMSIPYIGFRGDF
>IEDB(Cont_neg):280862
EKEETEEEKKQEKDD
>IEDB(Cont_neg):839192
CKRNLGSNCDDDFFQKRIEE
>IEDB(Cont_neg):409444
VPHLLRPCQRVRSLF
>IEDB(Cont_neg):400201
TTDDQGGEDISKDNM
>IEDB(Cont_neg):946638
MSHNVKRLPRRLQEI
>IEDB(Cont_neg):290672
FIVYCIFFFFQCVFF
>IEDB(Cont_neg):356627
PSSRGVPSPCERRQE
>IEDB(Cont_neg):239137
TRRSAWDFTNYGCYC
>IEDB(Cont_neg):339469
MNLPAYAMYIGDSEE
>IEDB(Cont_neg):373989
RVAQTDVCGTTASQK
>IEDB(Cont_neg):535786
FIADLVVGLCTGQIK
>IEDB(Cont_neg):351303
PHEQPQHYEQPQHYE
>IEDB(Cont_neg):333532
LQSAASSARPTASST
>IEDB(Cont_neg):105532
STEFIPNLFCMLLLI
>IEDB(Cont_neg):755043
EVAQLKKSADTLWDI
>IEDB(Cont_neg):653523
KEITHNVPSQDILVP
>IEDB(Cont_neg):298797
GGYAWPYKECKSDDK
>IEDB(Cont_neg):919178
QATAEAGGSTNTQGS
>IEDB(Cont_neg):277376
EEISTSDDDVFSFEG
>IEDB(Cont_neg):339795
MQRSNTANQALSLEN
>IEDB(Cont_neg):269804
DNDGLRDNPAVYVLF
>IEDB(Cont_neg):401951
TVRLPCDVAITSVGY
>IEDB(Cont_neg):249104
AENLTATPGEERVLP
>IEDB(Cont_neg):285655
ERRRAKDREAAEAAK
>IEDB(Cont_neg):315199
ITSQLDEINRLRLQL
>IEDB(Cont_neg):257095
ARPTRKEEGGRTQRG
>IEDB(Cont_neg):258717
ASYLTAVEFVRKSLN
>IEDB(Cont_neg):300641
GLQEGSGLPGVEGGS
>IEDB(Cont_neg):262759
CIGGGGLVLGLATLG
>IEDB(Cont_neg):307850
HEEEAEEKETEGDQK
>IEDB(Cont_neg):172138
LKGKQGRFRGNLSGK
>IEDB(Cont_neg):284487
EQELVTRRQQRERLL
>IEDB(Cont_neg):353400
PNKKEPEETEPTSGD
>IEDB(Cont_neg):245292
AAEGEKQKTEEKAEE
>IEDB(Cont_neg):181643
GNYIVNDHPDKNSNG
>IEDB(Cont_neg):300956
GMEVGGGGELAAYKK
>IEDB(Cont_neg):512857
DGTFTLPEEAETMEG
>IEDB(Cont_neg):227502
QVKSALLKDYMGLKVTGPC
>IEDB(Cont_neg):281699
EKSKSKEEKGNKEKM
>IEDB(Cont_neg):253054
ALCEVFEKGGYQQLR
>IEDB(Cont_neg):170973
EVEKTLGIEAARTTI
>IEDB(Cont_neg):537073
NDLVSEYQQYQDATA
>IEDB(Cont_neg):115461
QYLKTVYQHQKAMKPWIQPK
>IEDB(Cont_neg):361467
QLDFVEEVLRKHPDK
>IEDB(Cont_neg):230107
AVAKMTPEAKKADAELSKIA
>IEDB(Cont_neg):363267
QQPQQFGEKGQQQQQ
>IEDB(Cont_neg):381674
SLEGPLRGSRENEDG
>IEDB(Cont_neg):321410
KNKKEKEEDPEHGED
>IEDB(Cont_neg):290064
FGAVGAHGTGSATPF
>IEDB(Cont_neg):272421
DTPGPGQYGDLAADG
>IEDB(Cont_neg):374549
RVVESKNETPIWILC
>IEDB(Cont_neg):228857
TTQYQKESQAYYD
>IEDB(Cont_neg):357145
PTGSGLRGVPVNPPQ
>IEDB(Cont_neg):314892
ITATIEGRKVMLYTQ
>IEDB(Cont_neg):257300
ARVDEVPEAAQEDGN
>IEDB(Cont_neg):335227
LSPSSSNLILFCPEN
>IEDB(Cont_neg):288593
EVVEEEAARRMHEMV
>IEDB(Cont_neg):279468
EGNENKNVDPNNKEP
>IEDB(Cont_neg):298131
GGPIGQQAASQAAAP
>IEDB(Cont_neg):43631
NEGSNILSGFAPEFL
>IEDB(Cont_neg):246845
AATGAQGPGTSDSSA
>IEDB(Cont_neg):946860
RRRAMSHNVKRLPRR
>IEDB(Cont_neg):400399
TTGGGNLLIPAGSLE
>IEDB(Cont_neg):356107
PSGVDGVGSSESSDG
>IEDB(Cont_neg):352389
PLEELQQKQTSAGST
>IEDB(Cont_neg):252194
AKAEAERDDARQKLR
>IEDB(Cont_neg):173230
SKLLNTVEETTKDVS
>IEDB(Cont_neg):50451
QDEGAAIGLAWIPYF
>IEDB(Cont_neg):1064309
KLIEETYKNGFNRPV
>IEDB(Cont_neg):364245
QSEGTSGKEENVPTT
>IEDB(Cont_neg):149855
NKYGVSDYYKNL
>IEDB(Cont_neg):408797
VNAAAAWLDENPEAT
>IEDB(Cont_neg):944534
PGDRAAFRWFEGGGE
>IEDB(Cont_neg):421446
NQNGRIRVLQRFDQR
>IEDB(Cont_neg):269766
DNALRQCGLMASGAA
>IEDB(Cont_neg):412016
VTDGSSLSSGSHLPG
>IEDB(Cont_neg):278463
EEVNAPEAAAEFDYR
>IEDB(Cont_neg):396518
TNEEQKTTAKKLREE
>IEDB(Cont_neg):135120
LIKELKALNPKLSIN
>IEDB(Cont_neg):268067
DGSTAIPHTTSHLLI
>IEDB(Cont_neg):297411
GGGFCEEALEEAPLV
>IEDB(Cont_neg):287555
ETQIAIKNSRASSVS
>IEDB(Cont_neg):383784
SPKVCPQPRLVGVEL
>IEDB(Cont_neg):260263
AVEPVPSDHPFVSEK
>IEDB(Cont_neg):390017
TAAEEASAKAAEAAA
>IEDB(Cont_neg):287483
ETPSPSTPAAPAEEG
>IEDB(Cont_neg):280602
EKAAAAAQKTLEAAE
>IEDB(Cont_neg):259724
ATSPPASDRGQPGGS
>IEDB(Cont_neg):853929
KYGTAKSAANIN
>IEDB(Cont_neg):368100
RGAMCSTKKDMLSLL
>IEDB(Cont_neg):277628
EELEKTPGETPKATI
>IEDB(Cont_neg):855347
PTSYLNSPEKKSLLR
>IEDB(Cont_neg):538437
YEGFAMPHSIMRIDI
>IEDB(Cont_neg):254147
ALYFVRDKKNTRKSV
>IEDB(Cont_neg):409940
VQCMRRLLPWRLFFA
>IEDB(Cont_neg):297238
GGELADRSSHTPTDV
>IEDB(Cont_neg):855466
QIDELLVALSN
>IEDB(Cont_neg):262191
CEMKGLCRFVCATQS
>IEDB(Cont_neg):128307
AQNTGLGPEKTSFFQ
>IEDB(Cont_neg):322015
KPPTTTTTTTTTTTT
>IEDB(Cont_neg):257803
ASGKIDSSTGSTGNG
>IEDB(Cont_neg):255558
APLTLWGDRSVKERA
>IEDB(Cont_neg):956610
KNLCKHHAADTDKCIETL
>IEDB(Cont_neg):259380
ATLVSPSDNGTGTVA
>IEDB(Cont_neg):188146
ESSFDIKSEVKKHAK
>IEDB(Cont_neg):323619
KSTFILDREKLSVCG
>IEDB(Cont_neg):73882
YFPPQYAYLTVGDVNTQGIS
>IEDB(Cont_neg):282339
ELLRALTCDVIACCG
>IEDB(Cont_neg):252152
AKAAATAAEAAEAAK
>IEDB(Cont_neg):277782
EEMSTRPLLPELVVQ
>IEDB(Cont_neg):314659
ISPPCTTSGHTVGAT
>IEDB(Cont_neg):269727
DMVLTWYPVFNETCR
>IEDB(Cont_neg):286746
ESVAWSPHNVLLVAT
>IEDB(Cont_neg):388270
STPTINGDSAGTSNE
>IEDB(Cont_neg):333911
LRFPGQLNSDLRKLA
>IEDB(Cont_neg):370621
RNAISLFPCQTVACT
>IEDB(Cont_neg):248443
AEEAKAAAEAAAAKA
>IEDB(Cont_neg):290159
FGGTLGLPFYHVDFK
>IEDB(Cont_neg):354930
PQETSTAAPTVTTQT
>IEDB(Cont_neg):334970
LSKALRDARGANNEA
>IEDB(Cont_neg):297725
GGGVAGPAIAAAAAL
>IEDB(Cont_neg):251195
AGTDQLVGQDYHSFS
>IEDB(Cont_neg):371576
RQGMESLHAVTDGRS
>IEDB(Cont_neg):330858
LLMAVSVLENEALFY
>IEDB(Cont_neg):855417
QEEEAAKIQDYEERR
>IEDB(Cont_neg):536296
IMNSFSVMPSPKVSD
>IEDB(Cont_neg):114478
NAQISPLAGRTSAIR
>IEDB(Cont_neg):52781
QVRNSLRMVPHQMNL
>IEDB(Cont_neg):538331
VRTATESFASDPILY
>IEDB(Cont_neg):510130
SCIMSPVLSHEPSKY
>IEDB(Cont_neg):356307
PSNQQPTPLQPVQQE
>IEDB(Cont_neg):250549
AGGRGREPVGPVGGA
>IEDB(Cont_neg):354689
PPTPPKGGGVQPQAN
>IEDB(Cont_neg):242139
TTANGGSTSSTPPSG
>IEDB(Cont_neg):258393
ASSADVKLAFSSELL
>IEDB(Cont_neg):251058
AGSAGFFLVPLPSYH
>IEDB(Cont_neg):332733
LPQIKTTPEPPTAPP
>IEDB(Cont_neg):252031
AITSMLTSNEYETAS
>IEDB(Cont_neg):335039
LSLKPLDRNHVGYQP
>IEDB(Cont_neg):284893
EQSGQDGDVPGPGTY
>IEDB(Cont_neg):535411
DRPSESDELQTIQED
>IEDB(Cont_neg):513758
DSEIEQEINDLATEY
>IEDB(Cont_neg):280399
EILLDDEEATSNQRN
>IEDB(Cont_neg):268991
DKSAFKSCVNAAMKE
>IEDB(Cont_neg):249699
AFDSFRAPSLAYVNG
>IEDB(Cont_neg):343674
NIGNTCYMNSALQCL
>IEDB(Cont_neg):871307
TDLLTRKKHDNAQLL
>IEDB(Cont_neg):354442
PPQGVHLTSAAHERA
>IEDB(Cont_neg):252903
AKVAVPPKKKRALKV
>IEDB(Cont_neg):300457
GLIKAVEAGEREEES
>IEDB(Cont_neg):271727
DSQKKENVSVAPTEQ
>IEDB(Cont_neg):353182
PMGMGGQLRPMGPTP
>IEDB(Cont_neg):322018
KPPVQQPTPLLAPSP
>IEDB(Cont_neg):525279
RQGISPEMYFQLTGT
>IEDB(Cont_neg):268878
DKLIVDRARKVTKFL
>IEDB(Cont_neg):170590
DLEKELQSAFNEITK
>IEDB(Cont_neg):286703
ESTKPADVLLKQGNI
>IEDB(Cont_neg):192985
KSRFTVLTESAAKNTD
>IEDB(Cont_neg):580888
FRAVTLLGLPAAEYW
>IEDB(Cont_neg):247082
AAVQEFEEYSGASGA
>IEDB(Cont_neg):257249
ARSRSDSYERHRRRH
>IEDB(Cont_neg):306655
GVPYGCPYHCGSHIT
>IEDB(Cont_neg):322129
KPTANTTDTATPAEN
>IEDB(Cont_neg):252312
AKDPAKHYNFIFLAL
>IEDB(Cont_neg):173401
TEDLKTIKQTHSQEL
>IEDB(Cont_neg):400105
TTAPGDSDGSTAASH
>IEDB(Cont_neg):295619
GECLRQGMDGVRAVV
>IEDB(Cont_neg):411178
VSGVALPPSTPAAGS
>IEDB(Cont_neg):857379
WYHPGPFHHPHVYHA
>IEDB(Cont_neg):336731
LVLVVVCAAAAAVVA
>IEDB(Cont_neg):286527
ESRATTEEARGSEAG
>IEDB(Cont_neg):270638
DQLDPIPWYRDIELG
>IEDB(Cont_neg):171604
IVALNAHTFLRNGGH
>IEDB(Cont_neg):303854
GSEGSGENTKATAVT
>IEDB(Cont_neg):287634
ETSKVEAAEMGSPPG
>IEDB(Cont_neg):302418
GQAAVNAALGDSWDA
>IEDB(Cont_neg):246642
AASHTTSPLLLLLLL
>IEDB(Cont_neg):297642
GGGRAQRVTFEEVAC
>IEDB(Cont_neg):264002
CVLWCGAVFGRAMDD
>IEDB(Cont_neg):270787
DQVPEMAFYMVGGIT
>IEDB(Cont_neg):260557
AVLAGVGGGGILVPM
>IEDB(Cont_neg):172117
LILKSEHIRLEKEIS
>IEDB(Cont_neg):853021
HEGVEESIARIAI
>IEDB(Cont_neg):282138
ELGEAAVQEFEEYSG
>IEDB(Cont_neg):270291
DPKIETPTTDKSMDD
>IEDB(Cont_neg):283384
ENIQKEPAKDKNAVI
>IEDB(Cont_neg):693550
HNKNHRVILDRERLVI
>IEDB(Cont_neg):178272
LFVGAALGIELTP
>IEDB(Cont_neg):44552
NKMYFLNRQRQVN
>IEDB(Cont_neg):285618
ERREVGNILLNLRDA
>IEDB(Cont_neg):108477
HSQTIDDPQCPSGTKILYHG
>IEDB(Cont_neg):326808
LECGIVNCSFYKNVN
>IEDB(Cont_neg):944140
AHLNNASGTWLVAAG
>IEDB(Cont_neg):278735
EFTAEHVARSLTRSF
>IEDB(Cont_neg):40295
LVDHEYKYPYVLGQGQDTLA
>IEDB(Cont_neg):256089
APYKKPAAISPFVAR
>IEDB(Cont_neg):138356
EDHLRNRDRLAK
>IEDB(Cont_neg):287110
ETEVTKLSDGEPEKG
>IEDB(Cont_neg):336482
LVEELAQREADIEKL
>IEDB(Cont_neg):262484
CGELVVPEPKEQPTK
>IEDB(Cont_neg):122868
PAQPPRDLTEAFLAEMEK
>IEDB(Cont_neg):269076
DKTTTTTTTTTTTTT
>IEDB(Cont_neg):402324
TYGDIDGGTAVSHTT
>IEDB(Cont_neg):314653
ISPLPPTEKSPAPTV
>IEDB(Cont_neg):371549
RQEVPESLLSIKREV
>IEDB(Cont_neg):512716
DFKDKIANAKKAGAV
>IEDB(Cont_neg):851720
DPAYCIIHFLDLNPE
>IEDB(Cont_neg):335844
LTKDRGTLQLPSQPE
>IEDB(Cont_neg):510901
AEVLDKEGNVVWTSE
>IEDB(Cont_neg):946502
KSQTELPDEKIGKKR
>IEDB(Cont_neg):245128
AAEAAAEATESAATK
>IEDB(Cont_neg):741512
GWHTTDLKYNPSRVEAFHRY
>IEDB(Cont_neg):386310
SSGNTDSSQGEQQQK
>IEDB(Cont_neg):251893
AIPGNRATSKRVDNI
>IEDB(Cont_neg):272644
DTVRVVVDPFDLQEA
>IEDB(Cont_neg):336721
LVLRPANSVQRALYS
>IEDB(Cont_neg):248907
AEKRSIQEEVEKKEA
>IEDB(Cont_neg):103565
RQATTLLALLAGVFG
>IEDB(Cont_neg):384771
SQLPTGEGVGRTDAS
>IEDB(Cont_neg):297185
GGEAGSSGSHPTNTT
>IEDB(Cont_neg):335192
LSPIPKRYRLYDGID
>IEDB(Cont_neg):298334
GGRVLVKCDKLPVAY
>IEDB(Cont_neg):259625
ATRPALHNASLPQAP
>IEDB(Cont_neg):345335
NPLPPLSDQTSSEEI
>IEDB(Cont_neg):353147
PMDFAVGLSQTTICG
>IEDB(Cont_neg):852344
EYRRKFDEATKAR
>IEDB(Cont_neg):131744
VTHEGSTVEKTVAPTE
>IEDB(Cont_neg):386854
SSQGASLSRPRNTHS
>IEDB(Cont_neg):280616
EKAAETAAAEAVAAE
>IEDB(Cont_neg):291565
FPLLRQDISSHDSKR
>IEDB(Cont_neg):257855
ASGTEGGLGGTRNAA
>IEDB(Cont_neg):335597
LSYRGREAGLEPLAK
>IEDB(Cont_neg):303008
GREEDNVKKSDNKQQ
>IEDB(Cont_neg):857277
VYHKWTCDSETTDIF
>IEDB(Cont_neg):323668
KSVDEGLGSAGHSLD
>IEDB(Cont_neg):270099
DNTNPAPTANNTKPQ
>IEDB(Cont_neg):354536
PPSFPLSSSTQSVTA
>IEDB(Cont_neg):1063871
GMSCRRISTYGNIPM
>IEDB(Cont_neg):252089
AIYRIHSEQSIENVG
>IEDB(Cont_neg):411714
VSSPKTVEKTREHFN
>IEDB(Cont_neg):285477
ERNLESVTAERNDAV
>IEDB(Cont_neg):355951
PSEQGNTPAAARKKD
>IEDB(Cont_neg):313920
IQASTEPTVTAKQAE
>IEDB(Cont_neg):307132
GYIGALAITLGPLTR
>IEDB(Cont_neg):272147
DTDKITDTDQEETST
>IEDB(Cont_neg):346249
NSGWGPCRQQSGSHE
>IEDB(Cont_neg):253069
ALCTGEKGRGKSGKP
>IEDB(Cont_neg):336831
LVQHVEASQHDMESR
>IEDB(Cont_neg):334029
LRILRRLLRKYREEK
>IEDB(Cont_neg):535322
DIKEKLCYVALDFEQ
>IEDB(Cont_neg):653687
SAVISIYSIVNIVSP
>IEDB(Cont_neg):332079
LNTCGAFTMRRDCHL
>IEDB(Cont_neg):332310
LPEPQETEQLQRAND
>IEDB(Cont_neg):853237
IFGHSPRQQREG
>IEDB(Cont_neg):127799
RGPPARLGGEGPGAG
>IEDB(Cont_neg):460160
TYEEHSDRLYVYAPL
>IEDB(Cont_neg):303272
GRNIHLGAAMHAALR
>IEDB(Cont_neg):251107
AGSLTAPTRQDQSSS
>IEDB(Cont_neg):249981
AFTTTEALPQTAIPL
>IEDB(Cont_neg):286829
ETAATPQRDREKGSE
>IEDB(Cont_neg):314613
ISNAYVHWEYVKFNR
>IEDB(Cont_neg):393497
TGDRLAFLEPQYVGL
>IEDB(Cont_neg):388326
STQRCSGCRTATSAT
>IEDB(Cont_neg):170545
DGAGGNAPKAAKM
>IEDB(Cont_neg):335396
LSSLALIFALHDIKP
>IEDB(Cont_neg):252082
AIVYGMQFAEGHNQQ
>IEDB(Cont_neg):742164
VSLMPPKQVPETVVDAACMR
>IEDB(Cont_neg):251963
AIRTVAADGSPASPN
>IEDB(Cont_neg):381925
SLKLCCRDTATSDES
>IEDB(Cont_neg):350615
PGEGGRLEDLLPETP
>IEDB(Cont_neg):742174
VVGALVAAVASAAPAAPAAP
>IEDB(Cont_neg):365348
QVKVEEEDRDHSEEE
>IEDB(Cont_neg):328035
LGACFFHMSSGCNKT
>IEDB(Cont_neg):299139
GIFLRQPPLLYFQRN
>IEDB(Cont_neg):346329
NSLKGRFFLSARTVR
>IEDB(Cont_neg):254329
AMMMSGRVLLVCALC
>IEDB(Cont_neg):299125
GIERHAVQLESENIA
>IEDB(Cont_neg):362999
QQEQKRQEPQQEKQE
>IEDB(Cont_neg):364181
QSCRQITYDKHTLKV
>IEDB(Cont_neg):257294
ARVAATVTNGSGNVV
>IEDB(Cont_neg):19495
GFADLMGYIPLVGAPLGGAARALAH
>IEDB(Cont_neg):171053
FKRVLDNIKAVFPCP
>IEDB(Cont_neg):272928
DVHHNHPNSFYVHGN
>IEDB(Cont_neg):243013
NIVFTSLFALEMLLK
>IEDB(Cont_neg):306809
GVSSTQQMEYSKESA
>IEDB(Cont_neg):289923
FFLYLCDGTTAGARS
>IEDB(Cont_neg):259996
AVAADDDGSGNDGRN
>IEDB(Cont_neg):34898
LAPELPIWVYFPPQYAYLTV
>IEDB(Cont_neg):290479
FHVIGQLDDFVVKFE
>IEDB(Cont_neg):528086
TRLPLADHPDYGVVG
>IEDB(Cont_neg):290300
FGSAAHTSAPAAGGF
>IEDB(Cont_neg):302744
GQQIKEESQHDMQSE
>IEDB(Cont_neg):298215
GGQSRSRHSNVTVSQ
>IEDB(Cont_neg):854133
LISVPGGGISKAVYF
>IEDB(Cont_neg):103602
SGSTAQENAMEQFVY
>IEDB(Cont_neg):262196
CENTSAFENGTVNES
>IEDB(Cont_neg):332453
LPITAVEASAGTDNT
>IEDB(Cont_neg):511289
ALLKLYDQSRSLNKQ
>IEDB(Cont_neg):336153
LTSYQAVITREEEAI
>IEDB(Cont_neg):415383
YARDGENNALGGCMT
>IEDB(Cont_neg):335251
LSQKKPGNGCRDPTL
>IEDB(Cont_neg):226131
YHWMNVTLHVVLNDTEKKYD
>IEDB(Cont_neg):302146
GPPGKPGISPSQEEG
>IEDB(Cont_neg):334421
LRSVLPITVVEASAG
>IEDB(Cont_neg):245098
AADTDSAKVKATGSS
>IEDB(Cont_neg):293072
FYFHSSFSLDEKLYL
>IEDB(Cont_neg):851934
EELKKLPPILA
>IEDB(Cont_neg):267645
DGKAGGSSSGGEDTL
>IEDB(Cont_neg):536688
LFCGCGHEALTGTEK
>IEDB(Cont_neg):267366
DGDSGSTTAVSHTTS
>IEDB(Cont_neg):855609
QSFPPPIPPPR
>IEDB(Cont_neg):280733
EKCTARGGSYNQTPT
>IEDB(Cont_neg):254780
ANNSAATGAQDPGTS
>IEDB(Cont_neg):171848
KNHAIKKEGELSRTC
>IEDB(Cont_neg):282085
ELEVLRNINAELKKE
>IEDB(Cont_neg):688938
GKAGKDGARRP
>IEDB(Cont_neg):21463
GNLAGANSLLNALPE
>IEDB(Cont_neg):36861
LKGKANRGKMDVSGVQAPVG
>IEDB(Cont_neg):305957
GTYDVPMMLPDGATV
>IEDB(Cont_neg):309013
HLYDAPLPPQFQYFS
>IEDB(Cont_neg):946367
HSDPFRSKILKQKEK
>IEDB(Cont_neg):271113
DRSQKLLSSHSISHF
>IEDB(Cont_neg):288373
EVQAEEETLKDNVTT
>IEDB(Cont_neg):266209
DEATAKAAAEEAAKA
>IEDB(Cont_neg):262449
CGASGGDGSVDEYSF
>IEDB(Cont_neg):244452
AAAAKVTGMLLEMDN
>IEDB(Cont_neg):535127
ASTMDHARHGSLPQK
>IEDB(Cont_neg):310224
HTTPQETPTTQVPPS
>IEDB(Cont_neg):346912
NTKEPQDGFEDGNTK
>IEDB(Cont_neg):355791
PSAERGKAQGAALPG
>IEDB(Cont_neg):406435
VHFLVILSLKWKGKG
>IEDB(Cont_neg):151889
GMFWHMRVSHLI
>IEDB(Cont_neg):63153
TDFNVDVPVYEKQPAIKKI
>IEDB(Cont_neg):251672
AIATVVLNVAYSRQS
>IEDB(Cont_neg):332821
LPSQAEGQPRSNEPP
>IEDB(Cont_neg):354024
PPKKKRALKVRKGRS
>IEDB(Cont_neg):356546
PSRSKTDSEAPEPPP
>IEDB(Cont_neg):741692
LRVFGELHFVGAQVPHTNYY
>IEDB(Cont_neg):453553
EPSEITPEKSFVD
>IEDB(Cont_neg):260638
AVMEGDKPRVLENTE
>IEDB(Cont_neg):339698
MQASASLRRAVFFFL
>IEDB(Cont_neg):395543
TLDPMYRGAVSIGRR
>IEDB(Cont_neg):333092
LQEIASLGTKRLFLF
>IEDB(Cont_neg):354691
PPTPPVEAQHNREEN
>IEDB(Cont_neg):269794
DNDADDVCRFSGITW
>IEDB(Cont_neg):268510
DILRERVFAKTYTNG
>IEDB(Cont_neg):7697
DCCIEPHDWTKNITDKID
>IEDB(Cont_neg):346578
NSTNPLDNTNIHPES
>IEDB(Cont_neg):396285
TMGMSAGNQEQPILS
>IEDB(Cont_neg):331234
LLSTSTESSDIAASM
>IEDB(Cont_neg):271250
DSDDESVHASKRASR
>IEDB(Cont_neg):323742
KTAAGVATDPGGDVR
>IEDB(Cont_neg):284668
EQLRNRPITIQDLSL
>IEDB(Cont_neg):174086
EEMVQSARDLPNECG
>IEDB(Cont_neg):523240
NRLQVIRERIDNTKQ
>IEDB(Cont_neg):328188
LGESKDATGVLCYHC
>IEDB(Cont_neg):944531
PFLTASPGLDFLFLL
>IEDB(Cont_neg):305531
GTNPSNTTGDSSTGN
>IEDB(Cont_neg):754761
DNFTLIPEGVNGIEE
>IEDB(Cont_neg):171875
KPKAKSSAKRAGKKK
>IEDB(Cont_neg):854650
MRKKAAVEEESK
>IEDB(Cont_neg):534881
AAATLVSLLTFMIAA
>IEDB(Cont_neg):309752
HSENTITGGPVPSQV
>IEDB(Cont_neg):389397
SVQRALYSVPVIFGV
>IEDB(Cont_neg):248190
AEAEKRKTAEATKAM
>IEDB(Cont_neg):299670
GKENTQRAAVTGGPS
>IEDB(Cont_neg):357844
PVGTGANVISQLQGD
>IEDB(Cont_neg):266931
DETGREIEHRAAVTG
>IEDB(Cont_neg):511753
AQAAGYRTGSTPMVG
>IEDB(Cont_neg):248951
AELFENFFFSNVVIR
>IEDB(Cont_neg):47767
PGTSVPSAGSGSVPPA
>IEDB(Cont_neg):248767
AEHTRQEEEEKEEEG
>IEDB(Cont_neg):260472
AVIIAQEELGDVRTA
>IEDB(Cont_neg):119110
AYTALFSGVSWVMKI
>IEDB(Cont_neg):278662
EFKTDSEAPEQPSGD
>IEDB(Cont_neg):298275
GGRGFGRFTPNLDNN
>IEDB(Cont_neg):355722
PRTGSMASSRCRRVF
>IEDB(Cont_neg):251580
AHTGRCIAMQTTDLL
>IEDB(Cont_neg):284987
EQYDLEKPNTPYINY
>IEDB(Cont_neg):1064041
IDGDVKLTQSMAIIR
>IEDB(Cont_neg):269110
DLAALLLLQQRSKKT
>IEDB(Cont_neg):535515
EEGEETKEAEEEEKK
>IEDB(Cont_neg):536391
KALRDAKLDKSQIHD
>IEDB(Cont_neg):135104
LDDENKYIQEYQGSL
>IEDB(Cont_neg):1066178
PGSYVMIYDCTSAVA
>IEDB(Cont_neg):362122
QNDLEGTDIINYPTA
>IEDB(Cont_neg):944811
VSFSRRNATGAPTVL
>IEDB(Cont_neg):396539
TNESGVYKKSLENKK
>IEDB(Cont_neg):358142
PVTLGGEGLASEKNS
>IEDB(Cont_neg):137553
PVVTVTLLDVSNSQN
>IEDB(Cont_neg):756063
LLTSFEKWHEAADTK
>IEDB(Cont_neg):754568
ATPKYATPAPSAKSS
>IEDB(Cont_neg):257970
ASKDEAVFTKHFLQA
>IEDB(Cont_neg):48502
PLTETRGDLFSGDEDSDSSD
>IEDB(Cont_neg):248148
AEAASEAAEEAAVKT
>IEDB(Cont_neg):547626
LSRVNAAVANRDSAN
>IEDB(Cont_neg):581131
NLLVCSVNGFYPGSI
>IEDB(Cont_neg):869915
AVFKYENVEKEDEAP
>IEDB(Cont_neg):320428
KKYQHEAVTLWYRSP
>IEDB(Cont_neg):277831
EENKDVSNGNQQSID
>IEDB(Cont_neg):264176
CVYINSDRITALQLL
>IEDB(Cont_neg):255762
APQVLPQKTPQTAEA
>IEDB(Cont_neg):322216
KQDEVLSRCLSCGTY
>IEDB(Cont_neg):332433
LPIGKGGYYIGLSAE
>IEDB(Cont_neg):321203
KNCMRTAMKDVCEAY
>IEDB(Cont_neg):151969
LGLGAVSTAGFV
>IEDB(Cont_neg):335274
LSQSVAQHNRSLRQL
>IEDB(Cont_neg):1064114
ILRCTVMTRKHEQKL
>IEDB(Cont_neg):335224
LSPSQHASASSGDSS
>IEDB(Cont_neg):918348
AASKAKIKAVGKMAG
>IEDB(Cont_neg):303974
GSGDILSRNQKEVDK
>IEDB(Cont_neg):250158
AGDAAATRRDSAAGI
>IEDB(Cont_neg):246181
AANPPHGAVPDRLSL
>IEDB(Cont_neg):170557
DHAGSACLRELDKSN
>IEDB(Cont_neg):322125
KPTAERLPPPADSTP
>IEDB(Cont_neg):385106
SRCGKAKDLSGNHLK
>IEDB(Cont_neg):286979
ETDSTSTGLFDSSTG
>IEDB(Cont_neg):331327
LLVCALCVLWCDAGG
>IEDB(Cont_neg):233935
VIMQNSMRVPARPGT
>IEDB(Cont_neg):226003
ALADVHFEIAQANGSVTNVT
>IEDB(Cont_neg):264076
CVNKTAVEISGVTPR
>IEDB(Cont_neg):267165
DFSIDNNLESACGAK
>IEDB(Cont_neg):170756
EFAVDLEHHSYRSFL
>IEDB(Cont_neg):251818
AIKLLKDSCFKVDIH
>IEDB(Cont_neg):851210
AQLQYSYHRTTMRD
>IEDB(Cont_neg):421558
QLSRRAKSSSRKTIS
>IEDB(Cont_neg):251539
AHRALATQVGAADAS
>IEDB(Cont_neg):228601
PHGGGWGQGGGTH
>IEDB(Cont_neg):253896
ALRHHVCGVSGLRAD
>IEDB(Cont_neg):581219
QTTKHKWEAAHVAEQ
>IEDB(Cont_neg):415692
YEAALPEKLSTTTFF
>IEDB(Cont_neg):956328
ASFDPDQKPIVDKNDRDNR
>IEDB(Cont_neg):291893
FRIMNGGSQRHSLSM
>IEDB(Cont_neg):333051
LQDPVTIPCFSFFIN
>IEDB(Cont_neg):267793
DGNKGSVYVDGELVG
>IEDB(Cont_neg):291218
FLVPPFFFSFSFFVS
>IEDB(Cont_neg):567161
KWENSSEWFNLPMANA
>IEDB(Cont_neg):80449
ARRLPKPTLQGR
>IEDB(Cont_neg):257429
ASAMLGIGGGLVLGF
>IEDB(Cont_neg):321852
KPGDSSNLRTSASDG
>IEDB(Cont_neg):257888
ASHIRGDLRRMDQRQ
>IEDB(Cont_neg):357843
PVGTAEAKTTMEIDK
>IEDB(Cont_neg):297163
GGDSNAAFTCFEELL
>IEDB(Cont_neg):346041
NRVTFFRHPKEVVDE
>IEDB(Cont_neg):279436
EGMKLKNSSRCKLTA
>IEDB(Cont_neg):323646
KSTSEATGTGESPHP
>IEDB(Cont_neg):250467
AGGGSKGDGVAESSE
>IEDB(Cont_neg):353777
PPCTTSGHTVGATIT
>IEDB(Cont_neg):171815
KLLKEYGFCIMDNHK
>IEDB(Cont_neg):337128
LWCGAGGGGLAEKTQ
>IEDB(Cont_neg):172511
NKVDDRDYYGNKRLE
>IEDB(Cont_neg):412922
VVGDNSLDDHAIVQL
>IEDB(Cont_neg):148578
EDKKDNLLEENVKISEKDDQ
>IEDB(Cont_neg):250308
AGENAKNATTVRLPC
>IEDB(Cont_neg):538337
VSCMVPDNCPELRPE
>IEDB(Cont_neg):389701
SWFLGETDSTSTGLL
>IEDB(Cont_neg):179682
VWVNEEDHLRIISMQ
>IEDB(Cont_neg):537014
MPHSYPALSAEQKKE
>IEDB(Cont_neg):117511
GRGRGMGRGNIFQKR
>IEDB(Cont_neg):244787
AAAPDPVSREENLSD
>IEDB(Cont_neg):271826
DSSHSTEVASVDGAT
>IEDB(Cont_neg):315261
ITVLQADAPEGEVPA
>IEDB(Cont_neg):149772
KARISEATDGLS
>IEDB(Cont_neg):306924
GVVNGVGGIDGLSEV
>IEDB(Cont_neg):264795
DALQRQNEELRSQLR
>IEDB(Cont_neg):73960
YFVQSCLEKEMIEYRLKSYD
>IEDB(Cont_neg):853278
IIAKVRSLRPEDGQK
>IEDB(Cont_neg):190851
LQELEKDEPEQLRILGE
>IEDB(Cont_neg):856573
TGEATFEAVVPDTIT
>IEDB(Cont_neg):62434
SWEILEAALKTSKDT
>IEDB(Cont_neg):369792
RLDERGGAVVLSPML
>IEDB(Cont_neg):337447
LYGIPQPVNAQRVTR
>IEDB(Cont_neg):297664
GGGSGGAGGDSGSAD
>IEDB(Cont_neg):567017
FPIPGYYKKPGRKFGV
>IEDB(Cont_neg):173050
RLARHGGVKRILGLI
>IEDB(Cont_neg):412033
VTDNPGKTTATSIST
>IEDB(Cont_neg):303821
GSEDNKSVRADAIAT
>IEDB(Cont_neg):321402
KNKELDVRRELMDDE
>IEDB(Cont_neg):267019
DEYLGVNAVVRGAAK
>IEDB(Cont_neg):340021
MRSQLQQAENNIANF
>IEDB(Cont_neg):262950
CLKGDGLADSEGFIG
>IEDB(Cont_neg):259998
AVAAEDDSEGGTTNA
>IEDB(Cont_neg):696451
SPAVNQYHFSQAAFG
>IEDB(Cont_neg):151985
LNISWFLRRSPV
>IEDB(Cont_neg):343657
NIDTVHTGDLLDDLR
>IEDB(Cont_neg):250838
AGNGEESPKEKTANG
>IEDB(Cont_neg):323247
KSFNPSTDKLKINQQ
>IEDB(Cont_neg):257791
ASGGVRDRFTALQYV
>IEDB(Cont_neg):511375
ANDNTKALSSELEKA
>IEDB(Cont_neg):264009
CVLWCGGAAVVSSMP
>IEDB(Cont_neg):248925
AEKTTTDPLYDSDAG
>IEDB(Cont_neg):244684
AAAHNSSPPEGLAGT
>IEDB(Cont_neg):170842
EKYKLLVEGDNLRAV
>IEDB(Cont_neg):296611
GFAQFVDVGYATEGL
>IEDB(Cont_neg):27140
ILKPGASAALQSRRSTGTAA
>IEDB(Cont_neg):261373
AYCSDEEWDAILKIT
>IEDB(Cont_neg):263821
CVDSVTQKSLGYGYV
>IEDB(Cont_neg):373614
RTGLIKAVEAGEREG
>IEDB(Cont_neg):306884
GVVADGAGGGDGSAG
>IEDB(Cont_neg):330303
LLGNAKHDAKYLEFA
>IEDB(Cont_neg):255973
APTGNQCKEDTKGGI
>IEDB(Cont_neg):406452
VHGNVNAMNTDPEKR
>IEDB(Cont_neg):405845
VGFHLHGKGTGADGF
>IEDB(Cont_neg):395533
TLDGKGAPQDPGEDP
>IEDB(Cont_neg):319826
KKENVSVALTEQNGE
>IEDB(Cont_neg):225850
RNIPSRISIYWTIVKPGDI
>IEDB(Cont_neg):187298
DKLVCRDKLSSTNQL
>IEDB(Cont_neg):284892
EQSGPTTSSGNAPLN
>IEDB(Cont_neg):852569
FVKSNQMRKKAA
>IEDB(Cont_neg):280576
EIVFMHLVVKQIKNR
>IEDB(Cont_neg):365126
QTTNESGVYKKSLEN
>IEDB(Cont_neg):254101
ALVNMHSPHNFTCTH
>IEDB(Cont_neg):277837
EENKRKPQEQNEMLQ
>IEDB(Cont_neg):561675
HIMEKIQAGRRGEDG
>IEDB(Cont_neg):415703
YEASGGSDSGAFFLD
>IEDB(Cont_neg):248906
AEKRRPKQLLEGPPS
>IEDB(Cont_neg):255050
APAAPSPGSAALQGP
>IEDB(Cont_neg):420860
DWRQPREDWRRPSHQ
>IEDB(Cont_neg):368782
RHEIQRAIVKQLCAK
>IEDB(Cont_neg):564052
KEAEQKARIDPYTKK
>IEDB(Cont_neg):285927
ESAVKDCVRDAMRLV
>IEDB(Cont_neg):757457
VPEPGSSLLTSFEKW
>IEDB(Cont_neg):111377
GTEEETVRKMQESDE
>IEDB(Cont_neg):182288
RLLEWQDKGIFVIQS
>IEDB(Cont_neg):301384
GNKALMRGSRVGPTS
>IEDB(Cont_neg):289910
FFLPLSEYVNPVVTR
>IEDB(Cont_neg):537313
PTAFDYVEFTRSLFV
>IEDB(Cont_neg):297675
GGGSGSGGGGSGSST
>IEDB(Cont_neg):305978
GVAAGDTNDGTAQQA
>IEDB(Cont_neg):277655
EELKEFKDRAESETR
>IEDB(Cont_neg):270970
DRLEEHSREKSALES
>IEDB(Cont_neg):277913
EEPLGSETEFYSGAT
>IEDB(Cont_neg):130233
VKAFHRELVPD
>IEDB(Cont_neg):417133
YRCHYYGRAVSQVIH
>IEDB(Cont_neg):302156
GPPMYLPGRGPPGQN
>IEDB(Cont_neg):333282
LQLGIITRALCLTRK
>IEDB(Cont_neg):513523
DPSERVIPEPQMTKE
>IEDB(Cont_neg):254963
ANTTDTKTKIADSDG
>IEDB(Cont_neg):696244
RQAAAGWQPSPGSGT
>IEDB(Cont_neg):115314
KISQRYQKFALPQYLKTVYQ
>IEDB(Cont_neg):48022
PIYVQEEVEVASTAATPEPA
>IEDB(Cont_neg):260261
AVENYTFSLRATLSE
>IEDB(Cont_neg):401338
TTVENSQPSDGAQTE
>IEDB(Cont_neg):258672
ASVMFCPDPYGAMRL
>IEDB(Cont_neg):304286
GSLGTSGTKRFMEKL
>IEDB(Cont_neg):373792
RTQRGISLSRGFTRV
>IEDB(Cont_neg):291010
FLLLVACAAAAAVVA
>IEDB(Cont_neg):303420
GRSEPLENAVSGGDV
>IEDB(Cont_neg):249414
AESSESSGSGLSADR
>IEDB(Cont_neg):548882
DSSNDPADKIKCKPA
>IEDB(Cont_neg):233971
YAADRFRQVDGYYER
>IEDB(Cont_neg):39360
LSFWEAGTTKAGYPYNYNTTASDQL
>IEDB(Cont_neg):303209
GRLADVDRQRRHQPY
>IEDB(Cont_neg):604556
MFLTKRKPQCILNKP
>IEDB(Cont_neg):332208
LPASSSGGTAGSSGN
>IEDB(Cont_neg):297450
GGGGGGGGSTNSQEG
>IEDB(Cont_neg):742014
SVKNGIEINCCTTDR
>IEDB(Cont_neg):289998
FFTTGNSSTTIKGSS
>IEDB(Cont_neg):416540
YLCGKAMVSLWPLLV
>IEDB(Cont_neg):535139
ATGSLGQGLGAACGM
>IEDB(Cont_neg):22172
GRQEVEVFRPFQ
>IEDB(Cont_neg):407665
VLFNAQPLAHSQGAW
>IEDB(Cont_neg):852448
FIYGKEVFTHPWPCW
>IEDB(Cont_neg):246454
AAQRHATGRHDLHWV
>IEDB(Cont_neg):241586
AEASSNKNDGSLSSS
>IEDB(Cont_neg):309584
HRGSRKVSGAVPEGE
>IEDB(Cont_neg):286542
[truncated: 2,052,697 more chars]
