# Supplementary material for: Prediction of B cell epitopes in proteins using a novel sequence similarity-based method
Source: Sci Rep. 2022 Aug 12;12:13739. doi: 10.1038/s41598-022-18021-1 (PMC9374694; doi:10.1038/s41598-022-18021-1)
Supplement: Supplementary file 1 — Supplementary Information. [file 41598_2022_18021_MOESM1_ESM.zip › Supplementary_meterial/Supplementary_Dataset_3.xlsx]

## Sheet: Sheet1
Header	Peptide
IEDB(Cont_neg):111732	RILKWVSSFLYFGQLGISSG
IEDB(Cont_neg):156256	DENGFTNTLAGRTSV
IEDB(Cont_neg):283234	ENEGETTKEKPAVVK
IEDB(Cont_neg):172869	QKLENIKMDLSYSLE
IEDB(Cont_neg):694488	FSNLSMLVLQWASLA
IEDB(Cont_neg):78045	TTKTDSDRVLAQFDMSLAAK
IEDB(Cont_neg):308810	HLFLSDFVRAHDVGP
IEDB(Cont_neg):269889	DNGGIIASPASTVRG
IEDB(Cont_neg):520120	KNQLTNVNLSKPNKT
IEDB(Cont_neg):245694	AAHPNQAYASVTVHF
IEDB(Cont_neg):270544	DQAGVKLGSKHIRIA
IEDB(Cont_neg):270104	DNTPSRGRPLQLTST
IEDB(Cont_neg):257071	ARNTLGTTLPGGSDN
IEDB(Cont_neg):3046	ALYVTRGEGRVQ
IEDB(Cont_neg):287580	ETQVQQHQRHEHPAE
IEDB(Cont_neg):156316	GNLDFVQPPRGRQER
IEDB(Cont_neg):323841	KTDNSRGGAGGGPQS
IEDB(Cont_neg):136651	SRISQAVLPAGT
IEDB(Cont_neg):267676	DGKKTNQVDSTGSAH
IEDB(Cont_neg):290138	FGGDREDVRGHSDSL
IEDB(Cont_neg):696270	RRTRKPQQPESLEEC
IEDB(Cont_neg):170398	ASKAWFGELAEKG
IEDB(Cont_neg):232976	PHLFWLSLGGLLLAA
IEDB(Cont_neg):396575	TNGSAGEYWVSWWIT
IEDB(Cont_neg):42747	MTDSIRFRYSNNYMSIDH
IEDB(Cont_neg):741869	QNSMRVSSRPGTCYSRPLVS
IEDB(Cont_neg):319037	KGNSDGSTAVSHTTS
IEDB(Cont_neg):259752	ATSTQRCSGCRTATS
IEDB(Cont_neg):511414	ANSRNIRIMARECTG
IEDB(Cont_neg):385983	SSDQRLQAGQDPDEG
IEDB(Cont_neg):271358	DSEDKKGIGGAEDKK
IEDB(Cont_neg):401642	TVGPNAPPTAATSST
IEDB(Cont_neg):251967	AIRYNTTQNTTIIFS
IEDB(Cont_neg):329325	LITFESENINLKKRP
IEDB(Cont_neg):306357	GVGYVVQKAKPTPFV
IEDB(Cont_neg):407643	VLFFCLCLLFREMTL
IEDB(Cont_neg):267646	DGKAPDTPVAETQSR
IEDB(Cont_neg):281837	EKVGDSPSGGSRSQV
IEDB(Cont_neg):386100	SSEPDVDGTSGDSAS
IEDB(Cont_neg):303835	GSEETTASPISTSGG
IEDB(Cont_neg):350483	PGAILTSRSSSGVDS
IEDB(Cont_neg):335023	LSLGAGIPTAATLPH
IEDB(Cont_neg):344276	NLDRQEVSITNAETQ
IEDB(Cont_neg):569406	VRFGSSKIDKELINR
IEDB(Cont_neg):299274	GINPNDPEGAETTMV
IEDB(Cont_neg):344996	NNNTNDNSICSPLTP
IEDB(Cont_neg):278247	EETAARGSDAEPPLA
IEDB(Cont_neg):63607	TFAGTQTPVNGNSPW
IEDB(Cont_neg):377292	SEASRTDESSADPNT
IEDB(Cont_neg):248673	AEGEFVFEVRIDAHP
IEDB(Cont_neg):413507	VWAGGRRRQQQLQQQ
IEDB(Cont_neg):753715	FNINFYAGALLLACISFDRY
IEDB(Cont_neg):339847	MRDIALSSMKAARMH
IEDB(Cont_neg):247112	AAVTGGTPSNQQPTP
IEDB(Cont_neg):270491	DPTAERGNPQNPKKV
IEDB(Cont_neg):280740	EKDAKQSSCRSNRHF
IEDB(Cont_neg):138519	NNNPIITLSFLLCML
IEDB(Cont_neg):291341	FNDPSLLFMTEEMEL
IEDB(Cont_neg):318763	KGDVGPRNNSGDDGE
IEDB(Cont_neg):270378	DPPESDVGQTGVGNR
IEDB(Cont_neg):249692	AFDEADDDELADAVE
IEDB(Cont_neg):156403	PRGRQEREHEERQQE
IEDB(Cont_neg):333239	LQKETFTGMKTTEDV
IEDB(Cont_neg):24259	HLMQKIQRDEDSYGR
IEDB(Cont_neg):272454	DTQELKVGSQDIKVK
IEDB(Cont_neg):254928	ANTDESDGSTAAIHS
IEDB(Cont_neg):307133	GYIIYDVAKKGTPPD
IEDB(Cont_neg):363874	QRNGPSSGNTSAQYH
IEDB(Cont_neg):741374	ELNLTTASLPLLRWYEERFC
IEDB(Cont_neg):335074	LSLSEEGEEDELKKA
IEDB(Cont_neg):1064113	ILQSETVLPLWIVSP
IEDB(Cont_neg):911347	MGTLCSRIVTSEQLH
IEDB(Cont_neg):333546	LQSFGQAGRYANAAV
IEDB(Cont_neg):255513	APLDSVGGKSPSSLL
IEDB(Cont_neg):298878	GHERSLHPSHVGSVL
IEDB(Cont_neg):248124	AEAAESAATKATTAT
IEDB(Cont_neg):1064170	IRSYISVSAPFGGAV
IEDB(Cont_neg):288772	EYFDEYTKPGVNKKV
IEDB(Cont_neg):374569	RVVQHVGHEVEVRFA
IEDB(Cont_neg):99606	REEGGRWGPAGPRER
IEDB(Cont_neg):227616	TIASESLEQRITSLE
IEDB(Cont_neg):250208	AGDPEEGRGIPPARK
IEDB(Cont_neg):258493	ASSSGRCAKGVKAYL
IEDB(Cont_neg):272466	DTQKVSKLEENPESS
IEDB(Cont_neg):260614	AVLSREEWAILRALW
IEDB(Cont_neg):287227	ETIKKNEKTENGENE
IEDB(Cont_neg):285169	EREKQMEQHQENPPG
IEDB(Cont_neg):172992	RFCALEEKCENIQKP
IEDB(Cont_neg):128061	NKPLITVSNSK
IEDB(Cont_neg):272856	DVFHVPAKGPPPGPA
IEDB(Cont_neg):157384	HWCYNDGSSPVV
IEDB(Cont_neg):287073	ETENEADRSDVATEG
IEDB(Cont_neg):16390	FKKGHNGNSEPRGFG
IEDB(Cont_neg):308690	HKFYKSLTHDYRNPM
IEDB(Cont_neg):138548	PSWCEEPAQANM
IEDB(Cont_neg):354416	PPPVGMNTYGAADPL
IEDB(Cont_neg):282725	ELVAMFQESFSARFA
IEDB(Cont_neg):946914	SKHSDPFRSKILKQK
IEDB(Cont_neg):259358	ATLQLELAREKRKNI
IEDB(Cont_neg):296618	GFAWENSKYRPVMEL
IEDB(Cont_neg):374351	RVPCTVLFLVLLCCL
IEDB(Cont_neg):270205	DPDSAVTLGSGGGGG
IEDB(Cont_neg):271973	DSVAGAERKGRKRAR
IEDB(Cont_neg):335094	LSLVVNGEVDKDKRR
IEDB(Cont_neg):918894	KLYDEVLTTTDNTSW
IEDB(Cont_neg):538125	TVAKSIDLKDKYKNI
IEDB(Cont_neg):284953	EQTVLSLEKAKEAEA
IEDB(Cont_neg):361505	QLEPLAQNRVTFFRH
IEDB(Cont_neg):347020	NTNTNSHADTEAVRG
IEDB(Cont_neg):277860	EENQLPHQQEQQEKE
IEDB(Cont_neg):255720	APQKSPEHTDEGGSY
IEDB(Cont_neg):143860	EEALHQFRSGKSPILVA
IEDB(Cont_neg):537310	PSQRHGSKYLATAST
IEDB(Cont_neg):117946	KESMKCGMWGRALRKAIAD
IEDB(Cont_neg):304842	GSTKQEKGASSLQSP
IEDB(Cont_neg):308928	HLQPAPSTGSKSPSG
IEDB(Cont_neg):238206	AMPWTFHAGYRYSW
IEDB(Cont_neg):339350	MMSCRLLCVLLVPAL
IEDB(Cont_neg):754550	ARSRLAELRGVPRGL
IEDB(Cont_neg):387966	STGSTGNGGDRARSG
IEDB(Cont_neg):280409	EILQPLLEGATDTKG
IEDB(Cont_neg):192951	GEEEDTKESEEEEKKE
IEDB(Cont_neg):921596	SIVQIVLTAVKILAATALFV
IEDB(Cont_neg):304503	GSQKLISGPWSLQDS
IEDB(Cont_neg):333413	LQQLGLTSVVMEGTH
IEDB(Cont_neg):401664	TVHFVRLAETPENEG
IEDB(Cont_neg):279976	EGYKSFYDRSQKLLS
IEDB(Cont_neg):126872	QGDGYRVGFGQCAGK
IEDB(Cont_neg):228449	LFSSPPVILLISF
IEDB(Cont_neg):344845	NNETNCGGVVFQAQP
IEDB(Cont_neg):272113	DTATSGDSEGSPAAS
IEDB(Cont_neg):536113	HDLQRFLSDFRDLMS
IEDB(Cont_neg):371583	RQGSFAGGGMPRPGG
IEDB(Cont_neg):946020	AGCGAEGGGPGSGPF
IEDB(Cont_neg):344947	NNLDAISTDPLSPSH
IEDB(Cont_neg):266052	DDTTTQEDSNSDGGT
IEDB(Cont_neg):396640	TNLKGTKTEIEIEPK
IEDB(Cont_neg):55988	RSVKSTGSAVVGLSM
IEDB(Cont_neg):305316	GTGKTTLSADPHRNL
IEDB(Cont_neg):536149	HLQLFEELRRLAPIT
IEDB(Cont_neg):304070	GSGMVPLSSWNSQNK
IEDB(Cont_neg):229174	EKVKQAKAKVESKKA
IEDB(Cont_neg):301606	GNSGSPNEPNTRPRP
IEDB(Cont_neg):310107	HTIEKAGNQVVGGGA
IEDB(Cont_neg):277392	EEKAGSTTNEREGDE
IEDB(Cont_neg):581029	KISYLTLLPSSEESY
IEDB(Cont_neg):270847	DREDKVVAGRKQTGD
IEDB(Cont_neg):260572	AVLGGGHENNNNTNT
IEDB(Cont_neg):302631	GQKTEGEKKEEEGEG
IEDB(Cont_neg):251490	AHLQQMNTLMNSDGF
IEDB(Cont_neg):268489	DILAQLVYSLSDQSR
IEDB(Cont_neg):281756	EKTDDLPGPGAYLTS
IEDB(Cont_neg):852627	GDFFMYSAGVYKHIP
IEDB(Cont_neg):149531	YGVSQIKAPALHSQG
IEDB(Cont_neg):250678	AGIVAKTNDDGDDSS
IEDB(Cont_neg):251010	AGRKYVYTQIANAIQ
IEDB(Cont_neg):1065249	SKDEVLIVTPHRNYT
IEDB(Cont_neg):567323	YNGDNETETSTPRSKY
IEDB(Cont_neg):250310	AGENRNRGERGERTD
IEDB(Cont_neg):314695	ISRLCFFSDDLNDAI
IEDB(Cont_neg):151929	IGEHLHAGMST
IEDB(Cont_neg):267834	DGPIALVLAPTRELA
IEDB(Cont_neg):270980	DRLKISVALAAKGLQ
IEDB(Cont_neg):308916	HLPLGSLRHRTSFMP
IEDB(Cont_neg):780106	QGEIQWVKPNKETGRLNING
IEDB(Cont_neg):406663	VIGRHAETTSSSIST
IEDB(Cont_neg):308232	HGAGDTPDMDGSDRI
IEDB(Cont_neg):393142	TFANSATHAGCIEPS
IEDB(Cont_neg):298817	GGYTVVAEETVSYNV
IEDB(Cont_neg):365235	QVDMWLDFSATELDA
IEDB(Cont_neg):388058	STKSPSNAKAEREAQ
IEDB(Cont_neg):258528	ASSVPSGGAPSKPAE
IEDB(Cont_neg):489464	AKSPRYTLDSVNGYP
IEDB(Cont_neg):320213	KKQKKAMEKALRDTQ
IEDB(Cont_neg):299189	GIHWTKWSDPVPIGA
IEDB(Cont_neg):281394	EKMVHEAEQFANEDR
IEDB(Cont_neg):254266	AMKELIELYQAFIKT
IEDB(Cont_neg):301763	GNYSHKKPQVEGTNE
IEDB(Cont_neg):192578	PFPQQPQQPYPQQP
IEDB(Cont_neg):334295	LRRGCAEEVSRRTGG
IEDB(Cont_neg):653471	GNYSAVMGDELIVKV
IEDB(Cont_neg):396282	TMGGDTASTIMYMNP
IEDB(Cont_neg):328810	LHGSLRRILGGAVMA
IEDB(Cont_neg):300607	GLPGAAVSSVGPSSL
IEDB(Cont_neg):354623	PPSVGSDAVSPGGSS
IEDB(Cont_neg):182373	YSNWSPFDIINIPSH
IEDB(Cont_neg):111719	RGDEEEEEGFESGRR
IEDB(Cont_neg):528105	TSAPAAQKAVADTTS
IEDB(Cont_neg):275568	EDGNTDDAPTASEVE
IEDB(Cont_neg):344880	NNGKQESSDQVSQGL
IEDB(Cont_neg):1334906	INLDDTQNRKSCSVS
IEDB(Cont_neg):273291	DVVSLDFDAYITCNN
IEDB(Cont_neg):386080	SSEKMADPSSSERSQ
IEDB(Cont_neg):271222	DSAVSNTTSNEGTPK
IEDB(Cont_neg):374822	RYMVDNLVIGDYGGS
IEDB(Cont_neg):413105	VVLVGSFSRVVFVPL
IEDB(Cont_neg):248548	AEELAQREADNEKLT
IEDB(Cont_neg):944232	DDVGPAGPAPPVADV
IEDB(Cont_neg):127860	THPLYLGHDVETNL
IEDB(Cont_neg):284276	EPSDLEAQLITLHEM
IEDB(Cont_neg):301619	GNSPPFITDESDALE
IEDB(Cont_neg):421344	LQRFNKRSPQLENLR
IEDB(Cont_neg):247725	ADKAVLVSLFVYKAR
IEDB(Cont_neg):313718	IPPAPAPPPGPSGGG
IEDB(Cont_neg):277283	EEGVNVDLYIPRKCH
IEDB(Cont_neg):755497	HPLSCHGWVLGEHGD
IEDB(Cont_neg):182369	YKIINANMTWYAAIK
IEDB(Cont_neg):259705	ATSPLFLHLVVVACA
IEDB(Cont_neg):412782	VVDGAAAGVALKKWL
IEDB(Cont_neg):1334752	DDASDVTSFYPSAFQ
IEDB(Cont_neg):853760	KLRERMIKLKSASNI
IEDB(Cont_neg):111163	CPETYQSRGMEMRGD
IEDB(Cont_neg):280247	EIASGGSGNTGHNTG
IEDB(Cont_neg):172796	PYDKLEGLLIAWFQQ
IEDB(Cont_neg):318567	KFACRVRLGLSMEES
IEDB(Cont_neg):871583	YSNDDEHKGMVLPGT
IEDB(Cont_neg):268809	DKGNTWTEALGTLSR
IEDB(Cont_neg):336381	LVCALCVLWCGLSVV
IEDB(Cont_neg):259768	ATTAVAPSTLPQGDS
IEDB(Cont_neg):287896	EVASRLPPQYGEPLR
IEDB(Cont_neg):316026	KADRGLISTRMGLIK
IEDB(Cont_neg):257437	ASAPADGVPRRGVRF
IEDB(Cont_neg):353161	PMELDMAPYMDPESP
IEDB(Cont_neg):301687	GNTNVVPTLSETAPQ
IEDB(Cont_neg):695564	NLHGQALFLGIVLFI
IEDB(Cont_neg):260981	AVSQQQTHSSSTSTT
IEDB(Cont_neg):856180	SIIAVVVLFIYMKYR
IEDB(Cont_neg):248729	AEGQIRPDFTGGTVE
IEDB(Cont_neg):40309	LVDVTLSSTGVT
IEDB(Cont_neg):340025	MRSSVTQTSDRSVWD
IEDB(Cont_neg):366966	REAEEDRVAAFLMKL
IEDB(Cont_neg):297636	GGGQRHSLSMSVCVF
IEDB(Cont_neg):97957	DSLYIAGRDFWG
IEDB(Cont_neg):1087466	CLIGAEHVNNSYECDIPI
IEDB(Cont_neg):232863	IPGAIAQIAVATLLG
IEDB(Cont_neg):535917	GEVIKESKQEHKDVM
IEDB(Cont_neg):568326	REDVVKHGIRNASFITGCSA
IEDB(Cont_neg):253819	ALQPAAKASEVANAT
IEDB(Cont_neg):534934	AEALLKKHEALMSDL
IEDB(Cont_neg):292141	FSGLLMGTYDQVPEM
IEDB(Cont_neg):688846	DEQVAAIIAEA
IEDB(Cont_neg):538690	IVVQGKGAIGFA
IEDB(Cont_neg):387345	SSTQRVTTKSQVAGK
IEDB(Cont_neg):263013	CLSMRVRLRVTEEGN
IEDB(Cont_neg):320527	KLEEKEPENAEPRRN
IEDB(Cont_neg):945998	AAAPQAPGRGSLRKT
IEDB(Cont_neg):268274	DHAIVQLAAPVYVER
IEDB(Cont_neg):279954	EGVRVLLNATTFSMQ
IEDB(Cont_neg):351766	PKAAAAAADGAEEED
IEDB(Cont_neg):128014	HFLDAQGHFVK
IEDB(Cont_neg):258054	ASLPGNLPVSSLMDA
IEDB(Cont_neg):246786	AATAKTAAEAAAAES
IEDB(Cont_neg):284448	EQDGEDATSEGKKNA
IEDB(Cont_neg):285775	ERVCGPAVTTVGLAG
IEDB(Cont_neg):326933	LEELRAENEELRAEH
IEDB(Cont_neg):300955	GMETVCNLCGGLAAD
IEDB(Cont_neg):246350	AAPQTTGTAQANDTV
IEDB(Cont_neg):103123	DVPRSGRRSVAVTPE
IEDB(Cont_neg):305765	GTSPRFFQEEYRDIP
IEDB(Cont_neg):383071	SNLRTSASDGDIQPA
IEDB(Cont_neg):757214	TKAMDVYQKALDLDS
IEDB(Cont_neg):1335214	SNKTATLHSPYTFNA
IEDB(Cont_neg):265860	DDNIPPEFQYFATKQ
IEDB(Cont_neg):535148	AVDKSTGKENKITIT
IEDB(Cont_neg):292697	FVDTVEAQMWRKQRT
IEDB(Cont_neg):262241	CEVYYNMASTDSDDP
IEDB(Cont_neg):170275	AKAKAVKPKAAKARV
IEDB(Cont_neg):288390	EVQKLTLAPVSLDTS
IEDB(Cont_neg):309935	HSSETSNAGASPAVS
IEDB(Cont_neg):261532	AYTRGCGQVPKSKAK
IEDB(Cont_neg):250428	AGGGGCSETPQVPQD
IEDB(Cont_neg):852985	GYNRISTTTSS
IEDB(Cont_neg):135058	KISTSSPTFMFNIID
IEDB(Cont_neg):852660	GELPYEDMKKSET
IEDB(Cont_neg):282942	EMMGRGGGGGGYRGG
IEDB(Cont_neg):396448	TNAVRVLRMLASPSA
IEDB(Cont_neg):173321	SRVMQYHGCRSNIKD
IEDB(Cont_neg):315478	IVLRDHNRREQIVSF
IEDB(Cont_neg):381807	SLGKEEDVEEEKEQK
IEDB(Cont_neg):287378	ETNDAEDASGSTETA
IEDB(Cont_neg):272958	DVKDGTEDSGDEQPS
IEDB(Cont_neg):300338	GLEKEAEMALKKLGA
IEDB(Cont_neg):250318	AGEREGEDLESVDAP
IEDB(Cont_neg):252567	AKKRTPEVIVLLPTG
IEDB(Cont_neg):256496	AQRAVAHREAMEGLN
IEDB(Cont_neg):75694	YSAFDANHCSDAMNI
IEDB(Cont_neg):741182	AASVNLEFRDASPQHSGLYL
IEDB(Cont_neg):138518	NMACHKTESLRTLAS
IEDB(Cont_neg):757232	TLKNGTTTACYFATI
IEDB(Cont_neg):20887	GLGKVLIDILAGYGAGVAGALVAFK
IEDB(Cont_neg):339032	MLFSLDGLLVKGEEE
IEDB(Cont_neg):310230	HTTSLPLLLVVACVA
IEDB(Cont_neg):95079	FLLPADSGEKISLGITVLLSL
IEDB(Cont_neg):853053	HITGRVDRDLIDLHL
IEDB(Cont_neg):365097	QTSSSAPHRENAKET
IEDB(Cont_neg):537095	NGRDLNKSINPDEAV
IEDB(Cont_neg):287323	ETLGPQKVLQPPTST
IEDB(Cont_neg):263319	CQVSEMIGNFSGYPI
IEDB(Cont_neg):249232	AEQQGQATATENLTE
IEDB(Cont_neg):173622	VFLENVIWYAVTNTE
IEDB(Cont_neg):345184	NPASASAAANQRDAT
IEDB(Cont_neg):413369	VVSVQQVQKTQSGLE
IEDB(Cont_neg):252608	AKLWGDDKPLKLPEI
IEDB(Cont_neg):51139	QITGHVKNGSMRIV
IEDB(Cont_neg):275190	EDADRSHNPEFTSCE
IEDB(Cont_neg):244666	AAAGQTTMTAATAVA
IEDB(Cont_neg):254337	AMMMTGRVLLVCGLC
IEDB(Cont_neg):253952	ALSAADEQNVPWRRH
IEDB(Cont_neg):340344	MTEQAEEAVVATPQR
IEDB(Cont_neg):287148	ETGKRYHVVLTMANR
IEDB(Cont_neg):313857	IPTPPLPIDGDAEVD
IEDB(Cont_neg):280432	EINSNEVYSLVFARL
IEDB(Cont_neg):946260	FQAQKQEPHPGTSRQ
IEDB(Cont_neg):300924	GMDGVRAVVDGRSRW
IEDB(Cont_neg):96773	QKETLEREVQNTQYNNETLKIKNG
IEDB(Cont_neg):230120	FETFKKEMKAKEAELAKAHE
IEDB(Cont_neg):365166	QTVKTATITQRNDTA
IEDB(Cont_neg):741690	LRKRNKARYSPLHNEDEAGD
IEDB(Cont_neg):191010	VEIKEGALMLPHFNSKA
IEDB(Cont_neg):291643	FPSPITYEAPPIVVL
IEDB(Cont_neg):527237	TDATKSKLKNSAFAT
IEDB(Cont_neg):312406	IIFSVLLPARLAIQC
IEDB(Cont_neg):35019	LAWIPYFGPAAEGIYIEG
IEDB(Cont_neg):305035	GTAEETIEKNKKMEN
IEDB(Cont_neg):262994	CLRMALLRSLLEFGN
IEDB(Cont_neg):252807	AKSSKGGAGGGTELG
IEDB(Cont_neg):851824	DVYLYRPYCRLWERV
IEDB(Cont_neg):172483	NGIQKENDRICQVNN
IEDB(Cont_neg):421024	GATNQRHPPGERTRG
IEDB(Cont_neg):374482	RVSPDGQVALRGSRR
IEDB(Cont_neg):322686	KRDVSGPEAVVPRLH
IEDB(Cont_neg):268783	DKEVQHIRSKNEEKE
IEDB(Cont_neg):149949	SPVPGQYDATKFKQY
IEDB(Cont_neg):344345	NLIGEVLTAIQQRQA
IEDB(Cont_neg):856954	VGQKKRLGLVRWCNL
IEDB(Cont_neg):248397	AEDPKILKPNDGVSN
IEDB(Cont_neg):191621	MSWQTYVDEHLM
IEDB(Cont_neg):297097	GGDDCTIRVWNWCSE
IEDB(Cont_neg):517557	GSTPMVGAIAVWNDG
IEDB(Cont_neg):9858	DQKFVACVPGR
IEDB(Cont_neg):394491	TIALRHSTPFRELNA
IEDB(Cont_neg):152096	RSPVSPVSRRIY
IEDB(Cont_neg):64060	THPGYTIYERDSSIVTHDND
IEDB(Cont_neg):238141	AELAVFRAGGGAYR
IEDB(Cont_neg):291285	FMPALSPSMETGTIV
IEDB(Cont_neg):851872	ECGPTSLTINFNTRN
IEDB(Cont_neg):340112	MSEGSSQERSEGGSF
IEDB(Cont_neg):120295	VRLRWNPADYGGIKKIRL
IEDB(Cont_neg):244474	AAAAPEPTLQHKVIT
IEDB(Cont_neg):291793	FQSSAILAAQEATES
IEDB(Cont_neg):161297	WQVLPCSFTTLPALSTGLIH
IEDB(Cont_neg):344094	NKPTNPAQPLATGEN
IEDB(Cont_neg):273253	DVVECKTVYEPRSAV
IEDB(Cont_neg):856206	SKKEEALRMLESHKK
IEDB(Cont_neg):412265	VTKRKPHDDYRSILP
IEDB(Cont_neg):410960	VSCGICFIPKVASEE
IEDB(Cont_neg):255661	APPRESLQVEGEEGP
IEDB(Cont_neg):286632	ESSNGGEGPTLNSSS
IEDB(Cont_neg):345229	NPEIRWVDAVQGHFT
IEDB(Cont_neg):158526	YNDGSSPVVAIF
IEDB(Cont_neg):18752	GARPKQRRPQGLPNNTASWFTA
IEDB(Cont_neg):269131	DLAQIPADAVVANVV
IEDB(Cont_neg):282034	ELEESYNQLSRKSEF
IEDB(Cont_neg):392250	TEAPDSMKDAPTSHP
IEDB(Cont_neg):409622	VPPKDKADVLAEEYE
IEDB(Cont_neg):118757	CAGNEDIITLRAEDN
IEDB(Cont_neg):132168	AQVLQELNVTVVTFF
IEDB(Cont_neg):756044	LLAAFDQWREWADSK
IEDB(Cont_neg):262899	CKYGRRRVYESTDKG
IEDB(Cont_neg):187996	YLSYGCYCGLGGQG
IEDB(Cont_neg):396583	TNGTEKVKKSDLQYW
IEDB(Cont_neg):389690	SWDVSMSNHAGLVFN
IEDB(Cont_neg):324758	KVTCDKKGDVYTTDI
IEDB(Cont_neg):384005	SPNVRNLSTFNSPAN
IEDB(Cont_neg):523527	PFDKLAIALMSTSIL
IEDB(Cont_neg):518749	IKQHRDEVSSQKFDA
IEDB(Cont_neg):259366	ATLRGQHSGPITSIV
IEDB(Cont_neg):285066	ERDDALAALKDRLEE
IEDB(Cont_neg):946296	GHFPRALVWVSLSLL
IEDB(Cont_neg):277076	EEEVELDDGKEEEGE
IEDB(Cont_neg):332557	LPLRDALQEALDIER
IEDB(Cont_neg):514574	EFNPADIVAEDALGY
IEDB(Cont_neg):536647	LDFKSPDDPSRYISP
IEDB(Cont_neg):324394	KVAEHLVHDYTLEAG
IEDB(Cont_neg):272054	DTAIPGDSDGSTAVS
IEDB(Cont_neg):352387	PLEEILVIETGTELS
IEDB(Cont_neg):6348	CGSKPPSGSPETGAGAGTVA
IEDB(Cont_neg):272135	DTDFEKKMLRVAEFI
IEDB(Cont_neg):378973	SGEQRQDGTPERAPG
IEDB(Cont_neg):336126	LTSRVVRLVQRGAAT
IEDB(Cont_neg):146950	FYLFVEGGRIDHG
IEDB(Cont_neg):361511	QLERLKREKEALVME
IEDB(Cont_neg):328745	LHDVDEIAHHCRKTM
IEDB(Cont_neg):288613	EVVPLRDLPLDDDSD
IEDB(Cont_neg):172281	LSQEEKKQFLDYLKR
IEDB(Cont_neg):323222	KSEETSSKLREDAGQ
IEDB(Cont_neg):372746	RRWRPGTVALREIRQ
IEDB(Cont_neg):250839	AGNGGPQDGKEKLQG
IEDB(Cont_neg):334095	LRLFRMAGAFSIISI
IEDB(Cont_neg):137176	GRVRVNSAYQDKVSLPNYPAIPSD
IEDB(Cont_neg):251691	AIDIAVLVEHFTMGF
IEDB(Cont_neg):273150	DVSDSQTHASGQESL
IEDB(Cont_neg):387933	STGLLGSSTGSTGNG
IEDB(Cont_neg):262306	CFRTLKLTTPTFGDL
IEDB(Cont_neg):561710	MNLAIRCRLGPMIGC
IEDB(Cont_neg):946051	APAGCGAEGGGPGSG
IEDB(Cont_neg):246111	AAMEPWTLGHDVERR
IEDB(Cont_neg):52686	QVEKALEEANSKLAAL
IEDB(Cont_neg):364523	QSRFTASSGVLEEAC
IEDB(Cont_neg):382940	SNFMGDDVRTIASFQ
IEDB(Cont_neg):688830	DAAGVVKEVKVKVGD
IEDB(Cont_neg):345332	NPLLTILHRLTTQLQ
IEDB(Cont_neg):388401	STSDATDTANNEAEK
IEDB(Cont_neg):276655	EEEEEEEEEEEEEGS
IEDB(Cont_neg):171666	KDEPEDDGYFVPPKE
IEDB(Cont_neg):1087489	DSTECSNLLLQYGSFCTQ
IEDB(Cont_neg):324721	KVSDQVEQEKPLKTV
IEDB(Cont_neg):260313	AVFFLLLYGLVARQA
IEDB(Cont_neg):567274	STAEDKLIYLENLLGE
IEDB(Cont_neg):138530	PAYIATQGPLSH
IEDB(Cont_neg):117385	TPVVGAVQGPVPGMPPMTQAPRI
IEDB(Cont_neg):258195	ASPDPTPPGPITEEQ
IEDB(Cont_neg):196904	YCREHLAQIDDELKN
IEDB(Cont_neg):283526	ENNAQNNGLSSNKSD
IEDB(Cont_neg):331610	LMFGLAIYIMFRGSC
IEDB(Cont_neg):304658	GSSGRRRGGGESEPP
IEDB(Cont_neg):312634	IKGQWRYLVYPGVCA
IEDB(Cont_neg):181246	VENLAKAAKEMLANS
IEDB(Cont_neg):307809	HEAELLLEDMRKENE
IEDB(Cont_neg):919244	RQKYEYSMNPVEYEI
IEDB(Cont_neg):269409	DLPAAYSSFRGITPI
IEDB(Cont_neg):399511	TSPLFLFLLACAAAA
IEDB(Cont_neg):334577	LSAEEAQPLLGLLEM
IEDB(Cont_neg):381563	SLASPPAPAAPAVSP
IEDB(Cont_neg):339378	MMTGRVLLVCAVCVL
IEDB(Cont_neg):287806	ETVQKEKLESKTKEE
IEDB(Cont_neg):255621	APPDTECQKTVSLQT
IEDB(Cont_neg):170467	CGKGEDLCANDSYVT
IEDB(Cont_neg):173676	VLLALLLSGAARAAE
IEDB(Cont_neg):171684	KDVNETQKKVSEMEQ
IEDB(Cont_neg):383887	SPLLLLLVVLRLLLL
IEDB(Cont_neg):510317	WDFIMKENPQCILNK
IEDB(Cont_neg):410979	VSDGSGDEDLLLQWR
IEDB(Cont_neg):537827	SKRTADPKNAWQDAH
IEDB(Cont_neg):273197	DVSSGPSGGVGGGKN
IEDB(Cont_neg):345618	NQKESTKDKNGVGTN
IEDB(Cont_neg):412225	VTITLVPLRANYRTE
IEDB(Cont_neg):227038	ANAGQFLSFASLFLP
IEDB(Cont_neg):584	ACNWTRGERCDLEDRDRS
IEDB(Cont_neg):252254	AKATATAETKATAGK
IEDB(Cont_neg):742095	TTPVVHRALFYASAVLRQPF
IEDB(Cont_neg):402401	TYTTANDCLIVDATI
IEDB(Cont_neg):196763	RSGILAVPRGQFEAS
IEDB(Cont_neg):514614	EGLQSWGKEMGLQKG
IEDB(Cont_neg):247634	ADGLQGSKGTTSTLS
IEDB(Cont_neg):259792	ATTGDSDGSTAVFHT
IEDB(Cont_neg):246759	AASYTAKTVPAQKND
IEDB(Cont_neg):537658	RSPLPSHARSQPGLC
IEDB(Cont_neg):416959	YPGRQFVRPFGVPKD
IEDB(Cont_neg):132505	NNRLPTSFNYG
IEDB(Cont_neg):47457	PEVPAYNASEKYPSMTSVNS
IEDB(Cont_neg):395295	TKRIPAEAAATTNNT
IEDB(Cont_neg):280904	EKEKEKEKELDEEHK
IEDB(Cont_neg):315040	ITKRQKCDVVIPNNL
IEDB(Cont_neg):334564	LSAAVLSLSSPLGTP
IEDB(Cont_neg):309585	HRGSRKVSSAVPEGE
IEDB(Cont_neg):249473	AETEEPEIGIVPGVD
IEDB(Cont_neg):266822	DEREADCVVQLRFDD
IEDB(Cont_neg):323339	KSKEEKGNKEKMENI
IEDB(Cont_neg):389347	SVPQPEVAQQGETED
IEDB(Cont_neg):270494	DPTEQTNDNSQSQNE
IEDB(Cont_neg):45267	NNTRPPLGNWFGCTWMNSTG
IEDB(Cont_neg):233851	SNRVVDLMAHMASKE
IEDB(Cont_neg):262480	CGEEIAKDPVGANDA
IEDB(Cont_neg):857163	VRFTQFMEEVKKARA
IEDB(Cont_neg):285946	ESDAATTTTQNNHDA
IEDB(Cont_neg):300895	GLYNSSFRSSFLGET
IEDB(Cont_neg):285314	ERIMADEMIRRSKLE
IEDB(Cont_neg):534971	AGDGTTTATVLARSI
IEDB(Cont_neg):400132	TTASSSSSSTTAAVA
IEDB(Cont_neg):244796	AAAPKNGTAMPGDND
IEDB(Cont_neg):341579	NDAKNKTYETSTVAD
IEDB(Cont_neg):310549	HVVNSRNTLEQARHH
IEDB(Cont_neg):581208	QRMYGCDVGPDGRLL
IEDB(Cont_neg):127974	FIPQNVAPNASVLVFFHNTM
IEDB(Cont_neg):319920	KKGSGGSEDKKGIGG
IEDB(Cont_neg):249693	AFDEINELFVIGDSA
IEDB(Cont_neg):315183	ITSGVLLYAQFYLSV
IEDB(Cont_neg):410552	VRHSEKMPLGTAVPN
IEDB(Cont_neg):286952	ETDDTDGSTAVSHTT
IEDB(Cont_neg):307249	GYYIGLSAETGDLTD
IEDB(Cont_neg):276436	EEDKEDDIVLHDPTQ
IEDB(Cont_neg):853358	IMEWGKCLGLKEG
IEDB(Cont_neg):525561	RYENKDLKARLENAM
IEDB(Cont_neg):158782	FSASARALTDAETKA
IEDB(Cont_neg):97537	NYEEAQTLSKILLKDL
IEDB(Cont_neg):307442	HAQRHDGVAADTLNN
IEDB(Cont_neg):266959	DEVETEETNVSEEET
IEDB(Cont_neg):62399	SVWNRRALHYESQLWSKIPN
IEDB(Cont_neg):345754	NQTPPPVLPSAVTSP
IEDB(Cont_neg):245078	AADNKKNTQLEVAKE
IEDB(Cont_neg):335516	LSTTTFFGTSPRFVN
IEDB(Cont_neg):171281	GQNLKLTGGLFSR
IEDB(Cont_neg):357854	PVHTTGKSKSTAASG
IEDB(Cont_neg):509669	GHNLGISHDTGSCSC
IEDB(Cont_neg):398502	TRETSDQGKHNGEKR
IEDB(Cont_neg):537449	QQLAEERSQLLGSAH
IEDB(Cont_neg):330371	LLHSGGVNLILSTSE
IEDB(Cont_neg):269893	DNGNSTHWNDEYGGV
IEDB(Cont_neg):248702	AEGIPTTQSPATPVQ
IEDB(Cont_neg):339245	MMCFQRGNYCSALHA
IEDB(Cont_neg):919016	LTTSDNTNWIHVPDY
IEDB(Cont_neg):339303	MMMTCRLLCALLVLT
IEDB(Cont_neg):172142	LKKALAAAGYDVEKN
IEDB(Cont_neg):99093	AGKSQSENFEYVAFK
IEDB(Cont_neg):244527	AAADPEVARSAFCQG
IEDB(Cont_neg):400848	TTQTSSTTPTDVGES
IEDB(Cont_neg):227824	QQQKQKQEEEPLEVQR
IEDB(Cont_neg):356225	PSLISKPKEDEKSKH
IEDB(Cont_neg):320898	KLSSMPEGERPPPPP
IEDB(Cont_neg):276371	EEDDTKEVEGTRKEE
IEDB(Cont_neg):284973	EQVKVVDGGARGGGN
IEDB(Cont_neg):259308	ATKVKNGFKFTGPGS
IEDB(Cont_neg):283502	ENLTYRVPVEDDDGN
IEDB(Cont_neg):248923	AEKTSSSISKNDSDD
IEDB(Cont_neg):306303	GVGLTNGDTAMEMRI
IEDB(Cont_neg):339819	MQTVDKRADAVHNAD
IEDB(Cont_neg):310487	HVQRMEACGCFLEES
IEDB(Cont_neg):952210	KLTLKGMSYVMCTGSFKL
IEDB(Cont_neg):755663	ITAKSHKSAVEYNIF
IEDB(Cont_neg):538832	FELIKTEAKQPATLRKYC
IEDB(Cont_neg):324473	KVEPKDQTLSVGEEG
IEDB(Cont_neg):233425	APGTNASVEAGHATL
IEDB(Cont_neg):378736	SGAPRVLKEGEGEEK
IEDB(Cont_neg):853049	HILVSHEKHSEKK
IEDB(Cont_neg):323874	KTEGLLDEAAKHTAI
IEDB(Cont_neg):290660	FIVEVNHPGWCGTVP
IEDB(Cont_neg):337473	LYKNGVYDLLKWSEA
IEDB(Cont_neg):332548	LPLNQATASVAEMIE
IEDB(Cont_neg):416168	YGRRRVYESTDKGNT
IEDB(Cont_neg):297779	GGIDGTKGLNVPPFA
IEDB(Cont_neg):277594	EELAENVVSGDILAQ
IEDB(Cont_neg):402308	TYDVTLNRQEGSAFS
IEDB(Cont_neg):292249	FSMQRSGCGDENYAA
IEDB(Cont_neg):336194	LTTSEGNPQSEDDFK
IEDB(Cont_neg):262374	CGAGGCFANEAEASA
IEDB(Cont_neg):308755	HKTASFFDFNKQMTL
IEDB(Cont_neg):314044	IQQVSLVQFPHYNED
IEDB(Cont_neg):321360	KNGTVNESAVGECKR
IEDB(Cont_neg):389648	SVYAGDRDNNAVGGC
IEDB(Cont_neg):270512	DPTVKESAAWALGYV
IEDB(Cont_neg):246891	AATLPGGGATDYAIH
IEDB(Cont_neg):278032	EERALLEDHSDQPQG
IEDB(Cont_neg):321266	KNEEKETDGAEPPAK
IEDB(Cont_neg):299692	GKETDVILPGPGQYS
IEDB(Cont_neg):277695	EELQSQLKESRHGEE
IEDB(Cont_neg):285035	ERAQLARYLGYSSTL
IEDB(Cont_neg):247947	ADSQEQRSLPSGAEG
IEDB(Cont_neg):172274	LRVYKPSAGNNSLYR
IEDB(Cont_neg):338819	MKDLFTSSTKEAKSL
IEDB(Cont_neg):138370	EMECGSRGNRYF
IEDB(Cont_neg):316820	KDALTLAQEGREVVQ
IEDB(Cont_neg):919095	NPVEYEIVKNLFNVG
IEDB(Cont_neg):302310	GPSTVMSTASTPPLP
IEDB(Cont_neg):357579	PTTSPLLLLLLVVAS
IEDB(Cont_neg):381748	SLFIHLNDAKNKTYE
IEDB(Cont_neg):299222	GIKVFQGEREMAADN
IEDB(Cont_neg):305661	GTQSSSSSSSTTRIL
IEDB(Cont_neg):255151	APASDGNKPGDSSNL
IEDB(Cont_neg):332552	LPLPPLEEKPDALVL
IEDB(Cont_neg):305578	GTPKLNSTDIQQEVQ
IEDB(Cont_neg):270069	DNSTTEHGDMHTPKK
IEDB(Cont_neg):851557	DFFTKHFTDIK
IEDB(Cont_neg):333315	LQLTSQPERGITPAP
IEDB(Cont_neg):284289	EPSILEWEAGKIIMI
IEDB(Cont_neg):688912	FDRGYLAPYFI
IEDB(Cont_neg):381678	SLEGTTLLSKTRVFQ
IEDB(Cont_neg):918365	AEATLPVQGENYSGS
IEDB(Cont_neg):270396	DPPRERTTQNSWKKD
IEDB(Cont_neg):297986	GGMGGNGAVPMGGME
IEDB(Cont_neg):255620	APPDGRGSEGGARQA
IEDB(Cont_neg):364276	QSGAGNNWAQGHYTE
IEDB(Cont_neg):511120	AINRAVSANAKLLEQ
IEDB(Cont_neg):351917	PKGGAAGMGSKPGAP
IEDB(Cont_neg):357216	PTKTAAPTELNDNIH
IEDB(Cont_neg):233076	VLATLAIIIFGKSAA
IEDB(Cont_neg):780159	SVGKVIGIHIGGNGRQGFCA
IEDB(Cont_neg):230572	KSDLENSIKDVIINQKITD
IEDB(Cont_neg):402017	TVSPTGVAVRLHGAP
IEDB(Cont_neg):246609	AASGDAHKATASTAA
IEDB(Cont_neg):347800	NWVRYHYNLGEACVY
IEDB(Cont_neg):372014	RRDVAGENFTDDSTR
IEDB(Cont_neg):248194	AEAERDDARQKLRGA
IEDB(Cont_neg):313259	IMNGGGQRHSLSMSV
IEDB(Cont_neg):257402	ASAGGSDGSTAVSHI
IEDB(Cont_neg):854951	NSDQKGPVIVWTSLE
IEDB(Cont_neg):248709	AEGKQNENKDANPKE
IEDB(Cont_neg):944594	PVPPGCVDAEYSRTR
IEDB(Cont_neg):301252	GNESEAKDGTTKKTP
IEDB(Cont_neg):9774	DPTATDAKQHHRHGYEKPEE
IEDB(Cont_neg):245010	AADEDGRAPETASVP
IEDB(Cont_neg):272004	DSVNALRVGKMLQEL
IEDB(Cont_neg):345923	NRLSVMAHARNATVF
IEDB(Cont_neg):334480	LRVDYIIYEPSQWLQ
IEDB(Cont_neg):254233	AMFSLLGAPFGVPGI
IEDB(Cont_neg):285856	ESACHYMRRPLNRDV
IEDB(Cont_neg):514724	EIPNFKAYIFDTKND
IEDB(Cont_neg):294451	GCAEEVSRRTGGANA
IEDB(Cont_neg):267865	DGQARNKEVSPPEIK
IEDB(Cont_neg):334385	LRSLVGEFVRSRLRS
IEDB(Cont_neg):527767	TPAIPAELKVQSSAS
IEDB(Cont_neg):354364	PPPPRQRQQLSSYAA
IEDB(Cont_neg):944118	AEGAGPDARPRVYSI
IEDB(Cont_neg):288293	EVMPDAVATHHRLIR
IEDB(Cont_neg):28047	IPRPRPRPQHPEREP
IEDB(Cont_neg):76213	YTVTSTDDNPVNP
IEDB(Cont_neg):918570	EHLQKEFDNFVHGFY
IEDB(Cont_neg):276376	EEDEDEDSNPNEEEE
IEDB(Cont_neg):387637	STASPTDGPRMTAEQ
IEDB(Cont_neg):918384	AKDEIHVPPFHSKYN
IEDB(Cont_neg):310161	HTPTPDDSDSSTAAP
IEDB(Cont_neg):345259	NPGSQVAMDEEDPYE
IEDB(Cont_neg):313853	IPTLSGEGSLYACSK
IEDB(Cont_neg):364373	QSIPHEQSPNQALPP
IEDB(Cont_neg):412432	VTQEASRAPRTKLDL
IEDB(Cont_neg):353833	PPEIPAGATSGTEHT
IEDB(Cont_neg):340556	MVKCLVLDEADRLFE
IEDB(Cont_neg):64637	TKPNDVYSFSLA
IEDB(Cont_neg):192594	QPQQPAQLEAIRSL
IEDB(Cont_neg):289829	FFFFQCVFFEIFWIF
IEDB(Cont_neg):409250	VPAVTLLPDGEAVVA
IEDB(Cont_neg):489502	DKAMLPNTGETQTETPAVEK
IEDB(Cont_neg):286098	ESEVKEQDDPEPGES
IEDB(Cont_neg):489848	WHHPSQRLLFNVSQG
IEDB(Cont_neg):271713	DSQDSDSGVDTGSVG
IEDB(Cont_neg):336302	LVARLQLSVLSLDGV
IEDB(Cont_neg):187947	RPSHGKREQDEDEDED
IEDB(Cont_neg):855296	PRSHRFKRQYSCGQC
IEDB(Cont_neg):272805	DVEEEEREEETVETA
IEDB(Cont_neg):266814	DEQREATYTAVINLF
IEDB(Cont_neg):137317	VSACVNFTDYVA
IEDB(Cont_neg):251695	AIDNTINHRVKDAWS
IEDB(Cont_neg):103154	ETVGVVEAHGTGTPI
IEDB(Cont_neg):313256	IMMTSCDDGSRRVYG
IEDB(Cont_neg):919204	QLLGGIGAGNPLLQG
IEDB(Cont_neg):19359	GELSKQTGQQVSIAPNAGLD
IEDB(Cont_neg):298814	GGYRRGGGSGYRGSR
IEDB(Cont_neg):284859	EQRLVSLEEEVKVLR
IEDB(Cont_neg):355732	PRTPPVQRRLDFSGK
IEDB(Cont_neg):131105	TGGIGNKLCALLYGD
IEDB(Cont_neg):249487	AETEQQDQDKDASNM
IEDB(Cont_neg):271829	DSSLHATSTFQGRRS
IEDB(Cont_neg):269243	DLFQTVRCFSSYTNP
IEDB(Cont_neg):283998	EPHTIPMKVTGKCGS
IEDB(Cont_neg):299193	GIIFDTYDNDGLRDN
IEDB(Cont_neg):281134	EKINGELIEIKSDDE
IEDB(Cont_neg):273145	DVSASGTEGGLGGTR
IEDB(Cont_neg):851459	CTPHNMRHGEAMVLA
IEDB(Cont_neg):171896	KQEKKRLKISKKPKD
IEDB(Cont_neg):258425	ASSGDSSRSKESSEK
IEDB(Cont_neg):352479	PLGNSVSADTAAANS
IEDB(Cont_neg):276992	EEEPQKSDRAKITKR
IEDB(Cont_neg):249681	AFAVLLLLLVVWMMC
IEDB(Cont_neg):528156	TSNLISDVDESTQRA
IEDB(Cont_neg):285106	ERDTVCIPFTVQTVY
IEDB(Cont_neg):335599	LSYTHDKKWRIIFNG
IEDB(Cont_neg):754706	DGVREELEVLVQDKG
IEDB(Cont_neg):756603	PVQGSKYAADRNHYR
IEDB(Cont_neg):287258	ETKELENPVPHGADS
IEDB(Cont_neg):288847	EYNAPEHPSEDILAE
IEDB(Cont_neg):91266	ESIDHVTIDKQSE
IEDB(Cont_neg):108763	AKMPNASFSTLKIQPS
IEDB(Cont_neg):850859	NSATETSFSFQR
IEDB(Cont_neg):853419	IQRRGGNVADLL
IEDB(Cont_neg):280610	EKAAAHYGVTPVDGV
IEDB(Cont_neg):421453	NSKPNTLLLPHHADA
IEDB(Cont_neg):364764	QTEESSEDLNKQPQG
IEDB(Cont_neg):276902	EEEKARRNEDVKLVE
IEDB(Cont_neg):128418	DITEETLHSRFLEGV
IEDB(Cont_neg):324639	KVMLYTQKVRHSLEV
IEDB(Cont_neg):182046	AGWQWSDGTPLNYLN
IEDB(Cont_neg):288389	EVQHVQSKNEEKETD
IEDB(Cont_neg):301179	GNDDVVSHNSGERTE
IEDB(Cont_neg):65346	TNIRTTLLTTNT
IEDB(Cont_neg):251531	AHQKSPAYLFRSDGT
IEDB(Cont_neg):262674	CGVKTAPDTPIRVDV
IEDB(Cont_neg):355392	PRARLDAESSTSHAG
IEDB(Cont_neg):244395	AAAAAVATLSSGCKR
IEDB(Cont_neg):324504	KVGDSDGSTAASRTT
IEDB(Cont_neg):273341	DWAFKAMFKAREEVD
IEDB(Cont_neg):307015	GWETPPTAGSAATTG
IEDB(Cont_neg):528110	TSDGFQFNGQGIVGV
IEDB(Cont_neg):330236	LLFLLVCITLGLHWW
IEDB(Cont_neg):489844	VVPEPNALAETKKKAEEAKA
IEDB(Cont_neg):251951	AIRDEHDDDDGWLHP
IEDB(Cont_neg):256311	AQKNEDKVDNGDQRP
IEDB(Cont_neg):296959	GGAGSAQALTLRAAQ
IEDB(Cont_neg):253794	ALQEALDIERVVLVH
IEDB(Cont_neg):266975	DEVPGPGTYDVPMML
IEDB(Cont_neg):386932	SSRTKPRDEQPKPSD
IEDB(Cont_neg):250533	AGGRADRGAKRMPLR
IEDB(Cont_neg):298117	GGPENAKASLGAQTG
IEDB(Cont_neg):269434	DLPTADTVAQGITEM
IEDB(Cont_neg):332274	LPEGDANRNTKMMMQ
IEDB(Cont_neg):291843	FRDVMRREGFVGFYR
IEDB(Cont_neg):695828	PRPPLGPPLSSSIGL
IEDB(Cont_neg):287169	ETGQPIVPAGSISPS
IEDB(Cont_neg):737914	VGQTLPLPLSAGTET
IEDB(Cont_neg):144066	RQSSGSSSSGFGASRGSSSR
IEDB(Cont_neg):280757	EKDDTSTTKRISAGG
IEDB(Cont_neg):292230	FSLTSGVLMVAVIVT
IEDB(Cont_neg):171236	GKVQFQGKKTKFASD
IEDB(Cont_neg):535497	EDIQERRQQVLDRYH
IEDB(Cont_neg):512111	ASVAVALTVLGAGFA
IEDB(Cont_neg):279153	EGGGNGLRHTSNSGN
IEDB(Cont_neg):314089	IQTQQDAQALKGNAT
IEDB(Cont_neg):1335170	RVSSSSTKAAYTTST
IEDB(Cont_neg):255290	APESNATGKEEEKRN
IEDB(Cont_neg):117850	FDRLNTGILNKHLQDLMEGL
IEDB(Cont_neg):353912	PPGGNPSASGQGTAL
IEDB(Cont_neg):392388	TEEEISNKNTARVDE
IEDB(Cont_neg):288332	EVPESLLSIKREVYK
IEDB(Cont_neg):326836	LEDMKKVLAAWKEKD
IEDB(Cont_neg):324888	KWSLEMADTNFEGWR
IEDB(Cont_neg):387141	SSSSGSSDTEGVKRP
IEDB(Cont_neg):247618	ADGGECSEPTPVPPA
IEDB(Cont_neg):304552	GSRERPLPSRLIPPV
IEDB(Cont_neg):694884	HRKKKAARTEQPRAT
IEDB(Cont_neg):284351	EPTPKASELPEKPAN
IEDB(Cont_neg):365680	QYWPPDHLLLWQHMH
IEDB(Cont_neg):149922	RVVNTDDYVTRTSIF
IEDB(Cont_neg):279572	EGQAETTSPSSPADD
IEDB(Cont_neg):128474	DVIAQGIGKLASVPA
IEDB(Cont_neg):292190	FSKMLKETKVIGKQF
IEDB(Cont_neg):333330	LQMTGRELNGVAIEV
IEDB(Cont_neg):227486	QGMHMVAGHDANDAV
IEDB(Cont_neg):246712	AASRKKHETNITFSN
IEDB(Cont_neg):354675	PPTKNEKPEGDSKAK
IEDB(Cont_neg):196426	ENNVKVQIVKNTLAN
IEDB(Cont_neg):857444	YGIGNRDVERIWRLV
IEDB(Cont_neg):398194	TQQQITGGSQREDKG
IEDB(Cont_neg):284155	EPPAVKLKENVPAEL
IEDB(Cont_neg):245631	AAGSASVGRISGGAF
IEDB(Cont_neg):259910	ATVEVAQMRYLDDAV
IEDB(Cont_neg):255138	APAPPSKDATQGQHS
IEDB(Cont_neg):409230	VPAPTPAAPQPTEQA
IEDB(Cont_neg):263807	CVCATAAATGVRVRP
IEDB(Cont_neg):321457	KNLRKAALEGNLGGG
IEDB(Cont_neg):103736	WQGDTGITYQGWQTQ
IEDB(Cont_neg):530192	YHCSLWLNQSLEDEQ
IEDB(Cont_neg):756506	PKIVADKDYSVTANS
IEDB(Cont_neg):383434	SPASNNPDQAAESET
IEDB(Cont_neg):328130	LGDSVYVLLGNYSRT
IEDB(Cont_neg):50576	QEEMQPRGEQMRRM
IEDB(Cont_neg):245377	AAEQTVLSLEKAKEA
IEDB(Cont_neg):269689	DMPALSECGQKNHIH
IEDB(Cont_neg):340465	MTTIGTYNEEGVNVD
IEDB(Cont_neg):245766	AAKAAAAAKAAAEAA
IEDB(Cont_neg):80259	AHLGGSSATPVQ
IEDB(Cont_neg):256625	AQTGNSTNEQSVVVI
IEDB(Cont_neg):271568	DSLEAGLEAALWWRN
IEDB(Cont_neg):150023	VPDSDFMDIIRLHRP
IEDB(Cont_neg):696724	TSTSPVVTPIPGTGY
IEDB(Cont_neg):1068228	SEFILVQADTPSSPS
IEDB(Cont_neg):170583	DKYGINDNGTTEPRV
IEDB(Cont_neg):312772	IKTPSSTTPPSVKVL
IEDB(Cont_neg):106143	TPEFLAQAFQVDDRQ
IEDB(Cont_neg):337554	LYRSPGAQNDPMWEQ
IEDB(Cont_neg):337134	LWCGAGGGYGLPAGY
IEDB(Cont_neg):283884	EPDAYVQDQRLFRII
IEDB(Cont_neg):244983	AADAAGTREEKQNEN
IEDB(Cont_neg):344723	NNAAGRGPAQGAAAS
IEDB(Cont_neg):247061	AAVLLDLDMDHTMSV
IEDB(Cont_neg):381680	SLEHVSSTRHPLPLQ
IEDB(Cont_neg):320336	KKTKTPHNTVEGSNT
IEDB(Cont_neg):367041	RECPSVLRLFRMAGA
IEDB(Cont_neg):855693	RDTVIHFSANRGC
IEDB(Cont_neg):330122	LLDVTPLSLGIETLG
IEDB(Cont_neg):266781	DEPNALHLWITDNSR
IEDB(Cont_neg):286478	ESQAAGLSVTELPGA
IEDB(Cont_neg):323696	KSVKWASKLHEVARI
IEDB(Cont_neg):741220	APSLEEVMVNVSAPPGGQLV
IEDB(Cont_neg):233045	TLGDDFKAWLETAVA
IEDB(Cont_neg):254694	ANKKYHVALQMDCDD
IEDB(Cont_neg):371440	RQAESDHAINHLAIS
IEDB(Cont_neg):393154	TFCIAGYLRRQAESD
IEDB(Cont_neg):302022	GPHARFLVQYNVPFL
IEDB(Cont_neg):946477	KNKTPFLKKESREKC
IEDB(Cont_neg):321317	KNFGIGHDVPYARDL
IEDB(Cont_neg):852611	GARMIQQTTQKRL
IEDB(Cont_neg):250565	AGGSHAGSVPGAGSS
IEDB(Cont_neg):306114	GVDATNHENNAVGVC
IEDB(Cont_neg):255175	APAVIRENPVEQKEM
IEDB(Cont_neg):568762	VVLVGARGTVYGFCLLSND
IEDB(Cont_neg):179243	MAYSWDNRVKYVVRY
IEDB(Cont_neg):265647	DDETGVPYGCPYHCG
IEDB(Cont_neg):247903	ADRPGQVGHLWNTEP
IEDB(Cont_neg):32588	KNPHLAYNPFRMPTTSTASQ
IEDB(Cont_neg):358960	QDAPEGTRGRKGIME
IEDB(Cont_neg):332282	LPEGSLEEEVEEETV
IEDB(Cont_neg):342069	NEALNMDGMEFENGA
IEDB(Cont_neg):255009	ANYEPKKEESLFIHL
IEDB(Cont_neg):334178	LRNNMFEMAHQLVGV
IEDB(Cont_neg):255075	APAEGIPTAQSPATP
IEDB(Cont_neg):331123	LLRSVWGKEEYDKAN
IEDB(Cont_neg):742407	RVFDSGANEFLIEGI
IEDB(Cont_neg):952949	SSLDVVAHFQHLAAIEAE
IEDB(Cont_neg):142190	ITGRLTALNAFVSQTLTRQA
IEDB(Cont_neg):259893	ATVAELENQVKAHEE
IEDB(Cont_neg):313633	IPGVTKSIVDQIVLA
IEDB(Cont_neg):259594	ATQVGAADASPGSGP
IEDB(Cont_neg):857458	YHHIPVMINMWYL
IEDB(Cont_neg):330491	LLLFLVACAAAAAVV
IEDB(Cont_neg):931843	TPVYKLDISEATQVG
IEDB(Cont_neg):16811	FLPLLPIFFCLWVYI
IEDB(Cont_neg):357032	PTEGSQSTSDANDTA
IEDB(Cont_neg):161249	KKKMMKHLGEVRRFF
IEDB(Cont_neg):303223	GRLIDLLEMRATNLL
IEDB(Cont_neg):919029	MEFFGQEEIKFEGSV
IEDB(Cont_neg):137204	ILFLLAGAQHLL
IEDB(Cont_neg):292006	FRTTVSALKKLQPLG
IEDB(Cont_neg):301851	GPCRQQSGSHEPTPV
IEDB(Cont_neg):287064	ETEKYQGRWRQNRAP
IEDB(Cont_neg):266661	DELMAGVSGIGYYTA
IEDB(Cont_neg):378675	SGAATTGAASQSGNP
IEDB(Cont_neg):334034	LRITSACRGGYMMYH
IEDB(Cont_neg):232736	AVATLLGMALSAALG
IEDB(Cont_neg):269806	DNDGRTAVSHSASPL
IEDB(Cont_neg):287799	ETVNTNVVPTLSERA
IEDB(Cont_neg):372731	RRVVQQMVAETQRQM
IEDB(Cont_neg):292411	FTADEPRFSTDDSIV
IEDB(Cont_neg):265603	DDEGKMALIRESYFF
IEDB(Cont_neg):353840	PPEKLSALKARAVKK
IEDB(Cont_neg):297610	GGGNSSGSAPVHPPS
IEDB(Cont_neg):271985	DSVEAQDQQPKKKRG
IEDB(Cont_neg):514941	ELVLVDNVFTYTVKY
IEDB(Cont_neg):254930	ANTEDSDGSTAVSHT
IEDB(Cont_neg):272978	DVKPDNILFKAQAVK
IEDB(Cont_neg):755247	GGPGGLTSAAPAGGD
IEDB(Cont_neg):258028	ASLFNQRRYMVDNLV
IEDB(Cont_neg):315674	IYAEGDLEGPPAALS
IEDB(Cont_neg):170209	ADVFIVFTDNETFAG
IEDB(Cont_neg):17847	FSSPFIIATSNWSNPSPKTV
IEDB(Cont_neg):357377	PTPQGPPSDSAVSNT
IEDB(Cont_neg):277794	EENDDEADGNAGSGT
IEDB(Cont_neg):289906	FFLLLYGLVARQALR
IEDB(Cont_neg):279766	EGSSKERSEGGSFMS
IEDB(Cont_neg):248042	ADVLLKQGNITTTDA
IEDB(Cont_neg):248218	AEAGLASEHKEEVPE
IEDB(Cont_neg):345334	NPLNTVGKAAGLAAG
IEDB(Cont_neg):251788	AIIEEKEVMLITAPV
IEDB(Cont_neg):290338	FGTCWPDLEKEYQKD
IEDB(Cont_neg):233022	SGYLLWSGVAGVVTG
IEDB(Cont_neg):387155	SSSSNPNGNDLSKTL
IEDB(Cont_neg):310004	HSVFLRRELMELERN
IEDB(Cont_neg):365574	QWVWESAGDGQYYIY
IEDB(Cont_neg):285924	ESAVEECKREAKKAL
IEDB(Cont_neg):278289	EETIADVMGVRMQSL
IEDB(Cont_neg):258515	ASSTLLTTLQSGVAA
IEDB(Cont_neg):315472	IVLPEYHVHEVRYID
IEDB(Cont_neg):423356	IKIISKIENHEGVRR
IEDB(Cont_neg):911826	PRLFNYYWHIQLDNL
IEDB(Cont_neg):280959	EKEQLKKFVRLQSKF
IEDB(Cont_neg):355085	PQNKLQKVIKKTEKH
IEDB(Cont_neg):347733	NVVKLYDVFMDKSTV
IEDB(Cont_neg):10400	DTLLELLIEDFDIYVDSFPQ
IEDB(Cont_neg):754404	ADPEVQQIMSDPAMR
IEDB(Cont_neg):944321	GCDAALVRARYGLRF
IEDB(Cont_neg):254248	AMGTCKSAAAELKGK
IEDB(Cont_neg):323029	KRSRNRSMSGPPFVL
IEDB(Cont_neg):244833	AAAQKTLEAAEKAAA
IEDB(Cont_neg):323243	KSFIAFMQFKTMKVL
IEDB(Cont_neg):288337	EVPGPGTYDVTKTTT
IEDB(Cont_neg):357263	PTLSEEAPQTPKTIT
IEDB(Cont_neg):267991	DGSGLTVAQRSLLHT
IEDB(Cont_neg):356838	PSVVSLAAPSPSSER
IEDB(Cont_neg):336719	LVLQRIQHGSTAAAS
IEDB(Cont_neg):270139	DPAAAAPGGGGGGPA
IEDB(Cont_neg):931892	TSLEKFAVKSCLSQL
IEDB(Cont_neg):113482	GQWLQPGQGQQGYY
IEDB(Cont_neg):45520	NPYTNAVGFMPNLLA
IEDB(Cont_neg):227140	ENRFVTLDGQQFYWP
IEDB(Cont_neg):260214	AVEECKREAKKALCD
IEDB(Cont_neg):299564	GKDEAQNGNVANNPS
IEDB(Cont_neg):342913	NGAGGTTNSATDPQK
IEDB(Cont_neg):336838	LVQRGAATVSGSHAA
IEDB(Cont_neg):245451	AAFKNTHMNNINKPG
IEDB(Cont_neg):306256	GVGAGIASIALIPLL
IEDB(Cont_neg):247310	ACVKYGTVGGKTNYV
IEDB(Cont_neg):260959	AVSLFLSFLFLFCCF
IEDB(Cont_neg):281824	EKVDENVMQPEKQRR
IEDB(Cont_neg):294744	GDCMTSGVLGTNCSR
IEDB(Cont_neg):278877	EGDANRNTKMMMQYA
IEDB(Cont_neg):284571	EQIALMKPKSEREGE
IEDB(Cont_neg):918469	DEVLKTTDAKDEIHV
IEDB(Cont_neg):352493	PLGTEEEEEEEVETV
IEDB(Cont_neg):268591	DISPAAAFEKNRKPR
IEDB(Cont_neg):227494	QQDQDHTQEARNQDS
IEDB(Cont_neg):255117	APAKQTPKKAASAPA
IEDB(Cont_neg):383439	SPASSGAAQDVFRCP
IEDB(Cont_neg):1064227	KDAFYVRNFTLRGAP
IEDB(Cont_neg):265539	DDDNALTNDADEGNA
IEDB(Cont_neg):170202	ADKKPARGQKPEQRS
IEDB(Cont_neg):276422	EEDGTEEEETKKEEA
IEDB(Cont_neg):856995	VIYKSCSSKLKVLAT
IEDB(Cont_neg):261124	AVVAIRTSPDVACLS
IEDB(Cont_neg):381667	SLEEISSTLVVVHGA
IEDB(Cont_neg):309246	HPDFGLISWAEFVHH
IEDB(Cont_neg):297827	GGKAPPPPPPPPPPA
IEDB(Cont_neg):91192	DKFTETTFGSGKK
IEDB(Cont_neg):256048	APVNETLKSIVARNE
IEDB(Cont_neg):291871	FRGKNNREQLKSIFS
IEDB(Cont_neg):285849	ESAATKAKAAAEEAK
IEDB(Cont_neg):171926	KSDIHDTVNMNIDTQ
IEDB(Cont_neg):300029	GKQPVSNTIELSVKG
IEDB(Cont_neg):694802	GVPVSPAVNQYHFSQ
IEDB(Cont_neg):331141	LLRYTSTKSNGTLVS
IEDB(Cont_neg):331244	LLTAVLYRSVRKMIA
IEDB(Cont_neg):388799	SVAVNFATDRNTRFY
IEDB(Cont_neg):918863	KHMNMLKQRGWENME
IEDB(Cont_neg):225739	GKKFKCKVNNQALPA
IEDB(Cont_neg):249987	AFVDVGLHDNVLVRG
IEDB(Cont_neg):40025	LTLQTPTGQIHWGNL
IEDB(Cont_neg):855860	RPFFIRINLPYSVKR
IEDB(Cont_neg):138048	TEDSFSARKVSS
IEDB(Cont_neg):308120	HFELHVRSSVETSGA
IEDB(Cont_neg):297617	GGGPGGGGELADRSS
IEDB(Cont_neg):332084	LNTGSLHAAANGGTG
IEDB(Cont_neg):263074	CMHESMKEICDAYYS
IEDB(Cont_neg):757148	SVTANSKIVVVTAGV
IEDB(Cont_neg):268478	DIKQMMRRENEEYHR
IEDB(Cont_neg):280424	EINAMPKSDSSPALE
IEDB(Cont_neg):332277	LPEGIAGGNPPSPPE
IEDB(Cont_neg):250719	AGKKSVEEAVLCSGF
IEDB(Cont_neg):331288	LLTQMNNAESDGVFP
IEDB(Cont_neg):413353	VVSSSRIGDEGSTVG
IEDB(Cont_neg):68878	VHPQDGDALTLR
IEDB(Cont_neg):345687	NQQPTPLQPVQQEQP
IEDB(Cont_neg):536711	LGPGLFRGLAALQYL
IEDB(Cont_neg):332031	LNRNIGELMGELDSR
IEDB(Cont_neg):264056	CVLWCVAGGAVASNL
IEDB(Cont_neg):521139	LGFSTSNVGSLNEHF
IEDB(Cont_neg):262584	CGNEKNNWSSECDEA
IEDB(Cont_neg):308525	HHTRSYAQLENVLKR
IEDB(Cont_neg):280254	EICEVYYNMASTDSD
IEDB(Cont_neg):189257	PIAIEDVRGDAHAGYI
IEDB(Cont_neg):244493	AAAASEAAKAAATQA
IEDB(Cont_neg):853567	KALKVVDRDGSG
IEDB(Cont_neg):333322	LQMDVQMSPYKEQFK
IEDB(Cont_neg):855256	PPQTLFVMEGQPSI
IEDB(Cont_neg):172488	NHKERIANFKIEPPG
IEDB(Cont_neg):287279	ETKNEEKAEDEEEET
IEDB(Cont_neg):115443	QKVAGTWYSLAMAASDISLL
IEDB(Cont_neg):373195	RSQLRRECAEEVSRR
IEDB(Cont_neg):277118	EEFPTLDPMYRGAVS
IEDB(Cont_neg):374587	RVWGNSRNRKGYGVQ
IEDB(Cont_neg):313998	IQLLTSNTTDLYKRW
IEDB(Cont_neg):335780	LTFSFNDGSVLPLRD
IEDB(Cont_neg):280195	EHTDLLSPSKSSGEQ
IEDB(Cont_neg):362663	QPPNGNETETPTPAT
IEDB(Cont_neg):372725	RRVTRDASVENRSRP
IEDB(Cont_neg):337146	LWCGAGGRCDGDADF
IEDB(Cont_neg):247081	AAVPYWIIKNSWTTQ
IEDB(Cont_neg):250344	AGEYWVSWWITQLRR
IEDB(Cont_neg):382960	SNGGDDGVSLKANCG
IEDB(Cont_neg):520053	KLSRFSSWGLTADGN
IEDB(Cont_neg):265650	DDEVMRYSMATRSHS
IEDB(Cont_neg):283393	ENKDANPKEAPIEAT
IEDB(Cont_neg):287978	EVEEEEEGGEKDDSE
IEDB(Cont_neg):331893	LNGRQEEHEENGPAS
IEDB(Cont_neg):251215	AGTIAGLNVIRVVNE
IEDB(Cont_neg):269302	DLILHWRTRLRRKCA
IEDB(Cont_neg):754479	AKQQAPPVRNLHQSG
IEDB(Cont_neg):320430	KKYRNAYRLYNTVMQ
IEDB(Cont_neg):381573	SLAYVNGVVVATVEA
IEDB(Cont_neg):257984	ASKNETKSNPLERPS
IEDB(Cont_neg):331960	LNLTDCAPVDGECVH
IEDB(Cont_neg):276957	EEELKRINEEAAQGA
IEDB(Cont_neg):320588	KLGRQRVLIFVKTKR
IEDB(Cont_neg):245304	AAEKAAAKATAASEA
IEDB(Cont_neg):300442	GLHRVANLSLVVNGE
IEDB(Cont_neg):132133	AAHCLRDIPQRLVNV
IEDB(Cont_neg):227012	AEFQASLAEGDSPQC
IEDB(Cont_neg):334336	LRRRWALTVSPTGVA
IEDB(Cont_neg):368213	RGEKEEVHKEQIDGG
IEDB(Cont_neg):340349	MTFFLLLFFFSLCVC
IEDB(Cont_neg):280567	EITPSQYASPLEIVR
IEDB(Cont_neg):299736	GKGGKETVKEHQSQG
IEDB(Cont_neg):252291	AKDKATGKTQNITIT
IEDB(Cont_neg):269025	DKSTKNDNATTGVAE
IEDB(Cont_neg):252070	AIVQLAAPVDVERQE
IEDB(Cont_neg):254581	ANEGERYLEVLGPKG
IEDB(Cont_neg):535306	DGDLAGRYYALKSMT
IEDB(Cont_neg):192209	APFSSVVAGIGGQ
IEDB(Cont_neg):257086	ARPLVVASSSLYGVV
IEDB(Cont_neg):228182	GENFTETDIKIME
IEDB(Cont_neg):320200	KKPVHTTGKSKSTAA
IEDB(Cont_neg):278946	EGEAPLINADGTSNG
IEDB(Cont_neg):372513	RRRNGNFLVATREGW
IEDB(Cont_neg):742425	SRRGGVKVEELQDEI
IEDB(Cont_neg):130202	VETDYTFPLAEKVKA
IEDB(Cont_neg):886603	KENAQDRAEQL
IEDB(Cont_neg):321990	KPPETKGNNSHNTDI
IEDB(Cont_neg):355593	PRPGGFAGGGMPRQG
IEDB(Cont_neg):580755	CYFFNGTERVRFLDR
IEDB(Cont_neg):854820	NIKLVHFKICKILL
IEDB(Cont_neg):340596	MVPAALHIMAQPPVR
IEDB(Cont_neg):257004	ARLIPVAEEFCPISA
IEDB(Cont_neg):522188	LTLIACQSRGNGTYP
IEDB(Cont_neg):270663	DQNNDHLSSSSGSTP
IEDB(Cont_neg):251353	AGVSGSDVEPPPAPT
IEDB(Cont_neg):280304	EIESVPLLSDPVEAL
IEDB(Cont_neg):313571	IPDVRRLRKLREFHA
IEDB(Cont_neg):694304	ENVSQGQQQTLECGG
IEDB(Cont_neg):307562	HCAQTAVLVGHQWRS
IEDB(Cont_neg):266700	DEMIREADVDGDGQI
IEDB(Cont_neg):385427	SRNRSMSGPPFVLPN
IEDB(Cont_neg):919015	LTNSDGKLKKEIELV
IEDB(Cont_neg):351795	PKASELPEKPANSLQ
IEDB(Cont_neg):489536	FDPAQITSRTARGVAVPHGQ
IEDB(Cont_neg):285070	ERDDAVAEIAQLQKE
IEDB(Cont_neg):268829	DKHTLKVMEQEKAVW
IEDB(Cont_neg):272810	DVEGLTANDDDGDDG
IEDB(Cont_neg):361990	QMAENISRAETIPDG
IEDB(Cont_neg):320306	KKSVEEAVLCSGFGV
IEDB(Cont_neg):74154	YHVTNDCSNSSIVYETADMI
IEDB(Cont_neg):374691	RWRRQRIAAAAAADG
IEDB(Cont_neg):334199	LRPFHLVPASDVHHN
IEDB(Cont_neg):386358	SSGSTSSLPREKPSS
IEDB(Cont_neg):921446	REVLGNLKQNKPTEGTSKEN
IEDB(Cont_neg):357466	PTSGDYDDTSLLTTN
IEDB(Cont_neg):36793	LKAFLDSEYGRVWQVIILTG
IEDB(Cont_neg):36730	LITNTIAGVAGLITG
IEDB(Cont_neg):767599	IIERGCGCPKVKPGV
IEDB(Cont_neg):117352	QEGETAICSEMTADRDPVYDESTDE
IEDB(Cont_neg):127584	ARGGQRSADDFFTGGRQL
IEDB(Cont_neg):357551	PTTNAKTGETDMPGS
IEDB(Cont_neg):170695	EARKIVGAMVQIITY
IEDB(Cont_neg):269949	DNLNSSESSGTGAPG
IEDB(Cont_neg):249648	AEYIQSINNCYPPEI
IEDB(Cont_neg):258089	ASMATVSAHSLCNNN
IEDB(Cont_neg):249567	AEVAAHERRGEARTL
IEDB(Cont_neg):256916	ARIAEIEVLRATVAE
IEDB(Cont_neg):45708	NRLTSPSNVASHVRVNVYLS
IEDB(Cont_neg):135589	QESYSSKKLCT
IEDB(Cont_neg):253156	ALCVLWCGAWLCDAA
IEDB(Cont_neg):269153	DLCDTQDRFLAQVKP
IEDB(Cont_neg):229033	AEKDLVAKKAELAEA
IEDB(Cont_neg):246173	AANNGKRVKKKRRAS
IEDB(Cont_neg):854230	LNGRDIRTIPGFRVT
IEDB(Cont_neg):369267	RKAEMSADKQRAYRF
IEDB(Cont_neg):319825	KKENVKVERKVSTIL
IEDB(Cont_neg):342148	NEDREEEDEEEKEER
IEDB(Cont_neg):255841	APSGEQRGFGRGRGG
IEDB(Cont_neg):284968	EQVILGTEYAGEMKK
IEDB(Cont_neg):291401	FNLRYLSVDLVDDSS
IEDB(Cont_neg):338687	MHGNNDDGGFVGGGQ
IEDB(Cont_neg):271918	DSTAHGTPSTPADSS
IEDB(Cont_neg):534639	YHAANQSYQYGPS
IEDB(Cont_neg):535697	ESVDFKDIKDSLGYDKSHQF
IEDB(Cont_neg):232867	IPVAGLGTRMLPATK
IEDB(Cont_neg):1064572	LPLWIVSPIYYLQET
IEDB(Cont_neg):306555	GVNDGVEPNNDSQKK
IEDB(Cont_neg):410373	VRARREVAHLYSIIA
IEDB(Cont_neg):229679	HSMKEGNPAHQKQPM
IEDB(Cont_neg):253869	ALRDQEKSLKGGAGG
IEDB(Cont_neg):246076	AALSLVPKAPLFRRC
IEDB(Cont_neg):534966	AFTDTERLIGDAAKN
IEDB(Cont_neg):259469	ATPGRLLHIMEEASL
IEDB(Cont_neg):331499	LLVYALCVLWCGAAV
IEDB(Cont_neg):170610	DNIQGITKCTIRRLA
IEDB(Cont_neg):255437	APITITTMAPTTIKT
IEDB(Cont_neg):346265	NSIGPSGTGDSSGGG
IEDB(Cont_neg):277467	EEKFYREKMQAPSLV
IEDB(Cont_neg):273450	DYLCWEGPTIPRPVL
IEDB(Cont_neg):536098	GVTTCLRFPGQLNAD
IEDB(Cont_neg):255989	APTPEDARSPGGPVW
IEDB(Cont_neg):741225	AQIHTQTQENPDGFSTVSTV
IEDB(Cont_neg):26934	IKWDNCNSTNITAVV
IEDB(Cont_neg):128626	FGLVIQQVFDNGSIY
IEDB(Cont_neg):365589	QYAYGESIKVVASGA
IEDB(Cont_neg):261303	AWNQNRPTPRVKPTV
IEDB(Cont_neg):383915	SPLLPPLLVVVACAA
IEDB(Cont_neg):350548	PGDGPIALVLAPTRE
IEDB(Cont_neg):336262	LVAANSGASAASSPT
IEDB(Cont_neg):303613	GSADNATEKNKPTNP
IEDB(Cont_neg):256770	ARDRDSNELVGSMSS
IEDB(Cont_neg):513789	DSLKKAIAAITAVNG
IEDB(Cont_neg):696224	RPGTTSQASGPGNSS
IEDB(Cont_neg):519988	KKTHGNTRPSFVYGQ
IEDB(Cont_neg):252025	AITNNTATPGDSDGS
IEDB(Cont_neg):287015	ETEEFNTEYSNLLSA
IEDB(Cont_neg):78430	KESWGAVWRIDTPDKLTG
IEDB(Cont_neg):387767	STDPLSPSHAPSNQD
IEDB(Cont_neg):114546	QQFQCAGVAVVRRTI
IEDB(Cont_neg):172719	PNSSAKKKEEKGKNI
IEDB(Cont_neg):580872	FDPQGALRNMAVAKH
IEDB(Cont_neg):280122	EHNGSDGSNEKEKEG
IEDB(Cont_neg):304830	GSTEYSPGIPYNIIE
IEDB(Cont_neg):354078	PPLLLVACAAAAAVV
IEDB(Cont_neg):357774	PVEGVPVVAFSTSQA
IEDB(Cont_neg):20035	GGSSSGTVNPV
IEDB(Cont_neg):309971	HSTAATVQDSQDDTT
IEDB(Cont_neg):339653	MPSKELWMRRLRILR
IEDB(Cont_neg):856043	SDECIKHTVALNL
IEDB(Cont_neg):363152	QQKQQQDQGREHSEY
IEDB(Cont_neg):244449	AAAAKIIAASAAKAA
IEDB(Cont_neg):854117	LIGTEMLCWFPTLFF
IEDB(Cont_neg):517296	GQCTWGAKSLAPWAG
IEDB(Cont_neg):314284	IRRIDGSLGSSAWAC
IEDB(Cont_neg):331261	LLTILHRLTTQLQSF
IEDB(Cont_neg):318819	KGFIFGSFSSGGRSQ
IEDB(Cont_neg):353152	PMDTRTMHLQLQSPN
IEDB(Cont_neg):515739	FGGKTRLPLADHPDY
IEDB(Cont_neg):1329122	ANAADLTASTTATATLV
IEDB(Cont_neg):839362	FFMTGEGYFNEVLQFKTLST
IEDB(Cont_neg):288488	EVSNENVVRVPVEPK
IEDB(Cont_neg):523329	NVGSLNEHFVMFPES
IEDB(Cont_neg):260607	AVLRIAARLDRKTLE
IEDB(Cont_neg):301051	GMQFAEGHNQQEKEA
IEDB(Cont_neg):258913	ATAVTTNTTDKTSTQ
IEDB(Cont_neg):340033	MRTLEWINIGGQGRY
IEDB(Cont_neg):398070	TQKSLGYGYVNFQNP
IEDB(Cont_neg):291589	FPMTVHGDFTLCVGI
IEDB(Cont_neg):182278	QSNWGIRKPDTDYFK
IEDB(Cont_neg):291786	FQRSTDLLLQKAPFQ
IEDB(Cont_neg):228967	WNTGGSRYPGQGS
IEDB(Cont_neg):946145	DRELLDTSFEDLSKP
IEDB(Cont_neg):330967	LLPPLLLVVACAAAA
IEDB(Cont_neg):307114	GYGAFLLQDTHAPIR
IEDB(Cont_neg):322254	KQEGSPSQTETQPKE
IEDB(Cont_neg):266441	DEFKSPSPEEEPPET
IEDB(Cont_neg):367072	REDPKATRLLNQCLE
IEDB(Cont_neg):581105	MEPRAPWIEQEGPEY
IEDB(Cont_neg):536817	LPQRLAGRDLKRLAA
IEDB(Cont_neg):332923	LPVITNRKIVSFAPF
IEDB(Cont_neg):528920	VKADANFDDLSSATL
IEDB(Cont_neg):315592	IVTANDEFTWSLIRE
IEDB(Cont_neg):262752	CIEKKLLCGNTALIF
IEDB(Cont_neg):250624	AGGYPAAPRLPAGVG
IEDB(Cont_neg):254019	ALTASRVKKTSKKID
IEDB(Cont_neg):335573	LSVVAAMGLTSALAS
IEDB(Cont_neg):267141	DFPEFLTLMARKMQD
IEDB(Cont_neg):170371	ARARNAAPRTPAAPA
IEDB(Cont_neg):535541	EEVQAVQQQEVYGMM
IEDB(Cont_neg):257110	ARQEKEEKEQHEHPA
IEDB(Cont_neg):280737	EKCVNKTAVEISGVT
IEDB(Cont_neg):353998	PPIPPFSTGAMMDAM
IEDB(Cont_neg):266449	DEGAGAEDGEKTRTE
IEDB(Cont_neg):306983	GVYCNASLNATFCEE
IEDB(Cont_neg):695584	NQRRYNSTLRPSELK
IEDB(Cont_neg):355230	PQSHRDEGSEGTGED
IEDB(Cont_neg):261472	AYNEIQQRRNKVTFG
IEDB(Cont_neg):535899	GEAENNIHDLVSEYQ
IEDB(Cont_neg):321650	KNVFDTHKDAAEKQK
IEDB(Cont_neg):364392	QSKIYYGLMAGIHGI
IEDB(Cont_neg):362132	QNDSSSKSVKAVQSD
IEDB(Cont_neg):172651	PGAAGSRRADKKPAR
IEDB(Cont_neg):346494	NSSDSSAPPVPPAMT
IEDB(Cont_neg):229195	ETPAPAPQPEKPAPA
IEDB(Cont_neg):537075	NDVCTNGQDLIKKNN
IEDB(Cont_neg):229188	EQPKPAPAPQPEKPA
IEDB(Cont_neg):342372	NEKLAEELAQREAVI
IEDB(Cont_neg):291284	FMNILQLPEEELSQL
IEDB(Cont_neg):854745	NDKIYVGRAYVRD
IEDB(Cont_neg):520038	KLNPNRLQVIRERID
IEDB(Cont_neg):260555	AVLAAQGLPLRFVTK
IEDB(Cont_neg):398431	TRDLSQEPKTQTNEN
IEDB(Cont_neg):151822	CYLVHSALASNS
IEDB(Cont_neg):327466	LETGNTNVVPTLSET
IEDB(Cont_neg):435939	KGKDKDSGEALSNIAASK
IEDB(Cont_neg):756349	NNPRRTGHRIVAPPG
IEDB(Cont_neg):270170	DPAKKIEKRRRIQCL
IEDB(Cont_neg):267288	DGATNEEDAVTVCPT
IEDB(Cont_neg):347191	NTTEKTPDEAAAAKN
IEDB(Cont_neg):263546	CSIKQLVQQMVAQNR
IEDB(Cont_neg):256966	ARKQKESGSREKVES
IEDB(Cont_neg):918738	GLQKEFYSFVKLYNY
IEDB(Cont_neg):314196	IRIAKGSNQCLVKEE
IEDB(Cont_neg):113112	PPFTFLNSKKEIVDRKYSICKSG
IEDB(Cont_neg):304942	GSVLFGAQVVECDAT
IEDB(Cont_neg):277153	EEGEEGGVEGYEGRN
IEDB(Cont_neg):383824	SPLKSVFGAPSSTDA
IEDB(Cont_neg):332593	LPMLYMPDALGGVIK
IEDB(Cont_neg):258903	ATATQTNHTTKPGDS
IEDB(Cont_neg):510852	AEIDELESQLTTLNQ
IEDB(Cont_neg):263340	CRDPTLVKWEEGKDD
IEDB(Cont_neg):340791	NAANDDADTDTDKGI
IEDB(Cont_neg):252843	AKTDSQTPNAQEHKE
IEDB(Cont_neg):137212	KGTPCTQEGGVKPSV
IEDB(Cont_neg):253186	ALCVLWCGVFGIAAD
IEDB(Cont_neg):345669	NQPTGDEYGSNDLTE
IEDB(Cont_neg):302798	GQSGVSGGDNLSNPS
IEDB(Cont_neg):346755	NTDIRVPQEQEVKLD
IEDB(Cont_neg):225697	ASTTAPKVFPLAPSC
IEDB(Cont_neg):248822	AEKARLLGELEVTQR
IEDB(Cont_neg):149277	AYNGTSMASPHVAGA
IEDB(Cont_neg):272573	DTTLTADSDSSTAVS
IEDB(Cont_neg):255453	APKEPTPKASELPEK
IEDB(Cont_neg):853359	IMIGVKAAAFSSI
IEDB(Cont_neg):403794	VDALVEEGDWPQSGN
IEDB(Cont_neg):373000	RSHNPEFTSCEFYAA
IEDB(Cont_neg):14129	ESDEDDDFGMGGLF
IEDB(Cont_neg):301393	GNKGEKEEEKEKEKE
IEDB(Cont_neg):13957	EQYVWESKGDGQYFLYPDPR
IEDB(Cont_neg):357403	PTQAKPLERGSGMVP
IEDB(Cont_neg):287127	ETGARYFARVSPVQG
IEDB(Cont_neg):247004	AAVDDGVNAKPVAVI
IEDB(Cont_neg):263598	CSRRSHSVVSVFFLL
IEDB(Cont_neg):263980	CVLWCGAGGVCDEGQ
IEDB(Cont_neg):854115	LIFPIAFVLFNFAYW
IEDB(Cont_neg):115296	INQFYQKFPQYLQYLYQGPI
IEDB(Cont_neg):538397	WGKPEESRVSSVLEE
IEDB(Cont_neg):918737	GLPSGQSAELSNSSD
IEDB(Cont_neg):536681	LEQGQAIDDLMPAQK
IEDB(Cont_neg):254173	AMAPPADMRGALREV
IEDB(Cont_neg):515394	ETKPEKDSSGQTPGK
IEDB(Cont_neg):275036	ECAEEVGRRTGGGVN
IEDB(Cont_neg):489750	RCPYVGADRFDCPHW
IEDB(Cont_neg):232796	FRDISPQAPTHILIV
IEDB(Cont_neg):944141	AHTPRSNVSVEAMAQ
IEDB(Cont_neg):538133	TVGCVAGDEESYEVF
IEDB(Cont_neg):370683	RNEICCHRSDESTPL
IEDB(Cont_neg):413914	WCAALAAVLLDLDMD
IEDB(Cont_neg):315373	IVERKLKEEDQVAVR
IEDB(Cont_neg):249969	AFTIAEFRELTRFHS
IEDB(Cont_neg):291059	FLPEALHQEAKGFCL
IEDB(Cont_neg):246625	AASHDSNSRTHISKG
IEDB(Cont_neg):402240	TWKPGHGPEDDGNDH
IEDB(Cont_neg):238280	DFTNYGCYCGAGGSG
IEDB(Cont_neg):233537	FEEVIDKINARGVCR
IEDB(Cont_neg):855948	RTLWAKFFTLF
IEDB(Cont_neg):310528	HVTQDSVREGSENGN
IEDB(Cont_neg):309642	HRPMHLNTDGYEVKR
IEDB(Cont_neg):306551	GVNATVTNGVRRVPN
IEDB(Cont_neg):303795	GSDVEPPPAPTPLVT
IEDB(Cont_neg):119351	SYAMCTNTFVLKKEV
IEDB(Cont_neg):157928	SENDHRGSIVRV
IEDB(Cont_neg):291760	FQNYFVPTTQSPSSP
IEDB(Cont_neg):1087664	NNSYECDIPIGAGICASY
IEDB(Cont_neg):409337	VPERKVLVGSDLKDS
IEDB(Cont_neg):857261	VVQKIEAVGSQSGKT
IEDB(Cont_neg):421516	PRQEEEHEQREEQEW
IEDB(Cont_neg):302683	GQNQEHLHEEEREGE
IEDB(Cont_neg):248479	AEEEEEEGVKSDPKN
IEDB(Cont_neg):284709	EQNPHNDVGKVDHSS
IEDB(Cont_neg):298468	GGSRGSKADGSHLGE
IEDB(Cont_neg):48750	PPATAPGPSAANVSV
IEDB(Cont_neg):350621	PGEIGRTRFPVPSYS
IEDB(Cont_neg):944596	PVWNPRSLVRPPVDP
IEDB(Cont_neg):258318	ASQSAVVGLEGPHGF
IEDB(Cont_neg):537904	SSSLEKSYELPDGQV
IEDB(Cont_neg):279002	EGEGLGTQRNEVHEQ
IEDB(Cont_neg):332595	LPMRSIYFAKAMGQT
IEDB(Cont_neg):369303	RKDNEGIRAQEQHDE
IEDB(Cont_neg):315670	IWVGGLDPNLNEQKL
IEDB(Cont_neg):306810	GVSSVNATPRRASLI
IEDB(Cont_neg):247264	ACNNETNCGGVVFQA
IEDB(Cont_neg):581136	NMAVAKHNLNIMIKR
IEDB(Cont_neg):388363	STRMALINAVEAAEA
IEDB(Cont_neg):300628	GLPNTMGGNGAVPMG
IEDB(Cont_neg):281777	EKTKNKNERNDEKDK
IEDB(Cont_neg):229300	KKVEALQNQVAELEE
IEDB(Cont_neg):324799	KVVDKKEEEAEEDDE
IEDB(Cont_neg):387978	STGTSEMTQLPKDTV
IEDB(Cont_neg):538459	YISREFHRRYRLPSN
IEDB(Cont_neg):291060	FLPEHMSPGASSTPF
IEDB(Cont_neg):261972	CCRHFSPTSRREEKE
IEDB(Cont_neg):232719	ALNLLPQAGQNLVLA
IEDB(Cont_neg):173341	STGDIIQFIYGGDGL
IEDB(Cont_neg):254172	AMAPLTLAIGLTRIS
IEDB(Cont_neg):320367	KKVGPIPRHIFDADE
IEDB(Cont_neg):354430	PPQEPPKVSSIHDTA
IEDB(Cont_neg):536089	GVLKAVDHINSTIAP
IEDB(Cont_neg):537536	RFLEQQNKALAAELN
IEDB(Cont_neg):277126	EEGAADKRRLLPPLP
IEDB(Cont_neg):358949	QDADEEDEGEKEETE
IEDB(Cont_neg):251207	AGTGQGASGGTAKEN
IEDB(Cont_neg):300677	GLQSTPEDDSPSHLP
IEDB(Cont_neg):856031	SCNVARTRSLNPRGI
IEDB(Cont_neg):282720	ELVADDSGRKVNLNS
IEDB(Cont_neg):378881	SGDSSRSKDSSEKTE
IEDB(Cont_neg):373564	RTEPEKEKLSSEDDV
IEDB(Cont_neg):409438	VPHFAIRYNTTQNTT
IEDB(Cont_neg):322593	KQTKAGVLIPEQVAG
IEDB(Cont_neg):373072	RSLASSPVSDYVYSG
IEDB(Cont_neg):854114	LIFINYANLVYVEAT
IEDB(Cont_neg):290197	FGKKRSYLWSGFDKD
IEDB(Cont_neg):251640	AIAKEFGIPESEVES
IEDB(Cont_neg):278652	EFIRECAATESKYRQ
IEDB(Cont_neg):314257	IRPQKEAATLESEAV
IEDB(Cont_neg):323523	KSQSAGNPNVTIATA
IEDB(Cont_neg):271124	DRSVKERAAVILSTL
IEDB(Cont_neg):336487	LVEGEREKLLQRADI
IEDB(Cont_neg):250490	AGGIKFVSGQVIATG
IEDB(Cont_neg):253345	ALFGKMRRSMLSDEI
IEDB(Cont_neg):386294	SSGKKGSEVVGFSQA
IEDB(Cont_neg):334317	LRRMPPPPSVRAAAS
IEDB(Cont_neg):401066	TTSSTKSGFESNDDN
IEDB(Cont_neg):305935	GTVTVDGGNNKKLLW
IEDB(Cont_neg):369000	RIELLERFVRRDVAG
IEDB(Cont_neg):247270	ACPQEENILIPERGA
IEDB(Cont_neg):283267	ENEQHSSASGVSVPQ
IEDB(Cont_neg):373318	RSSVETSGALKTPEA
IEDB(Cont_neg):371135	RPHYPDERGGSGVES
IEDB(Cont_neg):249157	AEPHVGSKIIANLVN
IEDB(Cont_neg):171884	KPLAGKKAKKPAKAA
IEDB(Cont_neg):266725	DENGGLRELAELALM
IEDB(Cont_neg):258662	ASVGAGVSGEGDSGG
IEDB(Cont_neg):339849	MRDTSHAHVLVATSA
IEDB(Cont_neg):27122	ILKDHYNISLDNPLENPSSL
IEDB(Cont_neg):340024	MRSSNVPMHGPGGKV
IEDB(Cont_neg):282425	ELPGTPPSPSLAPQS
IEDB(Cont_neg):408621	VMDEIDAALDFRNVS
IEDB(Cont_neg):335710	LTDVSEKLRSVKDGA
IEDB(Cont_neg):514375	EEDHTEEINDKIYSL
IEDB(Cont_neg):314322	IRSVNARFLARSDVI
IEDB(Cont_neg):854293	LQHLVDEAAERTLGR
IEDB(Cont_neg):944317	GASAAAGTEAPPADP
IEDB(Cont_neg):854666	MSLTGFTFVGMLAFA
IEDB(Cont_neg):279605	EGQLPDVGPPVISAS
IEDB(Cont_neg):856149	SGMPGAPGEDAGYCP
IEDB(Cont_neg):385276	SRGYIDSDATSSVSS
IEDB(Cont_neg):851060	AIAAAASKFKLTSI
IEDB(Cont_neg):696596	TGGKHTTGHGARTST
IEDB(Cont_neg):342144	NEDPPEEPGASLGQE
IEDB(Cont_neg):273366	DWQEYYRRMLYQEIS
IEDB(Cont_neg):580745	CKVEHWGLDEPLLKH
IEDB(Cont_neg):112692	TTRSTNMSLCAAISTSETTY
IEDB(Cont_neg):513119	DLATEYNMPADQVRS
IEDB(Cont_neg):9814	DPYEKIGAELVKEVAKKTDDVA
IEDB(Cont_neg):282373	ELMKRLQTSAQREAA
IEDB(Cont_neg):247296	ACSVSQAYILSNMVE
IEDB(Cont_neg):336073	LTRQEESEGNPEAEP
IEDB(Cont_neg):755907	KVNEKSLTLKEVFRL
IEDB(Cont_neg):253630	ALLRGEDGKVQNDTI
IEDB(Cont_neg):339270	MMHNSAACLSKVAVL
IEDB(Cont_neg):321101	KMSDAAPQSTGTANT
IEDB(Cont_neg):259400	ATNATTAATGDSDSS
IEDB(Cont_neg):245777	AAKAAAEAAKEEAEK
IEDB(Cont_neg):306761	GVSGGDNLSNPSSSS
IEDB(Cont_neg):304144	GSGYRETNLSGSEQE
IEDB(Cont_neg):947179	CHLECINGGVRLITLT
IEDB(Cont_neg):309755	HSERTKTHYERFLRD
IEDB(Cont_neg):264154	CVVAGNPNLGRGVVL
IEDB(Cont_neg):262112	CEAAEAAAQQAEIAT
IEDB(Cont_neg):58310	SGWFVAGYSGGDIY
IEDB(Cont_neg):130266	VPAGGAVAVSAAPGS
IEDB(Cont_neg):119935	IDVRLRWNPADYGGIK
IEDB(Cont_neg):363093	QQHLTPRGAANTLVQ
IEDB(Cont_neg):851188	APGVPGEKGICPKYC
IEDB(Cont_neg):604334	CYPKNSVGIVQDHSP
IEDB(Cont_neg):308545	HICSPAKVTGYTKEE
IEDB(Cont_neg):98222	LLKIAQYAAQNRRGL
IEDB(Cont_neg):856327	SQDVLHFTQMAWGKT
IEDB(Cont_neg):946633	MLGPVTFIWKSQRTP
IEDB(Cont_neg):301972	GPGQPPQISKPQTSQ
IEDB(Cont_neg):324936	KYGRVLFCLMDNVRS
IEDB(Cont_neg):303735	GSDAVSPGGSSVGGK
IEDB(Cont_neg):191821	SLASAIVGHDGS
IEDB(Cont_neg):259305	ATKVAEAEKRNAAEA
IEDB(Cont_neg):269814	DNDTESVAVLCGNTN
IEDB(Cont_neg):283682	ENSNTGCGEVSDCGS
IEDB(Cont_neg):331218	LLSRKQAQQLSPNES
IEDB(Cont_neg):312598	IKDGLIIRKPVKVHS
IEDB(Cont_neg):538151	VAAHQDRIDGITIQA
IEDB(Cont_neg):252744	AKRFANALDSHAVGH
IEDB(Cont_neg):316705	KCAAGPAALSSCCLL
IEDB(Cont_neg):911411	PPRAVQYSHTHTTNY
IEDB(Cont_neg):256773	ARDREVAEAAKKAAV
IEDB(Cont_neg):246678	AASNKTNLKSTQITD
IEDB(Cont_neg):259983	ATYDLVRVILGERRS
IEDB(Cont_neg):329624	LKIVVEYLDGSVGTR
IEDB(Cont_neg):111299	GAEIEIIAEVHPPPVYEGPE
IEDB(Cont_neg):270116	DNVDCVGSLTAPGPG
IEDB(Cont_neg):303909	GSFAGGGMPRQGSFA
IEDB(Cont_neg):62461	SWHINRTALNCNDSLNTGFL
IEDB(Cont_neg):297272	GGETTPPLPTSSDEE
IEDB(Cont_neg):538216	VFRQMRPVSRVLAPH
IEDB(Cont_neg):275253	EDATPISKTHDFNKD
IEDB(Cont_neg):272417	DTPENAPSPAAAETE
IEDB(Cont_neg):268177	DGVAETEEPVIGVVP
IEDB(Cont_neg):309844	HSLDVKPYSENVTCM
IEDB(Cont_neg):273480	DYSEVNDGTDSNAAT
IEDB(Cont_neg):322645	KRAKTTSPSNKNMEA
IEDB(Cont_neg):364078	QRTTTHVSCLSSDPN
IEDB(Cont_neg):174901	FNGKDLNLVERR
IEDB(Cont_neg):342945	NGAVMDEKMGGGLGP
IEDB(Cont_neg):581125	NITWLSNGHAVTEGV
IEDB(Cont_neg):247908	ADRSHNPEFTSCEFY
IEDB(Cont_neg):911849	SGDSPITVPPNGYFR
IEDB(Cont_neg):257838	ASGSEETTASPISTS
IEDB(Cont_neg):302660	GQLSIGDENSAYSSV
IEDB(Cont_neg):269668	DMKTDGSSNTLSTAA
IEDB(Cont_neg):339927	MRLLLLFLGVIAAMA
IEDB(Cont_neg):338425	MFSAIRSDSPSASSY
IEDB(Cont_neg):292730	FVFAPRSAFFSHSMV
IEDB(Cont_neg):355421	PREDQSPDATGTHNS
IEDB(Cont_neg):372060	RRELAATGDVDILER
IEDB(Cont_neg):313078	ILQLPEEELSQLWVA
IEDB(Cont_neg):314776	ISTMTTTAAAAAAGV
IEDB(Cont_neg):530416	YQATVQTDKVDGKLF
IEDB(Cont_neg):268196	DGVGDSLGSAAPAAT
IEDB(Cont_neg):299421	GITEVMPKNAPESNA
IEDB(Cont_neg):327573	LFAKELHFDELAVPL
IEDB(Cont_neg):520030	KLLEGHSNKPEQDGS
IEDB(Cont_neg):284989	EQYHRFQQQLVDRQG
IEDB(Cont_neg):272364	DTLREMYDVMRHPLV
IEDB(Cont_neg):299568	GKDGAASSSKRHLQQ
IEDB(Cont_neg):513981	DVPTTPFASAKPDSS
IEDB(Cont_neg):320515	KLDTINETILSGETN
IEDB(Cont_neg):334716	LSDSLAVVREERQQI
IEDB(Cont_neg):538688	ISPKWQEQEDED
IEDB(Cont_neg):310526	HVTEADSICGKYTGD
IEDB(Cont_neg):306083	GVCGLPNIGNTCYMN
IEDB(Cont_neg):262949	CLIVDATIESKEKEG
IEDB(Cont_neg):696107	QTSEDNLGSQSQPGP
IEDB(Cont_neg):299500	GKADFCRFCDELRVD
IEDB(Cont_neg):260458	AVIAYMAMQREGISE
IEDB(Cont_neg):178226	FQDSQHNNGGKDG
IEDB(Cont_neg):247805	ADNEKLAEELAQREA
IEDB(Cont_neg):299531	GKARVQNLTSASFER
IEDB(Cont_neg):233029	SPQAPTHILIVPNVL
IEDB(Cont_neg):343053	NGETEKDSTPDDGPE
IEDB(Cont_neg):273096	DVQKKSFQETSAIKD
IEDB(Cont_neg):135036	ITPKFFAANGIGASG
IEDB(Cont_neg):391617	TDCSSMCSKENNPRS
IEDB(Cont_neg):514001	DVSTELSSESQKQPE
IEDB(Cont_neg):272436	DTPQASPSDSGGTVV
IEDB(Cont_neg):286880	ETALCKIIGVTLETR
IEDB(Cont_neg):855937	RSVDTSVDEIL
IEDB(Cont_neg):339771	MQQPSPPQEQPRQQK
IEDB(Cont_neg):286083	ESEQQRPSMSRRVFA
IEDB(Cont_neg):355109	PQPGQSRPPMDLLQE
IEDB(Cont_neg):854242	LNSIHILPTSKYFLQ
IEDB(Cont_neg):247331	ADAATDFGGLAKSVH
IEDB(Cont_neg):688953	GVILTVETGAAAAEA
IEDB(Cont_neg):255866	APSNQDPQTGLQPVV
IEDB(Cont_neg):944667	RVDAGGCRRPIALRW
IEDB(Cont_neg):304436	GSPHKVNGAETLDSA
IEDB(Cont_neg):248068	ADYWRAAEKERVIGL
IEDB(Cont_neg):334786	LSEQPTQQEVSHEET
IEDB(Cont_neg):7960	DEEFNKKMQEQNAKFFADKP
IEDB(Cont_neg):853100	HRLNCHPDTQLFLC
IEDB(Cont_neg):944278	EPQAPSPSPTEPPHT
IEDB(Cont_neg):385877	SSASDAPDGGSGASP
IEDB(Cont_neg):256718	ARALNIKMFDRQLKG
IEDB(Cont_neg):71070	VSPFIPLLPIFFCL
IEDB(Cont_neg):362547	QPGREATESAKGTRG
IEDB(Cont_neg):567296	TSTTGWAGNNQFPFTT
IEDB(Cont_neg):296085	GEKQELLQEQEPERQ
IEDB(Cont_neg):278515	EEYDKQRRLEEILQK
IEDB(Cont_neg):248711	AEGKQNENKESNPKE
IEDB(Cont_neg):103237	GTAFLRVLNRDRNYT
IEDB(Cont_neg):285683	ERSAIDIAVLVEHFT
IEDB(Cont_neg):255560	APLVGSALAALLYAN
IEDB(Cont_neg):303680	GSARACFGKSSSEVF
IEDB(Cont_neg):401870	TVPIAAETLKKAGVF
IEDB(Cont_neg):324811	KVVQRIGATISTNCD
IEDB(Cont_neg):131586	PFLECHGRGTCNYYS
IEDB(Cont_neg):332861	LPTEPSQPPADLSLP
IEDB(Cont_neg):306649	GVPTNSSRTPHMTPG
IEDB(Cont_neg):35275	LDRFAEQVLGTSARP
IEDB(Cont_neg):363479	QQSSAPAAPPVRNRP
IEDB(Cont_neg):156290	FGGLVAEAFGFKSD
IEDB(Cont_neg):244629	AAAEVATEAAERAKI
IEDB(Cont_neg):536138	HIQAGQCGNQIGAKF
IEDB(Cont_neg):355576	PRNNWCVSFPFHHRL
IEDB(Cont_neg):407534	VLCVLWCGAGGGDAD
IEDB(Cont_neg):282806	EMAEGFYVLSGGYKK
IEDB(Cont_neg):113374	EQGQPRYYPTSPQQ
IEDB(Cont_neg):254470	ANAATAAAKAETETE
IEDB(Cont_neg):332010	LNQEVESHRILLFPE
IEDB(Cont_neg):35654	LEQCGYPVQRLVALYLAARL
IEDB(Cont_neg):279721	EGSIPTTVTKTDGPT
IEDB(Cont_neg):421871	VVRQIERQVQELAFP
IEDB(Cont_neg):249418	AESSKDATEKARYGR
IEDB(Cont_neg):303430	GRSGMCDSIKKTSAP
IEDB(Cont_neg):519274	ITIPANSSKQVTIPI
IEDB(Cont_neg):149715	GGGQVGPQLHVRYSL
IEDB(Cont_neg):263487	CSCHSPCAARGLHPE
IEDB(Cont_neg):113682	PGQGQPGYYPTSPQ
IEDB(Cont_neg):292086	FSEDACKKLLKSCDN
IEDB(Cont_neg):307174	GYPTDDGEVPKKDKN
IEDB(Cont_neg):290860	FLDLTSELQRIRHAL
IEDB(Cont_neg):266602	DEKMGGGLGPGMYDP
IEDB(Cont_neg):167596	GSGGSGPQRRGGDNH
IEDB(Cont_neg):284447	EQDEQQNFVEEGTPF
IEDB(Cont_neg):368273	RGGEDLESVTAEREE
IEDB(Cont_neg):255249	APEGEVPASEGGNSS
IEDB(Cont_neg):322636	KRADAETFGSEMVGN
IEDB(Cont_neg):284891	EQSGPTASSGNAPLN
IEDB(Cont_neg):300822	GLTFKGSGAGAVWPV
IEDB(Cont_neg):278380	EEVARDEDASTVNLN
IEDB(Cont_neg):271886	DSSTAVSHTTSLPLL
IEDB(Cont_neg):272110	DTATRGDSDGSTAVS
IEDB(Cont_neg):333935	LRGEDENKTRGLQEV
IEDB(Cont_neg):372882	RSEILQRCMSRRLTS
IEDB(Cont_neg):411029	VSEFEYLFLNWEELL
IEDB(Cont_neg):278578	EFCNRTDSICFVVCA
IEDB(Cont_neg):149813	LKSQTPAEDTVK
IEDB(Cont_neg):303720	GSCDEEKADEFCNNT
IEDB(Cont_neg):306927	GVVNVREGFRLLGTL
IEDB(Cont_neg):267309	DGCFRPNTDGGSVVV
IEDB(Cont_neg):298880	GHEVSNEKVLRVPVE
IEDB(Cont_neg):313677	IPLLLRAPLLMLAAV
IEDB(Cont_neg):140602	SRSESSIENFLCRSA
IEDB(Cont_neg):270767	DQTLEESGLGQPEGT
IEDB(Cont_neg):60357	SPYYSPAFTKG
IEDB(Cont_neg):283609	ENQFHLSSGFEKTVI
IEDB(Cont_neg):364991	QTPGRIAGLRAADIG
IEDB(Cont_neg):277693	EELQRLQEMLAGAAE
IEDB(Cont_neg):288806	EYILMAQQPSLLLRF
IEDB(Cont_neg):261522	AYTDEGRPSHASSDV
IEDB(Cont_neg):378317	SFDLSHNNIEQLHQL
IEDB(Cont_neg):277068	EEETVETAETEIPND
IEDB(Cont_neg):403528	VCALCVLWCVFSSVS
IEDB(Cont_neg):297800	GGINSHQQVDSVIHP
IEDB(Cont_neg):254097	ALVLAPTRELAVQIE
IEDB(Cont_neg):292205	FSLDEKLYLRPVRLS
IEDB(Cont_neg):337207	LWCGVCAVEVSKADA
IEDB(Cont_neg):146855	DVGEFRAVTELGRPD
IEDB(Cont_neg):267032	DFAENLRRCGRHIIS
IEDB(Cont_neg):251073	AGSEDNEAPGAGGGQ
IEDB(Cont_neg):139946	VTQAATPPTRAHQINPSP
IEDB(Cont_neg):252264	AKCELSTTMETEVNL
IEDB(Cont_neg):310034	HTAPGGAGDVSAQQS
IEDB(Cont_neg):315196	ITSPLLQQNRFYCQP
IEDB(Cont_neg):534906	ACAGSEDAVKARLAA
IEDB(Cont_neg):353960	PPGTPSPLILNGNSA
IEDB(Cont_neg):527287	TEDTPATEQAVETPQ
IEDB(Cont_neg):359291	QEALGSRSSYATVWR
IEDB(Cont_neg):295543	GEADGGLVGASDTSR
IEDB(Cont_neg):248737	AEGSQRKVMVDVREE
IEDB(Cont_neg):754117	RRTALSSTDTFLLHLAVADT
IEDB(Cont_neg):123403	KTSAEGQLGDTMQIV
IEDB(Cont_neg):289887	FFKDPKKYIPDKGVL
IEDB(Cont_neg):266049	DDTTDDDSTRGSSSE
IEDB(Cont_neg):280943	EKENEGSLEGTVKDG
IEDB(Cont_neg):227510	RFEVKKRDGVKRLEE
IEDB(Cont_neg):248699	AEGHNQQEKEAVMDA
IEDB(Cont_neg):261184	AVVPVSVGAAGAAAS
IEDB(Cont_neg):754504	ALSVGNIDDALQCYS
IEDB(Cont_neg):337078	LWCGAAAASPAAEKG
IEDB(Cont_neg):172017	LCANADGSEKLPPLV
IEDB(Cont_neg):538007	TEYLEERRVKEVVKK
IEDB(Cont_neg):653772	VTATTTHTVGTSIQA
IEDB(Cont_neg):136722	VIKHNRFLSEYQSNFLGGGY
IEDB(Cont_neg):856853	VAKVVIDEAIRIALR
IEDB(Cont_neg):269103	DKWWLSQKKPGNGCR
IEDB(Cont_neg):754942	EIGNFEVGKEFDAIL
IEDB(Cont_neg):324464	KVEGEEFFLYNEDSL
IEDB(Cont_neg):278115	EERRGRFMECFVRVQ
IEDB(Cont_neg):918752	GPQEQGAEGGPSNPT
IEDB(Cont_neg):266223	DEAVDAAVGNGGSES
IEDB(Cont_neg):252365	AKEGNGAAGAVTSPP
IEDB(Cont_neg):151864	FPFSGETVFMS
IEDB(Cont_neg):510617	AAKSAITPAPQATPA
IEDB(Cont_neg):229523	TEEKAELVRKADEKR
IEDB(Cont_neg):385387	SRLSMARRSEILQRC
IEDB(Cont_neg):260128	AVDASSWMTYTGGVM
IEDB(Cont_neg):411301	VSHTYFHTVTGSEDN
IEDB(Cont_neg):946552	LKEKKTDAKQQVSGW
IEDB(Cont_neg):103498	PSIPLGFAAIGHIGP
IEDB(Cont_neg):182146	GQTTSVWIGLQNDDY
IEDB(Cont_neg):330191	LLERRYFASEGEEVF
IEDB(Cont_neg):399786	TSSKAENALLLTNSE
IEDB(Cont_neg):111624	PILEVVPETHPTSRVRSTTS
IEDB(Cont_neg):381894	SLITKYRCYEVKTIG
IEDB(Cont_neg):194913	EEYGKIDTIEIITDRQSGKK
IEDB(Cont_neg):335692	LTDKVSSEIKEVSDL
IEDB(Cont_neg):335362	LSSFVPTEASTTLTK
IEDB(Cont_neg):131620	QWKSHRSYSCQVTHEG
IEDB(Cont_neg):400106	TTAPKISGSPPFPKM
IEDB(Cont_neg):285432	ERLVEPERVVQFRVS
IEDB(Cont_neg):262734	CHYYGRAVSQVIHVC
IEDB(Cont_neg):22085	GRIILSGRPAIIPDREVLHR
IEDB(Cont_neg):346200	NSFVHKEELKSTIVK
IEDB(Cont_neg):249975	AFTMEFPTNNESGVY
IEDB(Cont_neg):270616	DQKEATRKPKNAPDS
IEDB(Cont_neg):696995	WTLVVLLICSSCSSC
IEDB(Cont_neg):260107	AVAVPVPSAPLLHAG
IEDB(Cont_neg):277266	EEGTKNTREEAPAVL
IEDB(Cont_neg):315680	IYASESATIVPTIIS
IEDB(Cont_neg):284428	EQAPAQEMVTQSVKV
IEDB(Cont_neg):291693	FPYGSPRFCPFDLET
IEDB(Cont_neg):303481	GRTPLEGSQVDMWLD
IEDB(Cont_neg):35279	LDRHANTALVNAVNKLVYTG
IEDB(Cont_neg):284763	EQPQSDHENTDPPPH
IEDB(Cont_neg):104540	KVESSPSRSDYI
IEDB(Cont_neg):340055	MRVVLVSAGVAGLPF
IEDB(Cont_neg):257633	ASELPEKPANSLQPQ
IEDB(Cont_neg):245351	AAELRHVMTNLGEKL
IEDB(Cont_neg):270586	DQEQKTSVLTIKMES
IEDB(Cont_neg):225703	CFPIMHDRTKIRQLPNLLR
IEDB(Cont_neg):229297	KKLDDASAHIEEVKL
IEDB(Cont_neg):328790	LHFFMMGFAPLTSRG
IEDB(Cont_neg):266236	DEDAREMEKSKPAPP
IEDB(Cont_neg):918683	GASGGSGQGEAGPSS
IEDB(Cont_neg):283253	ENEKTPLKPSQAAAT
IEDB(Cont_neg):305248	GTFDISVLEIAGGVF
IEDB(Cont_neg):402646	VAEEEAARRMHEVVE
IEDB(Cont_neg):310591	HWSNAEGCNKSCVTL
IEDB(Cont_neg):454073	GGGVGVATKEQLILM
IEDB(Cont_neg):303139	GRHAETTSSSISTND
IEDB(Cont_neg):272483	DTRKFVMNDANSRSD
IEDB(Cont_neg):519078	IQSLSPYVSDLDLSE
IEDB(Cont_neg):372058	RREGTREARMPSKEL
IEDB(Cont_neg):357411	PTQPEVEGTNTEENT
IEDB(Cont_neg):256172	AQEHKKLLLPKKTEY
IEDB(Cont_neg):365455	QVSLLLLLSAAVATA
IEDB(Cont_neg):854976	NTDPIGVALPKTAH
IEDB(Cont_neg):343928	NKELQEKGKALPELS
IEDB(Cont_neg):247378	ADALVQLKALEGENA
IEDB(Cont_neg):401252	TTTTSKAPKNTTTTT
IEDB(Cont_neg):98776	FNEIRRVLLEENAGG
IEDB(Cont_neg):334276	LRRDDGEVRSRLSEG
IEDB(Cont_neg):134643	AQALLALQEAAEAFL
IEDB(Cont_neg):187828	GKMINYVMGESGVL
IEDB(Cont_neg):253778	ALPVGEQGLHNQEGQ
IEDB(Cont_neg):290115	FGEPDYVIYNAGECK
IEDB(Cont_neg):170523	DDHYECLNRLSLDLE
IEDB(Cont_neg):741244	ASPQHSGLYLCVVYVNDHIH
IEDB(Cont_neg):254909	ANSRSDGAFVAEVHI
IEDB(Cont_neg):536738	LKDINKVAEDLESEG
IEDB(Cont_neg):91290	FDLKEQTPKTVVR
IEDB(Cont_neg):323049	KRTKLIGLSYGAGGK
IEDB(Cont_neg):303218	GRLHLWLTDMQRIYD
IEDB(Cont_neg):196548	IKKTKIIHGISLEVN
IEDB(Cont_neg):340566	MVLLLTSIVFAEALP
IEDB(Cont_neg):280323	EIGEIAEETLSIVCR
IEDB(Cont_neg):321271	KNEENEVKNGLEEIN
IEDB(Cont_neg):324886	KWSGEEADEAAGGTM
IEDB(Cont_neg):299813	GKKANNAIRGITNER
IEDB(Cont_neg):453555	EPTVDTMPQMPQGGG
IEDB(Cont_neg):537753	SERQPRSPPRSERQP
IEDB(Cont_neg):292985	FVVVSRPYRPPLVVE
IEDB(Cont_neg):276690	EEEEEEENDGESEHE
IEDB(Cont_neg):389694	SWEMIYVQHENSTMI
IEDB(Cont_neg):256077	APVYAKEENKGGKGR
IEDB(Cont_neg):350614	PGEGGGGGQSQAADE
IEDB(Cont_neg):337462	LYIASYDYLLLLDNR
IEDB(Cont_neg):372905	RSETSTESSRTISDL
IEDB(Cont_neg):412093	VTETPTTATVTAAQT
IEDB(Cont_neg):275266	EDCQSMKYELTFWED
IEDB(Cont_neg):324829	KVYQWSKSRCTYIRL
IEDB(Cont_neg):119349	STEDGQGKAHNGRLI
IEDB(Cont_neg):35164	LDGDIDRTQFIWMKYFSIF
IEDB(Cont_neg):535745	FAKWRCVLKISERTP
IEDB(Cont_neg):641956	EDELKLFLQNFSAGARALTD
IEDB(Cont_neg):313129	ILSGSGKKTGQPILS
IEDB(Cont_neg):696516	SSTHVPTNLTAPAST
IEDB(Cont_neg):297260	GGESESDDIPASPSP
IEDB(Cont_neg):68416	VEYTVQFTPLNPDDDFRPGL
IEDB(Cont_neg):294654	GDAANNEADNSTEDG
IEDB(Cont_neg):322504	KQQPPHEHPADNEQE
IEDB(Cont_neg):305815	GTTKEISAGSEEQPI
IEDB(Cont_neg):346593	NSTSGSGEARIMADE
IEDB(Cont_neg):363394	QQQSIMTQEGILPLG
IEDB(Cont_neg):267134	DFNGNESLNEQHYGA
IEDB(Cont_neg):256012	APTTANQHNEPSAIH
IEDB(Cont_neg):258516	ASSTPAGPAVRLPEG
IEDB(Cont_neg):276157	EEACSHSWLLLLCFH
IEDB(Cont_neg):187944	RPQDRHQKIYNFREGD
IEDB(Cont_neg):282653	ELSQVHFLLPEKSAH
IEDB(Cont_neg):41328	MEECASKATLIEEGQRIAEM
IEDB(Cont_neg):247297	ACTAAAYLQVIFSAI
IEDB(Cont_neg):522183	LTIEKAKLEEEKQIS
IEDB(Cont_neg):17831	FSRNILEASYDTKFE
IEDB(Cont_neg):368255	RGFRAGTAVSLARLT
IEDB(Cont_neg):290247	FGNRGGRGFGDRGGR
IEDB(Cont_neg):302517	GQESAVSTIRNEQTP
IEDB(Cont_neg):741750	MSQGAMRAVVPIIPFLLVLV
IEDB(Cont_neg):246056	AALQGPEQPPQTSKP
IEDB(Cont_neg):332218	LPATSPPASDRGQPG
IEDB(Cont_neg):280183	EHSIENQGTLHEPGK
IEDB(Cont_neg):536309	IPKVQKLLQDFFNGR
IEDB(Cont_neg):275180	EDAALPPPGPFDTFQ
IEDB(Cont_neg):326936	LEELRAENEELRGEY
IEDB(Cont_neg):515547	EWWRKVIDERDVKLS
IEDB(Cont_neg):306089	GVCMTSGGFGGKMSY
IEDB(Cont_neg):273151	DVSEDLLNSNNDDEE
IEDB(Cont_neg):269566	DLTSQGDNLNSSESS
IEDB(Cont_neg):356624	PSSREKPSVLKGDQA
IEDB(Cont_neg):263191	CNYCHDVVKKPKVNG
IEDB(Cont_neg):305046	GTAFDASRSTVFANA
IEDB(Cont_neg):268176	DGVAETEEPGIDVAP
IEDB(Cont_neg):267498	DGFFFVDSPRKTLVG
IEDB(Cont_neg):260462	AVIEGAEADASKTIE
IEDB(Cont_neg):373876	RTSYAISITTENTID
IEDB(Cont_neg):278402	EEVEEEEVEEEEVQE
IEDB(Cont_neg):250295	AGEIPPPGSRESSAN
IEDB(Cont_neg):313193	ILVNCTSRSLYIAQA
IEDB(Cont_neg):321705	KPAAPGGPEAPGTTT
IEDB(Cont_neg):57565	SENFEYVAFKTDSRP
IEDB(Cont_neg):918796	HNYLRGERMANENLY
IEDB(Cont_neg):755105	FGLQGVSRGMYDGPV
IEDB(Cont_neg):407084	VKGGSEASRTDESSA
IEDB(Cont_neg):401611	TVGEAAPQTAEPVTV
IEDB(Cont_neg):384779	SQLRESRRGEEKLDA
IEDB(Cont_neg):389579	SVVAVPAADVAGGGD
IEDB(Cont_neg):355314	PQTQPRDTSSAKSSV
IEDB(Cont_neg):946494	KRKLADGRQASVTLQ
IEDB(Cont_neg):918378	AGLVNTKTLQNVGPN
IEDB(Cont_neg):263713	CTNPIILEWEAGKII
IEDB(Cont_neg):382922	SNERMALQRIREAAE
IEDB(Cont_neg):171839	KMKNAKEFEKEISAT
IEDB(Cont_neg):328211	LGFMYLKGVFFGERE
IEDB(Cont_neg):520606	KVKCFLRRSAFGLVA
IEDB(Cont_neg):374648	RWKRQLSAVAAPAPV
IEDB(Cont_neg):261097	AVTSAPLLLLIVIGT
IEDB(Cont_neg):272585	DTTPSPQNQGLSPEK
IEDB(Cont_neg):292930	FVSPSSHGAVPLMQL
IEDB(Cont_neg):918843	KEDGDKYKSASQDGG
IEDB(Cont_neg):309800	HSHDTDTEDPTKNAA
IEDB(Cont_neg):855418	QEENEEELLQTLE
IEDB(Cont_neg):233021	SGDSAQSRQQASMEK
IEDB(Cont_neg):282513	ELQRRRDDDLRELEA
IEDB(Cont_neg):115183	APKHKEMPFPKYPVEPFTES
IEDB(Cont_neg):78922	AARNSSIPTTTIRRHVDL
IEDB(Cont_neg):537923	STQASIEIDSLYEGI
IEDB(Cont_neg):283573	ENPKSVELTRDDVGG
IEDB(Cont_neg):1334727	AVPTRMVHGRLGFDG
IEDB(Cont_neg):330646	LLLLLVVASAAAAAV
IEDB(Cont_neg):856159	SGTAVVHANIKIYK
IEDB(Cont_neg):245745	AAIQRFQGVMRSYME
IEDB(Cont_neg):227172	FHPKLRPILLPNKSG
IEDB(Cont_neg):251140	AGSSGNNSSNTTGDS
IEDB(Cont_neg):257585	ASDVNEQTDETDKEV
IEDB(Cont_neg):149839	MALWQQGQKLYLPPT
IEDB(Cont_neg):272480	DTREAAEKLRWDAEE
IEDB(Cont_neg):34745	LAEQFKQKALGLLQTASIQA
IEDB(Cont_neg):4738	ASREAKKQLEAEHQKL
IEDB(Cont_neg):330153	LLEGFDSLSDGNGDV
IEDB(Cont_neg):298611	GGTSAGGQGSGGIPP
IEDB(Cont_neg):173064	RLNRLTTDFNVIVEA
IEDB(Cont_neg):288057	EVEVKDEGGNIHATS
IEDB(Cont_neg):252665	AKPEGKKPEDAEPEE
IEDB(Cont_neg):268184	DGVDIAPLPQQQEIG
IEDB(Cont_neg):255932	APSVDSHGGGRTDRI
IEDB(Cont_neg):135305	STKLDLVGLAEITQT
IEDB(Cont_neg):755317	GMYDGPVYEVPATPK
IEDB(Cont_neg):321777	KPEAGRQVANPQEKS
IEDB(Cont_neg):286266	ESKNNGGETTPPLPT
IEDB(Cont_neg):857221	VTIPRSLDGRLQISH
IEDB(Cont_neg):254477	ANADDSDGSTAVSHT
IEDB(Cont_neg):1066441	QLGALYQDFVRDYPV
IEDB(Cont_neg):171582	ISSDGGRLCRPYIIV
IEDB(Cont_neg):300720	GLRVCVEWDSFTLCL
IEDB(Cont_neg):259236	ATKAKAAAEEAKAVA
IEDB(Cont_neg):322825	KRKDDPKECAGSGVS
IEDB(Cont_neg):857446	YGMFHKVAARER
IEDB(Cont_neg):261944	CCGGIPLLGWRLSTY
IEDB(Cont_neg):267325	DGDAVRTKAGAEEGV
IEDB(Cont_neg):226096	RNATPITNKFTNTSGFANKT
IEDB(Cont_neg):352326	PLATGEKINGELIEI
IEDB(Cont_neg):768659	TFLKNPFGAFTIILV
IEDB(Cont_neg):232981	PTVNDVTAEHELALG
IEDB(Cont_neg):115371	LSLSQSKVLPVPQKAVPYPQ
IEDB(Cont_neg):281401	EKNEEAEQELDEGDQ
IEDB(Cont_neg):298577	GGTGVSGPAIGGGKP
IEDB(Cont_neg):334266	LRQTQKNIIKSRLDE
IEDB(Cont_neg):368766	RHDIVALWVFRGRGM
IEDB(Cont_neg):256801	AREEKQNENKEANPK
IEDB(Cont_neg):292321	FSSGGRSQPDVGSPG
IEDB(Cont_neg):138366	EHVRDQRPGLVR
IEDB(Cont_neg):249477	AETEERRARDIKQMM
IEDB(Cont_neg):313854	IPTLTAPTTRFGTSN
IEDB(Cont_neg):271109	DRSKHIVDPHKDAAE
IEDB(Cont_neg):136199	ELLKRELGLAESDIIDIPQL
IEDB(Cont_neg):250988	AGRCHRHILRLFAYF
IEDB(Cont_neg):373960	RVAALYGEKVGRKVG
IEDB(Cont_neg):297962	GGLSRQGSFSDAEEI
IEDB(Cont_neg):317381	KEADVEKTAAFKNIN
IEDB(Cont_neg):536009	GMMPRDETDSKTASP
IEDB(Cont_neg):299291	GIPGGDSPANPTEGS
IEDB(Cont_neg):253346	ALFGTAGKVVGVRVR
IEDB(Cont_neg):421411	NDDRDSYRLQSGDAL
IEDB(Cont_neg):382601	SMGYGKDCEKVKYDG
IEDB(Cont_neg):273209	DVSWSCASFGWQMHV
IEDB(Cont_neg):294716	GDASNMGAEKGNEMG
IEDB(Cont_neg):364385	QSKGRRMLGSKNGSR
IEDB(Cont_neg):296938	GGAGGGGQSGQLEAL
IEDB(Cont_neg):253240	ALDLARDYKMRCFIP
IEDB(Cont_neg):355685	PRSITSNPSDTGDVS
IEDB(Cont_neg):333809	LREARRGQEKLDILR
IEDB(Cont_neg):291934	FRNSVRDPLFYDTRS
IEDB(Cont_neg):299602	GKDTVSSDSMTNAVT
IEDB(Cont_neg):537158	NRVSEHFSAMFKRKA
IEDB(Cont_neg):290572	FILGSTAEMVPHLML
IEDB(Cont_neg):323829	KTDDADAEDGGELDE
IEDB(Cont_neg):262396	CGAGGGYAWDFGSES
IEDB(Cont_neg):397975	TQEKEQQTNVEDMPP
IEDB(Cont_neg):313728	IPPEVGGSENKSGAP
IEDB(Cont_neg):269352	DLLLNAVQLDLDTLC
IEDB(Cont_neg):136183	DSLSTNDFKSIL
IEDB(Cont_neg):321207	KNDDSAKNQQTEDST
IEDB(Cont_neg):72789	WLSANRSVKSTGSAV
IEDB(Cont_neg):46906	PAPTTPPPTSTHATP
IEDB(Cont_neg):347167	NTTAKTDDTATQEDS
IEDB(Cont_neg):266112	DDVVSHNSGERTEDT
IEDB(Cont_neg):250990	AGRCWLFDNLLTPAV
IEDB(Cont_neg):453147	DTMPQMPQGGGGGIQ
IEDB(Cont_neg):233638	KINARGVCRSTAKYV
IEDB(Cont_neg):695743	PLSSSLGLALLLLLL
IEDB(Cont_neg):113079	LSFDKDAMVARARRL
IEDB(Cont_neg):385162	SREGRPALPEGSSEE
IEDB(Cont_neg):371996	RRDEPLPMLYMPDAL
IEDB(Cont_neg):363496	QQTHSSSTSTTGNGL
IEDB(Cont_neg):332252	LPDNKLGNNANGTGA
IEDB(Cont_neg):290843	FLAVAAKRSATSAKL
IEDB(Cont_neg):523174	NPWTIIKAVKEGVEN
IEDB(Cont_neg):403424	VCAADDTATNTTENA
IEDB(Cont_neg):741623	KTYLLGRPRNASLPELPEAG
IEDB(Cont_neg):287155	ETGNTNDALTASETE
IEDB(Cont_neg):247187	ACAKVCPKAFIGVVS
IEDB(Cont_neg):139212	QSVVNQQGEALSQLTSQLQK
IEDB(Cont_neg):538405	WKLSGVERANSVTWN
IEDB(Cont_neg):68083	VDVLPVEHILYTRMM
IEDB(Cont_neg):269917	DNIVKWEPNETYQVV
IEDB(Cont_neg):246810	AATCIREIAKHTPEL
IEDB(Cont_neg):1065666	VRDQPKAISMSKCNY
IEDB(Cont_neg):513768	DSGKTTQTASKQTKT
IEDB(Cont_neg):175018	SEVHGNAEVHAS
IEDB(Cont_neg):266756	DENRSVPERKALVGS
IEDB(Cont_neg):263075	CMHESMKEICEVYYN
IEDB(Cont_neg):920610	ILSEFNTLKLEMQEQLRPAA
IEDB(Cont_neg):170218	AEELPKEPQGIIACC
IEDB(Cont_neg):252625	AKNAQQASAGVKQHD
IEDB(Cont_neg):322986	KRRFHCLIKTRTVNV
IEDB(Cont_neg):373609	RTGGRTNVSAVEECV
IEDB(Cont_neg):280444	EIPDSLVLNLHDFVA
IEDB(Cont_neg):324714	KVRVFTTRPYHALFM
IEDB(Cont_neg):920429	GSAQEVQAMRSSYVKRLR
IEDB(Cont_neg):250546	AGGRCDGGKTAGLGS
IEDB(Cont_neg):149675	EDTYRFVTQAIACQK
IEDB(Cont_neg):173620	VETKPGASKVATKTK
IEDB(Cont_neg):255575	APNAREVSSTQRVTT
IEDB(Cont_neg):254192	AMDPGVTKGVKCVAL
IEDB(Cont_neg):138639	SSVSSQFSDAAQ
IEDB(Cont_neg):332768	LPRQNNELLVNSGQA
IEDB(Cont_neg):94431	AKNMNVLVWNDELAKIAQTW
IEDB(Cont_neg):277474	EEKGLKERLKEKDVY
IEDB(Cont_neg):384091	SPPPPKDSVDSREQD
IEDB(Cont_neg):410890	VSAEGISHSGSRESN
IEDB(Cont_neg):535335	DKESWHGKPLPKNMA
IEDB(Cont_neg):286299	ESLEPEEGIPLKPQE
IEDB(Cont_neg):276923	EEEKEREKEKKEEDD
IEDB(Cont_neg):321460	KNLSKNDDSAKNQQT
IEDB(Cont_neg):320000	KKKFAAYENRRWSVQ
IEDB(Cont_neg):381060	SKENSEISESSDNPP
IEDB(Cont_neg):248712	AEGKQTMNISLREIR
IEDB(Cont_neg):373697	RTLQKCVSMILEQPY
IEDB(Cont_neg):279076	EGETELPQAWHDWFC
IEDB(Cont_neg):1079233	IPFYAFYGCYCGWGG
IEDB(Cont_neg):269341	DLLDELDERATEYTD
IEDB(Cont_neg):279814	EGTGEDAKATTVTAN
IEDB(Cont_neg):276984	EEENVNEAAKEESHG
IEDB(Cont_neg):534960	AFIQTQQLHAAMADT
IEDB(Cont_neg):260079	AVARMITELGVNGVV
IEDB(Cont_neg):258227	ASPLPSSSSAASALQ
IEDB(Cont_neg):387807	STEEPSMTTTRAPVN
IEDB(Cont_neg):301849	GPCKQCIKDAAVDLK
IEDB(Cont_neg):245637	AAGSSSSAASGAPSS
IEDB(Cont_neg):174994	PIYNVLPTTSLV
IEDB(Cont_neg):279288	EGKDDDTDERPTSKE
IEDB(Cont_neg):99733	TSEEMNAFLDVVPGQ
IEDB(Cont_neg):305979	GVAAGRVEEAKEKST
IEDB(Cont_neg):246461	AAQTGNNTKQQKVVV
IEDB(Cont_neg):270244	DPFTGTPSVSFGNWK
IEDB(Cont_neg):254270	AMKGLDGGVLPPQGG
IEDB(Cont_neg):270175	DPALEECVRRRTDGV
IEDB(Cont_neg):299664	GKENGNVVAGSKLAE
IEDB(Cont_neg):253963	ALSEVSNTTTHGIKT
IEDB(Cont_neg):382597	SMGRKWEPISEVEFG
IEDB(Cont_neg):523031	NPADIVAEDALGYTV
IEDB(Cont_neg):269767	DNALTNDADEGNAEN
IEDB(Cont_neg):397915	TQAPQNDYQGDKSED
IEDB(Cont_neg):371235	RPNSKEPHKDPEAHN
IEDB(Cont_neg):386490	SSKLPPVRQQQEGSH
IEDB(Cont_neg):259324	ATLERQLQERDDALA
IEDB(Cont_neg):417206	YRKWLQAGTERRGND
IEDB(Cont_neg):181222	LGIENVTDENAKKAI
IEDB(Cont_neg):314636	ISPAEAYVRAIMRGM
IEDB(Cont_neg):254091	ALVGSDLKDSKAMKV
IEDB(Cont_neg):321666	KNVLTEGTSEVPPKS
IEDB(Cont_neg):103614	SRGPSKFRMELLSLP
IEDB(Cont_neg):373597	RTGGCANASAVEECV
IEDB(Cont_neg):755307	GMACAISILGKSLAD
IEDB(Cont_neg):254550	ANDRDGSVDDGPNAV
IEDB(Cont_neg):1065036	QQSSIWDTIRTILTT
IEDB(Cont_neg):360607	QHEQPQQHEQPQHYE
IEDB(Cont_neg):349558	PEAREAVATWWRNSF
IEDB(Cont_neg):23157	GVSTVVGVGGGSGSWHNA
IEDB(Cont_neg):397283	TPITDDSDGSTAVSH
IEDB(Cont_neg):306646	GVPSTVTVRLYSSKD
IEDB(Cont_neg):357147	PTGSLENAAKMKTIP
IEDB(Cont_neg):268476	DIKNVPYKIVRSSNG
IEDB(Cont_neg):229109	DANFNKEQAKVIPEA
IEDB(Cont_neg):357814	PVFVDIALTYVEYPI
IEDB(Cont_neg):308654	HKAPPLRSEKESAAP
IEDB(Cont_neg):103750	YLQSLPAHLRPGLDE
IEDB(Cont_neg):268633	DIVGISQKDVMWNVK
IEDB(Cont_neg):256539	AQRPSSNEPQDGSET
IEDB(Cont_neg):353855	PPESKEIETSPQVKQ
IEDB(Cont_neg):282925	EMLKDKMAQALEMFG
IEDB(Cont_neg):331859	LNEQKLYDHFVRLGP
IEDB(Cont_neg):277379	EEITPHNPTEDHSSG
IEDB(Cont_neg):299681	GKEQSQDAPEGTRGR
IEDB(Cont_neg):315322	IVASEDERQVSRIKL
IEDB(Cont_neg):260727	AVPHTTSPLLLFVAF
IEDB(Cont_neg):324892	KWTMSSSVEDILLGG
IEDB(Cont_neg):232892	KWLRKRVKTQRPADA
IEDB(Cont_neg):257675	ASEVLGACFFHMSSG
IEDB(Cont_neg):172967	RDMTYSAPITVDIEY
IEDB(Cont_neg):297216	GGEGHSASFVPPSAP
IEDB(Cont_neg):857576	YTTADIDLFWGKDR
IEDB(Cont_neg):305353	GTGTVAEAQDKFVAL
IEDB(Cont_neg):363620	QRDMGSMYGLKRGGS
IEDB(Cont_neg):266706	DEMPATNGGGRRGEI
IEDB(Cont_neg):334355	LRSAANTSETLPPGD
IEDB(Cont_neg):312939	ILILVDIIARVFYVT
IEDB(Cont_neg):254279	AMKPDGSAAKDLQTD
IEDB(Cont_neg):538106	TSFVGWIGVIVTTST
IEDB(Cont_neg):292659	FVAGLVTTYLGNYFE
IEDB(Cont_neg):374415	RVQSNTASMGKIRTK
IEDB(Cont_neg):25591	IDIFASKNFHLQKNTIGTGD
IEDB(Cont_neg):334389	LRSNNCNPSGTGSAS
IEDB(Cont_neg):852388	FDYAINHLSRKEL
IEDB(Cont_neg):856509	TAVQQGCENRMRQYG
IEDB(Cont_neg):345051	NNSASAGGHSLGHDA
IEDB(Cont_neg):252950	AKYLAEIPFQMLFPT
IEDB(Cont_neg):317368	KEAALQKNTARSGEG
IEDB(Cont_neg):289386	FDADEYGKRTQDVMR
IEDB(Cont_neg):56963	SARDLPNECGISS
IEDB(Cont_neg):287311	ETLALAVIVSHGIVP
IEDB(Cont_neg):336502	LVELVADKFRIIGQT
IEDB(Cont_neg):196752	RAYTRIYVELFQNVP
IEDB(Cont_neg):347804	NWYVLMKEECANEST
IEDB(Cont_neg):874148	AMIDGVRGVLDRLMQ
IEDB(Cont_neg):308986	HLTSAAHERAQDASE
IEDB(Cont_neg):268099	DGSTGEFCNRTDSIC
IEDB(Cont_neg):355398	PRAVTAADCIVPSFV
IEDB(Cont_neg):256615	AQTDSQTLTEERTKT
IEDB(Cont_neg):944817	VVAANPLFDGPEGRR
IEDB(Cont_neg):344986	NNNPRNPASASATAN
IEDB(Cont_neg):232738	AVVGRYVLSADIWPL
IEDB(Cont_neg):853199	IDNLQRRLDKLLEEQ
IEDB(Cont_neg):259838	ATTQGWSFLDVFSKM
IEDB(Cont_neg):755165	FTLIPEGVNGIEERM
IEDB(Cont_neg):694065	DDSSNQSDSNSNEGR
IEDB(Cont_neg):410163	VQPEDGVESDPANND
IEDB(Cont_neg):267659	DGKEVMPKNAPESNA
IEDB(Cont_neg):852684	GFRSFPFRWWWKLCP
IEDB(Cont_neg):120783	LSHETVTIELKNGTQ
IEDB(Cont_neg):292437	FTCVDCMEVFDLQTI
IEDB(Cont_neg):257531	ASDENTQKEKEMTVV
IEDB(Cont_neg):26163	IFSKHKGDTKMSAED
IEDB(Cont_neg):127094	SLQEPGSKTYSK
IEDB(Cont_neg):151912	HILSLGFLTTSH
IEDB(Cont_neg):247394	ADASKTIEGVYSRCR
IEDB(Cont_neg):337524	LYPHAARKYVKMASS
IEDB(Cont_neg):363854	QRMEACGCFLEESEE
IEDB(Cont_neg):412876	VVESCVTCVGVNALI
IEDB(Cont_neg):281078	EKGPAAAPAEGIPTT
IEDB(Cont_neg):324102	KTPAERTPVKANGGS
IEDB(Cont_neg):754407	ADRRRAWNTEDDLPV
IEDB(Cont_neg):272953	DVIYYNSLGSRWWRD
IEDB(Cont_neg):267756	DGLVGFLSGNFSENT
IEDB(Cont_neg):306669	GVQLFSSQICWSSAN
IEDB(Cont_neg):388684	STVSLDKRNGNYTVA
IEDB(Cont_neg):398745	TRQPKWTMSSSVEDI
IEDB(Cont_neg):335724	LTEELNTIKSVLSTW
IEDB(Cont_neg):229039	AELNKKVEALQNQVA
IEDB(Cont_neg):411226	VSHRRLAEVVTRLAT
IEDB(Cont_neg):519346	IVDLPEEMIHEEVNR
IEDB(Cont_neg):388774	SVAPTTANQHNEPSA
IEDB(Cont_neg):515966	FPSNEKDPNMMKEWL
IEDB(Cont_neg):410428	VRDSLRRLFPTQTVE
IEDB(Cont_neg):196599	KVKALAKMPSRNELL
IEDB(Cont_neg):414944	WSGRVSGTEGYSVDI
IEDB(Cont_neg):272028	DSYGRHSLEQLQRGH
IEDB(Cont_neg):321257	KNEDLGSADVVSVQQ
IEDB(Cont_neg):390858	TAPSFSAGEGSRRAT
IEDB(Cont_neg):856352	SRLRYEALRSKTRRL
IEDB(Cont_neg):380097	SHAEKVEQLQRELRE
IEDB(Cont_neg):302941	GRARVEREEDEERLR
IEDB(Cont_neg):324969	KYNEDNKMQFMTANL
IEDB(Cont_neg):278577	EFCNNTYFGVLTLLA
IEDB(Cont_neg):374817	RYLVAQMRREAIGLD
IEDB(Cont_neg):407981	VLLVCALCVLWSVPA
IEDB(Cont_neg):65297	TNDCPNSSVVYE
IEDB(Cont_neg):313482	INVFAEKYGNAVERD
IEDB(Cont_neg):269592	DLVRARTFVAEAGGK
IEDB(Cont_neg):919407	VDEDDLDNYDGDFTG
IEDB(Cont_neg):388386	STSAALADAEKASND
IEDB(Cont_neg):285389	ERLIRAQEMKFTFST
IEDB(Cont_neg):855945	RTIERPSYWSRETIN
IEDB(Cont_neg):298319	GGRSGGVDGMKSGQS
[truncated: 60,730 more rows]
