# Supplementary material for: Prediction of B cell epitopes in proteins using a novel sequence similarity-based method
Source: Sci Rep. 2022 Aug 12;12:13739. doi: 10.1038/s41598-022-18021-1 (PMC9374694; doi:10.1038/s41598-022-18021-1)
Supplement: Supplementary file 1 — Supplementary Information. [file 41598_2022_18021_MOESM1_ESM.zip › Supplementary_meterial/Supplementary_Dataset_2.txt]

>Epi_neg:1
TICFNDSVPLAKMQLKSCCTMSI
>Epi_neg:2
QDCAMFCLHVFGP
>Epi_neg:3
PAHRKVSPGCRIECYCQVRGPLEDS
>Epi_neg:4
TVDMIRTRLQSEWA
>Epi_neg:5
KFDYTSYSNNAKML
>Epi_neg:6
CYDKVAKMCHARAELAPILF
>Epi_neg:7
RPGIDLNFFAQSMRSSYRKFPR
>Epi_neg:8
SYRGPRYNWNMPQKF
>Epi_neg:9
VRSNCRREQMPQQS
>Epi_neg:10
ITYHGQFECFDFWCACH
>Epi_neg:11
FATTESPERSHYMRMWRYV
>Epi_neg:12
AYFAVSTVMKSVDNDSV
>Epi_neg:13
QGKKAVIRFQWSEAMGQP
>Epi_neg:14
VQEKKEYATHCNTH
>Epi_neg:15
MNCQWMGSLTNS
>Epi_neg:16
CKSGITYYSRRIVTREMNIRYWMQV
>Epi_neg:17
VLKKPEPCFMYFFLIR
>Epi_neg:18
NYCDNYEPQLWIDCWVKG
>Epi_neg:19
VRHMQWPSRYAGA
>Epi_neg:20
MHLWCQRPIYHSFCAWEREYW
>Epi_neg:21
GGVSGPFPSLYLCDVVVNVLLLCY
>Epi_neg:22
EAKDARYWYTRNL
>Epi_neg:23
VRMPLANPEELWNEQMQRGGFHQVN
>Epi_neg:24
WEADIMMHRNYQIPWEDEAGTCAS
>Epi_neg:25
RPHHSSIDRPMGFAHICSNVP
>Epi_neg:26
LMGVVGWGWNELKKNQ
>Epi_neg:27
IWNYSINMDMHALIVSTFEAFD
>Epi_neg:28
DVSVEWLRGVAEENTIYRSI
>Epi_neg:29
CERPDPAYTMTV
>Epi_neg:30
MPDVWDYRNIYPFPYATDR
>Epi_neg:31
WPDRPSYAATAVEAGLPSL
>Epi_neg:32
TKTCNLHRLTP
>Epi_neg:33
ITAPYNILGAQH
>Epi_neg:34
QRHPVHWGLRSVYNDSGIR
>Epi_neg:35
QDFRAAYAHDWGTMLRDC
>Epi_neg:36
GYHCDEDSKSTFLALPCCW
>Epi_neg:37
IMECHDIHGGLRLRN
>Epi_neg:38
WNGDQPMQDLDYLEQSWRTHG
>Epi_neg:39
NWNKIDLSLPELIERWQSWM
>Epi_neg:40
KRMNAQGGPYSPSQ
>Epi_neg:41
GWQECDYFWLREWLTPG
>Epi_neg:42
KQFESTQHGNHPLDMF
>Epi_neg:43
CRWEEWGHDRGYLNNTHRTE
>Epi_neg:44
IKEEGHCPDMH
>Epi_neg:45
DNFGYPLPNVLHWCTKR
>Epi_neg:46
FMTATKREPMNVNFQ
>Epi_neg:47
NICLVDAEEITFMNPSSSGIYSFG
>Epi_neg:48
GFMGGEILLLVLEHCH
>Epi_neg:49
RNDYRNPCWKMGCVFEQTW
>Epi_neg:50
KCMTLTLVWECR
>Epi_neg:51
QELSTSRNFPQKDGSEED
>Epi_neg:52
QVIAEHDQQKRSSC
>Epi_neg:53
ACMHKDTSVIWWCSTINDPIPLSGC
>Epi_neg:54
KNRYGFEDPDFIPWCRTKTD
>Epi_neg:55
LFCGEGGQPCGATSGDFHAFMMWN
>Epi_neg:56
TFETDCIDFIPM
>Epi_neg:57
SRDDCFGCSMPGIHFNKAAQEDREW
>Epi_neg:58
EKCMDYWEATI
>Epi_neg:59
SWLYSWNICYGALDFGPMD
>Epi_neg:60
TNWQHYAWNKVHQK
>Epi_neg:61
YMTYWTWIGSTMPWC
>Epi_neg:62
CQHICHEWYPMKWHRKDN
>Epi_neg:63
VGTSGSMALHCGFCFCQGWCYFHP
>Epi_neg:64
MITKSPNAFFVIIMWAT
>Epi_neg:65
MDFPVIGKHCMFAHYQGS
>Epi_neg:66
VQHGGETKYNVNFPFTN
>Epi_neg:67
GHDFGAQKVHFD
>Epi_neg:68
GCCAAVMYAPQY
>Epi_neg:69
KWFDDRTDWYRSRSMPLYKAKY
>Epi_neg:70
VHLIIAMAYSWWLIGMNSEKY
>Epi_neg:71
WLNGNEENIVYGNHLMSECEANAC
>Epi_neg:72
YESFKLVQSMDFWYH
>Epi_neg:73
GLALMKSENTDF
>Epi_neg:74
FTREAVYRPGWFRRF
>Epi_neg:75
LKAHWLMWQKMFYAPWSVDKCVR
>Epi_neg:76
WCPIFLCTKDQYFDTGH
>Epi_neg:77
PNIGEDHLDRKQTNIT
>Epi_neg:78
CYEMTTWCTEDVDQHRYSGIGM
>Epi_neg:79
GESCHIPCIKLCTQVFQGPHCYR
>Epi_neg:80
MWKDKIVRDNIVL
>Epi_neg:81
RFSYHMTFHHQLDQL
>Epi_neg:82
LTMTRWNLDVESCMLYYQ
>Epi_neg:83
VLYTDSLHDQRSI
>Epi_neg:84
MKMVEMPKIAQIIMGRYW
>Epi_neg:85
PKCVCPDESASSQYRATSVYR
>Epi_neg:86
GDNAGNMSWGNYQ
>Epi_neg:87
KPMTGHNWESDDDNAYLQDSAD
>Epi_neg:88
GIAFEDNGIQDIQ
>Epi_neg:89
RQALTEEPSGFHNHWR
>Epi_neg:90
WKMHVGMIVDIR
>Epi_neg:91
NIRGSCGIRACGHQ
>Epi_neg:92
IAVEEFLFWPDW
>Epi_neg:93
GLAGTVFRQNKVYATPY
>Epi_neg:94
DNHPHNIQTTFQRILKKIEKNYMM
>Epi_neg:95
CVAGPVFGQRAGNQMFDQS
>Epi_neg:96
VDALVVVSRVHRFACFLDLWTP
>Epi_neg:97
YVESEGEQRKQENCMR
>Epi_neg:98
FESKIKDPELQMH
>Epi_neg:99
FFENSVNLMDPPVSVC
>Epi_neg:100
IWMRAEWIMCFAAKQTR
>Epi_neg:101
FPGSIRIRALLQR
>Epi_neg:102
RNMRYWHDQKDMQYSWDNF
>Epi_neg:103
HYSMEVCFHRVRW
>Epi_neg:104
TWGHNYNESNKHDCYEMFIPPCWWT
>Epi_neg:105
GLWHNCNQHLDHIRLSPCTTMKCDT
>Epi_neg:106
VEKYHHYTNGILQWFPEMPNDMAF
>Epi_neg:107
KWGERWMCPNECEKTHSFPGN
>Epi_neg:108
NYLKFDFWHTHQRN
>Epi_neg:109
PHCWTDFKYLMT
>Epi_neg:110
WENTQPIYGPVRYIF
>Epi_neg:111
CHYTWFRGMIKFLCELSIYCPVFFC
>Epi_neg:112
DWATYAESMRWNWETAEKYCRQE
>Epi_neg:113
RNNQMSHWSIVPHVFIYE
>Epi_neg:114
MDMMIHTIMCY
>Epi_neg:115
PKTYQECRYCYSDY
>Epi_neg:116
PFYWTLNKKCAFRFRAGHVEHVCQ
>Epi_neg:117
IFKLQYQDFSCTTGKVVDTILVC
>Epi_neg:118
QREDRGNCHCIPYW
>Epi_neg:119
QMHDCCPKLNDIVHIKRPQYF
>Epi_neg:120
KFFSFFCENNNAKLMSFMFCGSNN
>Epi_neg:121
LFECKLICFTSENQLNWQ
>Epi_neg:122
DFFNHQYDQGEI
>Epi_neg:123
QCGHVAWLPVTAKDYYTV
>Epi_neg:124
QHKALSMLIIT
>Epi_neg:125
KACKMWNFCTPDFHIITEYHSMKFV
>Epi_neg:126
WDGVHESVWPQNGDNFGARIYQQT
>Epi_neg:127
LRTTWEYPYSEIILQCRTN
>Epi_neg:128
RDLTCGQNSNY
>Epi_neg:129
NDANGNCMRSLISLWQMRIWAMDTA
>Epi_neg:130
MDSVGVLPIAQGPYAWDDP
>Epi_neg:131
RSQENEEVRTDSSNLDYE
>Epi_neg:132
RPRTKFYCTIHECQY
>Epi_neg:133
KWDRFVITAENLEMQMY
>Epi_neg:134
GHGIQFFGVLWRLMSHHR
>Epi_neg:135
TLDNSDGRNCYQLHSMAH
>Epi_neg:136
QSTGTMWQDQMTMEPMHWCFS
>Epi_neg:137
SCDHCRNPQYGVTARWYYG
>Epi_neg:138
VRIAGWNSWNAV
>Epi_neg:139
QSKMDPHEFNFQQ
>Epi_neg:140
YMWCEDDHQTS
>Epi_neg:141
DSAQGQLLQRWTGWEWILNMGD
>Epi_neg:142
LSIKVVHRKEWNFHWIMN
>Epi_neg:143
AVVNQSQGEYHTDEPDAVS
>Epi_neg:144
PKYNPCFAMHYEYACQGNYPCGIS
>Epi_neg:145
YAIWFSYFFRQFSYMHY
>Epi_neg:146
VLHMGNTFEHTPHISCMPKAFKFP
>Epi_neg:147
EFLLMSVQRGCMC
>Epi_neg:148
FHDNNLHFKYFEDAVDCFWA
>Epi_neg:149
AQEFFEFTIRWDAHQEF
>Epi_neg:150
YCHMMPDDYSNC
>Epi_neg:151
DGRMEYQFTRHSEKYEFNWKMRH
>Epi_neg:152
PWPEFDPPWHTHQWACVNIRG
>Epi_neg:153
VVYGTRYNALIFRQLKSPIWHMRGV
>Epi_neg:154
DWYVSIPFVWFERSYCNSDCFCTNR
>Epi_neg:155
NQIGRVIEWDRNFP
>Epi_neg:156
KRICETINCNWPKLIHSPT
>Epi_neg:157
PCSHMLSWEDFGGTIESD
>Epi_neg:158
YFKHYQKVCLTPHGQYTYYR
>Epi_neg:159
CASLELHVWDPTDYEMVCFQT
>Epi_neg:160
KCAATGHETRLSAGNR
>Epi_neg:161
VCKQACTAFPWH
>Epi_neg:162
NAMACQKPREVTPVHQNA
>Epi_neg:163
VKNPLPARCAL
>Epi_neg:164
VFRNYTVKIANARSDKHAD
>Epi_neg:165
WPHKNESNERVP
>Epi_neg:166
IVSCKWTCEEC
>Epi_neg:167
IATDWHCWTQPTG
>Epi_neg:168
TYGCDAWNINWTQV
>Epi_neg:169
WTFLQGWSHYTYGMNKCMEKRF
>Epi_neg:170
HCWDIDETWVKATN
>Epi_neg:171
HSFERYHYPTHPWNSIGVIWNS
>Epi_neg:172
RAWWTHRHPDKHLDVAVSRYFD
>Epi_neg:173
IWKYYVSTGVNFAPTQ
>Epi_neg:174
CFTFFNQKGYMCSIV
>Epi_neg:175
DAIVSFRNDYFIDGMTFLTVKQH
>Epi_neg:176
VCAQRVCCCQQIPTKIS
>Epi_neg:177
HMYLQMKRLKN
>Epi_neg:178
FYALAPIPFWRNAKHPSSGDRYYCK
>Epi_neg:179
YNLCYKECNFVKVMAMKGRNINPIL
>Epi_neg:180
KFQMPLCLDDCTTASFRMHTLSTW
>Epi_neg:181
CLLEIYARWSARW
>Epi_neg:182
FRMWWGFFTATIATDNKNH
>Epi_neg:183
QFSQVWQIPYLNDKSGF
>Epi_neg:184
FHKRWKDCAKQW
>Epi_neg:185
HCKTLWKAWPTQQGE
>Epi_neg:186
RPSEDKHYRQHQSKTGPNIWRLAQ
>Epi_neg:187
GSKVTRNPRMFQYMKQ
>Epi_neg:188
SYQTSQLHIGYMNHGR
>Epi_neg:189
IHWQDCYNSYYWCKDACVLRCH
>Epi_neg:190
PTCQDHQLRFHYWFAQES
>Epi_neg:191
WYWALKMWPESK
>Epi_neg:192
FVYIGECHRCNYNQEADCGPLP
>Epi_neg:193
TNQSGMADPEFHIHVW
>Epi_neg:194
HGLWQWKTSDELAHELECS
>Epi_neg:195
VWNVKQNSFQERPLHDRCGKMNN
>Epi_neg:196
RAQASTVHKDKEHWGYPVT
>Epi_neg:197
VLFYIGIIYFSYYLGMDYGM
>Epi_neg:198
ICDIQENQTGLHLKAQEEL
>Epi_neg:199
WQIAHLLRLYF
>Epi_neg:200
AGFEGFANQIDCFKTA
>Epi_neg:201
FKCQMQIFTDE
>Epi_neg:202
NDEQMDCLSNIN
>Epi_neg:203
QTWYWLREEYEKTWDWNQPPTE
>Epi_neg:204
AYSMARWPHYHA
>Epi_neg:205
NEDRMMVIDQRIQIMW
>Epi_neg:206
HTNETQGQLMHNDIQGK
>Epi_neg:207
SVPGIHGQEWV
>Epi_neg:208
DSPVPKEIKENIMHDSSN
>Epi_neg:209
KPPAWETWAMDSVIC
>Epi_neg:210
GCAVIQEVQGSPIVCGKMP
>Epi_neg:211
CWWIHNQTKWAANCDR
>Epi_neg:212
DSSPPMDRAPFKRSGDNDQ
>Epi_neg:213
NGKMRGMDACGTMGYN
>Epi_neg:214
DYEANHMKVFTSL
>Epi_neg:215
GWRCKNKDRSCCKLQDIG
>Epi_neg:216
EQGKQYLPFSY
>Epi_neg:217
DVHHIDEVCDYCYSKRSPESPNP
>Epi_neg:218
PSHEILGMPDNILYPCCSMSTASIY
>Epi_neg:219
EELRSLNMRWNVDPM
>Epi_neg:220
IDTKHCSNCFENKNYPETSAW
>Epi_neg:221
VSPKTQIQPHKCLLNECQAIRI
>Epi_neg:222
LVQTDWEDQGAKMM
>Epi_neg:223
RPVMPVAYWKCTMLCDSYPDVV
>Epi_neg:224
HGSEMHQGNFWSQDS
>Epi_neg:225
FCYTDRVMRKK
>Epi_neg:226
CMSHNQKLLNSAQKYHMFHPF
>Epi_neg:227
LSSFMCTCHPDNCNYVWV
>Epi_neg:228
SGYIVKFLVDELSQEN
>Epi_neg:229
YINWTPDPIIQYQIGMVRWHSMQA
>Epi_neg:230
DTMVHWACGLYLEKSPME
>Epi_neg:231
ALWEEPALQTCKIPVAHWLYM
>Epi_neg:232
MFNPHMGIPLQEAVEHYKYFMCW
>Epi_neg:233
VYSLDNNDYRYDWIQ
>Epi_neg:234
DYEWRGYKMHFTNKCLINGLM
>Epi_neg:235
AHNFEYETLELQWQKP
>Epi_neg:236
KCTERGGWNAKQYLHY
>Epi_neg:237
NNWKTPHHYFSLLIAEKSISN
>Epi_neg:238
NSITHWGTPADKHCMKTMDS
>Epi_neg:239
CRGRPCASYMNDTPYANTTFIA
>Epi_neg:240
LAERPRTNASWG
>Epi_neg:241
KWIYNPMQRANGILEGMKCMKMI
>Epi_neg:242
MWCGLEPYWQPVDCQCPRTYQ
>Epi_neg:243
GHPKVKIMPFKHSCHL
>Epi_neg:244
SQCLCKAQVGQVSWMSWLSVHMVIT
>Epi_neg:245
HVCIWQFQAEGIWNLERLFSWHYAG
>Epi_neg:246
WLMQIGLPLEDM
>Epi_neg:247
DMIAIIYQCTAAQHDVPWREHHCI
>Epi_neg:248
RLPWHRRANMRMGFGNQ
>Epi_neg:249
LHMECDRLMAFDRDTPFINRYLD
>Epi_neg:250
EDNEEFYPWMQTNYW
>Epi_neg:251
IMPKLPDPVWNFGCPP
>Epi_neg:252
TYTRFTSMIRLCITVMM
>Epi_neg:253
SIQRPSRYSTMEYNGVVFPEPK
>Epi_neg:254
KKYWDNMGCMMLSCPVVEM
>Epi_neg:255
SLMVHIAWKHWHWTHM
>Epi_neg:256
WFHLPEELQRK
>Epi_neg:257
QTKHGYLDRSDIVGWMSH
>Epi_neg:258
FLSLRNWKRERGQAW
>Epi_neg:259
NMQYIRPEDKAHTRHQEVPL
>Epi_neg:260
DPNPVIMDVDM
>Epi_neg:261
TQPCVVFRTMYSVE
>Epi_neg:262
WFYWPWFPTRRVVYLFR
>Epi_neg:263
SYINWTTKWACFPYQ
>Epi_neg:264
GYNPSHNDEVVKYSCKADMWYA
>Epi_neg:265
VFWIMCYASREAMWSAADYK
>Epi_neg:266
MWYFDSTWHGYLNGRFCSTNRND
>Epi_neg:267
YLAGWGSGNARHYKHEVWLFRTMRC
>Epi_neg:268
MVQGDCWCSYWEF
>Epi_neg:269
VLHQRFFAFIVYGDGHVTAVRD
>Epi_neg:270
SHHEIQFPPDC
>Epi_neg:271
EKHNQADKNYDHMREDCNGLWQW
>Epi_neg:272
TLKFINAKTVVEIRTVFF
>Epi_neg:273
IFSSNVRNEITGSVHRFLWICYWYD
>Epi_neg:274
LYNTHKCPLKTEY
>Epi_neg:275
PNCWISEHRLLWN
>Epi_neg:276
GTTIYDPNFCVYFEREAHTVSI
>Epi_neg:277
SFFFFLMNSLMLFSMV
>Epi_neg:278
SWHPAPRCDAQMNQIDARYWAKRV
>Epi_neg:279
EPYAPMADAFTIWVYLPPTIIRDH
>Epi_neg:280
LERMYYVFCAARKDVYC
>Epi_neg:281
CGSRMWTEADSVSFR
>Epi_neg:282
PSYPLRRGNCN
>Epi_neg:283
EWFFIIGAPEKTVFFIHRLWC
>Epi_neg:284
KKKGDMMVHDIADHQDEDRKW
>Epi_neg:285
DFDIVCLQMGQ
>Epi_neg:286
WTIFQSFDYSVVNPEHNAC
>Epi_neg:287
VNPAFLMHFKYPHNPEHW
>Epi_neg:288
CAQGGMKYVCPKPNWDRVQ
>Epi_neg:289
CLMQHCWIPKGWERLPFLDLGDEMR
>Epi_neg:290
PQYEYCMFTLAITDGRERLWADQ
>Epi_neg:291
DREYYPVYNDWWPCFQDGQ
>Epi_neg:292
HQRYHCNCHCKQWNECIEYW
>Epi_neg:293
QMRNRYIQSHEIWQQNRPHQHE
>Epi_neg:294
RNVGYVYANNQQNAGHMR
>Epi_neg:295
TMALNDCSTKQMA
>Epi_neg:296
MWEWTYQWNYKCDHSWSCMMENT
>Epi_neg:297
TVQGCYCKHWHI
>Epi_neg:298
IKSFFAMDIWQLTSNVET
>Epi_neg:299
GEYDWDRTYTCKEN
>Epi_neg:300
TIEPTSPIKWDWFPPN
>Epi_neg:301
KNEWMQKGEIESYDLQTTC
>Epi_neg:302
DENKRCPYQNTVQKDL
>Epi_neg:303
PDQVYNGDLFHIVGTKSCHCDSYWP
>Epi_neg:304
NALLALAQVKW
>Epi_neg:305
GRRMIRWTNYWAN
>Epi_neg:306
MMNTQMRNYRSDG
>Epi_neg:307
EDDHIYQCLLPWNYIPI
>Epi_neg:308
IAYPWALGGMKYMGWLTDYK
>Epi_neg:309
CWMNIRLNFVNDS
>Epi_neg:310
MQPGIAPFMTL
>Epi_neg:311
CEGTLHVKQESYIHWSNNK
>Epi_neg:312
CKENISQTMMHYPYNDGCCEVYK
>Epi_neg:313
RCKHTEQWRTFDDCVMQQPN
>Epi_neg:314
VPHPSKVKYAARRNNSTKQ
>Epi_neg:315
DHTWLHPIPWHVY
>Epi_neg:316
QTRHNFKRQSVDESMWL
>Epi_neg:317
IDDCVMYGVNI
>Epi_neg:318
KQKTCWRQDACQQFATR
>Epi_neg:319
AYSDWPKAYDWVDNLDAAKWL
>Epi_neg:320
IRCQEFYHGPGIH
>Epi_neg:321
GQMSFPVEAKCEYSWSD
>Epi_neg:322
DMVHADHFNNLDSVE
>Epi_neg:323
LMQEFLRDGCNHTRKQFGDGPITK
>Epi_neg:324
HDECWANGWAVKIPGYEVGHN
>Epi_neg:325
TPSEYELINKWYPGNDQNE
>Epi_neg:326
KFIWHPKHTRKVVDMQTKF
>Epi_neg:327
FSLPVTMNIVCN
>Epi_neg:328
ALRFMVPHLTQMQLEWYKNHLKV
>Epi_neg:329
FVRSTPLREYVQYFDCMRWP
>Epi_neg:330
VGAPHWTCEPQFGGNSYAFNKSV
>Epi_neg:331
SNMLWFVYCITKNTFWIEDDMIWTI
>Epi_neg:332
GYWENECNLEPCYALAWCTIEFK
>Epi_neg:333
KTYIGEEHTRVEPY
>Epi_neg:334
AAPHWGKWNAPFTACQRPK
>Epi_neg:335
QSAVFRWVMWNHRVHCWEHYFHPF
>Epi_neg:336
AKDIFQKHGKAAL
>Epi_neg:337
MKMDYYKTTTY
>Epi_neg:338
MTVEYSPNWSVEMM
>Epi_neg:339
MFFIDCKIRADR
>Epi_neg:340
FFPPSEFHCNSTW
>Epi_neg:341
KNFNHDQCMWSSCFYD
>Epi_neg:342
CQEFKNRCVHKAWFLWDMM
>Epi_neg:343
AQIRWHNTANAF
>Epi_neg:344
IFVNRSVFVNHGC
>Epi_neg:345
YMVKSEQHVWGREMLD
>Epi_neg:346
TIFPGNARYHLAYVLKGPLAGM
>Epi_neg:347
CAESTQWMTNVSPYTIGEK
>Epi_neg:348
FVMINILRKHMWIDRS
>Epi_neg:349
MKANQFIFQLYKPQHAQTWIKTMI
>Epi_neg:350
HYKVVRVMNGCSKWVMC
>Epi_neg:351
LDDYPWYKNIPPCYVSYKHNSTES
>Epi_neg:352
TCGTMFCWMRTAEICLKYAMMEY
>Epi_neg:353
TCEPYRENGEQFWTQEGHDMVRTY
>Epi_neg:354
NQFLAINTLLML
>Epi_neg:355
MFQTNTFGYNTCMP
>Epi_neg:356
EPRGCIICMEMCQ
>Epi_neg:357
IWCVVEIYLDPMTDSFKIMD
>Epi_neg:358
MMSCQITSASSYR
>Epi_neg:359
YGHSGSTYNLNPYKAREYPLCW
>Epi_neg:360
DQAHDPMRDCWW
>Epi_neg:361
EFATGTTRQRCKKACTKKGVVCVF
>Epi_neg:362
WGFGSWWAGVIIPEPILCCKQWVH
>Epi_neg:363
YVKPCRFFPEGHSELLLIMNHD
>Epi_neg:364
FLRTGYTKNWMHFIPLFRMKIT
>Epi_neg:365
DWSAILKIDLYVIDRTMGGSPM
>Epi_neg:366
FKDKRGQPPGAMCKSRQGTYT
>Epi_neg:367
FWQIFDKDQTSK
>Epi_neg:368
AIYCSKAGVTD
>Epi_neg:369
QAICQYKCFIWKGQAIWCPCETWY
>Epi_neg:370
NSDQVRGQGWSKLGMQMFICRI
>Epi_neg:371
KESCYKFEGGRD
>Epi_neg:372
RDPCGKRGYDANSRD
>Epi_neg:373
MCDPDSEINVAY
>Epi_neg:374
GELNGFKTAFN
>Epi_neg:375
AYKISWWWSKGKEKK
>Epi_neg:376
IAAHKAAQACAGVP
>Epi_neg:377
QVMGYFGEPCSYHCSGMNHWH
>Epi_neg:378
TTVLTQGGIWPLLT
>Epi_neg:379
FPPGVCIEANS
>Epi_neg:380
FFPFVYQSFWL
>Epi_neg:381
WCFPKSILVWWMPDGPGMVGTHKI
>Epi_neg:382
QRYLLLRMVVRKVYAGHY
>Epi_neg:383
LYVPSKLNDNA
>Epi_neg:384
IKLYFTVLPDYACTNCIE
>Epi_neg:385
TYPDMYCGGRKQAGFSEEHI
>Epi_neg:386
RDYHLKIYPHEFPNMDQRKFLPTG
>Epi_neg:387
VDHVHASNYHEFSEKIVYSD
>Epi_neg:388
CSWNTNIFYYYTRQFQH
>Epi_neg:389
RIMNALYIWQMNPHILCESMATT
>Epi_neg:390
WQTENRGHFHRMRIPSGNHCD
>Epi_neg:391
ANFAYGLRANGTKKMIYWW
>Epi_neg:392
WQNATVFYANPCPWWQVA
>Epi_neg:393
VNLQDFMAWFIQGSTSWTLI
>Epi_neg:394
RHTNHKVFFGYCVKMS
>Epi_neg:395
YGEWFHNWVDDWVYMPGCKFANNLD
>Epi_neg:396
TIAIGPMYSFCYGRAE
>Epi_neg:397
NRLEQTAGHMY
>Epi_neg:398
SQFSHQLGWGKH
>Epi_neg:399
RGITHSLWWYCSDQDSVGIEEPGL
>Epi_neg:400
RISRLCYMVHQ
>Epi_neg:401
RFISDHGCINSCDMV
>Epi_neg:402
NTRCPYIRCRMGIIRRSV
>Epi_neg:403
WKYKMIFHIFRINRFPGTRVMRW
>Epi_neg:404
KPCQACIPAQVVEW
>Epi_neg:405
EEWMPMTQCLDE
>Epi_neg:406
MFCVSNRRMQM
>Epi_neg:407
FKVCHAFLSVQRANRAI
>Epi_neg:408
GWVEQGQYAHLHVHRHFYKT
>Epi_neg:409
SRTDVPMHDLQNAWCHPEWIHE
>Epi_neg:410
NSREVAFDTFCDQFKNAPRTLDL
>Epi_neg:411
ILHMFASLCAFGV
>Epi_neg:412
IFVRWFIVFYWQIR
>Epi_neg:413
MTLYWQEGPFVYMEG
>Epi_neg:414
RCGHWNFKEHPWFLMDMESSDCA
>Epi_neg:415
VFWIDGWCCFHETRLPT
>Epi_neg:416
RCAECIMLELSKNLRHVYLGYP
>Epi_neg:417
STEKWMGLNTAANF
>Epi_neg:418
MCEVDYDQFFKTRDLWPRPRRTPT
>Epi_neg:419
WRLIPKALTRIGQIS
>Epi_neg:420
PVPRDWYVRAGEQERWRRRA
>Epi_neg:421
GHYGRTKDQDH
>Epi_neg:422
PDYLSRRWTLKPYSQQAGTW
>Epi_neg:423
FSLMATWTFVRDTYQG
>Epi_neg:424
RLLNIYAFYESVMKQ
>Epi_neg:425
LWVAWKADNEEGAAISRRQ
>Epi_neg:426
NPNWKFHKASWMVVWPR
>Epi_neg:427
PNLTKGCMWSWIN
>Epi_neg:428
YPKRKVYEPNHGY
>Epi_neg:429
IDRKRGNRTPLNDW
>Epi_neg:430
DKRWLGDTGRRTKFHGCRD
>Epi_neg:431
FHINSYHTSPKIIKK
>Epi_neg:432
TCFHYLNFRHGKFKNYATITQYGEN
>Epi_neg:433
PDSQMFHDIHIHAHSVIFQ
>Epi_neg:434
TPARPQKHSLVWM
>Epi_neg:435
TCALQWCIHFMTGHMQ
>Epi_neg:436
CVLWWMMTRNIKPIRVTDHTMCMRW
>Epi_neg:437
RDPNIKNEVGNSTSAH
>Epi_neg:438
TTGLCVFKLYPLKAISPS
>Epi_neg:439
NSTGNCDEMADSGL
>Epi_neg:440
TIHRNRHWKCDMHRQNE
>Epi_neg:441
APHCQIKYTFSP
>Epi_neg:442
MRHFVEDFDSTPY
>Epi_neg:443
PDYAPGQYCSFDWHWQ
>Epi_neg:444
AEGTSFDEHDTANIDIPKGTHI
>Epi_neg:445
FNNHNASHGRKFFVQ
>Epi_neg:446
SKFDNAKDDLYVIGWGDKQ
>Epi_neg:447
EYVEDRVQILDNWALYEPEATF
>Epi_neg:448
CYDHLELCCYFVAWDSH
>Epi_neg:449
KFPPNVAFPHDWITL
>Epi_neg:450
KAQLPRFTDNSWF
>Epi_neg:451
LAEFSEYKCGTM
>Epi_neg:452
KPAAHARWTPA
>Epi_neg:453
AFARNIRPFPAPKCKC
>Epi_neg:454
MEAFRCKQVEVHCI
>Epi_neg:455
VRWSTPFFQMVDQNT
>Epi_neg:456
NHWGEVHQNMGMHCIGEALIGSPT
>Epi_neg:457
WWKWGGREPNGEGGSDMTPMGP
>Epi_neg:458
CSNQEHGWQKWENKWGHRGPDY
>Epi_neg:459
HHTWEHCLCRHI
>Epi_neg:460
CATFVQHTQANSYTTSWQMHTNWGR
>Epi_neg:461
GVISRDFEQNMYCIH
>Epi_neg:462
YNTYKNFWQFYIIFGTFNEDQ
>Epi_neg:463
VRIYLEDTAMRYVIDILDC
>Epi_neg:464
DVEPTCDWFTFSHW
>Epi_neg:465
TIHFPREAWQYCTAW
>Epi_neg:466
GFYDAGDEQNQND
>Epi_neg:467
SINFNANSMIYCATVMTPMFPKNP
>Epi_neg:468
KEGPKAAMYDEPDG
>Epi_neg:469
CEKYAGYPRVMAYQPLWYSKYWKYD
>Epi_neg:470
AIIIAQEFMNKYAK
>Epi_neg:471
GIYQITIEVPN
>Epi_neg:472
CIHANIWDPSIQTWGKHGTKWPWNS
>Epi_neg:473
RVASKTMIDENVDVFLGPECVTMI
>Epi_neg:474
HPAQRSCRFGLHDCRQ
>Epi_neg:475
VRRHENIWNPVY
>Epi_neg:476
FNGQKYYYALTKPNIKQAFFNLRSK
>Epi_neg:477
NYAYFNIQFARMTKWLQW
>Epi_neg:478
FEWVYWGKDAKPLMKVHCVD
>Epi_neg:479
MNQMDRTEVKACDMAHAEFLNLDRS
>Epi_neg:480
DIANMQPQWFFDQQQWPACRGSEN
>Epi_neg:481
HEGEKMNQKIELWLHC
>Epi_neg:482
HTHHCVLPVKSYKGVQWTCDE
>Epi_neg:483
IRGEVPINADLNPSTFVT
>Epi_neg:484
FQKTWMQFHWDMHMLIRK
>Epi_neg:485
YDCKKEKPRSGQKPMVSSY
>Epi_neg:486
RHDSKQDMWMSCM
>Epi_neg:487
HARCNIWHVCFMA
>Epi_neg:488
VYDNLEKRIWIDHDAMTWNTHSI
>Epi_neg:489
DLHQKDNFCYLR
>Epi_neg:490
QTCSVSNMSCFTNHNKCDVCCGLQI
>Epi_neg:491
CKYDARREESENPEGIWIWHEDHE
>Epi_neg:492
YTECNSWRDPCYSQFLPF
>Epi_neg:493
FPNGCNKKLYLDMPLTIMEQLSD
>Epi_neg:494
CQVHWPADSQIHKDRGCFRVHAPW
>Epi_neg:495
HCWAKSMNTGRAENERNDKA
>Epi_neg:496
CHCWMKSVQGDHLMKNVPPMM
>Epi_neg:497
WVMTVHKDLSDLQAPAQFIHL
>Epi_neg:498
RADWVLFIVERYFI
>Epi_neg:499
DMGCLDCMTDMVIIQWLN
>Epi_neg:500
CEFTYDVCIHCM
>Epi_neg:501
IARDCYPDAENLARFSFKSMRP
>Epi_neg:502
CYEYCTPMQVDMYPTNCSGK
>Epi_neg:503
NVKCIEVRLYMLPEGDFE
>Epi_neg:504
MVQTVMKWDVSNP
>Epi_neg:505
GSPACDIRHINRKAWCH
>Epi_neg:506
ILDQDLWLCEEVM
>Epi_neg:507
FPQNGGGGGPAKPAKDIQVEWT
>Epi_neg:508
YSGRHRPAPHDCRPYKGK
>Epi_neg:509
VERIKCLSFSVDPIMFTEK
>Epi_neg:510
KRFPICAQLLDTPMLNPSLGN
>Epi_neg:511
MNQIWGSHETLQFLIGHWDSC
>Epi_neg:512
WETERMHGCLKS
>Epi_neg:513
SKQCDQKDYMT
>Epi_neg:514
NTSFQHAWMHM
>Epi_neg:515
FCGNSQKPITFVNHPR
>Epi_neg:516
ESVLHRTHEHVLI
>Epi_neg:517
FKIIWQVDHRKYTLIMSQNIFRL
>Epi_neg:518
AVMDMKHWYDWTTLDRCGNGIIE
>Epi_neg:519
ARVVPRGQDNQWHRIMQESWYRLAT
>Epi_neg:520
ATWKDSCERNFWHNAQMLKK
>Epi_neg:521
SGSTKMEGKERRMMNYTQKRDQNHR
>Epi_neg:522
QTRNYCIIPWYA
>Epi_neg:523
MRVVTMVMNQMF
>Epi_neg:524
VLDWILCPIACYSLCWDSWPPQAGF
>Epi_neg:525
VHPVWVGTKECSGF
>Epi_neg:526
IDHCSRLEIDPCCVTMCDRWPIA
>Epi_neg:527
HYNREGPGYDTTDRSQAWHMGGIAW
>Epi_neg:528
NGGCGYFPLKSKLCSINIWNWQRGD
>Epi_neg:529
GDCKIVAWVMHHVPHHNPHGNR
>Epi_neg:530
GMWEARLFVNRDFYQQKFNP
>Epi_neg:531
TSMSGPHMPDSAQTNMQWPPHMYE
>Epi_neg:532
YVMTLTHQKHRCTCPKTRQMRKEN
>Epi_neg:533
GERSFWSNMDWVEW
>Epi_neg:534
NSDFQGCPERPPQNDQ
>Epi_neg:535
EMGWFEITVMFEWLGRV
>Epi_neg:536
VFDTDYGFWYLAF
>Epi_neg:537
LSTIFNRHHETNNHNERFPKDF
>Epi_neg:538
DSSCPWSHYGYEHTQRYDYQC
>Epi_neg:539
FQWHLCVWSGATKVA
>Epi_neg:540
VAFRIMHPFIFHQAT
>Epi_neg:541
VDQAPHCCITWLPIWCWEGA
>Epi_neg:542
PGEFYFCTPQDQELLQ
>Epi_neg:543
TMRTDAMRYFHPQGYCEH
>Epi_neg:544
NLFKLQLPLFHELFHVNGVEDRR
>Epi_neg:545
CNCWAQDKTRDAWQHFMYSR
>Epi_neg:546
KLMVVNTFDKWYEA
>Epi_neg:547
NVAITYIDAAC
>Epi_neg:548
RTANCQWNPSA
>Epi_neg:549
RPMREWYMQHMSKFLCYYLMKRLPH
>Epi_neg:550
IKIKCAYLSNMDRAEYWQNIGYFV
>Epi_neg:551
ELGMIARARFMRIDPPEVKHNIL
>Epi_neg:552
RTRCCWPDVMNRTSRTFH
>Epi_neg:553
REDQGRHDHAQ
>Epi_neg:554
YSGMGSKKIKQNIRSERD
>Epi_neg:555
GKQEEDARAPVGTHQHGM
>Epi_neg:556
QEDVQLVNDTPSS
>Epi_neg:557
YIETFGPQCNEEAGKGVTGCD
>Epi_neg:558
AHRMLYSWTEK
>Epi_neg:559
LKHYQQQTENDAIPWCWWEEAGWGQ
>Epi_neg:560
RCCFIKRWLGI
>Epi_neg:561
VHDTDFWEWWYCGWFADGDLNL
>Epi_neg:562
QGYIHRMQYMLCIFVFMKL
>Epi_neg:563
PNFDHPYGYNGEWCMSEEWQYP
>Epi_neg:564
KPMLENWYDRLTYTKGFP
>Epi_neg:565
VEYMKSWCMCPLEPEGTGHQRLAP
>Epi_neg:566
YFSWNICSEDFWSLDCGCFMTGGDG
>Epi_neg:567
KTEPKQQAYCGYVLTEWDVVWV
>Epi_neg:568
PKWLEKCHVLQFT
>Epi_neg:569
WIESMWGEYADP
>Epi_neg:570
KKWYQKVMMKSCVPYVRSLD
>Epi_neg:571
WPFINVEKRRFE
>Epi_neg:572
DHVYSLIDYGKQW
>Epi_neg:573
NGYNHEIQWRCVGGTFESCRVMATP
>Epi_neg:574
KESEQQPWYDCARQHVMCFDN
>Epi_neg:575
IQWWCWKEGWMAQEW
>Epi_neg:576
RFNFNVSGPQREYVG
>Epi_neg:577
TMRQRNDNNWNWRIMTIFVMRE
>Epi_neg:578
SNYWPAQIIDQYMEHA
>Epi_neg:579
WCIVFEAGPRKSKKVTQGRPYS
>Epi_neg:580
NESWQPDCHACATNF
>Epi_neg:581
CFWDNDGLHLFRDAFGMV
>Epi_neg:582
LRESNDRCVHRDEEDDKDLNP
>Epi_neg:583
YYGMQFEIQEKVGK
>Epi_neg:584
LWYDCNQDYKHGESIFAVK
>Epi_neg:585
TFGIACQNVESSFCRQSIN
>Epi_neg:586
TIGGLWPCMNS
>Epi_neg:587
SYAMEYWSGHMQYASQEVCLHV
>Epi_neg:588
QGYNSPKDYGTGTKLFDNYKVETG
>Epi_neg:589
NSEGERWPGFYAPGHMTYYIS
>Epi_neg:590
QAHREYGLRQFE
>Epi_neg:591
THAPMQTFYVL
>Epi_neg:592
YDGPTHIVESGYPRAHSDQ
>Epi_neg:593
YMMIHLEWQFIY
>Epi_neg:594
TLGGVRYTQEQGDNEQMHNYEMIQ
>Epi_neg:595
RTHLCYCQEFGN
>Epi_neg:596
PSGTYGVQSEYDKDINCHTPFYTLT
>Epi_neg:597
YWYFIGQASPSCFILDL
>Epi_neg:598
CWMCHDISMVLS
>Epi_neg:599
TYTQTMNLYFHAIVMRYRPFCAI
>Epi_neg:600
PYLMKHDYESYPPKMRDHILV
>Epi_neg:601
LHLEALQKWKNHTLLTLTIWMRTVS
>Epi_neg:602
PMHIVFRRWCHCH
>Epi_neg:603
GFQPWSHFAQECCQDTW
>Epi_neg:604
VFNRIHWWYRNAD
>Epi_neg:605
YTSQLFHGNPQ
>Epi_neg:606
NVDMFVVDDCNPE
>Epi_neg:607
NKCPINEGYLCPCPMFGLVFLK
>Epi_neg:608
QCGKDKMSDWSVWHGTVVIQE
>Epi_neg:609
WPWIVWSQCMMT
>Epi_neg:610
WSMKFQDSCGLGKLMIHDGF
>Epi_neg:611
THPDSMPIGDVDDQAGC
>Epi_neg:612
ENEPIVPHEVHSMHSAYPN
>Epi_neg:613
DLGCEDSFHDWGIIWKYSNSVTS
>Epi_neg:614
FTVTLKIHIGAVEGV
>Epi_neg:615
QGKMPQMHDTYGFD
>Epi_neg:616
HDRPGDWEVDMAET
>Epi_neg:617
KYITNPVSQCC
>Epi_neg:618
PAVHECQPMYSLEQMQSYAEW
>Epi_neg:619
YIKPVWYRVWVRQEMIQ
>Epi_neg:620
ICLPVGYLNPFGRTHPFP
>Epi_neg:621
GYVQYVRDSETWWN
>Epi_neg:622
GVFSDKEGFHHHLVK
>Epi_neg:623
PCECNLGMPPAWYWF
>Epi_neg:624
DKFYIGMDVRT
>Epi_neg:625
TYCGDITVWNTDV
>Epi_neg:626
LTVPKLDPLTWKCACTHVYMDMSRG
>Epi_neg:627
RFGKVSMSMTQVPNVA
>Epi_neg:628
NWAYKMLQYAHRRTLYTINEPGTN
>Epi_neg:629
LLNIKYYKFDHLQMKPLTEAHNCF
>Epi_neg:630
HMVPLKAAVSG
>Epi_neg:631
VGQFEIKQFIFRSLSWAFNQCIPEV
>Epi_neg:632
NTWSSILKAFMLHNFPGQQAHL
>Epi_neg:633
ITPTNSKTVHEYEKSI
>Epi_neg:634
KNWWDGDMVPE
>Epi_neg:635
GMTPIRDVYRSF
>Epi_neg:636
GIMVWCEMEHQKSPFC
>Epi_neg:637
QGQKQQKEHFIIA
>Epi_neg:638
SHGMTWTTEDILHKRFRH
>Epi_neg:639
GPYMRALKRTHWVPVHHKQN
>Epi_neg:640
FQIVFLSYGPMRLEEVQKNKM
>Epi_neg:641
LSLKKWKQKLV
>Epi_neg:642
QWITRDPYEKHPRLYH
>Epi_neg:643
HRKGDCMDTHKQNNHANKWQ
>Epi_neg:644
MLPNCTNKNIPFRQNVCMG
>Epi_neg:645
DSWDHCTFGNDSQKDQFE
>Epi_neg:646
NESCGWDIMLWAV
>Epi_neg:647
EQPIEDMTPNIETAMFKEC
>Epi_neg:648
VPQKAYWQLNERYSEHRQSANLQR
>Epi_neg:649
NVFTTNFHLQATCTPHETTE
>Epi_neg:650
IILQTIDPCQFNRRGS
>Epi_neg:651
DMETDDTQASSQQHC
>Epi_neg:652
PMRWHNLAVVD
>Epi_neg:653
ANDKVKEVRGDPV
>Epi_neg:654
YGGKAPITNMTCELENLTSSLV
>Epi_neg:655
LWYMDAYTVGGYHDTVDSGD
>Epi_neg:656
FHNACGTSRFCQTINAIPCVDDP
>Epi_neg:657
KDDAASSFFKCSWTFKCYSE
>Epi_neg:658
GPRHPWCCAIHCGPMEGEE
>Epi_neg:659
GNWENLQACKKIY
>Epi_neg:660
VNSCQFVQPGNKLLALAVIMA
>Epi_neg:661
CLPPLIHLRWA
>Epi_neg:662
PAEFVNKVYGIGECHDLRFCDTRG
>Epi_neg:663
HKYGHQYMACGQSEPPDGVE
>Epi_neg:664
YVCCDCMLACDELFRTMCFNLVER
>Epi_neg:665
CVEPPGMRKMTEQEYYRAIKWA
>Epi_neg:666
DGNKPNFKTCGGKKSATD
>Epi_neg:667
RTCEKIHNWFWYPCLLN
>Epi_neg:668
WWGSICQIRDAP
>Epi_neg:669
EFNTDNMRMKPALRCGP
>Epi_neg:670
WDCLPKSYMTRLVPN
>Epi_neg:671
PFCNNVISEEPLMTAKTAN
>Epi_neg:672
LLFFWQPYVRAWCTGDGTQIDYR
>Epi_neg:673
IVLVLDTWFEL
>Epi_neg:674
DKWMLAVWQLHHEWMTYH
>Epi_neg:675
SRDAWEFPSFITTCPGI
>Epi_neg:676
YVCFTWRGCDDAVP
>Epi_neg:677
EKWVDGDYQPA
>Epi_neg:678
PSFFQRRDWNLAGTYQHMCI
>Epi_neg:679
PLIRSAFNQTNK
>Epi_neg:680
EIEFKFQTGMMEIQVFGAARHGYF
>Epi_neg:681
GMFAYINCKPWNHADGNKKH
>Epi_neg:682
SDKSLPVETMMWRQQST
>Epi_neg:683
MHVWICYDLQSIKQMQPW
>Epi_neg:684
GYQPDKTKKYCWGRTN
>Epi_neg:685
VVCECTTMTCHSDYPL
>Epi_neg:686
EIEHHNTHGEKSCLE
>Epi_neg:687
MYELNFQSIGGCMLSDAAIHRLPTE
>Epi_neg:688
NTWISCFDWIEAGPTKT
>Epi_neg:689
WNRLNEVNCWWWTCALYPLVASL
>Epi_neg:690
NNLNVLEGRQCTFEGHNPNR
>Epi_neg:691
KPLNDVKATQEVCYF
>Epi_neg:692
DFAPDWQFARGAACYCNIYKQ
>Epi_neg:693
ALSFTFVDELRGKWMTWDMYPDMK
>Epi_neg:694
GKYHRWSMYKKVNNFLPD
>Epi_neg:695
IYWTNGNYIFWVRLMQIYRFM
>Epi_neg:696
SKFHCHWARWFGNPY
>Epi_neg:697
TINKLHDFFCRQQ
>Epi_neg:698
TFGLHGRINIGHF
>Epi_neg:699
TKRAIFATGKWCQAMSDRLQNYD
>Epi_neg:700
EEILAWIKSFPNFTGD
>Epi_neg:701
CEGTLKYMFRMCL
>Epi_neg:702
KCCTNKACVYRKCSLISQSFWE
>Epi_neg:703
HTFDDCLQHAVHTNTSKNKLSH
>Epi_neg:704
HMEWTCMFGKD
>Epi_neg:705
CFTRHGQHHTCEREFEFLHNNGK
>Epi_neg:706
IGRMNSQESGSGGEKQWNHYYP
>Epi_neg:707
WWWRTNLNKRVPVYLSPPCS
>Epi_neg:708
VKMWYRLCCMF
>Epi_neg:709
FEFTYFVSCIYI
>Epi_neg:710
PFGEHTLLNARVGVSNQPK
>Epi_neg:711
WWIMQAWIWLRIEGWK
>Epi_neg:712
GEWGNHTAWMFAFKTGETTI
>Epi_neg:713
HGPKYGELVPDLLDE
>Epi_neg:714
RKTYLKFDYWGKGQAW
>Epi_neg:715
WNVPYFSWASPHPCIQADVYGD
>Epi_neg:716
QLLWGCISMFMCWDAQFN
>Epi_neg:717
GMTTVWDKCELDY
>Epi_neg:718
MHSIPYDYFKEIQI
>Epi_neg:719
DIAIAPGKIVNDFT
>Epi_neg:720
DYIDNFPCKTYSSCG
>Epi_neg:721
VECKRYLPQAQGPGHAGWYNKR
>Epi_neg:722
ACKCKGMYEDNVS
>Epi_neg:723
WDQSEIPWPYPMGWRHEYNT
>Epi_neg:724
AEVDMGQMAWTKIHELIWS
>Epi_neg:725
MQAGHYTCGSCMLEKKYTQRQETE
>Epi_neg:726
CFCRVYPCIVRQ
>Epi_neg:727
SHPVVSKYYFEARQ
>Epi_neg:728
AKHQLCFVETLMMQWRAEIFTPNF
>Epi_neg:729
MSRPRTHAHENDTDCKVIVTSYYY
>Epi_neg:730
CKFNRILIQCTLRIMQQQERR
>Epi_neg:731
YWFTYQQAKIIMSQD
>Epi_neg:732
PDHQDHMRNDSIFQAFLPDFC
>Epi_neg:733
KNQMQAKHCSEPNGNPTRCR
>Epi_neg:734
FGSHCKNWAYKHSRKIF
>Epi_neg:735
NISKHDWVSHMNCCKLMSPHC
>Epi_neg:736
CDKVPSKYEAKIMIMFL
>Epi_neg:737
LDVFEHRHADSVMT
>Epi_neg:738
TWCHPHYDEGI
>Epi_neg:739
ADDPSMTEFFIIYQMVHEAPYMG
>Epi_neg:740
RCMGVEAKAVYNP
>Epi_neg:741
WFNPRNVNKGIAHQWMPFW
>Epi_neg:742
AVHDMSLDSYCGPV
>Epi_neg:743
FECGDYQTPKEWQNMWS
>Epi_neg:744
HSMDGSEKYDLTLQKFHHQKC
>Epi_neg:745
ESKNNCLYRQRERDE
>Epi_neg:746
DHKANVHFDVRDWL
>Epi_neg:747
LSDWIGQKPINFKGGYL
>Epi_neg:748
GSCNDDRQEMRITKR
>Epi_neg:749
DHVLAFWNIRVI
>Epi_neg:750
FAKPWNTVMQGHVCWLANLHFA
>Epi_neg:751
ETFSYFTIVIWQYMR
>Epi_neg:752
SLGLTCRMVHYIFQCASFDEAC
>Epi_neg:753
YPIESYCSMHLYSTGFDA
>Epi_neg:754
QNCTQRESMFASPYRTYRKETW
>Epi_neg:755
IADNIYMCTLYGG
>Epi_neg:756
ADRAAWRQINWVGQFGWVHQDGIK
>Epi_neg:757
IPAYGEMRWQMQERCIF
>Epi_neg:758
MDDGSIVPPMDVISKE
>Epi_neg:759
QWWQRVYPRTPQIGE
>Epi_neg:760
TWIHLAKCRLL
>Epi_neg:761
WGPENTKQTWVWR
>Epi_neg:762
ESVIVSFYGRLGPM
>Epi_neg:763
AAGHCLPHWLTLQQWQSGHWAYAIR
>Epi_neg:764
CATMQPDWNSQDFRVNTDWW
>Epi_neg:765
PDPYEDTWSEYCFAHWGVNGWPWQV
>Epi_neg:766
DTHSLILNSAN
>Epi_neg:767
NECLQGDVLDFLYKN
>Epi_neg:768
LSYDTMPKFHYKWKSGTMEQSTF
>Epi_neg:769
FTEWDHCQLFGW
>Epi_neg:770
VPLGIYFDQYC
>Epi_neg:771
SIFFYLECWWPSSFMR
>Epi_neg:772
RNKGLQEPKNPVYCDNNHDEKMTIC
>Epi_neg:773
VWCFMPGLQMWN
>Epi_neg:774
GTCAFFRKRNWEM
>Epi_neg:775
MHTRMERHHCWCFVH
>Epi_neg:776
RDWVCHPLHAACEEMAFM
>Epi_neg:777
TFNHVASIFLNGFGTGP
>Epi_neg:778
WTVTKYQPWDIASS
>Epi_neg:779
YCHSVHNEQID
>Epi_neg:780
HCDFLNLNNGFACCAQLKG
>Epi_neg:781
DHTLAVVSGQWDHR
>Epi_neg:782
PMFWANGISPGPGE
>Epi_neg:783
CDVCSCRDSMMQWFKSWREGY
>Epi_neg:784
GFMHMPRAHSCSSLRVRVI
>Epi_neg:785
VTPPWLSSPDGKPCNWA
>Epi_neg:786
VPYPLWSPMHDNWVHSRM
>Epi_neg:787
PWNRVPVGCHRAYCAKSNICTST
>Epi_neg:788
VPKTGKAWMNRLEIS
>Epi_neg:789
WSTICLWHANLRSPSGQFN
>Epi_neg:790
TEDPAYLGRVPLCDDCDC
>Epi_neg:791
VHFELYLKLHWPIPDIPNEG
>Epi_neg:792
QNAYQVHGKKISCPNQHQKCV
>Epi_neg:793
ELQVFRDIDGSRPTGNREH
>Epi_neg:794
TDMRFNSNLDCNKRLLFPESWW
>Epi_neg:795
ARCARALLQVIWHGT
>Epi_neg:796
PNHRGFDLWQVMYVYWT
>Epi_neg:797
RLLRYDLCAWTMGPSECMD
>Epi_neg:798
AERYCWWNYDSIIIPSHTNSPING
>Epi_neg:799
RRMNKPSGNIECHRQLW
>Epi_neg:800
NLQANSTYYDVWRERAMWRENGPN
>Epi_neg:801
LQVGPNRTAVWLETWLWPTVE
>Epi_neg:802
KNTGEIPEFIVM
>Epi_neg:803
FPSLLKDQVQKQTGDFYKH
>Epi_neg:804
KWRNNCCTCYGA
>Epi_neg:805
FYVGFYPQNRVHANLTCW
>Epi_neg:806
SMSRRWHQPQIFQRANLF
>Epi_neg:807
MCLYAVVHRMWYTAMWICWWETFK
>Epi_neg:808
AVKMRGEVFKSANDAD
>Epi_neg:809
THQFDRGTQNDQMNVM
>Epi_neg:810
HMNRGTHENYS
>Epi_neg:811
DAIHVMCAPQVFDLFIPTWSD
>Epi_neg:812
WFNRQMDFQFLN
>Epi_neg:813
PSGNPCEFRTR
>Epi_neg:814
GDQNKCCVDWNVFMWRCRIVWNRF
>Epi_neg:815
YKVGCICPSWFWFLNRFNWY
>Epi_neg:816
YIGGDCSRMESTQTLHSHVHGLCA
>Epi_neg:817
YWYQIPKCPRMPV
>Epi_neg:818
EYHMWVNCIIYQ
>Epi_neg:819
HCALGPKVHQSVTPENFC
>Epi_neg:820
SAVRGYNAAYSTPCRW
>Epi_neg:821
YYVIGSESEDDFNP
>Epi_neg:822
SPGHVFCRFNAMNHVIHFT
>Epi_neg:823
CINLTFSTLDGYDQAMRTDCWSCY
>Epi_neg:824
PCQHLMHTFWKFFDTW
>Epi_neg:825
TGMCAWLKMYDPVALTSEPW
>Epi_neg:826
QKPKLDVWVRSAYEK
>Epi_neg:827
PMDGHERHTEVYEEVHQCD
>Epi_neg:828
QNCYPIHYDTQLWRLK
>Epi_neg:829
QMYCQFCGEDGMV
>Epi_neg:830
KGRDIEAFFWDKQA
>Epi_neg:831
LGESLRPINTRP
>Epi_neg:832
DYHDRVWYQCKHE
>Epi_neg:833
GFMIWRCTGSRKLPNVWILAR
>Epi_neg:834
MICIENSASGEVHECIQLT
>Epi_neg:835
TGIHTWWQDNVDHNI
>Epi_neg:836
GHYLRTFIFLLTSDLGFSDY
>Epi_neg:837
IKAFVIGDICVHLPPVA
>Epi_neg:838
QEYGNLGSLFCKACTCFDD
>Epi_neg:839
HNECHVYDRVAVNGMHES
>Epi_neg:840
SDHHFCEHVKEHLKYKEQGH
>Epi_neg:841
FCSPYHMFGFLEVS
>Epi_neg:842
MAIMPPGKAWKEHNVVRMA
>Epi_neg:843
RVWNVGNLFMQNSTNPEANCHDGM
>Epi_neg:844
WICGTGKFMAVDNADEYRPP
>Epi_neg:845
WGSLSPRPCGEFYFQKRVRN
>Epi_neg:846
HFNSERHISKR
>Epi_neg:847
KQCDVHINQCNW
>Epi_neg:848
IHKAHMRCQTAHEIAF
>Epi_neg:849
YWTWGPLNFLQGRWTIMMMRYLC
>Epi_neg:850
VFCICQHCAYF
>Epi_neg:851
KRADHPLEYGAKIKIEPSGRWTC
>Epi_neg:852
LKPYPMPHNQKAQISLQMW
>Epi_neg:853
SMAKGIDELFRIIGTDERGQMHE
>Epi_neg:854
YIEDGMAQRGLEWKRMH
>Epi_neg:855
GGWLCMYQAHQRIFSLPFGSYTTE
>Epi_neg:856
TRQADIERIEGEFC
>Epi_neg:857
SQAEEDMRMFYNFP
>Epi_neg:858
FWMAFGEWGRGWVEEWHPDNLMPEV
>Epi_neg:859
RPDLPHKMGERGVLTNVW
>Epi_neg:860
GECYPKHGNWCCFPMVMVE
>Epi_neg:861
AHNEGFIAVMGTF
>Epi_neg:862
TKVTRHRQIQIYIYDEIREGGHI
>Epi_neg:863
AAHRMVDSGWSVDIIIRYY
>Epi_neg:864
NYKIGSICIYAGRHNINMD
>Epi_neg:865
WRRVWDVMYHCPPRF
>Epi_neg:866
FKINHAPSQMMHFEFAH
>Epi_neg:867
SHWMPGSVRRNQRNHNWYRDDKMD
>Epi_neg:868
DKLYEWLGKALTRQTGVYIRYTK
>Epi_neg:869
AWYSWYMPGADTCCGLP
>Epi_neg:870
WPMEMVAPQICRSWLWF
>Epi_neg:871
HDTETTWHREQHGQ
>Epi_neg:872
RRYQCCNMCIVDYWCG
>Epi_neg:873
NCCIMMWPPRPCQRMWKCW
>Epi_neg:874
HEDNKCIPNMGEM
>Epi_neg:875
MDKSDTKITFHDFPWTTI
>Epi_neg:876
SSVHPLSFSWHWQHTYLI
>Epi_neg:877
GWMGGSIPKWYMMIQREIYTR
>Epi_neg:878
QKAQIIWRHPMIYM
>Epi_neg:879
IAKRWYRYNGGTKHQYNLIIMRY
>Epi_neg:880
KKERIIEIQAYG
>Epi_neg:881
CERPDKDCFNMMGDHSEIRTYQWRN
>Epi_neg:882
RETYIIWDDDKRSRSMMDFDM
>Epi_neg:883
QVMFTQDQVPQFSVCRAVTGFCAQF
>Epi_neg:884
DLDSCGSGTVRNDKSSVQS
>Epi_neg:885
ANENIKMHSPRGFFELECYWCIA
>Epi_neg:886
GQEWCTCMLACIECEN
>Epi_neg:887
GVDENNHDTVFQW
>Epi_neg:888
QRKMPRNRKCKAFTPWNI
>Epi_neg:889
CTSKQTFMAFMW
>Epi_neg:890
KVHMNRRTDEEHYPFQGDDV
>Epi_neg:891
KHACSLLLNTC
>Epi_neg:892
DPLDMCRRKNNYDNPGKERDRREYF
>Epi_neg:893
EINTRRWQTYGRWM
>Epi_neg:894
CHWGAVTWLYNINLKQQK
>Epi_neg:895
IFDDVGHILPCNKRQGS
>Epi_neg:896
VHRYGYTGIPFDHRLDGCYA
>Epi_neg:897
FCGEHIFGQFFVE
>Epi_neg:898
EPEFEITEVDP
>Epi_neg:899
LDEKIWVHFYIAQIKHD
>Epi_neg:900
AGLDLFDGLLTIHTSRMIMFRQQ
>Epi_neg:901
VIEWRGLEYNGELPAMKVTDTDMFK
>Epi_neg:902
VHKQQVHNNDMSYLHAQ
>Epi_neg:903
CCHIFNVYFQQDLGWDWYYDDNWDR
>Epi_neg:904
VNSNENSPKKR
>Epi_neg:905
IPLGQTRCPEAPGEIWSAKDM
>Epi_neg:906
KGCIYHIAYWVSVTDKDCQED
>Epi_neg:907
EPIRRCCDAPP
>Epi_neg:908
IKYACGRQMRVQQPPNALHVW
>Epi_neg:909
TTAIAWHPILPDHFHEIYCY
>Epi_neg:910
AIQPGEAWFQYLNA
>Epi_neg:911
MKHKRWERHNENVPNGMACQ
>Epi_neg:912
QCVHVWDSIIFCFFTHC
>Epi_neg:913
DNQDCFYSNCCWFMVVYQ
>Epi_neg:914
YWELINEDYQDF
>Epi_neg:915
DFSAPTLLRWV
>Epi_neg:916
LCMLHVQKPQVRC
>Epi_neg:917
KSDAWQMPSLMMEGTSQGITW
>Epi_neg:918
YYYFMWHVRCCQDLGRQFERINR
>Epi_neg:919
VIGGQFHAIIYMWHSPVFHTDNYS
>Epi_neg:920
GVYPEAWIYWAGKPPDSAKET
>Epi_neg:921
AKTPKWAVDGSFGCMVHCPL
>Epi_neg:922
AFPCAALNVMRPFYFPYTCAARCMC
>Epi_neg:923
NFKVFNPWRCG
>Epi_neg:924
LFECVRPIDKVGVPLGMFLVMIQ
>Epi_neg:925
ITGPQSKRKQAPQQTKATN
>Epi_neg:926
SHTVHYNECDIPWMMSKHQTEWRTQ
>Epi_neg:927
EMGRWQDKKTHCPLSPAQHP
>Epi_neg:928
YQLGLPAMMWCGYMYRQNNK
>Epi_neg:929
EWLIDHHMMFKVTSM
>Epi_neg:930
GMVCIKNHEHCMG
>Epi_neg:931
AKNYPTCAYTPKAGNECCFRTCPVQ
>Epi_neg:932
LNCDKDMYMVWCFVGYDTSHCTD
>Epi_neg:933
IEFPDSVHFRDLVNNQPC
>Epi_neg:934
PCDCFRTDENLIRTFVYG
>Epi_neg:935
RTYTLVSMQNGAWTLVF
>Epi_neg:936
TWINHWYLEMSRHVSVGVCGQKD
>Epi_neg:937
MNFQNMYHNKKMK
>Epi_neg:938
WQNQDTGTKSVTTYKKFCG
>Epi_neg:939
FSSMYTPGFAMYAPHCC
>Epi_neg:940
AARDQSMATCSTKPNACPARNLFS
>Epi_neg:941
VPQIFYNKNMHLCSED
>Epi_neg:942
GQEQWASMENHHDFEH
>Epi_neg:943
AETAYHEANMFKNHFDWFNYMICHV
>Epi_neg:944
KYIPRSKIQSIEIDSQWMH
>Epi_neg:945
STLDIRMQVWW
>Epi_neg:946
HTTCHFMKHLHVEENEF
>Epi_neg:947
VFFSPGYHLHC
>Epi_neg:948
WWNLKAWDSTASK
>Epi_neg:949
ILELDTVMRDMLWPIVRI
>Epi_neg:950
TLIDDSDEEYAGGVVH
>Epi_neg:951
QRHRQAETKHVLDM
>Epi_neg:952
VFKWRLKWMCQVFHSIGKQFPC
>Epi_neg:953
HPSWLDQPYNMT
>Epi_neg:954
ICCPSWARPCS
>Epi_neg:955
TLCHWTLRHTMDH
>Epi_neg:956
CHWLEFVYIDPPRRKPQHQP
>Epi_neg:957
ECQYVLEMLTKMQLAMHLQVS
>Epi_neg:958
DKMLLPKYIILCINFFF
>Epi_neg:959
YDCVVYMASRQHEAY
>Epi_neg:960
DWFFWVCNYHPLSCLYWV
>Epi_neg:961
YVQATNFPTAPEFLSE
>Epi_neg:962
CCWDYLYSMLLHHMTHRKWE
>Epi_neg:963
QNQYNIEMNCFNPF
>Epi_neg:964
WSCKHSMADQFTPFAPTTRTEQEAI
>Epi_neg:965
AYQTWYSRTQQTQTMSQYRGEDM
>Epi_neg:966
VYGLVGEDEGQLIS
>Epi_neg:967
ILWNTPEKCNP
>Epi_neg:968
QCFTNTGINWWYARYQWRIGLMDWN
>Epi_neg:969
QHYIIYYWPCKEVPSSPSQLVDC
>Epi_neg:970
RDVALVPMWFLAEAML
>Epi_neg:971
NRHWLLCTKNRKLKLYSSPPYPT
>Epi_neg:972
YKIYNCMGRPLILW
>Epi_neg:973
DDKCIVTEPKFAQSQHDTQIN
>Epi_neg:974
TAYNGMTTRFKGI
>Epi_neg:975
RRNKQMWMFTIIDLLINIDNHIVK
>Epi_neg:976
WWICWTKTISGIKDYRLI
>Epi_neg:977
SQDWVSTMISTCIREQVVWVGNF
>Epi_neg:978
PWSYECWAQMCSNYHFNFWD
>Epi_neg:979
SDCTSAIAEFGINRYGVSIQDFLIC
>Epi_neg:980
WQHTGAEFLCFKVGLIIS
>Epi_neg:981
HKLLMCPSGWTVRQWEQ
>Epi_neg:982
PDDDRGHTCIMYIWIVQNNKHSQD
>Epi_neg:983
PIINNPCERNEAIVAGTP
>Epi_neg:984
AGCEHSMMVKWAKTSVVYGV
>Epi_neg:985
KMHVYSVIAANNPSVGEDLCMS
>Epi_neg:986
TYERTDQNCSVSSRE
>Epi_neg:987
WMVYSMRILPNC
>Epi_neg:988
WHGAHCQTNAFVEFDVPG
>Epi_neg:989
RAGISYNYTMENPAWGEEFKLWWMV
>Epi_neg:990
AVFNYGAELMKANHGSEVTDFWMD
>Epi_neg:991
MSKFHQFPCTTREAGIYHRLARQ
>Epi_neg:992
PTRIWAFACQTLL
>Epi_neg:993
TEMAWEECTVAKVHLGSVTNTNAIH
>Epi_neg:994
KWGHGPKCYGL
>Epi_neg:995
ETQYMQMRRCNFPQIGKNAPLQNWE
>Epi_neg:996
FEQNMMAIPCMHM
>Epi_neg:997
NICRRGQRITVHSLKAWNHGETHV
>Epi_neg:998
VESVAFTFIRYDAWHEG
>Epi_neg:999
MEVGTSIFVWPQM
>Epi_neg:1000
KMNYCQDNAVEWHMDWVDGYSL
>Epi_neg:1001
DVPKQRCRMWVLVRYKHQYDWA
>Epi_neg:1002
TDAMYQDSQVEWPEEHYKKIVH
>Epi_neg:1003
KTEERVQGFREFHHDTWF
>Epi_neg:1004
FWATRNMRHKLWFIWAFC
>Epi_neg:1005
WQHPKNAMARRRVCMDS
>Epi_neg:1006
HFSPKYWMDRERFGQSQP
>Epi_neg:1007
LDKMWCREFTESQFKH
>Epi_neg:1008
GIKCCPWNRPEENHCNQNIWEAL
>Epi_neg:1009
PIMRQVSHAQWADGPWCY
>Epi_neg:1010
RVRRLIYYWRHNT
>Epi_neg:1011
ARHDCDHYIVQNKPINAEQNH
>Epi_neg:1012
KVDWPMWLHWPEEEAA
>Epi_neg:1013
CVVQMNWHQSTFIAAL
>Epi_neg:1014
TYEGNGSGTVMFWKCWGQQSIMVH
>Epi_neg:1015
FISQEITIVQTLHRCWRS
>Epi_neg:1016
NRKDKFPHTQHV
>Epi_neg:1017
RLGIWELLNHYVMMPQ
>Epi_neg:1018
IFREQKQMDMCGSMADAY
>Epi_neg:1019
KCDSEHQKLVQHGPMN
>Epi_neg:1020
YMLDAYSQGYH
>Epi_neg:1021
FPTPYWHATLIG
>Epi_neg:1022
IDETREYPMAFPRTPWTW
>Epi_neg:1023
IAFCCVDLGFKR
>Epi_neg:1024
YNTMQGTLPDKRWQAVWL
>Epi_neg:1025
MMRQPQFFKYHEKCPEYLIVGD
>Epi_neg:1026
CTCSCGSVNRLAQC
>Epi_neg:1027
GFTMIYRVWIG
>Epi_neg:1028
IIYNLSMGRCT
>Epi_neg:1029
TIWNKMHYIWCQDSLMN
>Epi_neg:1030
LWVMRHLMQEKSNLGKPGPV
>Epi_neg:1031
DTIEAKCPGKRPLWNSRNTVHMTWA
>Epi_neg:1032
FEHHANCVVFGHWYDEHVKFN
>Epi_neg:1033
QENACDSFKAQQFKCR
>Epi_neg:1034
LVWVLCNDRYVGFWEQKWVLGEHVC
>Epi_neg:1035
MQVNTEHGEQTCYSMIPMWGCMK
>Epi_neg:1036
SSWVEPLFMKKETESQIIETAK
>Epi_neg:1037
CPYSETQLSWWMLNNMD
>Epi_neg:1038
SERNKDQRNNDG
>Epi_neg:1039
RWHQGPILAENY
>Epi_neg:1040
ASFGRDRRPGRCIYSWCCERM
>Epi_neg:1041
CKAAKISCCCDLEMY
>Epi_neg:1042
VIICVFSQALLYTIIDE
>Epi_neg:1043
LKDSLKRCLYRKRA
>Epi_neg:1044
ACDISFFSPYDATPAAQIEMYNTHH
>Epi_neg:1045
YSRYTFCWKMANKRTNMCNMIT
>Epi_neg:1046
HCKLIGKMFMHAWRQKIVMCLNIQ
>Epi_neg:1047
VPCALVYIYNIVFHLES
>Epi_neg:1048
LVAKMDSNRYPE
>Epi_neg:1049
VNISVFLQIKEWYYD
>Epi_neg:1050
TVDYWSQKLCCNQSKDMDECVTASM
>Epi_neg:1051
WNNNGSQNMNISTGD
>Epi_neg:1052
TTAMMRSIEFV
>Epi_neg:1053
KEKDFPTLNVHREWAFTWCFCTCDY
>Epi_neg:1054
CVAMVWCGECVHLRCMSIGWTR
>Epi_neg:1055
PLCIQFQCQFWF
>Epi_neg:1056
YRQDQKWYKTTP
>Epi_neg:1057
RLSHYSNLYVWE
>Epi_neg:1058
HQTWNIGYVKPGSEHQVCQVWST
>Epi_neg:1059
CDCCIMKGSNHTEQS
>Epi_neg:1060
MYTQKRKNDAF
>Epi_neg:1061
AQKVSDGGLATQAS
>Epi_neg:1062
RTMHGPMWCEFQADSKVIR
>Epi_neg:1063
HVFGISEHNCEL
>Epi_neg:1064
QQCGYRRRAAMSQ
>Epi_neg:1065
VMEQVHGWPYYIVQ
>Epi_neg:1066
AFFSGADQLAILCPFSVTHNGKLV
>Epi_neg:1067
HYHWFDKIHVEALECILSCYNPMA
>Epi_neg:1068
QHTATNDSICC
>Epi_neg:1069
SLWDFEFDSPLRPYGGC
>Epi_neg:1070
CWKCTMAPKWYITTQVTFWDFLTMS
>Epi_neg:1071
QFSGMQFEMAFYRSET
>Epi_neg:1072
TFVQCIDPQIQA
>Epi_neg:1073
AKHTYFEIPIGYYKHQMTSHTQV
>Epi_neg:1074
NWVTALPGVRYFWER
>Epi_neg:1075
RCWTWFIWKGMILDIHIGEHQGA
>Epi_neg:1076
MPDGTTLNLCLYYAASQ
>Epi_neg:1077
HSTELERGICRMTSKH
>Epi_neg:1078
HMTGQKETDLIMPIDCYQRKP
>Epi_neg:1079
FPGWGHRVFMNM
>Epi_neg:1080
NVKHISFMGMQVTLRWHEW
>Epi_neg:1081
LSGPQKAFSCVLPKGECPRWHS
>Epi_neg:1082
EINFTWFYIWHQNGQWFD
>Epi_neg:1083
FPDIFHYMGEIKF
>Epi_neg:1084
DSFSSDVMKIVIKV
>Epi_neg:1085
MAIRAKVKHAWHQLTPGNNG
>Epi_neg:1086
KSREMRCTIQHEGNFMAPND
>Epi_neg:1087
RTYETWCCMEDRIGMKWWQFPNDK
>Epi_neg:1088
GLDKHCMNVTTVS
>Epi_neg:1089
EACHLNYGATQFMNVIDMR
>Epi_neg:1090
VYNELGGGLPNYQSG
>Epi_neg:1091
QKCKGFMVWGCRHWCDQ
>Epi_neg:1092
TSFWALGWPSTMMINC
>Epi_neg:1093
RGEIIFISAYLYGVQRKTSD
>Epi_neg:1094
RNCAFEVISKWKYVED
>Epi_neg:1095
RWKKFWMQWWHQSMKVPTD
>Epi_neg:1096
KRNECIWYTCKKFV
>Epi_neg:1097
HHNYNKILDYCKPIGCDTEC
>Epi_neg:1098
CPHTIAPPHRPKALNQIE
>Epi_neg:1099
TSWKDFILAYHWI
>Epi_neg:1100
HFCTLPIKMPCCFWVGA
>Epi_neg:1101
DVAGTRAFDASCQYPKLGCWKENKH
>Epi_neg:1102
NFLKSSVNTYSFYRDQ
>Epi_neg:1103
HHCLQCHGMQNKTYCTGTNPI
>Epi_neg:1104
KPIYHTPCAQRHEDHYK
>Epi_neg:1105
NCWPPEPIYSIQTC
>Epi_neg:1106
WHKNVVHKTAPGIRAACFFLDC
>Epi_neg:1107
SGDQRRWVVKEFMHAHS
>Epi_neg:1108
AGHKTWHWTYGALHLQSRRH
>Epi_neg:1109
LKCVVYTTWLWMCW
>Epi_neg:1110
VVRFSLGIHENTKYST
>Epi_neg:1111
IYIYNTGQRLIWCETSEF
>Epi_neg:1112
PGHPRWTGMMLYVM
>Epi_neg:1113
CCSRPDGYPSAFANY
>Epi_neg:1114
WFDKISCDMFP
>Epi_neg:1115
PTNEHKHTYFWKYPWSNG
>Epi_neg:1116
LYTVWMSAMWRKRWG
>Epi_neg:1117
GHITMVRINYCNEYIAEEWDPAS
>Epi_neg:1118
FPAITHGNWYTHRTAPG
>Epi_neg:1119
FCKMYPITCSITMT
>Epi_neg:1120
HFQDMNSNVRD
>Epi_neg:1121
MHHYHMVSQSAECSRYIHV
>Epi_neg:1122
KEYKDMWTELYHFRFLCMMP
>Epi_neg:1123
HAIIRPVRLERRGIHTN
>Epi_neg:1124
STWWHWDLRICAAIG
>Epi_neg:1125
RCAINIVHIEFAPGIRFPMTTTIE
>Epi_neg:1126
LSTYHCVWIHPCW
>Epi_neg:1127
LGICWPWPCIVLKT
>Epi_neg:1128
PDSHMWATVKHWLFCHQM
>Epi_neg:1129
EQEACNNVWAME
>Epi_neg:1130
ARCKCPIMSLKFMDFEHSFEVIQA
>Epi_neg:1131
CAEQTTIKTLCMHEMDTFP
>Epi_neg:1132
KKWPDNTLWSHKGCMITARMNHSCW
>Epi_neg:1133
SIVMPAFDMYEKLGPDYAP
>Epi_neg:1134
QISGRGSQFMVAFHGDK
>Epi_neg:1135
RHFVGFCKRKQNFVKMERKVNLREI
>Epi_neg:1136
RKLFEDFPLSDQKEEAHQQ
>Epi_neg:1137
NCAMKRPKCSS
>Epi_neg:1138
RTENHCYCGRWWIAGF
>Epi_neg:1139
NYQNTCALMFRWTHC
>Epi_neg:1140
DFELSPDICYQGAQDNEVTYDRMY
>Epi_neg:1141
MEYGFCFMCRQIIMPTIKRPPFPPY
>Epi_neg:1142
EWAGCSIAKQNAPIKMP
>Epi_neg:1143
WQGVHPEQSWAE
>Epi_neg:1144
CGIIIMSTMLNVTCRDDFDY
>Epi_neg:1145
SNARLLWRDWVAPFYKIF
>Epi_neg:1146
WCNHRHESLQCIR
>Epi_neg:1147
NFHFLMLSCAPWGWEPQKFTQ
>Epi_neg:1148
HNDTKIEYKRGFDMTAPENVAQQV
>Epi_neg:1149
HCSQGLTDVKHTVLWEG
>Epi_neg:1150
QLPSWRRQKQESESQLEMD
>Epi_neg:1151
GWFEPQWFFSEDI
>Epi_neg:1152
HNYPCVYCEGVEK
>Epi_neg:1153
WRDGIFWSFIFFCFITYVL
>Epi_neg:1154
ERQDTAWGWGH
>Epi_neg:1155
PFKWITKAVPGKVDWGYINHHKAAW
>Epi_neg:1156
HCTDIRYNPNYDA
>Epi_neg:1157
WIKTRVHGCMLRVWWHQERQ
>Epi_neg:1158
QHHRDVHTMWTDWCYGNYY
>Epi_neg:1159
TWPLYVDRYWPSSRLKQWREKY
>Epi_neg:1160
GWFWVPCSISVMC
>Epi_neg:1161
VLLDDCLEEHEQVQYRN
>Epi_neg:1162
EDFRRHKGAGWFIMSIQFTSGVNIQ
>Epi_neg:1163
HGATHRVDCTTAGDTTKR
>Epi_neg:1164
DWADGIWDFLD
>Epi_neg:1165
RWVVKQNQPYKYV
>Epi_neg:1166
NASYFMGFMWGEHPTGDHFWCSH
>Epi_neg:1167
FLITRNTMICTWKHWKGHNS
>Epi_neg:1168
WIRGKIKLHVAYADFSFKARFGW
>Epi_neg:1169
FNSNCHCEAAKAAKEAVIFI
>Epi_neg:1170
MMRANDTGLHPIMQMGMSKMHTV
>Epi_neg:1171
QCAIQNERPWP
>Epi_neg:1172
MVTWRFSIRMVVNENGWIWVV
>Epi_neg:1173
LGSTQFSKGKERALPLVSA
>Epi_neg:1174
RHQYFARFICVVRGWRP
>Epi_neg:1175
AFSWKCNMWNCKRW
>Epi_neg:1176
LQDTEKDFKFDSYVNAY
>Epi_neg:1177
QFDTAMCAKEGAMCPKHSTYWV
>Epi_neg:1178
PHDECINETMFTSVLG
>Epi_neg:1179
IVNTTSYNRPEPCPNFNGF
>Epi_neg:1180
RSKRLSFHWTYRSWSKLRM
>Epi_neg:1181
MYHWEHERVGVSFMMC
>Epi_neg:1182
SPEFNSLMRHNFICWI
>Epi_neg:1183
TRPQAAGSADSRVINWHDQFS
>Epi_neg:1184
ADCIMEQETDWYFDKQ
>Epi_neg:1185
DFSPPSDCNYCCRRKRSG
>Epi_neg:1186
MHNPVMSHQHYVPH
>Epi_neg:1187
HRCGQKISFEGPNC
>Epi_neg:1188
AEGTELDAEAFCPVAPWKITM
>Epi_neg:1189
TWPAEWQPFIARNHYVLVA
>Epi_neg:1190
YIFIDHGWWMHIYWSCFTA
>Epi_neg:1191
NDSGNNDRMAHHRPHRH
>Epi_neg:1192
CWNFPPYIRDCWYEQSL
>Epi_neg:1193
GRRYVWQVTRAGKSRKHGFLSF
>Epi_neg:1194
IWDEEKSNHLCEGVS
>Epi_neg:1195
YIMSVCSLFFFPNSIFLNGL
>Epi_neg:1196
NQHYSFHKETESSYE
>Epi_neg:1197
SVKYNYGFVPYHH
>Epi_neg:1198
YMAPMCNQYMAMMVHGILGGLFET
>Epi_neg:1199
ECAQDRGNGVGQDKT
>Epi_neg:1200
VKSLAIEDHVHYWQALYDYFDRFY
>Epi_neg:1201
EGGMSRSDMMWLHFSCWVHVWDQQH
>Epi_neg:1202
KSRVVKLKYRIVN
>Epi_neg:1203
GPWAHTAWHWNENVH
>Epi_neg:1204
YFDVPVGPAGCEHWTVSERHMKY
>Epi_neg:1205
YKSARPHWWHDNNTCY
>Epi_neg:1206
THKKTCTKYKWNIFKCCQPC
>Epi_neg:1207
MDSRSFWNSFWFKHKS
>Epi_neg:1208
EKTTSIILLPQFEGITDEYPG
>Epi_neg:1209
APVELNEIGFY
>Epi_neg:1210
LWMYIAMRCHCGVANIRIKLWRM
>Epi_neg:1211
PDVKIMVNEMHG
>Epi_neg:1212
AAHIYDACFKTCCEC
>Epi_neg:1213
YMRHNKIMGLYYNELANSANFE
>Epi_neg:1214
YRTKNRENVRMYEEGFQE
>Epi_neg:1215
TSGTQATEDLLRCKVQTWNPGWQAP
>Epi_neg:1216
KYREVSGHPHAKDFEHQ
>Epi_neg:1217
NWHVWWWMRMAYSLHGDQ
>Epi_neg:1218
VYPGGGHAVQSLENENEQCNMRRWW
>Epi_neg:1219
WWFNVYTLRMMADPQMYFH
>Epi_neg:1220
WKYCNECLEQDREIHVDMTMMNV
>Epi_neg:1221
KWEQWENQKLHQTAV
>Epi_neg:1222
RPPDLQCYDDV
>Epi_neg:1223
ITNVCNVCTGQEKRMPKCL
>Epi_neg:1224
MAEHHRDFPCFTLHYRNRGGKCAVK
>Epi_neg:1225
FPITVVISPGNQ
>Epi_neg:1226
CEMWQAAYFKPQPDPY
>Epi_neg:1227
TWSFFECWSRSMAYLLT
>Epi_neg:1228
HHPNISETQMGDLGDQKLIM
>Epi_neg:1229
KTATKMNKFDCG
>Epi_neg:1230
RWVTLLIQYFLA
>Epi_neg:1231
RTTYRFIYESENAYQHITE
>Epi_neg:1232
LCRSAWFGKWDHVSKH
>Epi_neg:1233
GALYFKIMQSLTGDLTNHA
>Epi_neg:1234
EHQKEVDWVVDLIPL
>Epi_neg:1235
QNLLYFNSPARNCYQRNVFKWNTAW
>Epi_neg:1236
KVLVFECNDNVTFMYKFNACCYRD
>Epi_neg:1237
GYKAEQTYKWNCCYWEVSH
>Epi_neg:1238
EQSFGHKEGIMTV
>Epi_neg:1239
IQFWTYLQRWC
>Epi_neg:1240
HGNNRMLGEYVL
>Epi_neg:1241
MTGQKDTPVFDMGADDMSSQ
>Epi_neg:1242
KSIATIAGGRQDFLTCGPSN
>Epi_neg:1243
FTIDECHCEVQG
>Epi_neg:1244
LRKMQRLGYIDGHNGMLIVFL
>Epi_neg:1245
HYSHNRNQHDTNFAT
>Epi_neg:1246
TKERDHPVQWDHQIVSPSW
>Epi_neg:1247
HDGSDWVTPGRTV
>Epi_neg:1248
MNLLQDMHHTYQVDAGIEHTQQ
>Epi_neg:1249
KKWVDNCGTIYGFHCDDYT
>Epi_neg:1250
REDRSFNSWWNCWHYISV
>Epi_neg:1251
WIEPSWTHRSELC
>Epi_neg:1252
AMFCWTFDSRVNAEFHAKITR
>Epi_neg:1253
DQSFRICVIWYIAMHVRMCKCS
>Epi_neg:1254
NSLEWFRVMSFANYAVQLMRG
>Epi_neg:1255
WSNEHHLDCTERVCWLP
>Epi_neg:1256
RIICMQWIYTACHVHI
>Epi_neg:1257
AHCFMQPTFNQRHFFSMMF
>Epi_neg:1258
NVPTDNDIHCGHTDILLY
>Epi_neg:1259
EHPRNLVVFNRKG
>Epi_neg:1260
TLSTDLHPHEMHPFYK
>Epi_neg:1261
LGMNPDTESCNQ
>Epi_neg:1262
KYWKYHQYSKGT
>Epi_neg:1263
HLVILRFRPVTSG
>Epi_neg:1264
TINQVMRHCYVQLQAVVDPVKASET
>Epi_neg:1265
GPEFIHPAHQKH
>Epi_neg:1266
WTVLSTFEEPM
>Epi_neg:1267
YPAQVEHKKRETYQMHLEGAYDQDQ
>Epi_neg:1268
LSMKQHGYWWF
>Epi_neg:1269
TQLMGGAFFCTN
>Epi_neg:1270
KFDHCLFMTWGIWVKNSDHRSN
>Epi_neg:1271
HGSNWEYPPWCSIQYGMCA
>Epi_neg:1272
EQNTKVMCGLPDFNSH
>Epi_neg:1273
TYCVSKIFNGAWKY
>Epi_neg:1274
YCNQIHFECHDVQPKWNEDFIAN
>Epi_neg:1275
NGVNVWTMAYYK
>Epi_neg:1276
KTWLFIHDCHLENQQLYICG
>Epi_neg:1277
YKTDCQPHNWQYTS
>Epi_neg:1278
VEYCKDWMAHCRWC
>Epi_neg:1279
VWWHRERQTKN
>Epi_neg:1280
YNTMYNRLGNIIEEMTWQYDP
>Epi_neg:1281
YAGLSDSWQKVDPMKDTWRKWDCR
>Epi_neg:1282
NKEGGRGEHGMMEI
>Epi_neg:1283
PEHHPHLSFNW
>Epi_neg:1284
RNKKYRRLNENQKAE
>Epi_neg:1285
YNMFKNSCMMSDTHWDVE
>Epi_neg:1286
MVSCQESWHLWSQR
>Epi_neg:1287
SHTMRTRIYSSETLGG
>Epi_neg:1288
RRHCTVLPKSLIAMCFP
>Epi_neg:1289
AIGDNQAVITIQFAFMAGYVHPR
>Epi_neg:1290
LYLFDMWIHFFIKETSEYD
>Epi_neg:1291
DMWPWLCTVTYVMEFECGAHDGI
>Epi_neg:1292
KSCEAKHCKFTWQLRNNTP
>Epi_neg:1293
TSVETRTMMTLYIVMAY
>Epi_neg:1294
RVDVVWLINWWKMQR
>Epi_neg:1295
CDIMSVVGDKTHENMIPNGWVCEA
>Epi_neg:1296
GCSRETGVESCQ
>Epi_neg:1297
CFHPSHKFNMGTSEESSH
>Epi_neg:1298
ECHEDDFRYYGKILLHE
>Epi_neg:1299
KLFHRNHCLVMECHGVHGSTPMCAT
>Epi_neg:1300
TWLAIAVDMFFGTHR
>Epi_neg:1301
TFQWEMIKAGMADDEG
>Epi_neg:1302
PKLNQEMDICIIQCIMGWDVHGI
>Epi_neg:1303
NGCNIQLRPVVAGRYQRMLANMQ
>Epi_neg:1304
EEACCQVSAAGWRKHA
>Epi_neg:1305
LACRWKHKCVNKIRPM
>Epi_neg:1306
HYMRSCNLAQSDC
>Epi_neg:1307
AIDYACQSVFYHLFDDSEPYGY
>Epi_neg:1308
WREYMHGHTHVRWVFVRHG
>Epi_neg:1309
ILASPFTINAWCMYYRKT
>Epi_neg:1310
LLSASWESPSNCTNQDDF
>Epi_neg:1311
QKAKYCPQRIRNVQKANSFWCKFC
>Epi_neg:1312
YQCYQQRQISDSR
>Epi_neg:1313
LKRHSVVAWKGIDLWKNPM
>Epi_neg:1314
HRENYSPLRPGWMDTHSILYTQCF
>Epi_neg:1315
GTHAFAKFARCYTDAA
>Epi_neg:1316
PLVDYEYENRWQVPWS
>Epi_neg:1317
KMVVDEYHINLWSF
>Epi_neg:1318
SRIFWFPYEFPAIWHAAWIN
>Epi_neg:1319
WIRIPMCWTLVIMQSNEYCRMII
>Epi_neg:1320
ASWVWSQTNFHNKQTVW
>Epi_neg:1321
RYGWRAPRDIVHT
>Epi_neg:1322
ACHDNWLCNTMDFEWKDKY
>Epi_neg:1323
YELRNFDWRSVCDIPIH
>Epi_neg:1324
HYFRIQIPESAQFNEKYQMHVTTAP
>Epi_neg:1325
LHCRILLQHIAHDQIGYM
>Epi_neg:1326
LNYMPQEMWKSRKFVAVIFEHPRNM
>Epi_neg:1327
CGKAAFPQMWPPAIPNGW
>Epi_neg:1328
NVCPFKPCCLDPCE
>Epi_neg:1329
VWPSNCSDIIPHT
>Epi_neg:1330
EPCETHYEYQTKGEVHE
>Epi_neg:1331
PRFKTDGEPVLSMMEY
>Epi_neg:1332
ELLIKMSQEQFKVQQVSAE
>Epi_neg:1333
EQSCLCLRSKH
>Epi_neg:1334
PYKNFKSDNKQQCLELGD
>Epi_neg:1335
EAAGQCWTAMYVHAQARDYT
>Epi_neg:1336
KTTTAIDDTLRYQSEGECLKNS
>Epi_neg:1337
LSDPASVRTMASYDVVRT
>Epi_neg:1338
ECAKRQFWHHGSWQNGQYRM
>Epi_neg:1339
KTDIEQPDWRGWVEQKAVMPHWWH
>Epi_neg:1340
KSIPGSNKTPTPTIPECYHQ
>Epi_neg:1341
LMARNEFQMHDEPKPC
>Epi_neg:1342
NCLCSWPEIFQILGCVT
>Epi_neg:1343
VGATAYICKPKMPNIEPILPETT
>Epi_neg:1344
QVSMMDTSEGYKQMML
>Epi_neg:1345
FSWLKKANDPSWCIPWD
>Epi_neg:1346
CMRSGMPLSICQ
>Epi_neg:1347
CRIGMWGFRITKLGQ
>Epi_neg:1348
DRVDDRFFSCWDGDASKCALAQQYR
>Epi_neg:1349
GVMLCYQNVNTEVSHDDPYASTIQR
>Epi_neg:1350
GLCIGAIGCHF
>Epi_neg:1351
MNGLKYCEYAKWCCDFQM
>Epi_neg:1352
IWHESPELHYSVP
>Epi_neg:1353
MCGSMERVSLNYRDF
>Epi_neg:1354
TRENDRQEWSGAGS
>Epi_neg:1355
KKTIFRGTMKLATQWWHDC
>Epi_neg:1356
QLLQINTSRCVGINIERRPTY
>Epi_neg:1357
QYFFSHMPGMESQH
>Epi_neg:1358
HEYLFLKVQNLYIPHAFQERLEPDC
>Epi_neg:1359
CNEWPSCCQTQ
>Epi_neg:1360
KCGAVIDHKHWYIFCKTDGMCCQTH
>Epi_neg:1361
PTAINQVENDDRFLSSRTHSSFM
>Epi_neg:1362
TMKQTHSGGINN
>Epi_neg:1363
AKDSRQQGQPVRMHFPSSPSLVQ
>Epi_neg:1364
WTYTIVVKTPQQR
>Epi_neg:1365
WWHLNLTNMDNGAIQVNCPHRV
>Epi_neg:1366
LMKMKELCYIWLDFLHIDEQRSRSG
>Epi_neg:1367
NTEPWRPKKEPKLQNVTP
>Epi_neg:1368
QFCEVNRTDNCTIMSRK
>Epi_neg:1369
GIQYSGCHFNLHFD
>Epi_neg:1370
HCWNVPLRNIKHHKHYDTA
>Epi_neg:1371
FRVIDMVSKMQKPEDGPYAI
>Epi_neg:1372
YEPALICFWMVAAMIGVTYRH
>Epi_neg:1373
CQSESSFNQENEDFKGHNDMM
>Epi_neg:1374
WIVDASKQVVT
>Epi_neg:1375
FALQAAHSKNG
>Epi_neg:1376
YTPGEYWWSKQ
>Epi_neg:1377
SMGGQEHQITQNFYIAWQ
>Epi_neg:1378
AFFHWRYTKSFGG
>Epi_neg:1379
GGFITPTDICH
>Epi_neg:1380
MPYKSTCFWKFMTFHFGQDRY
>Epi_neg:1381
NHLEGVVHKNFGKWVERQGV
>Epi_neg:1382
RIEGVEGHPPKTYKLRTLVHNLDAP
>Epi_neg:1383
RCILSDCTLKEWIPPTPQILQ
>Epi_neg:1384
GGDKNGKDTDYY
>Epi_neg:1385
MLIITDVAQLVLLIAHPGFTELRFC
>Epi_neg:1386
INTTLVWVWHDVE
>Epi_neg:1387
AGIDVMNNYVVRKRCGWANWQQQS
>Epi_neg:1388
EFVYTIHKSYWPLTKADEAYMVK
>Epi_neg:1389
IEMDQYDNGSMMSHPCVDD
>Epi_neg:1390
LYSDQTWESFY
>Epi_neg:1391
LLIKHHKIWGFS
>Epi_neg:1392
KYRPSQNHKEHVR
>Epi_neg:1393
KGETNQAIQGTDKH
>Epi_neg:1394
VQKFEKSRKSQCETER
>Epi_neg:1395
WYFHRIIVKCGRTDVK
>Epi_neg:1396
MMQDVQPPTCQFKRYSRWPG
>Epi_neg:1397
RDAKYDKWPPKE
>Epi_neg:1398
AKKQSFNLGAPF
>Epi_neg:1399
IDQPDVGLVWWAVMLT
>Epi_neg:1400
HPVMRRWTYGQVKRCKMN
>Epi_neg:1401
MVRSCNFRAGYCP
>Epi_neg:1402
EFLAQCMVTQVDIELHQSHHD
>Epi_neg:1403
IQKCEAFPCFNFSYGDTTKW
>Epi_neg:1404
VQCCSPYAFNFCWRR
>Epi_neg:1405
WQQPRSWWLSCGHHVGCEDMNF
>Epi_neg:1406
FYMWMHYLDASGYFPMD
>Epi_neg:1407
GRKEAGTFTRMQVAPVHREPNNQA
>Epi_neg:1408
TGPQQTNLIEAF
>Epi_neg:1409
EGRQCCNLDAQRFHGTRR
>Epi_neg:1410
EIWMCVRFHAS
>Epi_neg:1411
LEDEYTLGKFYLPRC
>Epi_neg:1412
TVKWHFRQPDGFDICRHVKACE
>Epi_neg:1413
TAYNWFWEVNIMCPRDCMYPWPK
>Epi_neg:1414
AMVMNYAEMGTIVVVFR
>Epi_neg:1415
SGCDTGRVMQFNFHNDWWQDRQS
>Epi_neg:1416
FFDFVDVKPVKISGTEMINFQFY
>Epi_neg:1417
FTHRRSKVMKKS
>Epi_neg:1418
AQVFLTHVTPMGFPV
>Epi_neg:1419
INSYEITVVYDSQPNKNMFWTE
>Epi_neg:1420
CSCKSEIEKIIACHAMCKN
>Epi_neg:1421
MPMHECGACAVTHPFGNEFWKCRK
>Epi_neg:1422
AAWHNSMPNFI
>Epi_neg:1423
GYVLQSRWAPRFAM
>Epi_neg:1424
ANWCHQYMKPAKKESKKARGEMP
>Epi_neg:1425
NHCQEPYAKDF
>Epi_neg:1426
RWTEPTYSRKHIKDT
>Epi_neg:1427
TIRAFNIGWHWRVDRDCCWDCKNPS
>Epi_neg:1428
YFKPLKERNPHTIVVKWEPRCH
>Epi_neg:1429
RRRVGYCCDRQYDFRVLA
>Epi_neg:1430
FLMPYNWINCRM
>Epi_neg:1431
MDHPHRGIKPSNFFRMHFWAYCI
>Epi_neg:1432
FNGPMSEVFGESVTNRAT
>Epi_neg:1433
VILFWWYQCIPRNKQPFL
>Epi_neg:1434
ENQDHWHYHAGPRIVSPMPIG
>Epi_neg:1435
NWEYPLPDSYP
>Epi_neg:1436
KQRREKMIIPHKDKNMCNVGAPQWS
>Epi_neg:1437
AIIWSQETQEHWVHTNQCDWAC
>Epi_neg:1438
MIVWFREQQERMDE
>Epi_neg:1439
DVCSTLMSDLWVELIGYMRCCPDCD
>Epi_neg:1440
CPNAHDWYDSMWGYKNKT
>Epi_neg:1441
IHPDLRVHQLLVRM
>Epi_neg:1442
RKLHMTPPAIHDMSLDSSGATW
>Epi_neg:1443
VLVQDAWTQYPFHILQLCRVV
>Epi_neg:1444
NVWFVFVTMASAMF
>Epi_neg:1445
KFTCSGYQCFCDRSSHSLSRK
>Epi_neg:1446
FCYGPWGVFYSYRG
>Epi_neg:1447
FDQQMDPTTRGPNLPM
>Epi_neg:1448
NDFFMLAGKQDD
>Epi_neg:1449
GVLGCKPYDEPVAKRRC
>Epi_neg:1450
NHVDPKCGFVDP
>Epi_neg:1451
SPPRECLTWKYCAANTEYH
>Epi_neg:1452
NPQIKAFLPMDGFNEG
>Epi_neg:1453
EPRLQWTIIGICGMN
>Epi_neg:1454
EFRPQYHSVFFDPQI
>Epi_neg:1455
DLAYKDKMKSVRNWVCDRMRK
>Epi_neg:1456
GTVLFMQNHHYNKPAMMKT
>Epi_neg:1457
LRLKHRFEMWNGLKPSD
>Epi_neg:1458
GVVEYQKETAWKKPDE
>Epi_neg:1459
ITGGHHNPKRMF
>Epi_neg:1460
MRNYYESVKKYILYFCD
>Epi_neg:1461
YHTGIEFHHQKILKTKANFNC
>Epi_neg:1462
ICWTTYKVTAT
>Epi_neg:1463
TGFPQPNPTFMGIW
>Epi_neg:1464
GEEQFFRKFLYITWHDKSAH
>Epi_neg:1465
QRSHFIRIPRLQHCF
>Epi_neg:1466
MGHCFETGQNPEWF
>Epi_neg:1467
FMESTITSKIVSAWPNRVNY
>Epi_neg:1468
ALCNPAKGFHLHRTDHTNGIPQ
>Epi_neg:1469
DWVMEPMEHIQIRGVCYNYIDME
>Epi_neg:1470
KLAGNFYRGEH
>Epi_neg:1471
VYFGHHCRLRGDYMTPKPHMVIGYL
>Epi_neg:1472
EMVMGLVWFMSHT
>Epi_neg:1473
RLGTPAYNKVNVIG
>Epi_neg:1474
NGDFSWMTEATQ
>Epi_neg:1475
QQKEFVEQWYV
>Epi_neg:1476
SDQHNVAIQRIN
>Epi_neg:1477
VRIPPPPPIVILTMLCFGD
>Epi_neg:1478
KSCFHYPYMMGTNPSLDAYIT
>Epi_neg:1479
MHRQNGDSDVPYYFWLILQ
>Epi_neg:1480
EVAHGMVMVFH
>Epi_neg:1481
ADGKSKRSIRKTCLGFCWWCHGRHS
>Epi_neg:1482
DCYIVPKVHMY
>Epi_neg:1483
VAFVTIMQFSSI
>Epi_neg:1484
RDYYPYWILYDHNRDIRKNG
>Epi_neg:1485
KKPWMYKHQVFYF
>Epi_neg:1486
WLPLEHCFVLILVWRM
>Epi_neg:1487
ALDMWQWSGKDWQCCTAVMMCPD
>Epi_neg:1488
SYLPTITPHANMQGDQQGGQFTG
>Epi_neg:1489
TCHETANYYLHNGEM
>Epi_neg:1490
KTNRVNYTSKTGIGMYL
>Epi_neg:1491
WSVYNRRKQGQRRMKREI
>Epi_neg:1492
IMDTDCPTKGRNFE
>Epi_neg:1493
NSIGSGWHDQVIRYCFSTGHMALM
>Epi_neg:1494
WQVAVSHQRSGAYHNGQFTVHYY
>Epi_neg:1495
YSCTFDCTIMPKS
>Epi_neg:1496
KPPIVITHQCYDLCTFA
>Epi_neg:1497
SGCVCLQMDTDKHLPPIVYSHKP
>Epi_neg:1498
HVAPYNWCYWRK
>Epi_neg:1499
DHSGLHFGQIDKL
>Epi_neg:1500
LYKFPPIVCWFDMRLT
>Epi_neg:1501
LAVSPSARICCNYSQ
>Epi_neg:1502
ARHGHWGPLAQAFFGLPYSE
>Epi_neg:1503
FGDCRRVNSYLYW
>Epi_neg:1504
GGFCQLGCYAHTWMMDG
>Epi_neg:1505
VYEKGCKAYCWMNTAFHSIDCHNP
>Epi_neg:1506
PIKSTDHGYHTH
>Epi_neg:1507
DPPDANVFVMRNY
>Epi_neg:1508
AFIAGTHAIRG
>Epi_neg:1509
MSMWAVDCFWWHFKK
>Epi_neg:1510
RREQTMVPMYGYSNACTMHHSLKH
>Epi_neg:1511
PFDTARSNQTRICWCK
>Epi_neg:1512
GDVCWMWPQDYEP
>Epi_neg:1513
GMKGPWKDMHREMMCPAA
>Epi_neg:1514
VSVKQPTVYWACFKIEWKG
>Epi_neg:1515
AIHFCNAQHEG
>Epi_neg:1516
EYIRETMSWACTAAHPRHKPWRN
>Epi_neg:1517
IKASWAEKVCGMML
>Epi_neg:1518
CVRRNAGHTMNTHTYE
>Epi_neg:1519
IVCRFHNWWKRVAS
>Epi_neg:1520
HENLMEVYQTPQQA
>Epi_neg:1521
NWGEVNLQMNYVWTFAQ
>Epi_neg:1522
FHAKYMDIQMW
>Epi_neg:1523
HLYGPVPGGEQENDIKDAGY
>Epi_neg:1524
CSGQVLYAMMDMP
>Epi_neg:1525
RDPPGLIFMSR
>Epi_neg:1526
DMNKCLELHYYNHICKNANDEYN
>Epi_neg:1527
YMMAPNKSMTHVDVITCHNN
>Epi_neg:1528
TKACQVWMMAGYQIEQFYSV
>Epi_neg:1529
RRKCQVDSACIREGCD
>Epi_neg:1530
MEQCMCQCSIQNAFC
>Epi_neg:1531
MEGRPWTFTMN
>Epi_neg:1532
KVGENWKSFRVDKKMWVIMWC
>Epi_neg:1533
LEVPPCLSRHGHMVLGFFPQSTN
>Epi_neg:1534
VEWTDMQAKPMFLNRHHVLPMWN
>Epi_neg:1535
NNKLRFTNWQGFAQYT
>Epi_neg:1536
NEYPNHPELNHSYII
>Epi_neg:1537
ELAIVANKCEYPSMFTPRDDAPWF
>Epi_neg:1538
TKPMCDTFNDHKLKTE
>Epi_neg:1539
HIGARLQWIAIEYTC
>Epi_neg:1540
DLIFEFYFFQR
>Epi_neg:1541
MQEKARQNLYV
>Epi_neg:1542
SNGWHGAHDWFNEIH
>Epi_neg:1543
LIETLHGESRTIMYYA
>Epi_neg:1544
NRLFTVADISVK
>Epi_neg:1545
VVYWRVQRARHHI
>Epi_neg:1546
IGMGYKDWWHKVK
>Epi_neg:1547
KMLYHHHCAIPKR
>Epi_neg:1548
KFPFTHCFRKAQSRQYCCEGKEYD
>Epi_neg:1549
DCPSYTGGRWYCC
>Epi_neg:1550
LYFMGDTRQNDEFECEAR
>Epi_neg:1551
RFIERNEVPSRTNMIRVWKR
>Epi_neg:1552
SRSFWRKADNIACFKEYAAKAQ
>Epi_neg:1553
QSFIYQMSCYGYL
>Epi_neg:1554
IDRHFGNLPIFLSNWFERIK
>Epi_neg:1555
QQGAQCSYGMDGIRSTD
>Epi_neg:1556
RPWFHTQYPGPDLDVN
>Epi_neg:1557
EKQYDAHGDNGQMCQD
>Epi_neg:1558
PATSMMHVTCAT
>Epi_neg:1559
CDVQNLPMWNHFLAMTFMIQVGSQ
>Epi_neg:1560
VLMCSGHNWDDDSYSPRQLSTD
>Epi_neg:1561
YVTLIMIWQDSCPWPFFLWNCGDMH
>Epi_neg:1562
SKIVYMWEKCNMPTWTNALVNH
>Epi_neg:1563
WTYAEHVNTFYYLRAA
>Epi_neg:1564
RYRCFMKSNFACWAHNGYKRGMAC
>Epi_neg:1565
SFFCMKVDHPSD
>Epi_neg:1566
WSVGEDSVRTRWNWWKRDYCWHLKF
>Epi_neg:1567
RNSMRALQVQVE
>Epi_neg:1568
TRIFPNDWVFQITHMHPRN
>Epi_neg:1569
TACHQHRCYEDVMLLWNHYDPLDA
>Epi_neg:1570
CIINRRQCVHYHWAHDQYRIM
>Epi_neg:1571
LLDYMRLQERFK
>Epi_neg:1572
HCSVKHDIVDSII
>Epi_neg:1573
PPAWRKFKIVFSMREFVVDF
>Epi_neg:1574
QLIFGYPTIKTAFGYETRWC
>Epi_neg:1575
LQVRRPFPECPMCDATDL
>Epi_neg:1576
DKMLKKLHAGRVMWWVSGTRAATAT
>Epi_neg:1577
EFCVLIHQYFREWSNDFYQQE
>Epi_neg:1578
MWFEIRWCTHATAHEKEQPTLR
>Epi_neg:1579
VTKMGKIHDWVRKPSCS
>Epi_neg:1580
FDENNVKRHFIRTHQNQYPHASQNQ
>Epi_neg:1581
MLLFIMVQKSGPHTVIWPQRDV
>Epi_neg:1582
VDPNVARFVSANYWQVLNRS
>Epi_neg:1583
YEFEITYDFFAKRT
>Epi_neg:1584
STAIAESHKSSIMKRCG
>Epi_neg:1585
QHLSQVWGLMCYMRKDGYSMEQD
>Epi_neg:1586
ISLGRWGVTAQACCRGVRM
>Epi_neg:1587
ISFFFCNGLRKQYLQM
>Epi_neg:1588
THGIDMLRSSHY
>Epi_neg:1589
YTNLIGSHNCLIDLGQWDAF
>Epi_neg:1590
WRHILYSTRHR
>Epi_neg:1591
RPMRHLSRKYK
>Epi_neg:1592
HMFNCKEMAVSWTCQIGTI
>Epi_neg:1593
RAWHHGGFDCVENHRN
>Epi_neg:1594
LPQPQRVEYIELSALRM
>Epi_neg:1595
CMWMYQYAWDQDLRVCVNERTRYT
>Epi_neg:1596
HTPYTNTGFKRKNDPNVSWWDLSHG
>Epi_neg:1597
WTALALNWYNRA
>Epi_neg:1598
HDPYRLGERRNWMCQAQETHMD
>Epi_neg:1599
LHLAQGYFGKAINEKHRHRKTAPGD
>Epi_neg:1600
DFHRTYAWCTHPPHCAPNH
>Epi_neg:1601
WYRPHMEPAMN
>Epi_neg:1602
NMRINDEVMNRSHILA
>Epi_neg:1603
QFSWSDDCPTIVDWQWLSVRKFL
>Epi_neg:1604
SSHQYFDTKSFQHLELRI
>Epi_neg:1605
FRQKELNRPID
>Epi_neg:1606
ILQSQNPRLELSA
>Epi_neg:1607
HDRTDLFFVEVLTPKISM
>Epi_neg:1608
MFTPITPYWATICVPTCRGEISRA
>Epi_neg:1609
RTDGVRAKHWYCF
>Epi_neg:1610
TNGWGNYNCFMFNECVDIQMCCLFF
>Epi_neg:1611
ASDVLMIQSYHFHTC
>Epi_neg:1612
FFNGRPHLWDRLPNGTTQRRGEWDG
>Epi_neg:1613
ANLNRSCVNSNLY
>Epi_neg:1614
DFHEFHLRFWAKNNGD
>Epi_neg:1615
PYLASPWPVFQMNL
>Epi_neg:1616
WMEAAQTHLCTHGRTI
>Epi_neg:1617
IDTGTVVIYVRVFMYIDMG
>Epi_neg:1618
QIMARCLLWKELDYQICALQHPT
>Epi_neg:1619
EDWECNHAHGTVCCNATAASC
>Epi_neg:1620
VRNDPFEIVFH
>Epi_neg:1621
DRLSWTPIIIKRLWTTEEAECACP
>Epi_neg:1622
KVYKQSTTDGGHS
>Epi_neg:1623
EENSNAYTVTMKGIPHV
>Epi_neg:1624
AMLVMLHRGIGWQNKQDGNKMQFP
>Epi_neg:1625
VAEAQARSQLQHNF
>Epi_neg:1626
VYVVCVCMPKIRAVG
>Epi_neg:1627
VWIYQEHAYSDYYRK
>Epi_neg:1628
TWGSEPGVSQVPQAMM
>Epi_neg:1629
CEAHHPWLAQIL
>Epi_neg:1630
PRVIEHLCNPWETVMVPWGR
>Epi_neg:1631
IIYPHACFKSV
>Epi_neg:1632
CSCCDTKITPMETKFHAAKPDLRD
>Epi_neg:1633
KNWGKMCAQYDPS
>Epi_neg:1634
PPVLIDNRIDIWIYDPKFL
>Epi_neg:1635
YLHGQDKARHFNWQWHMMICCL
>Epi_neg:1636
MIPGSDQEIWGRWMLPHTCKWCY
>Epi_neg:1637
FVATEMDKGKEDHHINMCAQLPRP
>Epi_neg:1638
NMQQEQQFQEGYWCYHHNTRWISR
>Epi_neg:1639
WFKSHIYTWQHVNPLGNPDQLH
>Epi_neg:1640
VEPFVAEVGNPA
>Epi_neg:1641
MRYHDMIRQFHHFSKRADWPIF
>Epi_neg:1642
GDDNEKGAEKQMAHLGCLQDIR
>Epi_neg:1643
MICDFEKWTITAQYFVPWQWCMWTI
>Epi_neg:1644
GDVWGKSPQMWPQLPMFRRKTKAL
>Epi_neg:1645
LYNVIFKDVLKQICEIY
>Epi_neg:1646
EPQSLEKYYCRRWCNEWPWAG
>Epi_neg:1647
GVAHIYVIIDSWKYCID
>Epi_neg:1648
MPKHQQCPMRRAAYAEV
>Epi_neg:1649
HLAMNKIKNPD
>Epi_neg:1650
HTAFKSEPNKWLKCPQLRDHIVVS
>Epi_neg:1651
IFYEPEWSWATNACITVQ
>Epi_neg:1652
MKHPMPMNHSH
>Epi_neg:1653
DVKAKSDSDYSAQKYD
>Epi_neg:1654
WIYHTYNNRQASNASWYFTVEVG
>Epi_neg:1655
PCNMKTYHCAECVK
>Epi_neg:1656
NLHFSSLKKLTMHHCMVM
>Epi_neg:1657
QVKKRNGHSHELEYPTEDWFEGLQH
>Epi_neg:1658
PMHCQSCCTRCEHTYENKEHQ
>Epi_neg:1659
RLHQPNTVLIDCLILHMTIMSIL
>Epi_neg:1660
PYRICCSKKQLKCLWKT
>Epi_neg:1661
SHFYITCMAMGDYKEDFELPWT
>Epi_neg:1662
QSEKWAGKAESFKGTQRSVEDTTG
>Epi_neg:1663
STFILHYKQAEFNWICNFCEK
>Epi_neg:1664
RFCVMDNYVLQSPIWLGKYN
>Epi_neg:1665
HQVVHVMRIHLCGLGKTNDLEY
>Epi_neg:1666
VEQKILTTVQGKSYWDGPL
>Epi_neg:1667
RYHGRVIQSYTREVYVKRR
>Epi_neg:1668
FYTPYYARAIEVIDQVKIMKKPM
>Epi_neg:1669
SKRWEWLYWSNEPQQCMTH
>Epi_neg:1670
KDCQNPSSHHRGKEFCGTEIWDS
>Epi_neg:1671
SDFIFRYMWPAHCEDGLFVPTN
>Epi_neg:1672
AKANIHPFKQKQNNL
>Epi_neg:1673
FDNNIAENGMYDFPEQQPC
>Epi_neg:1674
DSGICAWYPIRVSRG
>Epi_neg:1675
FAWWMHVRKTWYFEKSYLTTCYH
>Epi_neg:1676
IPFKLCSCPFHLWN
>Epi_neg:1677
NARPELDWSDQ
>Epi_neg:1678
VWNCYQFLTGTRVFLPLQKFT
>Epi_neg:1679
IILNTYGAFRQCVM
>Epi_neg:1680
LYQFIPFYWHWW
>Epi_neg:1681
TFNGQRRRDWTHDAT
>Epi_neg:1682
NMQAYAYHYCTRDVQ
>Epi_neg:1683
SQLACQPFNKYHCLCH
>Epi_neg:1684
ILRGTCHLCNIMVLLVGNYCETPW
>Epi_neg:1685
NPLLYETWAHLIHRKKYP
>Epi_neg:1686
YCNSRTPNMQAACAMLAWC
>Epi_neg:1687
GDICGEHEYHKDYP
>Epi_neg:1688
TGYITNIFTYWWWVCLWSEI
>Epi_neg:1689
GSIDPSFAPHYPDDHSFSGWC
>Epi_neg:1690
CPKNLLHQIWPPQQRKVKS
>Epi_neg:1691
FHGPAKDCCDSN
>Epi_neg:1692
HQQPNSKVSQRNEI
>Epi_neg:1693
YDSEKQPPMIKGHYVEHRYVNF
>Epi_neg:1694
CADHCFYMNTTKWWRCKPLYWWSK
>Epi_neg:1695
IRYWFHLAAAMFMEKRHHHA
>Epi_neg:1696
KKPWLSRGWYDH
>Epi_neg:1697
QTKRKINQRYD
>Epi_neg:1698
FRSGRLCGPETVKKPHGNEGT
>Epi_neg:1699
EHCKQSCGQNYFNGGQL
>Epi_neg:1700
ARMNALDFQMYVQYSPKQHNVI
>Epi_neg:1701
YFQARYIGYRTHLYVGW
>Epi_neg:1702
HAVMYFNTSHAAAWSNCL
>Epi_neg:1703
AIFSSCNQTTYMRMCAD
>Epi_neg:1704
GYFSKDDVVKQDYIFQCK
>Epi_neg:1705
LFYAEIDRESDDQMELLY
>Epi_neg:1706
TWWFMRFGALQIIEHAFISCGR
>Epi_neg:1707
QQENSDPPWKTKPYAAN
>Epi_neg:1708
FVSISQSAFDKLH
>Epi_neg:1709
WFNDMIEFEHFVFPR
>Epi_neg:1710
HKTPHKSQPMMGFNCELIVKCVH
>Epi_neg:1711
VVRQVDPVGDLVGDEHIAKGEEKVV
>Epi_neg:1712
WAREDHPIRSDSVMVSWKCQYM
>Epi_neg:1713
ARSRHTVWQDTTSMKCQWSYC
>Epi_neg:1714
PDPNQQYKCRGFEQVSGVARA
>Epi_neg:1715
KYWHASMSKQYKAYENDTDWTGRY
>Epi_neg:1716
QATSGYVCQAEAGKTMKK
>Epi_neg:1717
DQPREQIPCTR
>Epi_neg:1718
SASPCPSRDQHIDMGWIAIFMR
>Epi_neg:1719
ELGSMQTFIQVRIHLID
>Epi_neg:1720
DNACCNWDVQGMIQSCFL
>Epi_neg:1721
DYFEGELGDAHFMQL
>Epi_neg:1722
FDHDMWEMMRLTRHGEPPRTYLN
>Epi_neg:1723
GFCWDCMFKSPTIKNRGCHNPHFF
>Epi_neg:1724
WNRSCVSGTNDNFDP
>Epi_neg:1725
HARICPRALHKS
>Epi_neg:1726
EVYPAEAFNIENKRP
>Epi_neg:1727
PGCVDSISMYAWT
>Epi_neg:1728
HFTSFEKQSFTFFVILALYGV
>Epi_neg:1729
MEWEYGMCQKPKTDPP
>Epi_neg:1730
ACGIRSVFRTHTKPCPTVCREKCNC
>Epi_neg:1731
FKETQHSQMPLSK
>Epi_neg:1732
EATDDPHPWTRKCWTEDM
>Epi_neg:1733
LNRTAYHYNSCAYD
>Epi_neg:1734
DSLSQDWGESKGW
>Epi_neg:1735
PHQCQNSWVADM
>Epi_neg:1736
VPFYWVDVNGNNHGMPGDWCVCF
>Epi_neg:1737
NKWNFDIDYES
>Epi_neg:1738
WHEQLRDWNEATL
>Epi_neg:1739
MFTVAYPHSKKQPPPPQA
>Epi_neg:1740
PHTFPYMIFCYFGM
>Epi_neg:1741
CFTKQQVKLGSYVQNNKMFAN
>Epi_neg:1742
QIPGQHQCPPSSADEQHGIYD
>Epi_neg:1743
FGGQITLKYLE
>Epi_neg:1744
LVHEIMSPTKMNPQHLEPMG
>Epi_neg:1745
WSDLKCAFRPTNCRD
>Epi_neg:1746
RMVANVHGIHMVWSIEIYWETDNQC
>Epi_neg:1747
ELSDLSSASKYPDK
>Epi_neg:1748
GSFWNWLGAERYEHHLL
>Epi_neg:1749
VCNHNAWGSAGAIAYPCRDPYTIWQ
>Epi_neg:1750
LVGPKICNRHDEWQQDCRLFTL
>Epi_neg:1751
SLVIGYIALIQINVWL
>Epi_neg:1752
SCFVYRCQAPG
>Epi_neg:1753
LNETHQGFGCMGET
>Epi_neg:1754
ENWGLDDLLERHSSRTGLDFAPEVR
>Epi_neg:1755
SSFHCMTLFWHQD
>Epi_neg:1756
RHTITARNGDTCIHFCGYTDDE
>Epi_neg:1757
WNYTWVLHMSFWMNDVFPFGYE
>Epi_neg:1758
VNQGQWGKMSTWDCCWPYQEEKYCA
>Epi_neg:1759
HCWSWRCMKTNWY
>Epi_neg:1760
YQEMQKWATAKTQWPGTQGITR
>Epi_neg:1761
FMYKHFSKEYHFKADSEM
>Epi_neg:1762
TRVNICTNPLIF
>Epi_neg:1763
WCQYVECHNHHSAA
>Epi_neg:1764
MFIFQLNLATDVMRCMDFCYY
>Epi_neg:1765
VSEMSVQSDDCSEQAYNMECCWAC
>Epi_neg:1766
ANVASRWRYRFSSK
>Epi_neg:1767
MHYDRWVMLFTTML
>Epi_neg:1768
EGWIMIDEGKGWCLTYNAHIR
>Epi_neg:1769
KIVAQQRMKWTNPGGNANWDCQC
>Epi_neg:1770
FNTYIIQNCVH
>Epi_neg:1771
FWWRYGAHDINSSARY
>Epi_neg:1772
AVVDDGAISMHWS
>Epi_neg:1773
PQDMCQTSADVRKK
>Epi_neg:1774
CNYLMPGKTIAWPPWCW
>Epi_neg:1775
CMLVIWGHGHWPLHCC
>Epi_neg:1776
EQIPHIMHKEHHWKSK
>Epi_neg:1777
IYQHWPECDILYVEHDSVYA
>Epi_neg:1778
WYMPMLVNVMWRLWWHFNT
>Epi_neg:1779
YDVSFWQSQIYDRMNHEFHCSVH
>Epi_neg:1780
IETNQTSWLVGFMRPRVA
>Epi_neg:1781
WVMTKYQRMMYRSKEPGF
>Epi_neg:1782
PQSMMVQKQDMA
>Epi_neg:1783
PILQQTLMESLTNQMIPQ
>Epi_neg:1784
TIGETAWCCNDNIYIYLY
>Epi_neg:1785
WGMKQGKEYWF
>Epi_neg:1786
QPHQTVMQQEYSYWPVVLNCFQ
>Epi_neg:1787
ESMLPYFSEDRAAQMSSE
>Epi_neg:1788
QFSCAPCVPTALD
>Epi_neg:1789
MTMMRCRDHGEHFEAYKWASCLD
>Epi_neg:1790
KCTLCICPPVVSRKIMRPSQSY
>Epi_neg:1791
DLYEHIFEPDDPP
>Epi_neg:1792
HFLHGCMRFNKWTHMFDQEQKMA
>Epi_neg:1793
IHASMACRMINGPDIEFIHEWW
>Epi_neg:1794
LTVMPAVYFQL
>Epi_neg:1795
LHPDWGKFHGQICMN
>Epi_neg:1796
EIAPICGTIRDDKPTQGSFCIFPA
>Epi_neg:1797
SPGQIEPIGPSLTSFNNFTCMPMAY
>Epi_neg:1798
HFIGEIEMQCIHEPD
>Epi_neg:1799
LTCTTNAILYQQCVRRHP
>Epi_neg:1800
AGLWCCLRDSGSSA
>Epi_neg:1801
YAIPQQGNQPIAMNCT
>Epi_neg:1802
LHVWITIPEIFS
>Epi_neg:1803
NDDTNMGIKSWEIDGDVQIL
>Epi_neg:1804
IEEWCICVRLQTNFELVL
>Epi_neg:1805
DLEPQQWDTVMKNHHHAWIN
>Epi_neg:1806
IENHTMFKWGPDKKTTGWLHYKD
>Epi_neg:1807
DMYQIQGAKSE
>Epi_neg:1808
KTQMYHDDTISTCVLGRIW
>Epi_neg:1809
LLQACAKNDYM
>Epi_neg:1810
STLQPMTDNTGKYRRKGLNLWP
>Epi_neg:1811
DSRWSNKNRIEY
>Epi_neg:1812
KKVAPQAEMRDVLRLDMAF
>Epi_neg:1813
FFYVFISDLNLRVIVSPRA
>Epi_neg:1814
CDRQDATCLVMSMDETFA
>Epi_neg:1815
MLTEIASWNWIYNMDFIVQGLTYR
>Epi_neg:1816
KTCNFFDWHVY
>Epi_neg:1817
RVSWIIWLENRCEFF
>Epi_neg:1818
THAEERLHINCIVLPGWFM
>Epi_neg:1819
HHDIVWQLKTNKG
>Epi_neg:1820
FDWMFITAVWLVCVSMGSFEICIM
>Epi_neg:1821
VEHPFHYNPWYRG
>Epi_neg:1822
MIKSTQECSRPKGWSY
>Epi_neg:1823
KKMPRLSDICKHFPQLYMVKPV
>Epi_neg:1824
CCHACGWVKRRITQD
>Epi_neg:1825
WDTYVKSWNCCLIG
>Epi_neg:1826
DFQGMPRMMNHINFQNRWLSNIMI
>Epi_neg:1827
CWLKVRWNYMLGLCTPASRHVI
>Epi_neg:1828
YMITVFMECGRVECY
>Epi_neg:1829
LDYCCSIQIMHIWVRGPLCY
>Epi_neg:1830
GHNTQNEFQFNEMRER
>Epi_neg:1831
PLNACMRFRDYHCIQFSRIS
>Epi_neg:1832
KDVWYNHLGMSDIAWSHM
>Epi_neg:1833
CISQMIRCSVGSRLPVQP
>Epi_neg:1834
GCAAWLDMRWFLTIFMQAFKTHH
>Epi_neg:1835
FHTGSGCHNCNSKAHK
>Epi_neg:1836
NTMVVRWPCKICGWHQMIEQWN
>Epi_neg:1837
FLKFCFHCSSYRGH
>Epi_neg:1838
GKMHMTIMMSNCKPHMHH
>Epi_neg:1839
EGAEPNQDSWQEA
>Epi_neg:1840
NMPTWALLGCD
>Epi_neg:1841
RSFCTYQAGLIGDKTMNCHAPYN
>Epi_neg:1842
PPEVWVAHLHDHIRTSFHGY
>Epi_neg:1843
GTDNWLQRMGQED
>Epi_neg:1844
CNEYFPTILAARDFRP
>Epi_neg:1845
EHMHSSACKWLYKCQKFE
>Epi_neg:1846
TPNMRVFCWFWC
>Epi_neg:1847
WMLHIDCGIEQHWGKQKATKKW
>Epi_neg:1848
IRRPDSSWPPM
>Epi_neg:1849
KDCPLYPKNQICYRGNIEAIFIFQ
>Epi_neg:1850
WKSLYQCKVIEHQPE
>Epi_neg:1851
CMIPCCIKSNPNDAWTTQFCY
>Epi_neg:1852
FNKTWGMTHCKSDDCD
>Epi_neg:1853
LCIPSDVTLDML
>Epi_neg:1854
WSNYKTENNPEDKN
>Epi_neg:1855
TKEHRRYSCKGWQIT
>Epi_neg:1856
DVQNFRRPHDSQPFH
>Epi_neg:1857
PFNSFNIQGHPQNSNIRKSCTPLP
>Epi_neg:1858
FMKADVSYDYFCSQPPCECSMIMAW
>Epi_neg:1859
MIQFRYSYPKRKVFNEYQC
>Epi_neg:1860
PEGPHALKYTKSIISAAMENDW
>Epi_neg:1861
TVGGHIVDVIWGWAAGKIQSNKM
>Epi_neg:1862
WAEAYAACISRTKTMTDSGYFR
>Epi_neg:1863
GMQNTYKWRRWGFHHNCIPVDFKV
>Epi_neg:1864
GDSASIANYLQQDGED
>Epi_neg:1865
YFQEFAPMAHN
>Epi_neg:1866
VPWWREVPIHEHGKSVCDGAVDIY
>Epi_neg:1867
NETQGNLDIGACLFIYSFY
>Epi_neg:1868
MKWTNHRRALFAYTEFNGD
>Epi_neg:1869
KGSFSPCKQDDGKNWLLSYN
>Epi_neg:1870
GDWSAGPMRHLMATIDKQKTRC
>Epi_neg:1871
YCMVILAWEGPYKCN
>Epi_neg:1872
CSCAFIKQGAWEPIEHIF
>Epi_neg:1873
DECEAESYCSMAEHG
>Epi_neg:1874
FQRFIVVTNYQMEFYQPYADIR
>Epi_neg:1875
GWPEMIYLWSTSECFHCNTF
>Epi_neg:1876
TQWMYDQYRRHKDP
>Epi_neg:1877
HLHTGPVYSVCMFHVGTVPWDLQ
>Epi_neg:1878
KLGGIAHAIFNGQ
>Epi_neg:1879
MSVDPNRGKEWLCWPPFLE
>Epi_neg:1880
ECHMFFAWMEPGYGSASQFPVFMA
>Epi_neg:1881
CWKPTSFVMRIMMFGDSRKLIT
>Epi_neg:1882
FMMMDGPHARPAHFE
>Epi_neg:1883
AQFVNVGMSCLRVDWHE
>Epi_neg:1884
EWRNHICHPALQKPHFPKNGS
>Epi_neg:1885
HGERLGVILWPTDALGPTYADKM
>Epi_neg:1886
PWQWNFHCHVAMMSDDVSTL
>Epi_neg:1887
YENMTFVKYWF
>Epi_neg:1888
DDRWYPLCSNCDNCQC
>Epi_neg:1889
YPTIKAVQSTMYPPITMPPC
>Epi_neg:1890
HNEMMNVRLHTIGLG
>Epi_neg:1891
GYHGWNMNDQIVWDPV
>Epi_neg:1892
NMHENNMGWAECCLEHGLMPI
>Epi_neg:1893
KPTGDIQCKAIPHQDIVAEWAWNDF
>Epi_neg:1894
CRFPPNPKMTYGETICGPKTRL
>Epi_neg:1895
NFQGIVGYQSEWIYCSCCSMVQVHA
>Epi_neg:1896
LGRFDKDWVHRRPAPGHNKVEEMH
>Epi_neg:1897
MQPRGTFMDTVARKSHNYHCA
>Epi_neg:1898
KEVGQSSLYVNHNPEVQILMFPKM
>Epi_neg:1899
SQAFENMAKKCSPYA
>Epi_neg:1900
NCYHIFQINRKLH
>Epi_neg:1901
GLFKLTFINTN
>Epi_neg:1902
HCSSWLAAVHSPTTPKAY
>Epi_neg:1903
HYPAPMQMCCE
>Epi_neg:1904
QMPKHPRTKYYCEVYTVKWSG
>Epi_neg:1905
DSEKSIPTAYLPRSSTCV
>Epi_neg:1906
MGMCFYSDDKVD
>Epi_neg:1907
QDKKQSAVIVPEAI
>Epi_neg:1908
KMFVRVQKWPCVER
>Epi_neg:1909
AANMHAVYILCSPA
>Epi_neg:1910
TQVIHSNRRHWGSMW
>Epi_neg:1911
NGMMGNIHRMR
>Epi_neg:1912
HCNQYGHKFGHAQRTC
>Epi_neg:1913
KIIWPFCCIAD
>Epi_neg:1914
HRLEICRCQSKLHTKHLR
>Epi_neg:1915
HPQTPEHINKA
>Epi_neg:1916
CGPSKKHPEIFPKGSMML
>Epi_neg:1917
GQGFCHGPHRE
>Epi_neg:1918
GEESFIDMMPFWWY
>Epi_neg:1919
TASCIYGVVLQF
>Epi_neg:1920
KGPQKPWKTEQEASQL
>Epi_neg:1921
YARHFPFAMLKWTQHPGC
>Epi_neg:1922
TRLFVKDFLPKWRHQPIRGC
>Epi_neg:1923
LMCCVFNTRRP
>Epi_neg:1924
GNHALSIHARRPYHFEVR
>Epi_neg:1925
SCRKEWWGCLRKNIYLQNKFWKIR
>Epi_neg:1926
MYCQQRYVKGKIL
>Epi_neg:1927
DQCIGATKRQLMPLNIRNKMVF
>Epi_neg:1928
IFPKVSKKHSCFPKLWSQEI
>Epi_neg:1929
CDPGKWKRIGEI
>Epi_neg:1930
DDSPEAPTPLPKIDRPSYMCMF
>Epi_neg:1931
WQCNLPQDYGGPYNWMELHVQG
>Epi_neg:1932
HTGRRNLGPRKHKNHTVMWHGM
>Epi_neg:1933
SMMHEWALGDWEVVP
>Epi_neg:1934
KSIDHGFDCVILWQS
>Epi_neg:1935
HHYQRIALEWQAMQM
>Epi_neg:1936
TRAVQSFNHDFIT
>Epi_neg:1937
SGYDMLHHPDIHENYL
>Epi_neg:1938
WVKTKYQIELAMHIPTQPV
>Epi_neg:1939
SHNFGEFNYPFECHGESV
>Epi_neg:1940
VGGCFYFRNDAWRSEQDNI
>Epi_neg:1941
PPNMNTHSVPDIGHPKGGPEV
>Epi_neg:1942
MCRTDLLISIYMWHQALA
>Epi_neg:1943
SGYRSQGFMQRSNKQCGWFQYTY
>Epi_neg:1944
QNRHARDWPFTDCCTEMVKGH
>Epi_neg:1945
SDLFTAHWIGP
>Epi_neg:1946
PNQEGDRQDIECSQCPR
>Epi_neg:1947
SSERDEKRSVLELQCYSGSLASVD
>Epi_neg:1948
VRMPGRYYCERWLSNLELWGK
>Epi_neg:1949
QHHMERDMAEKGIKTMK
>Epi_neg:1950
FEVEDLSWFNAESKFCPGG
>Epi_neg:1951
IVYSKQMNKVWRPW
>Epi_neg:1952
YDNEVDTFERYFG
>Epi_neg:1953
KWCYQAMPPYYYCDRGAHMNR
>Epi_neg:1954
DKHMAWKFYWIFWMMMGGRPF
>Epi_neg:1955
HLMLTKHCHSRRNMHNEWGT
>Epi_neg:1956
RDDYDFYWIIDFMDFEQQIAHE
>Epi_neg:1957
IFAAYRTFMKWMNSFGKIGKS
>Epi_neg:1958
AYTLMSTVCRTKIMQDRK
>Epi_neg:1959
MNRNNAHPLVVWHHVEHHTS
>Epi_neg:1960
FGNQYGTKFWEEVCMKMWVE
>Epi_neg:1961
EGEKVVVMMCWWLKN
>Epi_neg:1962
FLQWSLLDEPQIETRQALPVHHSAR
>Epi_neg:1963
SPSDSNYMSPQNMGKYISWSLQ
>Epi_neg:1964
TCSPTAIWDCEHHVHSFY
>Epi_neg:1965
DQMYKPGINPVNRGMREWTC
>Epi_neg:1966
DIDMLQTNNKQTLGKLQAAN
>Epi_neg:1967
AVIEERDMMTNLDKRGVLSIWARQ
>Epi_neg:1968
NAMSQCMQGIMKDHCPCTV
>Epi_neg:1969
EHRAYSDKVPKKFPMCKVRK
>Epi_neg:1970
DIWWAQGRDFGTAFRIE
>Epi_neg:1971
ACVEHTYCQCFAN
>Epi_neg:1972
CFYMSDVTSHLIA
>Epi_neg:1973
SFYRVQPHIQIPVEWLYKPE
>Epi_neg:1974
YTWGRQGYNNGLA
>Epi_neg:1975
MGSKALHPIWEQQYDSGPMEQPECY
>Epi_neg:1976
HFLAYDVITDLERFGVGTGK
>Epi_neg:1977
HKLTNAYNIHEGMNVDVSEACDT
>Epi_neg:1978
QEQTWFHGPGWEPGTNR
>Epi_neg:1979
VSAAGKTRCIV
>Epi_neg:1980
RQYTPHMRIWGP
>Epi_neg:1981
MISSDNEFASI
>Epi_neg:1982
SEIDHEPDMVNAE
>Epi_neg:1983
WPLGFHDCFISWPLFWLTTVVL
>Epi_neg:1984
GIGMNATCPCDTLCRIGKRMQTHND
>Epi_neg:1985
ILKTTYEINLFYELGS
>Epi_neg:1986
GDCFAHSGKFHLRQDEE
>Epi_neg:1987
VNLNFHKEYFGVNCIISCYFIMM
>Epi_neg:1988
WHWNVAQIDPQCDLDLDWQSIKPQV
>Epi_neg:1989
NNWVYVFLPRQDITGHIYHPNAY
>Epi_neg:1990
NWRDSGIGLNHATACIVLL
>Epi_neg:1991
MSHMLCVCGWL
>Epi_neg:1992
NQGHIGVNPQKEILEEVCW
>Epi_neg:1993
QEMAKDAHFRCRLISDNGNAV
>Epi_neg:1994
RFWWKQRDKGLNVYWNGA
>Epi_neg:1995
IMPCWCITLCVPMNFNKK
>Epi_neg:1996
TMVVWRHDKLTQPITWFGLHT
>Epi_neg:1997
DGMTTASMGFEVNKYYTTK
>Epi_neg:1998
IRGPFFATPLAYHKRRLDEHDQ
>Epi_neg:1999
TQDRQCPICVHLIGQTMGT
>Epi_neg:2000
NILMEQPNTQKT
>Epi_neg:2001
CRIPPEMRSVCEDQYEH
>Epi_neg:2002
AEMIWDDMMRINPILHSNQ
>Epi_neg:2003
VQWLIGKDFPDDMRYKCMNCQ
>Epi_neg:2004
LGNYKLESYNTY
>Epi_neg:2005
EYYFTHSPHTSMLFSSCS
>Epi_neg:2006
LKYKYYEQSSHSKMAGC
>Epi_neg:2007
VNAETYWKDAIFWRYTVCC
>Epi_neg:2008
RMWEGCIVWYNGHM
>Epi_neg:2009
NFVLQLIETKRQRNIAQYKDFHMM
>Epi_neg:2010
CVMVAKVKEDSNRYT
>Epi_neg:2011
WLLPFRSFGVITQ
>Epi_neg:2012
IWLMSIWDQCCREICPLY
>Epi_neg:2013
NAMFRCSYPASC
>Epi_neg:2014
HVADTLCTMRLAFAFME
>Epi_neg:2015
FPIDMMKNFAITKRQ
>Epi_neg:2016
CNDYMCSRAEHPQYFHLAYDY
>Epi_neg:2017
VCNLGYWWTHMVDWRMCWAGVA
>Epi_neg:2018
KCGIIDDVTHMTS
>Epi_neg:2019
DPINTKDSRVGQYWWHKQ
>Epi_neg:2020
ILLRRQSFQFAPARSHKVRYNFD
>Epi_neg:2021
QMMGSNLMRYEWVQYGWGCQ
>Epi_neg:2022
KWKCFFFRHTFYITSHKHRIMYS
>Epi_neg:2023
VITFISSADAFQFRHTNA
>Epi_neg:2024
EEKRNIKKLIRALLDG
>Epi_neg:2025
RHFNRDDACLDTSRKYYI
>Epi_neg:2026
EVNVRMKEPAFELAGEALQ
>Epi_neg:2027
WKISVQQPQVDS
>Epi_neg:2028
HMFPEETCRQWN
>Epi_neg:2029
PVTTILCSMTSRVCIS
>Epi_neg:2030
PHYCGGGDLTICHTDYGNNRS
>Epi_neg:2031
HPYFWCPFFWSFPIN
>Epi_neg:2032
PFSFVDALGCKTTKPVRTEQ
>Epi_neg:2033
STPWNFICGQYLAIGDRYYYQIR
>Epi_neg:2034
GKEEPKYHARDHTWDSQ
>Epi_neg:2035
TLERRWPHRDSM
>Epi_neg:2036
WRTDAHKVVASLCGVCKHKCCNH
>Epi_neg:2037
CKSRNEKHYMQLHVQQYNSEWTIK
>Epi_neg:2038
THNKSLDVGKCCSM
>Epi_neg:2039
DFRVGNNGHYII
>Epi_neg:2040
PWLKRPWHMCPKTNCNAQYAESEVF
>Epi_neg:2041
RLFMMTCENKNDCHDY
>Epi_neg:2042
EPNWPATAQFM
>Epi_neg:2043
LPVSHKWDDELFAQWALDYKNF
>Epi_neg:2044
EPATKEMNSANIVAKNYT
>Epi_neg:2045
LWKADNEYCYVSCRLHPPAGYPIH
>Epi_neg:2046
NATFKPYMIFSQTSVKTLPNHFWP
>Epi_neg:2047
CPVSYNDQTYRVCNEWIYF
>Epi_neg:2048
LWNLRHSCCVLKSPKRAKCD
>Epi_neg:2049
DGWDKPNLKMEYIPA
>Epi_neg:2050
LNNTIEQMMTDYVFKIVK
>Epi_neg:2051
WAREWEVKHLQMLAVAKAE
>Epi_neg:2052
DFMMTEPHSMDICE
>Epi_neg:2053
VPGDMWQYLYHMDHSTILIITYPGN
>Epi_neg:2054
MMHWWHMAMALTWRY
>Epi_neg:2055
PQWTFKTCSIKKND
>Epi_neg:2056
WWSGRAPSASMNL
>Epi_neg:2057
IWCQGCKRPWCAGAKAHVMVRHMC
>Epi_neg:2058
GSLRVDVYYEGQVENISWQFHYYLW
>Epi_neg:2059
DTNALYPFTTMAL
>Epi_neg:2060
KAAKGWFQDLASLGACG
>Epi_neg:2061
LGCGPQFRRDGWQRQRTYH
>Epi_neg:2062
AFIRPRCHQVFLHDTD
>Epi_neg:2063
DFVWVKIPKWVHVYPQKGHVWFRY
>Epi_neg:2064
PMSFMFGCIHMDTLMMYTVPAFP
>Epi_neg:2065
VRQPHETHHGEFCGSSNYLSG
>Epi_neg:2066
VQCHFYNNVKCYSWEIWRHP
>Epi_neg:2067
EPCRDYWMFWFKEHPCNHQME
>Epi_neg:2068
CRKFWWHMDVWP
>Epi_neg:2069
HFAVHDPAQGWNRDAPIPHFNV
>Epi_neg:2070
KIDTLPEEYCNSCNAQ
>Epi_neg:2071
KINEDAFPCNMAGLMN
>Epi_neg:2072
EIFCLVDDACM
>Epi_neg:2073
TKDRKVFFDGHSQLYW
>Epi_neg:2074
MQGKAKMMKPREPMPCYNQNAHVK
>Epi_neg:2075
CCSMPWPCHVGWNEHSIDNH
>Epi_neg:2076
TMDYQFDLRTDWLLGHIVSLGAPH
>Epi_neg:2077
RTMSAQVMSSNHC
>Epi_neg:2078
KASQCWNFKYIFQREC
>Epi_neg:2079
LKFNATHMCPLGCTIEKPTAPSRWR
>Epi_neg:2080
IYAQIMQVRCTESCAQS
>Epi_neg:2081
MIWMACVGMGP
>Epi_neg:2082
PHSPSPCAAKHPHQTVWS
>Epi_neg:2083
TFFQMHFHLGILRAHNKNEEEL
>Epi_neg:2084
TAFLVWCNVGFTMPREPMYVEVSEC
>Epi_neg:2085
YTEMWTNTGMATMYMTR
>Epi_neg:2086
YPCFMSIRNWGI
>Epi_neg:2087
QSRRWRNNLLYDWMHLAWKA
>Epi_neg:2088
QSHWEVKLSMEP
>Epi_neg:2089
YPRHYCWAGENHTYNDKAC
>Epi_neg:2090
HLWFLQPYESKHHFDPVLMSISST
>Epi_neg:2091
MTYVSQRMKMTALR
>Epi_neg:2092
IHPNLFVDEAAWIRG
>Epi_neg:2093
AMTREWRLVFVKCYTSLFEDHP
>Epi_neg:2094
CQSLPGQTNAPKHSDGG
>Epi_neg:2095
WDTWNGWQFSM
>Epi_neg:2096
MPQVNHFEDNMRRMMHKMH
>Epi_neg:2097
FLKIVTYPMRE
>Epi_neg:2098
QDRYNVEQCHRE
>Epi_neg:2099
FLWFFKTFITPRLG
>Epi_neg:2100
GPYMLRLEGPHWIIAGCAYQRAW
>Epi_neg:2101
AYRGDLYTPSIAKIQEHCHTFL
>Epi_neg:2102
SMTCIQYTYISQSAPYRCYPC
>Epi_neg:2103
CRMTQFGIHPTSPSA
>Epi_neg:2104
SGSHYGQSESKSAEPYRPAIIY
>Epi_neg:2105
WERYNWIVYTIPH
>Epi_neg:2106
EGQIGDAEMKYAH
>Epi_neg:2107
CEVTPCHEKHTEFGKA
>Epi_neg:2108
PVEEYRHLCKKRYADLQLMMLI
>Epi_neg:2109
KYMFTWQDNKIYFELIKREARI
>Epi_neg:2110
NNPSMKDCSMVYSAKP
>Epi_neg:2111
RHCNCTICRPAQ
>Epi_neg:2112
HIINYGNRTPASSMER
>Epi_neg:2113
CWAGTPDDQPMS
>Epi_neg:2114
KSVSAMRKDRD
>Epi_neg:2115
WPNMFYMTLLQVMLPYWRTEEGWCC
>Epi_neg:2116
PHARFQNNILNFDAFF
>Epi_neg:2117
CRDQIIEMMFNQRNIWLHH
>Epi_neg:2118
TEPITHVDYTKHM
>Epi_neg:2119
RAVCRSAHGSEGFSELK
>Epi_neg:2120
KGSRLNGCQKGID
>Epi_neg:2121
DIECVCWAQQWIQAVAWSMKMYWQG
>Epi_neg:2122
CWWPTMADYDFKVIFNRPKYQIRI
>Epi_neg:2123
QETMIPQIAYEQCNQH
>Epi_neg:2124
SYYTAWDAEQQQAINVNSRGN
>Epi_neg:2125
NSNHNTRVLLL
>Epi_neg:2126
DIFAACWDISIFRKL
>Epi_neg:2127
VQAGNVDFGLKLEI
>Epi_neg:2128
GTLDCTVGAYST
>Epi_neg:2129
DSQFEKNEEQTK
>Epi_neg:2130
PPACIMNHNHHLL
>Epi_neg:2131
IHILVPATHMICPE
>Epi_neg:2132
EPVNLYRYTVCLGDRIGMMQ
>Epi_neg:2133
PGKCANVNKIWWETLNQ
>Epi_neg:2134
DPNLQQNDYAP
>Epi_neg:2135
RNDMASNSINMSKMGLK
>Epi_neg:2136
DHPKSDIQNIFRVIQWHDQE
>Epi_neg:2137
YWACGTDTGNYCH
>Epi_neg:2138
STDTPCEICASEGTQMERC
>Epi_neg:2139
NQQNNIMCQRLYPFTSEWV
>Epi_neg:2140
QVQSSIDKFMGCMLDPCMQR
>Epi_neg:2141
CEQIEDDCGLFYWWMSHGF
>Epi_neg:2142
SWSRANRAQTHPYDGYAFQSPAQI
>Epi_neg:2143
TCKGCKYRECHIKMHGQNIDGVLEW
>Epi_neg:2144
GIMKNVGLIYKGYGFCKY
>Epi_neg:2145
CWWSDMWDHTTTWPQEMIFEDEPW
>Epi_neg:2146
IMMEMDFGNAFRGAFW
>Epi_neg:2147
GIYNRGRQPEPMLTFYFQHEKYLD
>Epi_neg:2148
LEGNHTFLMRKTE
>Epi_neg:2149
MRIPFLKAGPQKQCLEQYDKTSDS
>Epi_neg:2150
DTLWSTNQAYLYYLCGYCHQIL
>Epi_neg:2151
PGHSPYVFRTMHMVMV
>Epi_neg:2152
MTQQECADCFNNHNLNPVC
>Epi_neg:2153
WPGQAFLRHQTVHTEDDIFQKPKEN
>Epi_neg:2154
IHQFIKHYECKAWNAAAMIQPPHCV
>Epi_neg:2155
NNAKLGMHMGWTYLVRKNCCWAKV
>Epi_neg:2156
EPWVHAQYIDA
>Epi_neg:2157
PTGLGTSYRSPHAAGMFPAD
>Epi_neg:2158
DLMAKMLASYMEDSWFMKWGKN
>Epi_neg:2159
CLWGIDKHQIWPVQRTDRQ
>Epi_neg:2160
DNWNWALESYSIYQM
>Epi_neg:2161
NNPAGNDDYAQHWIF
>Epi_neg:2162
YMVSKLYLADICERQRITQMPMMN
>Epi_neg:2163
PVFNEESAICWQWMWKNTC
>Epi_neg:2164
DCEVGCWKGTNGILWIKS
>Epi_neg:2165
PNGSDQVSQFILNRR
>Epi_neg:2166
GIFMIFSHQWRLKITMWNMNHDPR
>Epi_neg:2167
YKSVLHWIMPHN
>Epi_neg:2168
KFCAFCCFQSQGFFNAVVI
>Epi_neg:2169
WGGVCWGCDVIPSECQDPNTWYA
>Epi_neg:2170
SHRRKRQEYDRVTWN
>Epi_neg:2171
VHCTFPYYRQCTQQMDHHHKRAP
>Epi_neg:2172
VSGQCHIQHPYSYW
>Epi_neg:2173
QIYYYFALLRGYNFNEPACRYVFWF
>Epi_neg:2174
TQGNCSKIQRGRVCQEAPDET
>Epi_neg:2175
ISPNDCFSTFA
>Epi_neg:2176
YKRQWIHFFRTTKPAD
>Epi_neg:2177
HCYYYSMTWCNQQ
>Epi_neg:2178
TPKAPIHAPHPDQFDAYQHYW
>Epi_neg:2179
MPMDAWASFAFEAWLEMCYIW
>Epi_neg:2180
RVEQCIVEMLYIMDAC
>Epi_neg:2181
IQWNFCKDNWKQP
>Epi_neg:2182
HVEGYAFNKCKTC
>Epi_neg:2183
KDFMMGQCEPWLMGI
>Epi_neg:2184
CLAFKGRKMSRPSMKELC
>Epi_neg:2185
SYDAYFLAYYW
>Epi_neg:2186
RSSDMGMWPSKECVCARIPKLCCGI
>Epi_neg:2187
HWTCLPCGSNMV
>Epi_neg:2188
FLYLRHKDADDL
>Epi_neg:2189
HIFMLEFIFDNKMEVHSDNELH
>Epi_neg:2190
LHEQFYSQIQTF
>Epi_neg:2191
CPDHWYGAPNRFLWLENVM
>Epi_neg:2192
PRQCCCGVENVCK
>Epi_neg:2193
SMNEGMFRWCTLPDLHDHSWAMV
>Epi_neg:2194
RWCPQQPDNQALSSQDHVCNTAVAQ
>Epi_neg:2195
AEKSWGCDDTVAVPMQ
>Epi_neg:2196
GNAMWWIEWIMFTCYDLRWQL
>Epi_neg:2197
CTGCDCRAMHAE
>Epi_neg:2198
NEVWWRKALTWGWKLHKENR
>Epi_neg:2199
FMIKRVMCVENPWAWWYCWMA
>Epi_neg:2200
DKNDSMHYVCRECAQFEQTMSSERP
>Epi_neg:2201
YQGNRMPAMPSNPAGC
>Epi_neg:2202
WHWKSYSLHSARGDEWAYFWSH
>Epi_neg:2203
HCKFFNRIHTV
>Epi_neg:2204
SKLEHINDQQLCECKVHRI
>Epi_neg:2205
RLEGYCYRNACSLDKSHSCTFGQRY
>Epi_neg:2206
RITMFWCDLHSMEGVYECA
>Epi_neg:2207
TGGRWPEPNHPVFGRIFCQMKDNP
>Epi_neg:2208
NFNLEKRWYQASIESFCMGGC
>Epi_neg:2209
SEALCCYPDLDF
>Epi_neg:2210
EACRVYEWDKP
>Epi_neg:2211
GHSGSVPALWESWNQSASDRC
>Epi_neg:2212
RARFIDVGCRDCDGILMK
>Epi_neg:2213
NYFGHCTYIVPPFAMVGA
>Epi_neg:2214
FGQNPWMKDSDHDSP
>Epi_neg:2215
KHKAADKNRDPNQQGGTKAAALPQ
>Epi_neg:2216
YHIWCCDWYSCPCW
>Epi_neg:2217
WKMQCGKCHKPAIPMKWYQ
>Epi_neg:2218
FCIFQNSGLKKFS
>Epi_neg:2219
MDEKERYLYVHS
>Epi_neg:2220
GWKYQKGNWTVIMPIGVAKLP
>Epi_neg:2221
AKESTHWCKGNHPPEMCLV
>Epi_neg:2222
FEGPNRYELCTASDLKVIKACV
>Epi_neg:2223
HWDFDRMKSSPNFM
>Epi_neg:2224
PSSRQSCRWSINGHEPCLLNHC
>Epi_neg:2225
DGRGCFMVFVLTSLCIHILKGA
>Epi_neg:2226
LFAQPKDAWDSFY
>Epi_neg:2227
HNNYWKLQMSCC
>Epi_neg:2228
AACSRVIEPESACNCKQRPYGMI
>Epi_neg:2229
AFGRKSVHEIYNEGG
>Epi_neg:2230
RLDCGYPDNESEWGWQW
>Epi_neg:2231
RRAWEKAMQCVEW
>Epi_neg:2232
NYAQARLDQTCMFQYQLFTHYW
>Epi_neg:2233
LHISKGTCSILVQDEHNWNREG
>Epi_neg:2234
PKDVCAGIFHCCACECRY
>Epi_neg:2235
FTDTRNNHIAEWQWFILYFKCQ
>Epi_neg:2236
IENTAAGFYPDEAC
>Epi_neg:2237
QHEKLILLEGVSTKSQMSE
>Epi_neg:2238
YVVYWMGCTYY
>Epi_neg:2239
ACACILWSFMIHVRFYTFGMP
>Epi_neg:2240
QQFYGTWAMIWYPW
>Epi_neg:2241
SYLEANILILTLCPISNTYEPW
>Epi_neg:2242
RTVEQENPSCQKSQPYLQD
>Epi_neg:2243
QFGAELPDQFHNMMRLMN
>Epi_neg:2244
FSGLGQPVASTHVYCGD
>Epi_neg:2245
RIFSFITLMDLYYRGYEGE
>Epi_neg:2246
QCIRYLDTRAVC
>Epi_neg:2247
VHQEMMETMLKPQKIWFQKL
>Epi_neg:2248
MFAMWPTANLRLNCTQHMPY
>Epi_neg:2249
WDWIGATAIRPHDSW
>Epi_neg:2250
FAWAGVSYPYQSGHN
>Epi_neg:2251
TNVQADYKSDMKSFDTSF
>Epi_neg:2252
TLMFPAYNFFV
>Epi_neg:2253
RVQWIDSYWEDEH
>Epi_neg:2254
RWIMNPFRWKFWGYHWT
>Epi_neg:2255
TSGWPSVRATCPD
>Epi_neg:2256
KNRHIFEEGAPVNQEAFTRFCMSA
>Epi_neg:2257
DRRFWWCIRCPSGVNNNKCQEHDSF
>Epi_neg:2258
SAMTMFAPHQS
>Epi_neg:2259
FPDAFFNKDLP
>Epi_neg:2260
VVMYEECHANAF
>Epi_neg:2261
GETENFGCKHETQA
>Epi_neg:2262
RFFGSWVGPCIDLAY
>Epi_neg:2263
EQQKDKECAFLEPEGCYPNVDVIW
>Epi_neg:2264
SQARGQWTEHI
>Epi_neg:2265
VVKRLTPVSTKDPICLHTSMNCRIG
>Epi_neg:2266
NIIYELVQNEM
>Epi_neg:2267
DLPPDNKHCMCIRAHHCKFLNVLCA
>Epi_neg:2268
YHKCCVHSACLKMDGRYWV
>Epi_neg:2269
NVIVSGDQCIRKV
>Epi_neg:2270
SSLCEMRFHWEEPDKRWEM
>Epi_neg:2271
QAWDSCITCNHAKLG
>Epi_neg:2272
NNHIVNQTFWRWGVEKG
>Epi_neg:2273
ELSMWTGGETWDNSC
>Epi_neg:2274
YMLYTPAEPTMNEHDGLHYFGVRRY
>Epi_neg:2275
GLVMFTPHIFHSERCCCPIWE
>Epi_neg:2276
IYCGEWWPWNQEIEMKMSSNMYCPN
>Epi_neg:2277
YFAADKNPWWQMAQCA
>Epi_neg:2278
EETEDEWHRTGMFFVT
>Epi_neg:2279
HGEVHKPTKSMIQ
>Epi_neg:2280
FCMRRVWYMWNMMFNTI
>Epi_neg:2281
AMMNYIQTQQNKLRGDHPPSYI
>Epi_neg:2282
KERTCHADEALGFTG
>Epi_neg:2283
IEGMSFFQCMYTM
>Epi_neg:2284
YMMKTGTFCYCK
>Epi_neg:2285
CDHQWYYNYMQMLWNY
>Epi_neg:2286
EMNYDSCAEEITHCIMYLNY
>Epi_neg:2287
MPTQMVYYFAYRHGIQ
>Epi_neg:2288
FAEIESFMYAQDEIMPRYTK
>Epi_neg:2289
RLDSWYQVQQRTHHSRYPWH
>Epi_neg:2290
AKTGGQSFCAPDDHIHKGCMG
>Epi_neg:2291
TMINRIWQSIPWPDKIEVAT
>Epi_neg:2292
CGHGTNMSVATEWDNEKHGSCTL
>Epi_neg:2293
HFWEFDDYLWSSYMQ
>Epi_neg:2294
SWEYTITPCFLECLLDFYK
>Epi_neg:2295
SYNGGPITVVCLFEDHVFFSMLH
>Epi_neg:2296
EDLRVLVVETDWDET
>Epi_neg:2297
PRKCQAFLMNFRRHFLDW
>Epi_neg:2298
HDDMFDHQPNCPNAFTT
>Epi_neg:2299
WYYQSHFNPCVKEYWPHPGP
>Epi_neg:2300
RIAVLRASHPQWE
>Epi_neg:2301
AENGECPDMRYKNLQLGR
>Epi_neg:2302
INERKKRYHEIKFAIQYNCLNNPAP
>Epi_neg:2303
RNTDFLMQPTHNYAHNCEQCEDG
>Epi_neg:2304
YHRTATDRNTLM
>Epi_neg:2305
SKFSVDWPHHKVMQYLSNS
>Epi_neg:2306
EAWCLCCNRRLAS
>Epi_neg:2307
NVHFHHNYYHKHKRSWEY
>Epi_neg:2308
GYICGGEDAYKSFYC
>Epi_neg:2309
MCMIIKNTGIHDRDDIEITFELMGY
>Epi_neg:2310
WRHHYHNNFDHAAQCIRPFLL
>Epi_neg:2311
EEDMGQIFNEFVVVE
>Epi_neg:2312
RNSDKWWNVGSVG
>Epi_neg:2313
SDCGGDAHPCWDRQAKDFRKA
>Epi_neg:2314
RWQECFFTHPKDCPVDQSCKDVD
>Epi_neg:2315
QWLWQKEIIQVNA
>Epi_neg:2316
DRMIQTFCIEAWRRWNMWPSEPTIV
>Epi_neg:2317
ASCGQGMHDFRASPMINHTMLPAE
>Epi_neg:2318
TFGYIEPRKWIKTMLS
>Epi_neg:2319
QTGLSFWPVLDS
>Epi_neg:2320
MYRDHVLELSQC
>Epi_neg:2321
SSYQTHANRVQDLTLPSE
>Epi_neg:2322
TALWTDVVHMDPPSAC
>Epi_neg:2323
KVPLTNRDVDCRKKERPPESA
>Epi_neg:2324
QHRFQVITCDWSATCYGKWQA
>Epi_neg:2325
RHKAKQDKRPHRHQSRDWYTFGLWA
>Epi_neg:2326
MNFFTDCGIYVCVLLAWF
>Epi_neg:2327
DWTQTQQVREEDYHWDN
>Epi_neg:2328
EDKCYMPNQSNIG
>Epi_neg:2329
RQILDGCEEKYTGT
>Epi_neg:2330
ENNFLRRCELHGCYVGKER
>Epi_neg:2331
TKVFSKIWNADPCTA
>Epi_neg:2332
DPEECDRWSLKCKLT
>Epi_neg:2333
FKDTILLNKRLMK
>Epi_neg:2334
NEPNQHAECWN
>Epi_neg:2335
EISCEWAFDPSGGKDWEIM
>Epi_neg:2336
SWWQQNNTLNNWMHIQKDW
>Epi_neg:2337
MKTKNGPRGGASTDLYC
>Epi_neg:2338
MFHMWGQSNFTHEPADSMAQ
>Epi_neg:2339
EPHLLYADRCIGEFTPCW
>Epi_neg:2340
DPVERFVFMVLEDANSCRYNSI
>Epi_neg:2341
MRQPMHDVSGAAL
>Epi_neg:2342
ACSFYVMHEHARFAMNRWDNTRP
>Epi_neg:2343
EEKQEARKLYSIPTPLVHH
>Epi_neg:2344
YKMMNNGEAIYNIFRCGA
>Epi_neg:2345
DSPEDVMKSPHQGCGK
>Epi_neg:2346
NHTKVLFRGYKAKMKRDTWN
>Epi_neg:2347
MARISPRWVEGMKPTTDPDLCTIWL
>Epi_neg:2348
FRILEYSYRHACRM
>Epi_neg:2349
NCMCEKVDDKGATGKGNDSQLEVNW
>Epi_neg:2350
NASDWQIKIHACYPRKACWT
>Epi_neg:2351
AIDIARRQGIRDSHHSDTT
>Epi_neg:2352
QPKYRLCCNNTDVTEQAM
>Epi_neg:2353
GFGPHFKEDRDDCNYLEDHNRSHY
>Epi_neg:2354
KIQIDICLWFTMCEGWPRGHFEIQA
>Epi_neg:2355
IPWVQEQWQINSFNAV
>Epi_neg:2356
RYYAAVWNIVHMGVY
>Epi_neg:2357
PGVDTIGNHGYEDYSQWSCFIMRI
>Epi_neg:2358
SWKRKADEKREAGLDAWTTVWI
>Epi_neg:2359
QMVCWERIRNMFKYWVPFYFI
>Epi_neg:2360
MHCLLGLRSAKCWFPQMCS
>Epi_neg:2361
VMKVQITCWLTNVQNVT
>Epi_neg:2362
IIYQNQACWTQMWTKNCRGTNF
>Epi_neg:2363
CIVWLNSAYVPRGIWWNGFN
>Epi_neg:2364
MKLYMYAPNCYTMCPNNY
>Epi_neg:2365
PAQHKCMVMWRNINF
>Epi_neg:2366
IDILLLYKCQRVEMETKCS
>Epi_neg:2367
HCFTPFKHFWTLKWIKIHEKFNFG
>Epi_neg:2368
YGTDFGVCNQQEQPCT
>Epi_neg:2369
YSNMPCVIYQKQRDAH
>Epi_neg:2370
FNEVIPFSPHICNMQI
>Epi_neg:2371
FVWFMPEMCKLYWWRT
>Epi_neg:2372
ERECWHYFQNLQQKASQHDHHWPLP
>Epi_neg:2373
PTFHFVMHNPPAFENIVK
>Epi_neg:2374
MFITGECNARNIYRREC
>Epi_neg:2375
HKTVNRWYMMWVFEGT
>Epi_neg:2376
HDNQAVEPMFIILG
>Epi_neg:2377
QGEHRTQRTMPSHFVHIVQFRFQQW
>Epi_neg:2378
MYWQQELKPCEAQLKHV
>Epi_neg:2379
SWGRPNHKKRPWMYAFYPLFTHD
>Epi_neg:2380
YQYANEMCPCHGI
>Epi_neg:2381
RSPCENMEYDSIKFRFS
>Epi_neg:2382
PMLTLKHFSSMHYL
>Epi_neg:2383
VTQHRWRMKHRPGYSHQS
>Epi_neg:2384
GVGQLNVLYENDWLEMG
>Epi_neg:2385
RHDLLKYKEICLYAGM
>Epi_neg:2386
IQEPNSRTYLVPEDNNPYVPT
>Epi_neg:2387
FSYKWNGNNPYYSPYSNNMN
>Epi_neg:2388
MRMWVKWTVDEPPLFMPLTCFDCGP
>Epi_neg:2389
CPHIAFKNLPHGN
>Epi_neg:2390
QLYYKFTELLEWQKMVHKQEEE
>Epi_neg:2391
WRGHDLNYAEKYHVYFAH
>Epi_neg:2392
IQSEDGGYCRVKMH
>Epi_neg:2393
VLCIAGEYVEMMCFACGYMTYAA
>Epi_neg:2394
GCAHMASDQEL
>Epi_neg:2395
EVCKQLQAWRGQECCLH
>Epi_neg:2396
KAIFCKDVDTATFYCPSWFPR
>Epi_neg:2397
GWRTITDWDVTYKRIPDK
>Epi_neg:2398
DEEQDGNDSDQD
>Epi_neg:2399
NIGIAGFPTKAPMHTFYLVVYTANA
>Epi_neg:2400
VRPYIWISGVQCRCGSGAMLV
>Epi_neg:2401
KSVDCFSINHF
>Epi_neg:2402
RHIDARQGHFE
>Epi_neg:2403
ALGTSPAPCLGCYTPINAFYV
>Epi_neg:2404
VFSDPPGYCHYW
>Epi_neg:2405
EFWHQAHHAMKQWWSMI
>Epi_neg:2406
QPQDHCTDSNSKAD
>Epi_neg:2407
NHRWEMGMSWIAESCHK
>Epi_neg:2408
VKAAFAVDEFIVNPIY
>Epi_neg:2409
LLNDFTHPPWCMIFHI
>Epi_neg:2410
MESRSRILIFEFPRLER
>Epi_neg:2411
MCAVRVECWQVMSPVNFIANAGSW
>Epi_neg:2412
QGCHRMWVLGYT
>Epi_neg:2413
LSRKYEGRGNRTMEQG
>Epi_neg:2414
RDFMIVPDISSICQYEKADIGIGFW
>Epi_neg:2415
GHDGGPDKSCMWKNRASWQCQLG
>Epi_neg:2416
GMAGLKVIRDFLRTEACNTIWHG
>Epi_neg:2417
VAEHWFVMGERIHSIQVAQQQNK
>Epi_neg:2418
SPFKPNGYNNQTWSFHWG
>Epi_neg:2419
RWRPRHLFHNHRDLVTDAKLHS
>Epi_neg:2420
WPPQYIMCKAWGRPYMIDYYGVCC
>Epi_neg:2421
VPKLLSHYNKIADVP
>Epi_neg:2422
LASDPTIMSSF
>Epi_neg:2423
ADIESSCSTDIYCFVEMA
>Epi_neg:2424
HAASEGDNVRIYQRQYDYHGF
>Epi_neg:2425
YIMAMANTPFGDNDS
>Epi_neg:2426
NLCHLWKYVFDLNWAVTGMGLTLYL
>Epi_neg:2427
PAGAYQIYCQLEPPHFQFS
>Epi_neg:2428
VKWRNQEFHRSYQWDYYGAMK
>Epi_neg:2429
QGVQRMRSFVVYGAV
>Epi_neg:2430
IREADGKFTDDELRST
>Epi_neg:2431
QDRQEMIYKLTK
>Epi_neg:2432
VKPGCRRWPVVWRHCGPNRHQLTKR
>Epi_neg:2433
LAVWNGPNRSGKTREIILKQ
>Epi_neg:2434
VSMRIYSLIEKNLVPGMFWPD
>Epi_neg:2435
CKPPMNYYNHLFWRPS
>Epi_neg:2436
TGIYLGSNKYKPCGSVKPGQT
>Epi_neg:2437
REWMCRCCRFKVQFFRYKLSCK
>Epi_neg:2438
VLGGVPGCNDDLRVAELL
>Epi_neg:2439
WVSCIWTHFQKWDRNCWF
>Epi_neg:2440
CTLPWVIDQYR
>Epi_neg:2441
DQYTRQARIIGQQLWKFE
>Epi_neg:2442
RHLMIMARQVHPVAWC
>Epi_neg:2443
LNYASGKGMFAMVKKR
>Epi_neg:2444
NWTTASVYAYMSDEWRW
>Epi_neg:2445
NRHNCEREVQAQFQCKT
>Epi_neg:2446
LKPWRMTHKMEVYYGVL
>Epi_neg:2447
YSCNWQDKNQDMPFLQ
>Epi_neg:2448
PIGVVSQAHYFINGWTPAMYPFVEW
>Epi_neg:2449
EFQNRGNFKSFRLDCLRKECKTQ
>Epi_neg:2450
LWNLHWMEQSNT
>Epi_neg:2451
VDDWKWCPALRPHQYWRH
>Epi_neg:2452
KRHKCTDKWQGHCL
>Epi_neg:2453
RDFMGMWVEMGCR
>Epi_neg:2454
WHENQEMQQQCLSMAWCY
>Epi_neg:2455
LSWLFPMVFKLYQT
>Epi_neg:2456
HKQQDKDSGFHCKVQLLI
>Epi_neg:2457
QRIMQYGPYGASTYQNCKF
>Epi_neg:2458
IPFGAMPWVELNSYRLMTVACGWCP
>Epi_neg:2459
GIPDFEEDWCQDTRVQKCSD
>Epi_neg:2460
VCPFQSFGNKFCACCS
>Epi_neg:2461
CGEVVHHTWHEYQHYVGENTQASFK
>Epi_neg:2462
AGWCPEFKKMVAMLDRYKIWYPF
>Epi_neg:2463
LDTMGVPMVRPL
>Epi_neg:2464
FLCNVIFPVKAI
>Epi_neg:2465
HVGVAWVMCSADAYFSGSD
>Epi_neg:2466
FWGVTSDEVVGTQCAGIA
>Epi_neg:2467
AFFNRLALNEPMACWY
>Epi_neg:2468
PMWPAPWCDCVAQ
>Epi_neg:2469
YNTNEFSPTEFKGDC
>Epi_neg:2470
RSQDEIFVWSGREC
>Epi_neg:2471
DMYTRAMQLHHFTR
>Epi_neg:2472
AHEFHRVAWMSVWIGSY
>Epi_neg:2473
FSYKIQCLMSWAVTIE
>Epi_neg:2474
YRNMVIQTDDWDDVLF
>Epi_neg:2475
SFFPCVDKGLKAMVRNMPSYKVW
>Epi_neg:2476
PSSDDTWPCSA
>Epi_neg:2477
NSRYHPGYREMKWGMPALNRHY
>Epi_neg:2478
PAYMPAYSWPNYFQ
>Epi_neg:2479
PKNKVIMHFASVHVWLMEIVE
>Epi_neg:2480
AECGNSVPYYTFGKAHK
>Epi_neg:2481
RHWVNGHHQEQLKDSQLWTH
>Epi_neg:2482
LQIKTKTLNYASAEATQAMEKQG
>Epi_neg:2483
PYCCRRYEHYRPI
>Epi_neg:2484
ICNLWVINIRRTNHWPFTF
>Epi_neg:2485
PFHRIERLKGICPWHTLGIW
>Epi_neg:2486
PIIIPGPLLSG
>Epi_neg:2487
ISVPELRNYAGGDCEACWL
>Epi_neg:2488
WCKSTEEPYHYVSAGLIACLLMVCQ
>Epi_neg:2489
RGSFVEDRPMKYPTRYMSKPDPRKM
>Epi_neg:2490
MEGQQLYQHDTVD
>Epi_neg:2491
DVDTFDNCKMGPFIQTKMDAMSAD
>Epi_neg:2492
QEGMFNPQGRDVDLYVNQKR
>Epi_neg:2493
NPYGWRHFKYKYDQQMHWAQKFI
>Epi_neg:2494
LLWGYKVWNPCYTWCMKAESAPRG
>Epi_neg:2495
KYKALMDLIETPIVMWAIAGW
>Epi_neg:2496
ESWEYFIDQMNC
>Epi_neg:2497
IAGSSHERNILVLRPLVRMHNQPSY
>Epi_neg:2498
HPSYPTHSFYLCGQESC
>Epi_neg:2499
FICNFLMYNCEGS
>Epi_neg:2500
WWVYCAELAVVHIWINPRIDDK
>Epi_neg:2501
QLESLIHAHAQLVNCGRLFYYVA
>Epi_neg:2502
RDRFWRGNPPAMC
>Epi_neg:2503
LHFNMSRLSENAF
>Epi_neg:2504
VGRAWTYDEKSVACC
>Epi_neg:2505
QPFELHETATLR
>Epi_neg:2506
CNKWDRSCPTTLSVIQFDVIPPE
>Epi_neg:2507
LSKKNDYNGYHYLQLRITNPFK
>Epi_neg:2508
VAMQMILYFYWWHSWMRSP
>Epi_neg:2509
FWERVSNYAIPCN
>Epi_neg:2510
YNCPAAMPNVWFEPSWGK
>Epi_neg:2511
VPRWHEQDNRFTNGAWSD
>Epi_neg:2512
DFNSIMQPCMIEHRYTSCPEYIYK
>Epi_neg:2513
KWCVRKPNIRQYWQTCSPSYL
>Epi_neg:2514
WLYHLYWTPEWMSGSV
>Epi_neg:2515
IAELGMSNFEIT
>Epi_neg:2516
TYLCMPMWRQLKILDPWYM
>Epi_neg:2517
ATVKNRGLRCTAQTIETYVRNGEEE
>Epi_neg:2518
CIAVKKWGPCTLCC
>Epi_neg:2519
IFENAPSTIAPMNSTPW
>Epi_neg:2520
YAQLLQQLTDPVQNCDPLMIIVNR
>Epi_neg:2521
ICPIKGQARFRHHRIAHNH
>Epi_neg:2522
NYLQNGIDPPVGWG
>Epi_neg:2523
SWNSAEPCDLVIPELF
>Epi_neg:2524
ALPIDFWPIEEH
>Epi_neg:2525
VHAWGNFEPMALHHWDSVSW
>Epi_neg:2526
SRLKCSYLQHNRMVQ
>Epi_neg:2527
DIDDVTTDKNRLFGNERNWDQREA
>Epi_neg:2528
TLWNHLDTDARDPIMQYCDF
>Epi_neg:2529
VGPLRFMVQNTSNCT
>Epi_neg:2530
HLCANAGDGGQCAIL
>Epi_neg:2531
YMWIFPPFLEHFYWDISW
>Epi_neg:2532
WMGQRSQCKFVNAIIAWDDIE
>Epi_neg:2533
DYEKVDNWPWLESH
>Epi_neg:2534
PKNWRMLLLWDVRMQDLVNWC
>Epi_neg:2535
MTFIIGPLHRRMEDMLRTY
>Epi_neg:2536
GRDAGSCYKCDLANEATEDKMGKV
>Epi_neg:2537
MDWSPRGIVQQIAHWSE
>Epi_neg:2538
EADHGLLVEWN
>Epi_neg:2539
PDVYLNDVAHMRDMICNADR
>Epi_neg:2540
GWKNLYDMWNLKMYSTWLTQFFFQC
>Epi_neg:2541
MRYEFFYVDMVYNFRCAWLQVYQ
>Epi_neg:2542
CNQRSKSALYMTNLLYIHSSVLV
>Epi_neg:2543
WMVQKMFRLLGLKHDRSKTHANQED
>Epi_neg:2544
RRFCGCYNVSI
>Epi_neg:2545
RFISSRVPGGMCDWHYNAF
>Epi_neg:2546
QVLLVFEAMRVGVCNPDDHRLNL
>Epi_neg:2547
RSYMNYSWFAQLGMC
>Epi_neg:2548
NVQVGKLKLKQHEQL
>Epi_neg:2549
LEPSYFLVHLMTEHFARSDMYM
>Epi_neg:2550
ACKQYQRCMDQRIYVALMD
>Epi_neg:2551
PDCPHIGIVRHLAPKMECQRKNW
>Epi_neg:2552
YEIQWCHLHYIFSMFTVYRTVLL
>Epi_neg:2553
GEIAVKMKVAI
>Epi_neg:2554
ICKKFICALQVYAFNTEQQTM
>Epi_neg:2555
EMKLMVARGMPGIPF
>Epi_neg:2556
DATGSFFYAMYLAVE
>Epi_neg:2557
FKYVEWSHEYVP
>Epi_neg:2558
KKKRPDTYKDS
>Epi_neg:2559
YWHSISLSDQLHFETPMF
>Epi_neg:2560
YGEFYHFCISGWSKHAFDKIWAKLQ
>Epi_neg:2561
MCLVIVMIYVNYGIHCYKMKMWDHD
>Epi_neg:2562
DMCGRLKIRISHFSNGEIWNRCRK
>Epi_neg:2563
RAHTNGTFVVEYCLT
>Epi_neg:2564
LHSCPACQAGEINDVMKKY
>Epi_neg:2565
NLQQPDLSCHLTEMTAPKGTDHVSK
>Epi_neg:2566
KTWEMLVYMFPY
>Epi_neg:2567
QPGGDDKGGTWR
>Epi_neg:2568
MAAHAVCGTNGYTETWNDAFHE
>Epi_neg:2569
GGHIECYQYKADVIWYTNPLPRPSG
>Epi_neg:2570
YPVIPWYTPAPLPVYQLP
>Epi_neg:2571
EVVACPRHGMKVCVTTICNY
>Epi_neg:2572
HVWMCFYIIHSMM
>Epi_neg:2573
HTNWPYPNQTW
>Epi_neg:2574
FKKELPYDDEHKSEDLIVCNCNTV
>Epi_neg:2575
WHVMTCMPFWM
>Epi_neg:2576
QEDMSQEPEEKNRAQ
>Epi_neg:2577
EWRDECSMACRFRATWCQECPWCVC
>Epi_neg:2578
IDHNDVEFFAPAPDEKVRQF
>Epi_neg:2579
QGSDLMHKPIAEQITNH
>Epi_neg:2580
HGIFDKCQWAETSKLDVFANT
>Epi_neg:2581
YKFDIPMFVGEH
>Epi_neg:2582
RPLMVVPWSHNCK
>Epi_neg:2583
SDYTMFQYHFWPGCHIICVLILV
>Epi_neg:2584
ALSPQTTQCIEQYVCKFFIFYTR
>Epi_neg:2585
CEIHQNPYFVGPSMF
>Epi_neg:2586
TIYPMNMMMKPH
>Epi_neg:2587
TDRVVEWGTYLELAP
>Epi_neg:2588
RKDKYLPQVRRAVI
>Epi_neg:2589
DSWLQGWCFLLRRQKMFFK
>Epi_neg:2590
ENTQKDGATKNF
>Epi_neg:2591
PIAQHRCCYAGILWLGLPHER
>Epi_neg:2592
QDQFVKNLCHRWCPGY
>Epi_neg:2593
KMYVEPHHLVLHENDISTLEGDHD
>Epi_neg:2594
DSCGVLNDTDEYANDPCRWFLQEVG
>Epi_neg:2595
ECHRSHLYGCWVKAM
>Epi_neg:2596
ETLDMWYMGKYRELFRHHDCY
>Epi_neg:2597
GEFSTEARGLHYWGQCRYCKAED
>Epi_neg:2598
NTWTAVKADWRMPLYKETE
>Epi_neg:2599
GTTNCARAEWMAWKQFGCCPH
>Epi_neg:2600
MTMQIQDLNVNMHKMQNQ
>Epi_neg:2601
HFPQMAMTAAMIRPFYAP
>Epi_neg:2602
MCVCIVWWLKYDHLELCFLNPQH
>Epi_neg:2603
GHSNWYQSRNSY
>Epi_neg:2604
IFKRRVAFPVWPAVGMTGEWNQG
>Epi_neg:2605
FIKSWVQKITV
>Epi_neg:2606
VFMGCRWIQASWKINCHRIRDHEI
>Epi_neg:2607
HSEVWHDKPHTFCRIDMVRFWALH
>Epi_neg:2608
WTKMMHYKTWMDS
>Epi_neg:2609
AGHCEHTSTRTVEPIISGNAVEG
>Epi_neg:2610
PPTQYHTMWTN
>Epi_neg:2611
RYPQNWAIHYHIEWDKRQPWLIS
>Epi_neg:2612
YQGTIDIFPCAGVNCYF
>Epi_neg:2613
QTLGRIICFYHRT
>Epi_neg:2614
NHASQMIHGVRVREH
>Epi_neg:2615
PDDMTTGCMHYCR
>Epi_neg:2616
WLNYNDQELGFWTSRFCGI
>Epi_neg:2617
QMFCLTMIRGSRIMPQIM
>Epi_neg:2618
PDTADTHTMICTTMFCAESDLDH
>Epi_neg:2619
DGHMWFHWAHAARDSLMHLLTQ
>Epi_neg:2620
ECACGGVQQQCWMHYPEIDAVRVVT
>Epi_neg:2621
NKPEPLKHYISIFFHQGFKDK
>Epi_neg:2622
EFNVKSHEWHVRQEGQ
>Epi_neg:2623
IIYQCLNKDVKTYM
>Epi_neg:2624
HSSRLFSDSYITHRVLNFIIGWD
>Epi_neg:2625
TGTANFIGSFRWLSDKDHFANH
>Epi_neg:2626
SWIDEINKVIMW
>Epi_neg:2627
ALYKFADERNVPFVGCQGARFWG
>Epi_neg:2628
SRVYMCVQDQHKAKAECPIA
>Epi_neg:2629
LGTFHLGAGQGALTI
>Epi_neg:2630
WYKLYHCYMAHAFLPRGFQFRGTL
>Epi_neg:2631
FTHAEVWSGILINWLFNTLPLI
>Epi_neg:2632
RIHASDFDVVFFFCVRYQTD
>Epi_neg:2633
KHKFNHFSRTLMTG
>Epi_neg:2634
STCQSRYSFKTQLKCWAT
>Epi_neg:2635
AYSYQEPASTVFFGICEFALYAL
>Epi_neg:2636
PEFFQVFGNPCKPEEFPVINE
>Epi_neg:2637
DRCCVCIQSYVCMRCAWICV
>Epi_neg:2638
ISTFMCVTPGYLCC
>Epi_neg:2639
LCYNVIHYGALVPNAVLD
>Epi_neg:2640
SDWVSGKKLNWKRITQEFY
>Epi_neg:2641
LGEDVPCCLWSSMYSECHMCSYNGA
>Epi_neg:2642
LRVEKIIGKKYSYFSYIPHAQKAK
>Epi_neg:2643
MRTKTATEGSECWNMSCEM
>Epi_neg:2644
SKNTTNSQHRLCIFKSMQVCVQWCC
>Epi_neg:2645
CDNQLHVMFLNGWNNTDGCDEAN
>Epi_neg:2646
EMEYYLRGVGNQNVKQDMHCVEDT
>Epi_neg:2647
DFHLQSWQWLM
>Epi_neg:2648
HWAWYISIIYKQGTTD
>Epi_neg:2649
EGNRKAYVNGGRSSIRWEIWPYCW
>Epi_neg:2650
HWIAECRCMCWH
>Epi_neg:2651
SCDTPPIMFDCGVKFNMISQG
>Epi_neg:2652
HPPIWIQAVGEQCYQEPGY
>Epi_neg:2653
CDQHCMNMQMR
>Epi_neg:2654
FNDFWQWYREETKFRWWNYIHRFID
>Epi_neg:2655
EKSVMILCDHIDLSNIF
>Epi_neg:2656
ICPPDIMRDFTY
>Epi_neg:2657
SIDRNELAMKWP
>Epi_neg:2658
FGPHAPNRSKG
>Epi_neg:2659
STPCWGWPICA
>Epi_neg:2660
LSNRKTHVLMFRKKNQFW
>Epi_neg:2661
QDYPHAIWTEVP
>Epi_neg:2662
NEGNVHHLKFNARFSKIVDKMHIT
>Epi_neg:2663
PEHDIMYREHYPFTLMQPHVW
>Epi_neg:2664
YVNYYGKWYKPRLAYPKLE
>Epi_neg:2665
WEAETPFIDWWHMIIAERVRAFCEF
>Epi_neg:2666
MCPRICIWEIWLQANWFVNAQ
>Epi_neg:2667
IIITFYKFNEKVGNNQTRFANYH
>Epi_neg:2668
GHQWQYSVRAID
>Epi_neg:2669
NSTQDSCQSGNIQDV
>Epi_neg:2670
HMECDGAQVPHGDSP
>Epi_neg:2671
DPQGFMHTKYHEYALIALNQ
>Epi_neg:2672
IEAYMGFKIHCK
>Epi_neg:2673
DEYEQAPQLLKDRNDNWNPMDYRGK
>Epi_neg:2674
CQGPHYRWLIARFQ
>Epi_neg:2675
FPAESVMWQHAIYAIPSQCFHF
>Epi_neg:2676
TTCVGNDEDVGPEEKHMWV
>Epi_neg:2677
TDKNTEIEGMHPHA
>Epi_neg:2678
LGYHYAVNSERWGT
>Epi_neg:2679
PHWKHARERVLL
>Epi_neg:2680
VDQWACPQGCMPQHHTQPWTSLS
>Epi_neg:2681
PAWVWYLWVQETPYFVIA
>Epi_neg:2682
RLASQAVIDIV
>Epi_neg:2683
PWTIPLTWYEM
>Epi_neg:2684
EPMCYTMKVSQQNLDYHYYNYW
>Epi_neg:2685
RITGDWHYPAPLMAY
>Epi_neg:2686
RNHDYQYDRPMRWMDQFAPGYDEK
>Epi_neg:2687
GAIYDCDTAVTHHC
>Epi_neg:2688
PKAMYHYHSTDKVPMLN
>Epi_neg:2689
RIGCKETEMYWYGDAYMTYA
>Epi_neg:2690
TVSSRLRDDMF
>Epi_neg:2691
FRMGQMIVKISVMEVM
>Epi_neg:2692
PLVMAPEHKMEYQCNS
>Epi_neg:2693
CNWWEYGKAVCLND
>Epi_neg:2694
GREWMEGDNLTANNHMKRKWP
>Epi_neg:2695
YSHVGVWMVFCFCQG
>Epi_neg:2696
GQPIKGPKSLTHRRNEDHISS
>Epi_neg:2697
ETQNINPFDEGCPQNYFFKFPGQL
>Epi_neg:2698
PKAGSNRYELCQNNTAVFKVDC
>Epi_neg:2699
IKGRYFMESPSWMG
>Epi_neg:2700
TFKAIYNSIVCLNQFKQD
>Epi_neg:2701
MYSKNHAWYLQHLFTSLFDNLPYPI
>Epi_neg:2702
KAVINWAQNSYNYDVYIQSFPKNHA
>Epi_neg:2703
PMYDHWHHDTLDV
>Epi_neg:2704
YLRWEWAELQAFLQPIY
>Epi_neg:2705
PHLDGFHEDKFGPQKCLVE
>Epi_neg:2706
SAYYLEEQRVDLM
>Epi_neg:2707
PGGKQIVQCWTVAARIWDCA
>Epi_neg:2708
EWGTYTIKYMATLPSF
>Epi_neg:2709
WEYNQTMKELWYWFDAPWCWQVPA
>Epi_neg:2710
KRFNGVCKCPPYYCSANHKY
>Epi_neg:2711
QYPPQKQHYMHEPAFHQV
>Epi_neg:2712
LYQSPADHAFEYSK
>Epi_neg:2713
VAHYGYFWYVMKYAFLKAPVDRKL
>Epi_neg:2714
TNDLLVAPIYEQNTYPNT
>Epi_neg:2715
EKGDVKWFTTNDRMSCK
>Epi_neg:2716
EANNWAVIRCHHKNGICQWEQ
>Epi_neg:2717
YHSDFAYKKMHATSQMTDFVMQEC
>Epi_neg:2718
SSNIMGFDSGYIIFCQRVEH
>Epi_neg:2719
FMLEYPHVSPKSQL
>Epi_neg:2720
DYFLVIRTRSRCMPNLSIMFHLI
>Epi_neg:2721
KVFHQSCADAQWW
>Epi_neg:2722
AGISNNIPWKAMHQDEDFF
>Epi_neg:2723
PSLEEGMGQWLAMPA
>Epi_neg:2724
DYRNDECGYTRGFNNMTQDNHQQ
>Epi_neg:2725
ACMGNRIWHWAGCMGDYCMMK
>Epi_neg:2726
KWNNPFVDWMEVRWSAD
>Epi_neg:2727
SQMYDNFEGPGTN
>Epi_neg:2728
FMSMQQDTEGKPAYS
>Epi_neg:2729
EWGSDDQFESQ
>Epi_neg:2730
TGKETRCYFVIPQ
>Epi_neg:2731
NEHEGSLCECI
>Epi_neg:2732
HVWEYWCTPDQHMNLHIYVE
>Epi_neg:2733
QAWLVHDDRLGVRYKTHEYHD
>Epi_neg:2734
MHCWVMTCDFKPSAEEHLWCT
>Epi_neg:2735
SRAGEPMFCAR
>Epi_neg:2736
TEDKHMYCKDQRNW
>Epi_neg:2737
DDCCECELWDT
>Epi_neg:2738
DDLGFDRAYSMGHSKH
>Epi_neg:2739
LMITSLLDWEEGRMFM
>Epi_neg:2740
GFVEYCLGLMCTWNCKVRGTPNRPG
>Epi_neg:2741
DYPDAIIPRNVFRTRHHSFR
>Epi_neg:2742
KLFIKYKVKVFSRAYYYSQNIQMQ
>Epi_neg:2743
MVFRNRFWMQTDWNAL
>Epi_neg:2744
MVGGFYILVFNCN
>Epi_neg:2745
PGYSRPMCDEAYWRCQVRLNAEL
>Epi_neg:2746
KYNQGTEWLHHQPHIIET
>Epi_neg:2747
QVIFATNYCPST
>Epi_neg:2748
QWDPATFGPFVGCN
>Epi_neg:2749
AQWSGGHEGEYESCDCWARVAVG
>Epi_neg:2750
DWPTKRDNDNKW
>Epi_neg:2751
AICRMWPFHKPTW
>Epi_neg:2752
SVFTPRCHRCALTDNEDNQCVFQ
>Epi_neg:2753
CVTTIFCSLINALMKNWGKCCPHK
>Epi_neg:2754
MPDYIQNSFRNFLV
>Epi_neg:2755
SHVWIETCFKKCTWNGVHE
>Epi_neg:2756
GDLLKIWCSINNKDCGICGGKEEP
>Epi_neg:2757
GWIVHHLNKVQSVCQNNRTNCKSY
>Epi_neg:2758
MAVYLCYQMGTWCRIL
>Epi_neg:2759
KIPQMKYQWYYAIVH
>Epi_neg:2760
VSYMPKHEKMKCAK
>Epi_neg:2761
QICAGEMRVAGKLKPTQSMQMFRTN
>Epi_neg:2762
DHKTMVIGFLLHI
>Epi_neg:2763
KHRLIKTFSIFTSCQVTERLCSY
>Epi_neg:2764
LPYMQKNPKWKPADMIQDYVIFQL
>Epi_neg:2765
HDMNCTKVYLENKPFSHQ
>Epi_neg:2766
HRSAQMNIRHDC
>Epi_neg:2767
PKTDIMKIFYTETESYPF
>Epi_neg:2768
GDRLHKSQSSATNMKIPM
>Epi_neg:2769
AQEVIKAFLDETQLHRFWVCTR
>Epi_neg:2770
WWHWLAQLSYHDT
>Epi_neg:2771
MMSEYYEMVQKT
>Epi_neg:2772
NTMMNHFRNYDPTH
>Epi_neg:2773
TYMWRGKVAQLDPKSPMPPQPWQP
>Epi_neg:2774
CVGQWVHRPVREFDYRVTYLCMES
>Epi_neg:2775
GKPELFRNFRGEWNDFLEC
>Epi_neg:2776
DKNDASKLHRYTQEWSHRVA
>Epi_neg:2777
LKVKYFPCHWEVFAPH
>Epi_neg:2778
NVNTLGDENFCDSMHEAYE
>Epi_neg:2779
VYVNWQLPRIKTWFSTNIWYKCIAD
>Epi_neg:2780
WMFFIDLGTSDLRMCSPELRG
>Epi_neg:2781
FRCGFKSKHDSHQKGAAQK
>Epi_neg:2782
CIDGPTLLYMLAMSL
>Epi_neg:2783
MHVNYFIRDFICFSCK
>Epi_neg:2784
QLAWFHASDYGIICWVRAPP
>Epi_neg:2785
KAFFEFTQMWGK
>Epi_neg:2786
IKWYGWNQHRDGAVWY
>Epi_neg:2787
AIVCNDRPFHWTVDCFMHETDVV
>Epi_neg:2788
AGWFVFGKIELGSGYTHNFSQ
>Epi_neg:2789
TNSPLITNIPMLTEYD
>Epi_neg:2790
FYYMACPSFNEPPHYHMWNMIP
>Epi_neg:2791
HQMFCMEVHPYW
>Epi_neg:2792
TPAWWGCTEINSAQEQHKVRE
>Epi_neg:2793
VRDWGCEEAHAR
>Epi_neg:2794
KKWHSIPMGET
>Epi_neg:2795
RDRYSMYILVL
>Epi_neg:2796
EFAYEGGLTPAILFGGEHLG
>Epi_neg:2797
HTEIWRANQCARQP
>Epi_neg:2798
LMMHKLFKARNVNKQPRLHQ
>Epi_neg:2799
KCSKNKMQPDPPDWMLICVET
>Epi_neg:2800
NPITHKPNMCSQDYVRRLCMSE
>Epi_neg:2801
MNVWDSVRSQRMGYSIAQMEN
>Epi_neg:2802
KNMPHFNRWTCRVFNTFL
>Epi_neg:2803
SVMTVLMACHSMTGL
>Epi_neg:2804
MWLYVHRTTHWCDHWLCVDKGW
>Epi_neg:2805
MGVYIRFLVWVSFRV
>Epi_neg:2806
YDLDCYCFQFVVK
>Epi_neg:2807
FDEYQGQCIKNGSDIRRPPC
>Epi_neg:2808
SRDQNQYIVPNQQGNTQTV
>Epi_neg:2809
DMSHMAGFYAMPK
>Epi_neg:2810
VASLQNDCAFWPNHAADNRVFGF
>Epi_neg:2811
FLTGHNMMKDLIIPQL
>Epi_neg:2812
YDNQEFKLLWR
>Epi_neg:2813
WHNWRCQMGSQAFRWSVDER
>Epi_neg:2814
MGFHMPNYIYKMNSLSPLF
>Epi_neg:2815
FKPSIWAMRDTCVTPEGSA
>Epi_neg:2816
VDDAEPNLFMTQCNGYIWIMTE
>Epi_neg:2817
GQLNNPEKLKLVSLHSL
>Epi_neg:2818
TWAVMSGFWQQRKYDHRGINFSI
>Epi_neg:2819
MWKEAITFLTPL
>Epi_neg:2820
GWAANEHNCWKENY
>Epi_neg:2821
TNDCEKLADRIVMAWTTFA
>Epi_neg:2822
WANQIQGMIVRHISACVRYSPKNYI
>Epi_neg:2823
WKCTYNSPYWHLTKLG
>Epi_neg:2824
YCSDMEGNTMITLLE
>Epi_neg:2825
IQHGGNGDQWTIF
>Epi_neg:2826
VPTNGESEKKTMF
>Epi_neg:2827
AEGCHSYCEHVWM
>Epi_neg:2828
MNESKPHRNNML
>Epi_neg:2829
TPNHCYKCWPMTLRDIL
>Epi_neg:2830
DEYMRCQIKPWWED
>Epi_neg:2831
NDLSGSVKAMNTPMHFLLGW
>Epi_neg:2832
VIYDGSTYHSWKRTNRHP
>Epi_neg:2833
DFAEQDTRSEYCHNRGDHMPMVT
>Epi_neg:2834
GFACFMMVYPWMWSRGRCLNDV
>Epi_neg:2835
RGRWPKNVECCADDCQIA
>Epi_neg:2836
GIRAQSHANRGCNW
>Epi_neg:2837
PHHYPTPVEGERGLDQLQI
>Epi_neg:2838
EWLVHRENFRGAKME
>Epi_neg:2839
HFRSFHREAIFDRSLCDTKGV
>Epi_neg:2840
DSRFDVQWACKDAGSDT
>Epi_neg:2841
LHNHYAHFNHCWKILGCGAPKT
>Epi_neg:2842
KKTHMKVLFWPTLFAV
>Epi_neg:2843
GFRKPQIKIYM
>Epi_neg:2844
KRPYFKPQMFHIQHLWSCD
>Epi_neg:2845
NNVRGYNQNVGMQVRNP
>Epi_neg:2846
SDIEDRENIELYF
>Epi_neg:2847
VFQWYHFLVSRVWPCN
>Epi_neg:2848
APSEQCYDTWIFAMPPKQLGG
>Epi_neg:2849
LAQNQRMFQPQVTAGNWKP
>Epi_neg:2850
DQGCMSFTWCLHITWVQ
>Epi_neg:2851
PLTEVLRSGMW
>Epi_neg:2852
WYTDKHYRKKKSCNT
>Epi_neg:2853
RDLGANCYTKW
>Epi_neg:2854
CPHLWLKPAHIMC
>Epi_neg:2855
HESMNYINYRVP
>Epi_neg:2856
CDFRKHNWLSSNSMQQIE
>Epi_neg:2857
RMISPYFVPEGIEKHIQRPA
>Epi_neg:2858
CLVVRIDAQVSFRLMHGLSFC
>Epi_neg:2859
LWSGLQFSCIFGMIMTTGVM
>Epi_neg:2860
MYTTDGPIVHIYLWPYFR
>Epi_neg:2861
ACANLHSNGATRNYTPMANW
>Epi_neg:2862
TMVATLNGNSYPYVA
>Epi_neg:2863
FKLEFTLLVKRRTPNNEYIPI
>Epi_neg:2864
ACWWRNIPVNGAQLFQSMTPAQIA
>Epi_neg:2865
FLWFMGEHMMWEWRDARTV
>Epi_neg:2866
SESWPWEQRWCPPTLATWFY
>Epi_neg:2867
LWCYFMAGKAYIWVIYFK
>Epi_neg:2868
PYMRKNDCDPH
>Epi_neg:2869
YWRNCEKFQCDQMGYSLP
>Epi_neg:2870
KPSVSRVLRACYIPMIGN
>Epi_neg:2871
IGLMIKENWDQGHRPKN
>Epi_neg:2872
AHEYPYSCEPTNDMGNCWQTK
>Epi_neg:2873
PLVAWVSWPTRNVYNDQDLCLYWD
>Epi_neg:2874
PPICEGWMNTEYQNQQYRHP
>Epi_neg:2875
RHADIMNEHYLQD
>Epi_neg:2876
KKPDNSLGKTHHQ
>Epi_neg:2877
TGTPAGCCYLDYFGCQMGN
>Epi_neg:2878
LQYEFFTQKTTQRDLI
>Epi_neg:2879
DNCRTESDFHPAL
>Epi_neg:2880
ECTRSYDLNPG
>Epi_neg:2881
RFRLHKAWMYRSIEYFNL
>Epi_neg:2882
SHTQKSIIWIWHYGGNQTAFLV
>Epi_neg:2883
WGLLHFCHCEVMH
>Epi_neg:2884
KGACLSNYHAQADLLCWFSGHWMR
>Epi_neg:2885
NMVCHYKPLYEFW
>Epi_neg:2886
VCRLCWMMEDI
>Epi_neg:2887
REYLLYYTDVPWHWVYRSDFVNYAW
>Epi_neg:2888
NADNNTEPAGMQLLWERTYF
>Epi_neg:2889
WPSWIDVERVWIPFA
>Epi_neg:2890
WIEAQQLLLHSMAKAVTVF
>Epi_neg:2891
NAPEQCCHSFIMRN
>Epi_neg:2892
MPGMAVHFICHGQHELKDVDFGMQ
>Epi_neg:2893
FDCYNGPMDTFTPMFHSKIFWFT
>Epi_neg:2894
CMNRSHGWLTWMTICPNCTNKKFG
>Epi_neg:2895
YAVPVYTMWCWEVFYTEHA
>Epi_neg:2896
QEIQCPMCKISYFDFSDTY
>Epi_neg:2897
QYCYRFWCTWGLIGFHQ
>Epi_neg:2898
WNMCRFQMVTNSWG
>Epi_neg:2899
VADGTANQRSRQV
>Epi_neg:2900
QCYSQWYMGHQKGFMSDI
>Epi_neg:2901
GIPKGTQGPGISQLVVTVMWFVEM
>Epi_neg:2902
GFCSEIHERVCS
>Epi_neg:2903
HNRYNCCVLIPRVKGQMDSRNQVEF
>Epi_neg:2904
TNGFHNLHKYTRGKMCCCYPALM
>Epi_neg:2905
NNNGFQRTTRGQQEHLHYKKP
>Epi_neg:2906
WPEGAPGLCWIPLMDNIRPW
>Epi_neg:2907
TCVWRATLLTDY
>Epi_neg:2908
KSPINICTQPSMHLGEVPV
>Epi_neg:2909
TVPVYWSPDVLHLSFMECGMH
>Epi_neg:2910
PMGGGASTQLNPMFPIREVSR
>Epi_neg:2911
TNSERCVNPRR
>Epi_neg:2912
PKVFDPEQSCCSHQMHHIWWMIAC
>Epi_neg:2913
AVDDLQEYSERVQREMPEAVAPW
>Epi_neg:2914
GNFYAAKAERWICYT
>Epi_neg:2915
CGTWYRRVGLACKNIKWECDVT
>Epi_neg:2916
EDHWTELILLCLWVQDFGIPHCH
>Epi_neg:2917
IWHERVPAIQIWFQFHEM
>Epi_neg:2918
GPFLCAHFPKEAGLWTERWASIF
>Epi_neg:2919
HWSHSMELYRISWTSWYIWPQRLDQ
>Epi_neg:2920
PALQWAAYNDCE
>Epi_neg:2921
VEEMVGDWPQHVYPGMNHLVM
>Epi_neg:2922
IVHHTRLEPWGI
>Epi_neg:2923
QEQWNVNIHDE
>Epi_neg:2924
TYTIKVIGCSIDPIAYDKAYAHT
>Epi_neg:2925
SNPAPTVYEHPKQCAES
>Epi_neg:2926
GQALKCFYMMMMWFARAWQE
>Epi_neg:2927
EGQRMHQYRYDDRCCKCAMLN
>Epi_neg:2928
EGWGQPSNHYAYIYGHVAI
>Epi_neg:2929
HVRTAPTWFWAGECGPSKQNAAKY
>Epi_neg:2930
IIAKFGHNMPPAPVS
>Epi_neg:2931
WGCIKKDFYSRWATELFNLNQY
>Epi_neg:2932
QSYAFIMTLDQFTRDY
>Epi_neg:2933
AWWCNCTNWISIMSCAGQDWGPV
>Epi_neg:2934
QRQHFLMLCLVTEVK
>Epi_neg:2935
YVSYKGFQVSPWPFQW
>Epi_neg:2936
KTDREYRTRVIKS
>Epi_neg:2937
PQDYYYNMLTIWMAISRTE
>Epi_neg:2938
WKDDFTFDPPKNMHPWWAYDA
>Epi_neg:2939
PSQMQFMCCACK
>Epi_neg:2940
QNNTYEQYFTSDVHMNHLCLDDPN
>Epi_neg:2941
YQKPYFFCPFLGIISKIKVQP
>Epi_neg:2942
NFYPLWNLASCMASDLC
>Epi_neg:2943
WGQAVFDVDHIRYWEDSFAC
>Epi_neg:2944
ELDQNPQMKPYWEPKWWYLWTDHP
>Epi_neg:2945
WHKANTNKDKHHGTNLTCSCRHQMT
>Epi_neg:2946
TCHSNETMIHGRTLCCIKHPHT
>Epi_neg:2947
RWVHYWAIYRDYGEKV
>Epi_neg:2948
FRVPLREDPEDDPT
>Epi_neg:2949
IMRAQNAANPVHDDP
>Epi_neg:2950
YDSQWLNIAMVYTAPGVTMHGQ
>Epi_neg:2951
FSVDHINGYNDAWQANQTAWDNVLD
>Epi_neg:2952
YRIHVVWQSSWCMDRFRSHEWM
>Epi_neg:2953
CEIWPQKFYKDT
>Epi_neg:2954
STQCVCWLLQGIWNPM
>Epi_neg:2955
SDLYNTGHFFDYQDTVVTGSRCMW
>Epi_neg:2956
PFDTRFRHEEIPTLCLFVMK
>Epi_neg:2957
CQCHPIWVDNKSAAQWFQV
>Epi_neg:2958
LDLRRDGAWWH
>Epi_neg:2959
IIQAFQEDNPCDPKESAWRISKGI
>Epi_neg:2960
QPRNNTIPYISELIPDQAMPY
>Epi_neg:2961
HYPVKLKQRIES
>Epi_neg:2962
NGGRLGPKCTKPHIQ
>Epi_neg:2963
AYHINSFSCAKFQ
>Epi_neg:2964
GWWQWLACTKHVREHGYKEITR
>Epi_neg:2965
PRLCQTPSEYPQIVTGQTHC
>Epi_neg:2966
PSWTNLGSFIFRIF
>Epi_neg:2967
VSQQMFLHPPSYKRACYKV
>Epi_neg:2968
PANIIFQEFWAKWNMNSPRPWN
>Epi_neg:2969
AWNPCIDPMGY
>Epi_neg:2970
EVSMAYDMDEGKDYRFGGHTYQDLW
>Epi_neg:2971
SMNEFTYWIQMSFRYVTVGVKF
>Epi_neg:2972
ITPDVEMKTHTMWPYVDPC
>Epi_neg:2973
NWCRACPLYLKMSNPPCMFDTPE
>Epi_neg:2974
IAQNHLLWAFCHAASEGAEDQW
>Epi_neg:2975
RAVNWDWKQTF
>Epi_neg:2976
LADKMCNYQHGMVISIDNDW
>Epi_neg:2977
VCVTTPMYQKMWEHR
>Epi_neg:2978
GLDDHPLPYCYIFPLCE
>Epi_neg:2979
KYSGYGWMDHFQHLAQNSS
>Epi_neg:2980
RTAEWNICIVRGP
>Epi_neg:2981
PGQHKIFLIEYQCNPHEG
>Epi_neg:2982
KTCGPIMPGKMFPEAYFHWV
>Epi_neg:2983
KCYYWLPTKHMMPWCRWVVQA
>Epi_neg:2984
IHGGQPSWWWQGWTTT
>Epi_neg:2985
SCRWCDSTVSMN
>Epi_neg:2986
DQAVYSWMSGFYTRVVDYFSAGKWH
>Epi_neg:2987
YYPGCIDENKRS
>Epi_neg:2988
VWQHQGPKWLS
>Epi_neg:2989
NDIMKCYARNGDIKDARQIAY
>Epi_neg:2990
NSLFNYGMHKTPNWKLPMYQGDFY
>Epi_neg:2991
AEGLMYCVEHVC
>Epi_neg:2992
HTMRMWSSDVRTPCRIRDN
>Epi_neg:2993
GDKLYTCQKPIYIGWGRWNAPS
>Epi_neg:2994
SFDCPNIPIQAMACGTLYGRSYC
>Epi_neg:2995
HQHVEKGGWANVNSGKNVG
>Epi_neg:2996
WLMPNSSHMYRYVVSY
>Epi_neg:2997
YFWQKGMYAMFINGILWRCGMYQSR
>Epi_neg:2998
QKQIMPPPYYP
>Epi_neg:2999
DARKFRPGPQSHYVDK
>Epi_neg:3000
DTYKAPALDQFWCANRQAKGI
>Epi_neg:3001
NTRCINLKVPPTNLEKSAPA
>Epi_neg:3002
GSAELVEKCIKTDAY
>Epi_neg:3003
CMAMGCFIHWCNV
>Epi_neg:3004
SLGQGDMTPPQEDRWWMCH
>Epi_neg:3005
CLHCVACHPGTDWLECTG
>Epi_neg:3006
FGCWVSMTVYIFRDLVKFHDW
>Epi_neg:3007
PQHALHDNLVVYHERLLLVMP
>Epi_neg:3008
VTDRWVCTMYLEFQWEAPIGP
>Epi_neg:3009
WAALWTGLIDNIKC
>Epi_neg:3010
LRNGHRKCPTCYHSPDL
>Epi_neg:3011
SFPVGTTRCVCWSSMNPRYW
>Epi_neg:3012
FLAPDTRTKFMDWK
>Epi_neg:3013
TIMAPIQIVVDVDG
>Epi_neg:3014
VHLTWVTFVLQMREKWGLILN
>Epi_neg:3015
GNCNRWKRLVPY
>Epi_neg:3016
SQNFPVPMVIPRFSQPPGEGY
>Epi_neg:3017
NNTTRDDRMDCACIETWPMNF
>Epi_neg:3018
MWVLLLQVMAGCYEVNIYAI
>Epi_neg:3019
GLYDRMTHWHPMSYVNM
>Epi_neg:3020
ATRCKSGTCYEMNDYD
>Epi_neg:3021
VCRYANNSLKFCPITCI
>Epi_neg:3022
TVQWKTMSKMAPWWFGWECY
>Epi_neg:3023
ICNHCASWGQTWTQHNG
>Epi_neg:3024
YLHLGGPANEYHQHRNEYG
>Epi_neg:3025
DDLRHGGPGRSKG
>Epi_neg:3026
EVQQDYPQCNF
>Epi_neg:3027
QTIIYWQGKYQFAWTLNQH
>Epi_neg:3028
VEVTDTKQYSANS
>Epi_neg:3029
SWAWWSTDKMEDMCTWCLSY
>Epi_neg:3030
HGGCKEDAVTYISDQVEM
>Epi_neg:3031
HQTPWWGWVPMHWN
>Epi_neg:3032
MRNLWDDQKEWSTNFTQLIG
>Epi_neg:3033
HGVKTHRCTCNHW
>Epi_neg:3034
LFKCHHIGSAVVFLLVPARDDLK
>Epi_neg:3035
YWFGNRLVRVNVGLDMVVA
>Epi_neg:3036
PSPMKVDHNEKNYMNITP
>Epi_neg:3037
SWKDTCMGDSRFTDPRMGGK
>Epi_neg:3038
DYEFVVNGFINIVNNEGYAQ
>Epi_neg:3039
LVCICNSNMYANG
>Epi_neg:3040
SVVIVVERTVI
>Epi_neg:3041
RQYQYGGMAIIKMHPPFCHWCWWDS
>Epi_neg:3042
YPINPILSRYY
>Epi_neg:3043
CLEDVGPLYKLMQQAEMG
>Epi_neg:3044
KERRNDDQPGFCSSVAEQS
>Epi_neg:3045
MFSHQLCFTCMDFLPFL
>Epi_neg:3046
GLAAWEELCDDYHE
>Epi_neg:3047
CMNYWNNVPCY
>Epi_neg:3048
YTLSRQFKYYPYPRMW
>Epi_neg:3049
HLPPLAYENLNAI
>Epi_neg:3050
WAFFAASIKFDCVYAEH
>Epi_neg:3051
QFMWIEYKKHHWFCSWCT
>Epi_neg:3052
EHDITMTSQYCQPFKIAAQAVGD
>Epi_neg:3053
EYQNGSSWHSPR
>Epi_neg:3054
NPIGYHVWFWYAMSYMRH
>Epi_neg:3055
TKQCSGNMPWIR
>Epi_neg:3056
GAIQPTWHDEKCEMWNVEN
>Epi_neg:3057
HVIQSTFMWNNEYNTI
>Epi_neg:3058
TPITWVSGWYWDPRPRGEMM
>Epi_neg:3059
TMMCWVVGTGMMVERSYAP
>Epi_neg:3060
THGAEVMYQCH
>Epi_neg:3061
CMYQKDGEIDCIW
>Epi_neg:3062
LHGVVYKNCHMIFL
>Epi_neg:3063
VTVPNRQATEFCCLRLVGIGSL
>Epi_neg:3064
LPYPWLVQWYALMEE
>Epi_neg:3065
WWKGYSAVTTLDSITTRTH
>Epi_neg:3066
WQIVHLQCPASWNMVPWDKG
>Epi_neg:3067
KQDFYQVPRHETVY
>Epi_neg:3068
QEDGRQHLSLNAL
>Epi_neg:3069
YIWSCHLVRFAHVIPM
>Epi_neg:3070
ERTKWHVINHRKN
>Epi_neg:3071
PWLHRYNEERGKEMCHDHMF
>Epi_neg:3072
CKAAAESSELQ
>Epi_neg:3073
SNICEAACMCHHR
>Epi_neg:3074
PYHAYRPLSADAH
>Epi_neg:3075
KVVSSSGQFPMYGTG
>Epi_neg:3076
ITKKRVWGNARFFLWSCLAN
>Epi_neg:3077
ECFPLLFHNNSWQYSGCGW
>Epi_neg:3078
MMDRFHWAINPTCPM
>Epi_neg:3079
YRKMNLWNPPMH
>Epi_neg:3080
DFDHRDYGNLCCSNSVKK
>Epi_neg:3081
YQAVHLHNVASNGQGMSP
>Epi_neg:3082
ECFERPSFGSH
>Epi_neg:3083
IDFQTENIHIGDEESDAKGVCP
>Epi_neg:3084
AIIGTSCYLTHMPWHRVYEWGR
>Epi_neg:3085
SVCDEYGESHALNFMGPTTECAIR
>Epi_neg:3086
AAHHHSTLYSY
>Epi_neg:3087
PWSQHTDVMNIGWHWCYRMPRDHN
>Epi_neg:3088
WQVVMCSCCWMVERPPMYPFWNYDG
>Epi_neg:3089
YRYDKNEGLGFQMWMLVH
>Epi_neg:3090
HYMFQHNQQNNDS
>Epi_neg:3091
YMYKNHEIWSPPFCPPI
>Epi_neg:3092
RHWFLSRTPVLQC
>Epi_neg:3093
GDAMYFMQWGD
>Epi_neg:3094
FLFMKEPNYIPYMRPNLKY
>Epi_neg:3095
REMQTKLAIKWMPIQWPQR
>Epi_neg:3096
WNEFYHHQQGLWNE
>Epi_neg:3097
LGTRLATNPLVEHSEAWNEALI
>Epi_neg:3098
IVALNDWRHWKDNYGESKSAN
>Epi_neg:3099
CEFPNVMQVAKELKQFFM
>Epi_neg:3100
HDHAYCVPAFFL
>Epi_neg:3101
KLPLDVFNDCSYMNILHT
>Epi_neg:3102
DNGCETCEIALYWWRHHQKSYY
>Epi_neg:3103
QDQCQYCLSYADYNKFH
>Epi_neg:3104
VIHGRCAKDCLKFRQVP
>Epi_neg:3105
ARPGTTAEMNDH
>Epi_neg:3106
VWMPHPFQHYQMKGGPKQ
>Epi_neg:3107
PTGVMDYRLEMAEFGSVVCVAADEG
>Epi_neg:3108
FPLMFAGNHMFANP
>Epi_neg:3109
FIQYNEENWFFMFDFH
>Epi_neg:3110
KEQFTMPQPFGWIERLFIEEAWP
>Epi_neg:3111
VHVPQMLWNVMIHRAKPWINCDW
>Epi_neg:3112
WTRTYVSFDEEANQKEAR
>Epi_neg:3113
WAWCHWATCTF
>Epi_neg:3114
DWGAQIKWYQN
>Epi_neg:3115
STDPFVFWNCCILG
>Epi_neg:3116
DHLTQHDRGYYETGDNLDMCHWN
>Epi_neg:3117
FCNVTNSQESSLFVFRC
>Epi_neg:3118
LAPDPHDIINEWFSENI
>Epi_neg:3119
GMCDTGRQKRDRWINDTWMESGANC
>Epi_neg:3120
QHDCGEIVHVGRPSNSYHRHAMESA
>Epi_neg:3121
PMYRGKKSRMFQLQTILFGYTKKNY
>Epi_neg:3122
HQDMKMEVWYHLLNVTGCIM
>Epi_neg:3123
NGEAPPESRQAVPTYSWIG
>Epi_neg:3124
GWKDPYGVQNFPCTCLPKSDY
>Epi_neg:3125
HGNFWWNMSLFPC
>Epi_neg:3126
PARHEPCPYHIW
>Epi_neg:3127
FNAMMTPSWDGL
>Epi_neg:3128
CMWMKYALWWYEDEGDHTLQYAKKN
>Epi_neg:3129
SGWKAPFSKWF
>Epi_neg:3130
AMAWFYDGQKY
>Epi_neg:3131
MRMAYCAAQQANNWHLHGTHWDIA
>Epi_neg:3132
LKILVWARFGGYEMFSEMWG
>Epi_neg:3133
NDTSFRGEEKCTCYHK
>Epi_neg:3134
FPNEKPYQPPW
>Epi_neg:3135
MTYHSPTIQHAQLLVDPQAEEGL
>Epi_neg:3136
PLPLTMNKAAGHFCLSKVQVMMEQW
>Epi_neg:3137
MQCIIPVIDCNV
>Epi_neg:3138
PKWDRMGICLMQTGYQCYTNIQ
>Epi_neg:3139
WCCVSIMEECMKYNIQIVGQIK
>Epi_neg:3140
NLDCNWSWELFPWSRHV
>Epi_neg:3141
FQRYRGQADLV
>Epi_neg:3142
WKATSKSYCKVALNKC
>Epi_neg:3143
GAPEHMRKCKGNKCMNRLPPTPTTD
>Epi_neg:3144
DKTGSFYIYYVCMG
>Epi_neg:3145
MCNTKSSIVHLRGYHEWK
>Epi_neg:3146
HQWKHIRLAHFMMW
>Epi_neg:3147
QAYVIAVHIGVW
>Epi_neg:3148
GKGRSKWSSCEEDAKFGWRY
>Epi_neg:3149
HPNVTLEYIGNGIRERFRFEENAV
>Epi_neg:3150
YMGWARAAIWHGKTA
>Epi_neg:3151
HYMPSAPGQYIRFSAPKKWVW
>Epi_neg:3152
QLWCCSAWDVW
>Epi_neg:3153
DCIWQGYEEDFIGANDTN
>Epi_neg:3154
MCHSITLYMYA
>Epi_neg:3155
HDPESGWICPKIHLRYLMWIVCAW
>Epi_neg:3156
LNMDKRKMWNQFHSYIPDGQHE
>Epi_neg:3157
TNWNYIPSYAMYDLQAYVMAE
>Epi_neg:3158
RWAHMVYMQVLFKIRGYDL
>Epi_neg:3159
PWAMTYDGWCLTGFPEDS
>Epi_neg:3160
DKFSIKNRQRIYPMFQGT
>Epi_neg:3161
TFDKAGVYREAMNQVRMMFMWAC
>Epi_neg:3162
DERFVISHEKRLWPRWPEDV
>Epi_neg:3163
FVCMCQCAWVPDGR
>Epi_neg:3164
HGDNKRMMWTAGDWG
>Epi_neg:3165
MQMWELPASCERQEWPMYDLPDI
>Epi_neg:3166
IIFEAICGVCFMDPESI
>Epi_neg:3167
SRKYLHNHIWEPIDNELMCFQ
>Epi_neg:3168
PVASMPYYFCWM
>Epi_neg:3169
RTQAQTMCLWARNISES
>Epi_neg:3170
EFLHWWAGGMYWIFQNVLA
>Epi_neg:3171
QCMVGAIRSEMVEETQM
>Epi_neg:3172
KKTQQNSSAMYFNHQYI
>Epi_neg:3173
KAWTDEPGHGVECCKCNLEMPA
>Epi_neg:3174
SFQVFFGQPFKVGWVALYKGTQ
>Epi_neg:3175
DVTHWIIHHNQ
>Epi_neg:3176
DDFWQGQKAHSCQSIFVSQHTG
>Epi_neg:3177
LDWTQIANHHIA
>Epi_neg:3178
YKMDMPDNFVCA
>Epi_neg:3179
QLTQNQENACNFYCLR
>Epi_neg:3180
VPQCQFWYYSYIGWVDQKVTTTSPT
>Epi_neg:3181
FMHNQIALHIWMATREGQFY
>Epi_neg:3182
TKMHIADWLAPMPIVCNTG
>Epi_neg:3183
GWFFQTNMKSPGDFDQFGASWLM
>Epi_neg:3184
LAENSMNHWQEMVMQFTVDQD
>Epi_neg:3185
ASAQTSTPANPVRWEMS
>Epi_neg:3186
NKCFLWGEFPMRQANMGTHMEA
>Epi_neg:3187
NCQNQCCMAMPWWWDRTMEEST
>Epi_neg:3188
WDTARDYCCGTPQRGANVK
>Epi_neg:3189
KCSKFTHAANDCAWANWPHEDCH
>Epi_neg:3190
TDFHGAMARVREHYDIFTTYLHCQ
>Epi_neg:3191
NYNCRINDVKIAT
>Epi_neg:3192
PMHDAPRAWQNVHSY
>Epi_neg:3193
LFEVADQAFIGYAN
>Epi_neg:3194
RITHDRTLMRDAW
>Epi_neg:3195
IESFTEYEDMWA
>Epi_neg:3196
WDWPDFYGEIYREDCE
>Epi_neg:3197
FWCIPQSTSPEQASTYWIPLLNQKT
>Epi_neg:3198
YCYTCEETLDETV
>Epi_neg:3199
RDRVGYPACNMDQHKECFSM
>Epi_neg:3200
FKWHNRPHYRTVRH
>Epi_neg:3201
GAKRITDVFSQQYESRLTT
>Epi_neg:3202
QMSPQYDKAMFWRRTALVCV
>Epi_neg:3203
ADHCKLDCWTIGSDFN
>Epi_neg:3204
VWASIQPIIISWLKGLRMKIWIK
>Epi_neg:3205
DPFIKFHVWTYN
>Epi_neg:3206
FTWWQARGWLIMTASYVCTMCLL
>Epi_neg:3207
QMFTSKWNPTVWQSNGGI
>Epi_neg:3208
VYFRVQWLSHWRYYFEKQEFWCSIC
>Epi_neg:3209
INTNDLYYHRRTDSTLPSLPP
>Epi_neg:3210
WFVMCSQIRCMTV
>Epi_neg:3211
SKDMFDWDMHVMRGPTKDNKGP
>Epi_neg:3212
VARPYCFRNCM
>Epi_neg:3213
LVYSIPGFMSEKESKQVGHEKES
>Epi_neg:3214
PFPGCDTKNVIGTCGYYIM
>Epi_neg:3215
LMHVAHWCYMFFWRT
>Epi_neg:3216
TCGSCLELAFQKWIPKILYCCVGA
>Epi_neg:3217
WELQGFMKKNVDFDCDDYNWRKMQ
>Epi_neg:3218
FKFSICPQFWFEIMGCEHN
>Epi_neg:3219
TISQLADERDRRM
>Epi_neg:3220
HAQHRYECDLKHMKHWN
>Epi_neg:3221
YQDGVASVHRLYHA
>Epi_neg:3222
IAKFKCPGPGHIWDFPDMPEEDDVG
>Epi_neg:3223
NGRFFRHLRNKSDYFY
>Epi_neg:3224
GPCWSPTFHGWGMSSWMWG
>Epi_neg:3225
GPIEMPWDTEWHPYCAHDILNIEPD
>Epi_neg:3226
LHEIWETKCRKNGAFKVYVDY
>Epi_neg:3227
QKAPSYDLEQGITVDI
>Epi_neg:3228
YVDLFCEQYWINWDWTECHDFR
>Epi_neg:3229
DMLFHPLTIAQWES
>Epi_neg:3230
PFHSFQHVGLRFQNQAQYLAEFLSI
>Epi_neg:3231
NVTQHWMLEVCVWYTHFKLEAAM
>Epi_neg:3232
WISSSCPDAQHCSHICSW
>Epi_neg:3233
VSHQMCFFREYP
>Epi_neg:3234
FTWCAPESFIYSVVKEPVLIFVWLL
>Epi_neg:3235
DTEAQYHEQTWFIPMDPRC
>Epi_neg:3236
HIQNKAYEWEDLMVDYMVIWCH
>Epi_neg:3237
LHMNDRPWPSFFMPPGQIHALAV
>Epi_neg:3238
VWNEGKPMAAIAMWSHQKHQLEQ
>Epi_neg:3239
FAWKQQQYRNPTQPCRE
>Epi_neg:3240
IFMICHRENIEDHFMENWH
>Epi_neg:3241
GVISDEQRVFEPWHCKF
>Epi_neg:3242
DSDMEHTWIVFIWVR
>Epi_neg:3243
PTHFEYAGWEC
>Epi_neg:3244
SGSYPYKDQCYIVPV
>Epi_neg:3245
NSDNLQMIFAARW
>Epi_neg:3246
ASKHVFSCAVVCWVHHD
>Epi_neg:3247
IEDWKPGSNSTDWQFIIGMQQS
>Epi_neg:3248
KHYTYYMALMRMCAGCNITDMI
>Epi_neg:3249
NWPCMEAYRWCRPNYDD
>Epi_neg:3250
AAMSWGFPQCDCCRMWAQNFWYYG
>Epi_neg:3251
NYTCKSGIKCYRYFIDMEFR
>Epi_neg:3252
AILAFMPMLMASKHDHMSVVVDQI
>Epi_neg:3253
MKLWIWNAYELYSNYEDAQR
>Epi_neg:3254
SVWVEEEYFFFQTHQWYTHMRDVW
>Epi_neg:3255
TVGPCFFKEINFNESF
>Epi_neg:3256
HGQVHKAWSVEII
>Epi_neg:3257
SSGRIVVLWGYHPGDLG
>Epi_neg:3258
FGISMKKWRCQWGWYQGWLTVLA
>Epi_neg:3259
IYTTVWGTLNIIV
>Epi_neg:3260
GDLLTIHEYPSQNMTPQQR
>Epi_neg:3261
DLSEQYYSWNFAEPLDRW
>Epi_neg:3262
IKIAPLHPAPNNRLMSF
>Epi_neg:3263
IADLIDFQQGFPRWAVL
>Epi_neg:3264
HLPAEPHIYTTQYSWC
>Epi_neg:3265
GMWMQDMVFMKRTFDNAILQ
>Epi_neg:3266
AFQQEVSQQWWCWYYFWAYDI
>Epi_neg:3267
CSQACRRNYSIFIRKG
>Epi_neg:3268
AHHYVGLQPIGISDLWEMFAE
>Epi_neg:3269
WCTPIGGCFVEEQFHYTKQSTRS
>Epi_neg:3270
AYLAFPAATCSIKF
>Epi_neg:3271
VMNVREWYFALIANQE
>Epi_neg:3272
CVETFENMMLDDSWIHIC
>Epi_neg:3273
NSTEFENFSNYYELFE
>Epi_neg:3274
VVHIWSCAGHAHHQAMAI
>Epi_neg:3275
IYSQFAIWTTGRFC
>Epi_neg:3276
EGIYGNCQDCW
>Epi_neg:3277
HNKKNKMYNFETPQDKTK
>Epi_neg:3278
FLYNSEPCSPFWTEECFMYL
>Epi_neg:3279
FNNLQDPRAHCDVF
>Epi_neg:3280
DLVHKSWSIQHHLFNEAQENWYIQP
>Epi_neg:3281
TYAVVWCAYLW
>Epi_neg:3282
TPFWVESIFMFIMERNMWTCLQG
>Epi_neg:3283
LGVPQTHGGVLDFHRFAEPE
>Epi_neg:3284
VFEISEEDQEVILAKHLHTF
>Epi_neg:3285
PIQWFCFGIAK
>Epi_neg:3286
YHSACSTNYSKWETTQPDPSYSCR
>Epi_neg:3287
ACQCNVCKVQCFDYFALVRC
>Epi_neg:3288
CFYVYRNVLIYQGEKQTSYVA
>Epi_neg:3289
MHQKQPAWCDDWDLQDHGTH
>Epi_neg:3290
CRITTVFRERSELFL
>Epi_neg:3291
MKDISHPDVKVNDDPMQG
>Epi_neg:3292
WACPWKACPEFDEIIWYGDEYTH
>Epi_neg:3293
WYRFHHAHGMWITTTVGRPQVGA
>Epi_neg:3294
KFPQFILYFPKKGGFIRHKNK
>Epi_neg:3295
SKIGLCPVPNEI
>Epi_neg:3296
CKVHIAICAKNDQMLHYW
>Epi_neg:3297
STGPCPVLKSHAVWD
>Epi_neg:3298
HKPRWDYVFCHMMDKP
>Epi_neg:3299
KSWLETGWHATDSNLCH
>Epi_neg:3300
LVPIGFGPCYRMQLWSFHS
>Epi_neg:3301
KCPGKYSRCMSKNYRYMT
>Epi_neg:3302
KHEGVGAYENKRET
>Epi_neg:3303
IYYWHVIYHHN
>Epi_neg:3304
MNRKEWSTISVQLW
>Epi_neg:3305
CSEPQGCGGRYM
>Epi_neg:3306
LDYKTVYWEINADWPLRQ
>Epi_neg:3307
VKYYCRTGYKNPACMWLKFQQ
>Epi_neg:3308
TCCKVQVMFDCGLKRLP
>Epi_neg:3309
HKYKLGLCASEWFGPRRMK
>Epi_neg:3310
SIAEHSMSINRSVIECY
>Epi_neg:3311
YMRSPEEQPGYIGNEE
>Epi_neg:3312
DRPVMLCPSLPPEQ
>Epi_neg:3313
KLWLLLDWRCALRCMPPMRTSMW
>Epi_neg:3314
GPSYRVLQIWRICVRCKF
>Epi_neg:3315
TSKCDTVQMIHHLSCWDMNMN
>Epi_neg:3316
RRFGNIDRRFTCFT
>Epi_neg:3317
EVHFMEGQNWTDWVVFATWSCW
>Epi_neg:3318
FIAVTHSGTPIWRTSFVAPF
>Epi_neg:3319
YFMFSQWTRHKMSRLQ
>Epi_neg:3320
DQCFEAKHRCVHDPFDMFTCFSQ
>Epi_neg:3321
HFFDMASEFFLACL
>Epi_neg:3322
EPSMGGVLNTRNFDQQYAGMILG
>Epi_neg:3323
FKQSMHQFVHVID
>Epi_neg:3324
VMISDFMWHCRTFDCQKIKGR
>Epi_neg:3325
QSKSFCMQHDSFKKYGEGHCT
>Epi_neg:3326
KQYVDYQGYTTQGNAPHHNKRG
>Epi_neg:3327
CWKTSQVEVIGHEM
>Epi_neg:3328
DWFMCRANNIQCLH
>Epi_neg:3329
AHHDLEPCMNAPVVHFYELPRT
>Epi_neg:3330
IHTTDHGYAEPMAAF
>Epi_neg:3331
KFAHAEDMANK
>Epi_neg:3332
YRVYAYDYFTGKSGDNGAGQFTM
>Epi_neg:3333
GITTFYKVFAMR
>Epi_neg:3334
WRQFRLHPGKTQ
>Epi_neg:3335
NAAYAAFHDHHIA
>Epi_neg:3336
HKNFKLWTLRKYFHFYRKAFCMNM
>Epi_neg:3337
FVHDSLETYHVRTH
>Epi_neg:3338
IVACRFPDERKCT
>Epi_neg:3339
HCTIWGEPRGNLHQKCCIRRFK
>Epi_neg:3340
MKEDQDRHFVTCCRGAF
>Epi_neg:3341
KWLSFEFIMPNSEVMCKI
>Epi_neg:3342
KAELFVDKWGPAPHVNVNPYNK
>Epi_neg:3343
AISLFNDAPRPIDNSMFAWT
>Epi_neg:3344
NPILVMSEENKS
>Epi_neg:3345
KRVKLTRVIHSWGQAWIKWE
>Epi_neg:3346
YMQAYRTIWWMYPYSPRCQMIAD
>Epi_neg:3347
IEMKHGHFYGADRSFW
>Epi_neg:3348
PEFQPKEIHRKMSRM
>Epi_neg:3349
SKTYHFSNKSCTME
>Epi_neg:3350
VPHWVPIPEMQDFHRSTFL
>Epi_neg:3351
RSVPFQFTTYQDEHDKG
>Epi_neg:3352
ADKCYAFEEWTWALPTP
>Epi_neg:3353
VLFKRRHHIDTDMPDVDYS
>Epi_neg:3354
VACLQCMTGNCQL
>Epi_neg:3355
WQWYFLGKYPNR
>Epi_neg:3356
SYWHEFGMVAEFSWMKCM
>Epi_neg:3357
AWHISKCFLYHLNQCVSYGG
>Epi_neg:3358
FTDFITAWRQHRPMMIERP
>Epi_neg:3359
MTCVNIMVFTCLAVFHYML
>Epi_neg:3360
QIKNRDWMPPTKIRGDYPEQN
>Epi_neg:3361
EAVAMMMAGPDDYRGKFVMGMRKCA
>Epi_neg:3362
DGVPKKHAKERHTAT
>Epi_neg:3363
CRKGDPEYRCKNKCMFHHDTYDWQV
>Epi_neg:3364
AIDASMAQIVENGWDYCRLSAE
>Epi_neg:3365
RCQWSAYRNADGIHA
>Epi_neg:3366
WQWQIHSGQNMGMVI
>Epi_neg:3367
YEVHAIRDTYDKYRGRSAHS
>Epi_neg:3368
MRHIECCVKFASFEKHCVFS
>Epi_neg:3369
PVEGIFGFPGRMHFWEDAKDCH
>Epi_neg:3370
NCVNVFHWEMRELTCLAHGGT
>Epi_neg:3371
HIGDESILKQSTLTT
>Epi_neg:3372
FTQNAITGKAQCHANTGLPAFG
>Epi_neg:3373
KRTKQNECPGNHISCTWLR
>Epi_neg:3374
CYPLNKWKCNEVCKMPGTIY
>Epi_neg:3375
VWRGEWKEILIQMM
>Epi_neg:3376
FYLAKPFFNDDGPLLVIRCDWCKWF
>Epi_neg:3377
PCVPQFLQSTQIKSGEVKPF
>Epi_neg:3378
NSMLVQGFQLDFNPSFHRTT
>Epi_neg:3379
TWIHNREWQHAETRPEAPMFHQ
>Epi_neg:3380
NLKLIPKDIKDTSYGPQPHRVL
>Epi_neg:3381
ETIKWNLCTKKD
>Epi_neg:3382
QELLSNCHYGNVG
>Epi_neg:3383
IFTWLSKRWGPIPGIMRFP
>Epi_neg:3384
YHVNWIRLASYTPMNDFPWYHCVW
>Epi_neg:3385
DIYIVQFHQFEY
>Epi_neg:3386
RNNRDCFWECPVACRHF
>Epi_neg:3387
IWQKISPTHHNG
>Epi_neg:3388
YYKSCAPMNTIFYHNMQPDKM
>Epi_neg:3389
YYDWDNQDGRMLTF
>Epi_neg:3390
PMCFGYLDPQKWRNYWQHVH
>Epi_neg:3391
KTVWDVLQPIDGSL
>Epi_neg:3392
CRFIPAQWAFSTKTCST
>Epi_neg:3393
VLSQEMCVVTKVDSFHELIAYEKMG
>Epi_neg:3394
QQEAGFNEICYDHIID
>Epi_neg:3395
CQRWYLSQVKRSCHCEPLQWEGSQ
>Epi_neg:3396
CEAFRCMIFNHEAC
>Epi_neg:3397
KFSHVKNDGIPWDIHCRGS
>Epi_neg:3398
AIFNPWALYIMMKHSVDQNSFPEY
>Epi_neg:3399
PTPAIKSARNHRIKHVVWSGES
>Epi_neg:3400
SVWGLRWIHDQYH
>Epi_neg:3401
NGNRMMLWCQIHLQFHNGMDKEVNV
>Epi_neg:3402
TPKDFEEVPFPNRISIFRYGKAVY
>Epi_neg:3403
HTMIDWGFWYMHSVPSTKTAIS
>Epi_neg:3404
LVMMLDTCGKS
>Epi_neg:3405
MNKHFTMHCSEDHFRNDAGERVLAL
>Epi_neg:3406
WERINWTPNNHFK
>Epi_neg:3407
PTQDCKEYNGNTMAR
>Epi_neg:3408
NWWSQFMWDAH
>Epi_neg:3409
SNHYHYMEHEWVSPEPNHRSQYH
>Epi_neg:3410
AKFYRHNFRCHTIGHNNMQEIHR
>Epi_neg:3411
NNKCQCVVQTAERFNHLMWTGIPM
>Epi_neg:3412
NRVNNVQISDR
>Epi_neg:3413
CDLCVDDNVGIYCWGFE
>Epi_neg:3414
PIGVSPLTFSNGVPRCRMLKQNH
>Epi_neg:3415
AGIEAENMFRVAFDREKH
>Epi_neg:3416
TVDKVTWETHLTSFS
>Epi_neg:3417
PKFTVSLYDRFRDKMHEIKH
>Epi_neg:3418
LMFCETFLFPGTFGPDRFMGVHQNC
>Epi_neg:3419
LYKIQLHEPCNRY
>Epi_neg:3420
AWDMDKIMENLIPY
>Epi_neg:3421
DDAERREQQWTPDMMR
>Epi_neg:3422
NHENTNDYSKVRQSDNT
>Epi_neg:3423
EAQLEMKCFWIEGKHVRKLNHGL
>Epi_neg:3424
HGQGRGYDCDEAFTRFCKFSRW
>Epi_neg:3425
AATFWQIHLVFLFCYP
>Epi_neg:3426
APREALHCLMPNL
>Epi_neg:3427
HWNYMVCKDINECY
>Epi_neg:3428
YLNKKGFHNSYGKILNHWHGPMNIH
>Epi_neg:3429
EDYMETYKNGVNTWYVTCVQSSLIP
>Epi_neg:3430
LRAELEMLFWAGMHCWEYYLT
>Epi_neg:3431
SVRVQCYPHHAH
>Epi_neg:3432
SEKEYHKWPCNNA
>Epi_neg:3433
WHNEVNAIELG
>Epi_neg:3434
CIPLMSYLNETLQCD
>Epi_neg:3435
LVCYNDNVRRHMDN
>Epi_neg:3436
TTQYVPKHTGV
>Epi_neg:3437
DCCHIHYFLHLSMYNTTESHMCT
>Epi_neg:3438
LISFQEDGQTPTHCKKT
>Epi_neg:3439
LNELVCQAPLHWGGYHGEAFDNCDV
>Epi_neg:3440
KGISRCIFDGCTSYHEDMTMN
>Epi_neg:3441
CYIIGPEHWISFLQSFCLAFAI
>Epi_neg:3442
LEVFVFVFERMDLVHIT
>Epi_neg:3443
GEDAKEPVSNNSHKCHYNMGMSY
>Epi_neg:3444
AGEVKAWANHEYWLYDWPC
>Epi_neg:3445
VRAWLDLKIDGDVTCWWKSEQMTGQ
>Epi_neg:3446
HQLWQGKPYGTS
>Epi_neg:3447
KVLIVRFCCPPGTGYAR
>Epi_neg:3448
NGPRDYEKGPENKRNDKWM
>Epi_neg:3449
PRIITCRGLYEEAPW
>Epi_neg:3450
NGKIFESSACAWGN
>Epi_neg:3451
ESTYAWADWMQ
>Epi_neg:3452
LFIQMFMSSCT
>Epi_neg:3453
NRHFYPRHNKSPKVPPDVMQALD
>Epi_neg:3454
FIKEVQFTQSWKFF
>Epi_neg:3455
RHPKQTTKFVRNCGTHEHQ
>Epi_neg:3456
QNGKNTQKAHWWHQFFAVSS
>Epi_neg:3457
DIKPVFEDWSEKLIRHCQAEER
>Epi_neg:3458
THGWCWGTFWHFLMA
>Epi_neg:3459
RTYMICGIKVGPGWAVYMC
>Epi_neg:3460
PVYRPGFGMQLKG
>Epi_neg:3461
CHSQKYDWLMR
>Epi_neg:3462
KYDDWYKDLRFEEDNWNKQTW
>Epi_neg:3463
QKNFATITAGDAAEQKTDCKS
>Epi_neg:3464
GAPDINDREHTKEI
>Epi_neg:3465
FCVFFQGQQCIFYYWKNNGIM
>Epi_neg:3466
YLDKMCTYYINWY
>Epi_neg:3467
GKFKMSQKEIAVCMQQ
>Epi_neg:3468
FVQEETDIESCFKGE
>Epi_neg:3469
KLRCHGGRSQMDLAPYKYTR
>Epi_neg:3470
ITTEKDKRLKHSDSYSRTDRMAD
>Epi_neg:3471
VVNLDYGCNSSFTESLANM
>Epi_neg:3472
LLNVPNCQGYYLWRNH
>Epi_neg:3473
RHPGWELCNYVES
>Epi_neg:3474
NFEKWNGIMIYPMLSNTFGGDES
>Epi_neg:3475
RVVLREIPGSLYIQFATWL
>Epi_neg:3476
HDIFRPMAPLIRKKRTKDFSRRW
>Epi_neg:3477
EKFCCDDKKAHIHVMKDCCDPRF
>Epi_neg:3478
DQISMHVPHHFWRGFKEHF
>Epi_neg:3479
PDSFCFGMVSNPQFCP
>Epi_neg:3480
GTNFWCDGCNPHGC
>Epi_neg:3481
PDPWAHCFIHGPATCVIYP
>Epi_neg:3482
VYETCGHLWQFMGMVHTPC
>Epi_neg:3483
CLLVWVRHHPVSFEW
>Epi_neg:3484
RSQVSMFRGAEAAWRNL
>Epi_neg:3485
RNTYQPSYFGFMMCQDDRLKH
>Epi_neg:3486
IPDRIKIRGSL
>Epi_neg:3487
AFCCPQFPCRCKA
>Epi_neg:3488
RNWAVRQTWDFRMKF
>Epi_neg:3489
ADPVWGNMAFVILTSTNIFFGKK
>Epi_neg:3490
SIANTIKVLIA
>Epi_neg:3491
VSKWAYDCGAWWWDIMPR
>Epi_neg:3492
FQAMTYTLYESS
>Epi_neg:3493
WVEMNSCMEWTYKLNGILEQML
>Epi_neg:3494
DTEVDSVCAMH
>Epi_neg:3495
DFQYMERESKGMSFVSPA
>Epi_neg:3496
QWIGRWIFIHCSHCVM
>Epi_neg:3497
AHLQVSEWWAPPYKHGNGG
>Epi_neg:3498
YQTRRPCPCQTVRVLHWDEM
>Epi_neg:3499
ENRNLEINVTIIGPIKLFLKDFHI
>Epi_neg:3500
LPLHMFWLWIMY
>Epi_neg:3501
SMERLKPFYTNLSKFIH
>Epi_neg:3502
CGYFVEEAVMTIC
>Epi_neg:3503
IWTYAQVWHENMTMM
>Epi_neg:3504
PRAKTAVYPQRIKRHMPCYNLARTW
>Epi_neg:3505
WYLYMMVFCEPKHWHRKASTPKFNS
>Epi_neg:3506
RWHMWCLMVWNEMQPSCWP
>Epi_neg:3507
IFPDKNTMYYQHKALNWK
>Epi_neg:3508
STGKWGIRMFWGY
>Epi_neg:3509
WPTAQLNIEPTHFNDVRYQKRNHQ
>Epi_neg:3510
GNRDDGVYQQNVTEPAQLTN
>Epi_neg:3511
CCPSYNGTESATQQCWDNIGG
>Epi_neg:3512
CCWLNHMMRFE
>Epi_neg:3513
AREVEWFPFEINQQVWY
>Epi_neg:3514
QIFFRICEMDGSFMLHCYK
>Epi_neg:3515
NAEESTCHQGFY
>Epi_neg:3516
YPAIAFPPFFQGNQDWAH
>Epi_neg:3517
CSIVTRYLKGRCRLGTF
>Epi_neg:3518
TVHPFWQPYVFYDHEMP
>Epi_neg:3519
AWGWWKKLEYSS
>Epi_neg:3520
PDCPAYGGGWNHRMGTGNKYWYV
>Epi_neg:3521
PTPEFMLKPSLWP
>Epi_neg:3522
KCKHMCDCCAYDHYHAP
>Epi_neg:3523
RPFIGFEPIFVGHKINQL
>Epi_neg:3524
KSWCDCLPYIFDPCFIGYW
>Epi_neg:3525
SINHMNQLGGTKSRFLFHQC
>Epi_neg:3526
QWLIYWQPHAPKLGNEPMMPIRAA
>Epi_neg:3527
AEYFKTPINEYFVC
>Epi_neg:3528
QMNHYRTMIFY
>Epi_neg:3529
RQPYYHCIDHCAGIARLI
>Epi_neg:3530
HERQEVNFTYTFIHMGEQPPVLM
>Epi_neg:3531
CCGSWSQTDQPHDFDGPWLNWNQAA
>Epi_neg:3532
KRPWNHGEAVC
>Epi_neg:3533
FHFWDVQWPNRTMVGPHETIHWEMN
>Epi_neg:3534
MEYEMAYKCHYVQ
>Epi_neg:3535
VEWACMKPKLKHVEIK
>Epi_neg:3536
HNCVDKFDGVCW
>Epi_neg:3537
IRRKAVLWDHTVNDLR
>Epi_neg:3538
EIQDRLHCIKTCRHCGTYIW
>Epi_neg:3539
DGHTIPEDSYQWFQYPCCRT
>Epi_neg:3540
WNTTLEWPVTQFYHTAGFIL
>Epi_neg:3541
RKKIHTSPDHFGNFCCYGSFR
>Epi_neg:3542
LTGYMAARFRSNTLRSMKANH
>Epi_neg:3543
GEDMGGWSFHE
>Epi_neg:3544
EQVCRFAMQYMTPRAAPKVK
>Epi_neg:3545
THGEMTTCMPFGMEQGRMDHW
>Epi_neg:3546
ESYGSIIIARQR
>Epi_neg:3547
KFDLHAGMMLLNQSEG
>Epi_neg:3548
WWCDMCQFVWPHF
>Epi_neg:3549
WRRKDNAIEQMAMKSPAENL
>Epi_neg:3550
IFGDLNRESFHFALKKRFSQ
>Epi_neg:3551
PFTFFCPIYPQWLQKGPVHD
>Epi_neg:3552
IKRAPPMIPWQYLGKEMPPPWF
>Epi_neg:3553
PCTTKHLTRVCVFMTYTISCS
>Epi_neg:3554
FLEYQHGYNVIMHGWPRNYFEAFV
>Epi_neg:3555
CHQISVWTEQKDVVHLAYVAHMIP
>Epi_neg:3556
MRTCLVFWAIRSGKDESFNWTLA
>Epi_neg:3557
VASRYRGGMHGSATKWV
>Epi_neg:3558
YRICPKCPTMSQHCKIMVSSYDCG
>Epi_neg:3559
LVLGMTYGIDPNIWHL
>Epi_neg:3560
TFVKIYKCNDTHA
>Epi_neg:3561
HCVCPYCQGNLAPWLLA
>Epi_neg:3562
ENWENWPYFCKG
>Epi_neg:3563
DWSPICLAQIWIDQNAKRFS
>Epi_neg:3564
FRYYQYANSLKNTCLAV
>Epi_neg:3565
NKWFYNVPLANAWTPNNWEMLYYEY
>Epi_neg:3566
LKGQKHEGNMSNRAYVGSR
>Epi_neg:3567
GDRELWLWRFQQV
>Epi_neg:3568
PPDKVWYHTPGHVTLRVGTI
>Epi_neg:3569
NPNQGKPKQFKN
>Epi_neg:3570
CQSQGDVRVFPSGFCRH
>Epi_neg:3571
SDFTAYCPDRW
>Epi_neg:3572
YLMAADQLAVIHQVEHCQAWWIK
>Epi_neg:3573
GCCDTGLKLTYKGQHESLYYG
>Epi_neg:3574
HQITGHRLHSTHNENDR
>Epi_neg:3575
HYYARDRGMDGRRSKLCECYQVFF
>Epi_neg:3576
NGVSRMEAGMPSILAPPQYGTLM
>Epi_neg:3577
DCSEQCPHAEY
>Epi_neg:3578
VDLYDAGNTVMPR
>Epi_neg:3579
AWLRMCYHNHMS
>Epi_neg:3580
KILRHWCDAQYEQVGANLYPWM
>Epi_neg:3581
SLVGIRHYSCEQPYCMDG
>Epi_neg:3582
KLQPPPTGWKQWP
>Epi_neg:3583
SLWFMEENTQGFCMHTIVEHRIL
>Epi_neg:3584
AMQEPMRCLTTAFFG
>Epi_neg:3585
TSILGHIRPVCVYAVEIAAWV
>Epi_neg:3586
WTCCVKCQDCKI
>Epi_neg:3587
KVPTKEVNSKHNHTQLGCTDQEFDL
>Epi_neg:3588
IQVCCKDYHSC
>Epi_neg:3589
YQTFGTSTKINRK
>Epi_neg:3590
LTTFMYGEEIEANWNM
>Epi_neg:3591
NQLISKIANFT
>Epi_neg:3592
TPASAMEIDMWHEALHKSSSQ
>Epi_neg:3593
IALPEYWKPQKSLTNKWIHAP
>Epi_neg:3594
KFPMGGDVACPL
>Epi_neg:3595
GVAMKHNEKNCPP
>Epi_neg:3596
EQVGIKYVEVDSEFMP
>Epi_neg:3597
TFPHKHSKRDNWVWKVC
>Epi_neg:3598
YIRAGMTKTRAKFSKE
>Epi_neg:3599
SQEFADTMVGTVKENRR
>Epi_neg:3600
DWDVIEFTYFYCGFEQSLWRSNL
>Epi_neg:3601
GTFTINDEKCRSDK
>Epi_neg:3602
DQLKQQKIEFCE
>Epi_neg:3603
VWSFFVPHRADETA
>Epi_neg:3604
STDCMNNDYTPNQ
>Epi_neg:3605
CSGNPTMGQNYRLRNCDHVCTANK
>Epi_neg:3606
TVRPSQVRWPMIDH
>Epi_neg:3607
TANQDFGLWHIWTLHVEM
>Epi_neg:3608
FFENYIIWYPMPMT
>Epi_neg:3609
SVNSRDPSNTPPAQWW
>Epi_neg:3610
WNLNNVMDGCLWPWYRAFQYPKV
>Epi_neg:3611
YTNSHERCLGLNRR
>Epi_neg:3612
WCFEPVNPAMGM
>Epi_neg:3613
QMNEIWSHLIQINAAFVFKLWQR
>Epi_neg:3614
KQFKWCCSHWWFE
>Epi_neg:3615
FDFAELNAHEAVGVK
>Epi_neg:3616
ISTWRLYYCKKHV
>Epi_neg:3617
YTQCSHRWSMFRKGLRNSHM
>Epi_neg:3618
IDQVLPSKIIAYH
>Epi_neg:3619
GLYYFFYEIED
>Epi_neg:3620
RFDSYSWQRTNFD
>Epi_neg:3621
CGIWAIQPIGMFSESHRY
>Epi_neg:3622
KDVEEPWWMWNAVWGN
>Epi_neg:3623
SHQMSHMTAPNSRKPFGYLSKEACE
>Epi_neg:3624
TNTLMLKWMCLDQLTITPGRSYNF
>Epi_neg:3625
ASKKLQDWMCWKYRF
>Epi_neg:3626
PNLYMRNMTMCEK
>Epi_neg:3627
RRTECYSDGMSFNDPWRAH
>Epi_neg:3628
RSVRWWCTAIALYDPQYDNV
>Epi_neg:3629
SICQYYDTQINCDYAKFKLMV
>Epi_neg:3630
GQIGRRGVLMVTMKK
>Epi_neg:3631
RAGAWNDLTIPGFDWVHRKD
>Epi_neg:3632
VQRTHCTNQKTGLSSWHDTMRVM
>Epi_neg:3633
EIIRHEREFIKPWRW
>Epi_neg:3634
ACSQVKMKWIPYNAI
>Epi_neg:3635
KSCGHAGVNRGHRQW
>Epi_neg:3636
PPKCSKSNKEHDIIQY
>Epi_neg:3637
GFSCMFEREMICL
>Epi_neg:3638
LDSHIATVIICKNSPTEDVPT
>Epi_neg:3639
MKYEPHFMIYACTHGIHNGMS
>Epi_neg:3640
PYLTQGEEGFF
>Epi_neg:3641
SPERPHQKDQCHKYDHR
>Epi_neg:3642
YWRCKHCVEWMLFQRCHRCCI
>Epi_neg:3643
VGSTMDWHEHQCGNRQSMISF
>Epi_neg:3644
DMDFQYCPCITHPGARYPTP
>Epi_neg:3645
ITRGVTRMHIHNHQGSIHHY
>Epi_neg:3646
VGYECVKSTYFGNPENH
>Epi_neg:3647
AVLQWVLLLDAKGTMIFTALD
>Epi_neg:3648
WVRYVVAASRAQCLCDT
>Epi_neg:3649
HTMALKPPGHCAHMKP
>Epi_neg:3650
SLFQCGHSRADSMNGM
>Epi_neg:3651
LESNHCTEIYMVACP
>Epi_neg:3652
IFESHVMNRPRQVNWWCIVG
>Epi_neg:3653
RTWHGCRDRAPRIPERD
>Epi_neg:3654
ALCHFHKKDWK
>Epi_neg:3655
KLSGFFYPDEFSPPSRNKPE
>Epi_neg:3656
QMLCDFFSHKMWSTHTEPFPTT
>Epi_neg:3657
LYCDVLKQVLM
>Epi_neg:3658
AYSAAIFGMNTKGRVKQHN
>Epi_neg:3659
MSECGAETQSQI
>Epi_neg:3660
PSWPAIKEIALFRCCSMEQQV
>Epi_neg:3661
YHEGNVAWCLSQDLVIHEIYMNH
>Epi_neg:3662
IITDHHVTPVCGNEDRMMA
>Epi_neg:3663
EGVPEMIQNKQARDKCEDFRE
>Epi_neg:3664
HMMDYNDRIHLTYMDTINGLQG
>Epi_neg:3665
EEQVAQMQIDPVHTLKELTYM
>Epi_neg:3666
MHDPVAAYCDQPDTESASFES
>Epi_neg:3667
QQNNSFVSSNKILTVVFMIEGGE
>Epi_neg:3668
CFPNDYCQVPLTNMVETGFMPWP
>Epi_neg:3669
WIEDQFIMRPALVIHMAGLP
>Epi_neg:3670
QSGVLWDIAYDIQD
>Epi_neg:3671
SDRTGQLVYIYIVPYWQVCY
>Epi_neg:3672
IICTKCIANMQINA
>Epi_neg:3673
WASIHDACYRCHA
>Epi_neg:3674
IYCETFLVWDQIIIHM
>Epi_neg:3675
LGVHGPRTDYISSISEVLWDPN
>Epi_neg:3676
KEMAYKYCCEKGLANVLY
>Epi_neg:3677
KNPYHCGYMLIMAN
>Epi_neg:3678
MHNCYHQVFSHECMCTLV
>Epi_neg:3679
IPCEAPHSQPYIRINLARH
>Epi_neg:3680
YLDQVFYTERIGVEA
>Epi_neg:3681
WFCDYWEIHCYLPI
>Epi_neg:3682
TDWCQKNVEAYYNPCQ
>Epi_neg:3683
YHGFRCVPKWIRADDESRHLST
>Epi_neg:3684
ILNCKIDRNKGESGLFFVVSGPH
>Epi_neg:3685
VCELNVKPLAHNCGQAGRAYTGRSI
>Epi_neg:3686
HGFIRYEQSPIWPLWRESH
>Epi_neg:3687
IAWHWRRMWQTWKPNN
>Epi_neg:3688
HVQFRYTISWQPKL
>Epi_neg:3689
SLRYGRVHGPS
>Epi_neg:3690
MFPNNIQIDPYESNWHKC
>Epi_neg:3691
WSGCAHYNIPIVKPGSCP
>Epi_neg:3692
QMNDYRRKIKSWHGDKQIMM
>Epi_neg:3693
GTVGHPNLIHACSLGTSQCCGGMI
>Epi_neg:3694
VCRWRNEPEMNEKMKFGNWWV
>Epi_neg:3695
LPEENSFRQIFMKWMSLSARI
>Epi_neg:3696
HMNDTVAASAHVDRRVT
>Epi_neg:3697
HVHGANNWNKIFWIEGRCCDESAIY
>Epi_neg:3698
DWNRLIDGKLQNHAATLP
>Epi_neg:3699
THALMTRLMSWTWQRWDHCYP
>Epi_neg:3700
TLMANREENYC
>Epi_neg:3701
PRAPHGFRYDKWYQIYQFAPLS
>Epi_neg:3702
DFSVPWFYFMWP
>Epi_neg:3703
MDFAQQKHFFERFNDRAPDEIRCFQ
>Epi_neg:3704
AHLFPEPVSGKF
>Epi_neg:3705
VFWHLAGPISGWGLCPNEINHI
>Epi_neg:3706
CQPGCGRREHFF
>Epi_neg:3707
YQPKQVSMIRECTMRGI
>Epi_neg:3708
TVMQTIQTKNLEPV
>Epi_neg:3709
VLTLMLCAFYLMVNLNDN
>Epi_neg:3710
HPIQLPDVKNVQPHIEKDTWSVYE
>Epi_neg:3711
ATDDEGFSWHT
>Epi_neg:3712
GCDMSYKRWHW
>Epi_neg:3713
FRMYETLIMKSLFMMQTSIAHVCK
>Epi_neg:3714
GMKIIFVLAVNARSTKLG
>Epi_neg:3715
HCASQLCGVLLVCAFGKYQQCG
>Epi_neg:3716
FDCGQNWHQKWFPWCLKRWDNAGKR
>Epi_neg:3717
PEFQKFGKVLEEPGWNY
>Epi_neg:3718
DKWVNPAGAPMSAWFP
>Epi_neg:3719
GAEVCPRKIAAL
>Epi_neg:3720
PHKPSDMECHN
>Epi_neg:3721
PSFQIKRSNNLYFHLCRS
>Epi_neg:3722
SMQVMVVNEHLWNQHKPGFWTYD
>Epi_neg:3723
IWETTVFDVMPFGTCTDIP
>Epi_neg:3724
MIHYKASSGGSYP
>Epi_neg:3725
ELYHNHWNDKESGRAGDTSFV
>Epi_neg:3726
MAYGWIIHSHP
>Epi_neg:3727
PVNDGCMCKIWNHRFLDPMCN
>Epi_neg:3728
PMVPVAGAMAKLQS
>Epi_neg:3729
PCDWMQGDMIYLYQGWPLQHNCECS
>Epi_neg:3730
NRYVPPKPGKDNTMVKPEWICKL
>Epi_neg:3731
PYWDRLTSNKHVKQD
>Epi_neg:3732
NKMAQDRRSLHSVTALHSV
>Epi_neg:3733
PQAKELVWCQHFSNGDWFCPG
>Epi_neg:3734
MMLTITGDNISDP
>Epi_neg:3735
GMEDCIHHVSTY
>Epi_neg:3736
LPYMDCCATIRNKFMQMILEA
>Epi_neg:3737
MAHFMSRWANFRMYSCRNNQ
>Epi_neg:3738
SACVHNRGMLARIATFL
>Epi_neg:3739
KRSPRCHHGPLNLWF
>Epi_neg:3740
IEIVLTAKINGVRCADYR
>Epi_neg:3741
WQLRYKRIYGRVLIKPD
>Epi_neg:3742
TFVNARRRRWCEEISWHRY
>Epi_neg:3743
GECYRKAHWVCRQDEHSNW
>Epi_neg:3744
KDRLYTPMYPQQAAYWGQ
>Epi_neg:3745
THWRITMGDRNYEANLRHWPNPGHM
>Epi_neg:3746
SYVQENQKTRFTF
>Epi_neg:3747
KNHHHGCVRPWFCDNIACFDGRQT
>Epi_neg:3748
WIEWVGPEYDGIRHKDNCIE
>Epi_neg:3749
IAEGRNAQEREQIKLVE
>Epi_neg:3750
GMKTMLYIEEFRIGT
>Epi_neg:3751
VGCNFALWNEGPELQMNKP
>Epi_neg:3752
HSDEQPKGLYPHCHQRTPFDSAT
>Epi_neg:3753
DMNIGKRVSHLCGCISI
>Epi_neg:3754
TAYEICMCIQKCFSHCDLGAAMSSG
>Epi_neg:3755
ADQNLNAVCCVILIPWCNFMRNQLV
>Epi_neg:3756
WNLCFRMPSHNDRCVFL
>Epi_neg:3757
MPGFFWFSCNGFCCAYHKIIAY
>Epi_neg:3758
WTGYMVMKNSQYRPYQSYKCCDSW
>Epi_neg:3759
GYNGGEGYIQPPTTFKFLDKRFGAN
>Epi_neg:3760
EGFWGVWDHCPIKWAQWHDGQASM
>Epi_neg:3761
KMQMHSHPIGHN
>Epi_neg:3762
YDMFERCHELHMPDIGKHGIVDYM
>Epi_neg:3763
QDHGEPSHGCPCTN
>Epi_neg:3764
FPVWDCWEDDHK
>Epi_neg:3765
KEGPQQMNPIRYCQTVHSWNEFRNC
>Epi_neg:3766
LGQLPMNWIIYGTTQRTKWA
>Epi_neg:3767
EDNQYCQVPMPFYCPACLERH
>Epi_neg:3768
MEDAMDGFHSTRQYSG
>Epi_neg:3769
CHHHWCCLVEIFSQGWWIGK
>Epi_neg:3770
GQRKSTDFETTTIKK
>Epi_neg:3771
IGPIEFCASYNMQ
>Epi_neg:3772
CTICDMQKTIEEELPEPCYSP
>Epi_neg:3773
VNDRANWCCLAMSP
>Epi_neg:3774
RKVRNRDWASHIFMITHMI
>Epi_neg:3775
NLPDSWSCPRISSCGF
>Epi_neg:3776
VIRWYNEIKYQ
>Epi_neg:3777
RIFCCVYLRDGDLPEIQFM
>Epi_neg:3778
ILPDWERITLHREA
>Epi_neg:3779
RVEMYYHDEQNRYRRWQ
>Epi_neg:3780
VYYVGAAPCQELNP
>Epi_neg:3781
VKWVQCQGVPMFPFCEQSRINRTC
>Epi_neg:3782
LSNWQGAYGCYIHGTC
>Epi_neg:3783
PIMSFQSLFQVCDWFGHLNVQ
>Epi_neg:3784
HYQFWYDTEWKFWFSDSN
>Epi_neg:3785
MIPMPHTHWWAKLLCAFHCAVEKT
>Epi_neg:3786
NFSHVWPQAPTFY
>Epi_neg:3787
DRFSQQINQGWTTHVQTFGTETNG
>Epi_neg:3788
AFNWVVMEWKMPVTVFFHHTV
>Epi_neg:3789
EYPVNRVNPMAIYFKRTDTER
>Epi_neg:3790
PALDIPGWWIEFDWDGNLHKRITY
>Epi_neg:3791
RQERRCARFKMD
>Epi_neg:3792
NWYDTIPSRKNDMVMNVQ
>Epi_neg:3793
PKPVDMVNNYTIHQFYIH
>Epi_neg:3794
VQVPKNTLAGNCPMSRRHC
>Epi_neg:3795
YRWKYMIWVFMH
>Epi_neg:3796
PTINKSWLFAKWVAVIAITTMKA
>Epi_neg:3797
PFWESSHQFHEHFCV
>Epi_neg:3798
TWYKACGQGHDICEAKLWAGKPQE
>Epi_neg:3799
YVWWEFIEYENNHFDQFYCDAVE
>Epi_neg:3800
SYKWIQMCCFHWTWKG
>Epi_neg:3801
KTQIMPVAEPRWRQH
>Epi_neg:3802
VWRMLDYAKQFPDS
>Epi_neg:3803
MNYNDDDITMFTTSHDAMWM
>Epi_neg:3804
CIWTSPKSGRDMFMVSDYAAS
>Epi_neg:3805
GNMPHFFPAKIRPGCCCTWNAWPVI
>Epi_neg:3806
VNFHIQEYNKNSLGTCP
>Epi_neg:3807
IILAFPIGFGKYREG
>Epi_neg:3808
IDRLEENYYDNLGRCIGKPAPHPN
>Epi_neg:3809
KNQTAEPCWMPEQHNDLYQLTPW
>Epi_neg:3810
NKDQIEINRAS
>Epi_neg:3811
SYSLNPPVEKP
>Epi_neg:3812
EQFHWTIWWSDGYSNEGGKKM
>Epi_neg:3813
AHFTVHQFIWFTIYVTPWG
>Epi_neg:3814
MEMNYLDLHIV
>Epi_neg:3815
VCRLQASYEPTDKQIDYCIIDSQT
>Epi_neg:3816
TNFGFQTVLREEIFFMEFRTMEKQE
>Epi_neg:3817
FVGLNQPQTYRVSR
>Epi_neg:3818
DSEYSGWPADIRMALLIE
>Epi_neg:3819
VPKWSEQEWHTK
>Epi_neg:3820
KRSWRNAATVSPCVFYG
>Epi_neg:3821
PCRWPEKMAEG
>Epi_neg:3822
EMDQLWAQSFRVLRSEFFWLH
>Epi_neg:3823
NDVTCWFNCDAY
>Epi_neg:3824
SEPAAPWVLLP
>Epi_neg:3825
SWSQCVWWRDFSETTVQNG
>Epi_neg:3826
KTWTTKRLADFDNCYWSVGGAIQDR
>Epi_neg:3827
GPMPVMCHNTN
>Epi_neg:3828
YWIEKEGNAEF
>Epi_neg:3829
QVDDFSHAAQLLTPEHTRGQYS
>Epi_neg:3830
VTSNKWISEHCYVSGYNTGITYNI
>Epi_neg:3831
NNALFPKHMLYSEWHYQA
>Epi_neg:3832
DGTSMIKFKKYDV
>Epi_neg:3833
NWRFNEMKHSYAHMDWDHN
>Epi_neg:3834
RSRFCNGGCEIHKSAHSKGYYS
>Epi_neg:3835
AMNVKQHESDRF
>Epi_neg:3836
WHRSFSNCFSDCKVQQTHQEI
>Epi_neg:3837
AMRPKLGKWGLPMFLFQRWIFHSSG
>Epi_neg:3838
GQCGSMQDLQNYA
>Epi_neg:3839
FDINTSWNCFVLC
>Epi_neg:3840
PSGTFYMMIDCTD
>Epi_neg:3841
QYIKGQLHFAYRGLEYMETARF
>Epi_neg:3842
RHRPPRRQDMKARNSWDMEFAP
>Epi_neg:3843
INPFCPEQGIRGY
>Epi_neg:3844
FQSILCASCMQIHQQT
>Epi_neg:3845
AYTWHVEGPYETHNMSHETT
>Epi_neg:3846
VNYGMCFCEYHGVIHSPM
>Epi_neg:3847
IMFSFNMAPNSRMQTGRRKGK
>Epi_neg:3848
ACQSNPDCQNKETCREE
>Epi_neg:3849
DDMFAPMVKHWAY
>Epi_neg:3850
KQMHRIDNAWGN
>Epi_neg:3851
AITHACEEWMFMAAKKEIEQ
>Epi_neg:3852
RFLHYGAMWVCDVGHFRTYQNRW
>Epi_neg:3853
CPWETQYHKHTIHKMAVTHAIWG
>Epi_neg:3854
SLHPLHDRWDDWAYT
>Epi_neg:3855
MERIALPAGVATG
>Epi_neg:3856
ICRSFVVFAALLKWSNCVEAYGC
>Epi_neg:3857
YWCMGVYQAKAFHNKRCHGY
>Epi_neg:3858
VIKWVDEWCELENYPSNV
>Epi_neg:3859
MDIWWVKNYMCIYQIQESFKW
>Epi_neg:3860
CCQIKARQQTVMGKTK
>Epi_neg:3861
YRFEKQNHLELKVKGMECKMGDRKI
>Epi_neg:3862
IPHKEPKPGMPGP
>Epi_neg:3863
SDPLAGWFHEMEEK
>Epi_neg:3864
RLMIKYWCYEWMNKDFHFP
>Epi_neg:3865
ESPAMKHNIDWCLH
>Epi_neg:3866
AWQISANVMVG
>Epi_neg:3867
AIYTMEPAEVQFLKAHYRKTHACNL
>Epi_neg:3868
CSWYQFWDKAGYSQTYD
>Epi_neg:3869
LQPTWCFNRYAGL
>Epi_neg:3870
QRGNLGLTAIHTLTAG
>Epi_neg:3871
RFSGTQCDNSYNP
>Epi_neg:3872
FGMGCCNSQET
>Epi_neg:3873
KAQFTTYATAVKKKMHPRPRQTIG
>Epi_neg:3874
VPQEASQQTCMDEWLGK
>Epi_neg:3875
RMISSLAPWVFPTQRKP
>Epi_neg:3876
YAVHSHEEDWGPALIWGQRLE
>Epi_neg:3877
GGNQVTAGWLW
>Epi_neg:3878
YGKNGFMNYMNMRDQHTYMGCRD
>Epi_neg:3879
IDDCGWDSMPGLCR
>Epi_neg:3880
HPSFSGFMFGDAHAVEVVWYWK
>Epi_neg:3881
TFKKITTIWQVV
>Epi_neg:3882
TCFHYTFHNQLRTWMLFG
>Epi_neg:3883
YDPFNCKQHMWI
>Epi_neg:3884
NGYKVEGYTKHYGVTMPP
>Epi_neg:3885
EIKPCNIKVAYELETMPDTII
>Epi_neg:3886
GWFAYHPQDNKKM
>Epi_neg:3887
LAPCSEPLRIHREEM
>Epi_neg:3888
VARQANFKASLMAV
>Epi_neg:3889
FDLHGTLGQWHWHTFGDNQTHWRAW
>Epi_neg:3890
EQVFCNWKNFQFI
>Epi_neg:3891
HMSLWHAPSCVQRWLSQY
>Epi_neg:3892
WPRLRPTMCNYAVKIEEKMM
>Epi_neg:3893
DEDCGEYTYLRLN
>Epi_neg:3894
SHLVMGLAEDNWTKMWQTLKETWWI
>Epi_neg:3895
KVPHWNWYFPIHAMP
>Epi_neg:3896
CIHLTTNCQQWYMGTDVLPIG
>Epi_neg:3897
YFHPNMAGLYKQLCRRTLKYY
>Epi_neg:3898
KGIDWTNETSDIYCAMKKKS
>Epi_neg:3899
FNSYIEVMIHPTTETHRL
>Epi_neg:3900
TLAVCWGPCYKLGHWKNQTPN
>Epi_neg:3901
RFAWGVPESGF
>Epi_neg:3902
DYIRLMDLTCRYCDNIRQRSHTI
>Epi_neg:3903
RLRHWNNFERCFRLCKCI
>Epi_neg:3904
EALHQHMQASIHYCSHGSGPVIPK
>Epi_neg:3905
MDKLSVAEIWYEWSALWAK
>Epi_neg:3906
QIRVISWQPAKPPLG
>Epi_neg:3907
MLGMLVKVMFDFKSSMP
>Epi_neg:3908
MNTADQNATTCNSQMKPGRVV
>Epi_neg:3909
FIKRGYWPTMVKSYVINQLDY
>Epi_neg:3910
DTKGVFFMSVP
>Epi_neg:3911
YLVMLRLMHMASVMLPMQGCEFHWY
>Epi_neg:3912
NDALYKPNIAMKL
>Epi_neg:3913
MVKDTQRATWGRVWRTA
>Epi_neg:3914
ILLFERNFGYVYKD
>Epi_neg:3915
DWPTSYIHRKWDQCGECHH
>Epi_neg:3916
MDTHGTHYKHRGDVL
>Epi_neg:3917
HRRLRPNTDMCTWS
>Epi_neg:3918
GMVDIYIEDCYTIKNWGNYWKWWR
>Epi_neg:3919
DGHQRYRGVEKEEQHHE
>Epi_neg:3920
AIGGMPYVLWAHHEVMCM
>Epi_neg:3921
LNYCRWCMSIKYMDMWGQTSLPP
>Epi_neg:3922
ISGRTEAKMSF
>Epi_neg:3923
RQGQCVNNWMNDE
>Epi_neg:3924
THIYVFYMEQCIHT
>Epi_neg:3925
FLIYFCGGAMHRPW
>Epi_neg:3926
AVLNSFFLIDRAMKNNM
>Epi_neg:3927
PMGNNLNYACAMDVM
>Epi_neg:3928
CYGNLPEIHNLVDWFKGACY
>Epi_neg:3929
RKICQIKFICLQSIQKP
>Epi_neg:3930
KNIESRMYEDVWRQNGTCKYIQRN
>Epi_neg:3931
MNSFPSHLLHN
>Epi_neg:3932
SPWSPFAQCKIWSGYNEYKDPF
>Epi_neg:3933
STNQAHTVKRLQRT
>Epi_neg:3934
LLQGNNYTWFAVPEPHFAIN
>Epi_neg:3935
GCDFIMLWEWNCVGNPLYKVCFCRI
>Epi_neg:3936
NVMVPNETYMQRTMGIHKTRYMMNG
>Epi_neg:3937
YIAHQMDSGTWRWNSSQDNFNKL
>Epi_neg:3938
DIMYCFAKPWFAPIAIGNQ
>Epi_neg:3939
AQQGNFPCTRAHPCEKDP
>Epi_neg:3940
EWECMDRGEQCRELT
>Epi_neg:3941
FSQEVAGRPECGNVPCNRK
>Epi_neg:3942
FFNVPSNREDAFVAS
>Epi_neg:3943
KPKITVACPDLAHVLPGDIRA
>Epi_neg:3944
TEYEYKKKIGKVWLWVEMETQ
>Epi_neg:3945
RPMNAKNNDRC
>Epi_neg:3946
PCFKFPWCPYQEYKWVVALYF
>Epi_neg:3947
EIEIFQHRMMRSHTQWMDRHDP
>Epi_neg:3948
KHNAVPHPGNNPNPDQ
>Epi_neg:3949
MKMWNMRMMEGALAEATDPGLI
>Epi_neg:3950
QAKCCMDYHHCWDLCGAWSKDDMTQ
>Epi_neg:3951
ITQVSKEYFYFEIL
>Epi_neg:3952
SWLIHNRFIHVMWYNKRPRPC
>Epi_neg:3953
KWVDWLGDMMFLHW
>Epi_neg:3954
LQNPLRMCVMMCPYDLN
>Epi_neg:3955
QNDQIHHTTSTLA
>Epi_neg:3956
MNYTGRLGGAETWW
>Epi_neg:3957
AVAFNKLFFTNIGAARLNFYNQN
>Epi_neg:3958
VYGDMVICQYFSSAHFFATPA
>Epi_neg:3959
VLANWCKQHHYEKTREWII
>Epi_neg:3960
LSRWRFNKTWFPQQQTTADNNM
>Epi_neg:3961
WMHWRQRKQGETQHQF
>Epi_neg:3962
NDNKVARCLHQVSRSI
>Epi_neg:3963
YWGVRIMRTEQWS
>Epi_neg:3964
RRYFRFELHWYQKSGQAD
>Epi_neg:3965
EGFCSIFLIRECWAVQERADVH
>Epi_neg:3966
WPNTMGMWYYIYA
>Epi_neg:3967
EWYCACHCQPENQELVSISDLQTHS
>Epi_neg:3968
YKEYWMVCDYAGDQEFSTSG
>Epi_neg:3969
PRPDNEAYHTWSYDYI
>Epi_neg:3970
WCGCKCFLDFQNVEKEI
>Epi_neg:3971
MWQNCHDKWEFR
>Epi_neg:3972
GMNHCHPWHNYTNPAP
>Epi_neg:3973
QIFRCTMSHRRKDMDDDTKTKPP
>Epi_neg:3974
EPQLLKFTTTSEKHWR
>Epi_neg:3975
IDHWDCELHFRTSVMPE
>Epi_neg:3976
YFNGMDCEMCR
>Epi_neg:3977
VIWLFADQHAIIFHNFQICKT
>Epi_neg:3978
VPFNICPHFDKMTD
>Epi_neg:3979
NPATASSHHAWIR
>Epi_neg:3980
MMHGQTRMLCYPWGSIH
>Epi_neg:3981
AGYSHWIYQGNCI
>Epi_neg:3982
QGGSDVMACCYCAEWRDITCTAYN
>Epi_neg:3983
RGEQTAKPGDSRHFAMFSCTRWRE
>Epi_neg:3984
KRMDWGINMTFDVSEHAMQRGKKG
>Epi_neg:3985
KRLEHNTKPDSDC
>Epi_neg:3986
VYFPPTHLLAEC
>Epi_neg:3987
SLQGSYRMRKMAGF
>Epi_neg:3988
ESRYRSRVLQTLCPHFTWLYWYQ
>Epi_neg:3989
RKDCSRHEEAHRIGGP
>Epi_neg:3990
IDKYMIPPQMYTNFKD
>Epi_neg:3991
YTGVPTSNYENVD
>Epi_neg:3992
ETPTLFIQDLKWKRQCANFVNVHW
>Epi_neg:3993
SFHSWIRATWSLK
>Epi_neg:3994
DETTEHTESFLTHKYTWYVIRCQD
>Epi_neg:3995
TCYVRAPWCGPILE
>Epi_neg:3996
ENGMTQVMTISY
>Epi_neg:3997
RPAHTKKSFTYFVWAKR
>Epi_neg:3998
QYYEFERRWQNLGMNDMQNNH
>Epi_neg:3999
MMGFPKTWIEEWPIYLYCHCNQVYC
>Epi_neg:4000
MMVSHAGPYWAFWRTDP
>Epi_neg:4001
VTHCNGGSERWKRDYIA
>Epi_neg:4002
HVGGGHPKRCLTHEPDC
>Epi_neg:4003
FWGHTIPSIENQWFGCFWAPITWI
>Epi_neg:4004
WQLTNMYWVKFWHDYTDHNVIFYNS
>Epi_neg:4005
QKIQQPNMGQSYPCKFKN
>Epi_neg:4006
RTWIPNESSIWRNLPRTWYGIRQV
>Epi_neg:4007
MTLDANWYKTDEPIVTSR
>Epi_neg:4008
HNGNFFIHGADNG
>Epi_neg:4009
FKVHPFCCDPSEEYDQFL
>Epi_neg:4010
PITIAYKWGTNCTHHVI
>Epi_neg:4011
TRAGKCGRSIKFSTSYKEKVET
>Epi_neg:4012
MQMGCFFIIRQ
>Epi_neg:4013
VLKMTDCVQHNFEESRVMYKQF
>Epi_neg:4014
KSVCLMFEQNPLVDAQDQTFHF
>Epi_neg:4015
EECNRMKCVLQSILHMYRSCWIN
>Epi_neg:4016
KGSQWKYKQFCNITSNSSVW
>Epi_neg:4017
FCRNDRYAYKSMSQ
>Epi_neg:4018
RRLLPLGSVKTCHMYPADLRGLRH
>Epi_neg:4019
TEHDCSWYCYAMYWNP
>Epi_neg:4020
RHRLADAGDMHSYM
>Epi_neg:4021
HTLGVWLMLQYEHP
>Epi_neg:4022
SVPKRQQGMCPAKQIGWCIPRERAQ
>Epi_neg:4023
YKTDYISMNWRGIRWR
>Epi_neg:4024
SWRNCPATMYLFDRYSS
>Epi_neg:4025
RCHGWKYPMSHMCYGM
>Epi_neg:4026
YIRRSFKKAYSH
>Epi_neg:4027
NWFSPDRLMDHPMKRPDHTTKWNTC
>Epi_neg:4028
MQYKDQHHRPC
>Epi_neg:4029
KHHHIECIATLWDSDMVVICL
>Epi_neg:4030
QGPMKQWTLRMCDNDRCLFFIEF
>Epi_neg:4031
EAPISEHYLDLADPNKNQLHMHEC
>Epi_neg:4032
NEMGPIWPFVEGHMIDGSGYLIRS
>Epi_neg:4033
DSCCLARTIQFWIYYWYPHYKWNET
>Epi_neg:4034
GIRFTAMMLWGLTQTAMLLR
>Epi_neg:4035
TFSTTNRHLGCQVYIGFDFTKVC
>Epi_neg:4036
QMHKNQPSWWLYIQD
>Epi_neg:4037
RQIFQDFMTHF
>Epi_neg:4038
HNQNEDKCTKINADQFVTA
>Epi_neg:4039
WVFVMNRLFNGSDT
>Epi_neg:4040
LIYVFPQNNGQPI
>Epi_neg:4041
IRFAMDNHWWP
>Epi_neg:4042
KMVCPCFLLMITTHREEPEY
>Epi_neg:4043
QFQPSCEKQDPLDGRGNYC
>Epi_neg:4044
HTGSDGSTCWLWCYETW
>Epi_neg:4045
TRVYTEENPLMNHDYQAKKD
>Epi_neg:4046
CGCWDKQQKRQFMHKYGCY
>Epi_neg:4047
VRTSNCGMASTPAQPWFML
>Epi_neg:4048
APMIPPEKIGIHSFIEE
>Epi_neg:4049
MCAEEMQHDKIGTQTKEWA
>Epi_neg:4050
EFQFSREGFGTKTETHSQPFHCDN
>Epi_neg:4051
CWKTDYDGYEKGRADLW
>Epi_neg:4052
LQNQDEDPGAMCLMMCRI
>Epi_neg:4053
YNMIGHFLVCFASWNWAQM
>Epi_neg:4054
DETAEESFNVE
>Epi_neg:4055
PNFDKHSWHWTSSIPWKQGWHIRL
>Epi_neg:4056
TRGKCQSTAPAEKNLEFSMAAW
>Epi_neg:4057
GFIVIMLIKPPRMYDKEEP
>Epi_neg:4058
ERMQMPKDTGA
>Epi_neg:4059
MLMAHCRAHNKAPLLGIQPHQNYA
>Epi_neg:4060
FPMVFSIAELYREQISINWKKHAQ
>Epi_neg:4061
GWTAISCCPICSWDETHETIL
>Epi_neg:4062
SWETWVSKRMYLWTPDYQNSHGM
>Epi_neg:4063
DLVWGFWYKASHWQIETHS
>Epi_neg:4064
TKWWNHCNVSVNTHCEVSWINMECN
>Epi_neg:4065
ERPMSTNGYTGGTLCFDMLLVR
>Epi_neg:4066
YELFLPWTYHYMMRPYMV
>Epi_neg:4067
HWGWWVDTSIYTGQWDTYECC
>Epi_neg:4068
TNKGYLYRTFLNDGLSHFQWDSI
>Epi_neg:4069
VHQFYCAGPWERYR
>Epi_neg:4070
HPTPGLSCPWTF
>Epi_neg:4071
DECTCFSLGNNWPENMILRDLNTW
>Epi_neg:4072
LPKYTDLWHAIQMSRPDESWC
>Epi_neg:4073
KHLALCDPSYRIKRRNW
>Epi_neg:4074
IRFHWNSWPQDSWPKTEMMPSTCEQ
>Epi_neg:4075
NMCGYMHRWVAI
>Epi_neg:4076
YDAVWMNGTKQ
>Epi_neg:4077
DYVQAITRNQMWW
>Epi_neg:4078
DVRKFVCRDKSGHPWT
>Epi_neg:4079
VHIESVTRERPHDGLAGHSNQVFWF
>Epi_neg:4080
KGWRMQSPRDQCAF
>Epi_neg:4081
FIYVQDIYHKACCSLSHFNYIAP
>Epi_neg:4082
GFAFQKCCHIEECDV
>Epi_neg:4083
RNVKYWEMKMNAPPCSYQSLGFS
>Epi_neg:4084
GQMMTCHYIDAISGWFRG
>Epi_neg:4085
ACGKGARPHVHQKGKYAAISQ
>Epi_neg:4086
WAYSDCCCINSQLGWAP
>Epi_neg:4087
HQMIHWNMEKNC
>Epi_neg:4088
ENHYHIWDSFISED
>Epi_neg:4089
MMWMDQPLVCP
>Epi_neg:4090
GSNAADESHRFADMMCFPGCAQN
>Epi_neg:4091
HCRVFLLRCMFIQRGREG
>Epi_neg:4092
YLHNHNISPRMDGWTMVD
>Epi_neg:4093
RYTLMWAWVEYIYSSWHMGDSQTA
>Epi_neg:4094
FWLQLPLIKSRMGCELMETEWEYAI
>Epi_neg:4095
DRPLAGQPLPLWGTR
>Epi_neg:4096
DWPSNPVFGRKDPNEYF
>Epi_neg:4097
PLTPNSVCWTLTVWHKYFCD
>Epi_neg:4098
YWKIFRYMWSIREL
>Epi_neg:4099
TLVSKMRFIQFTCCHMS
>Epi_neg:4100
TYSPERCLCYVQWKVQ
>Epi_neg:4101
YLHTYPVAENWAQLVIKMMH
>Epi_neg:4102
RWNCTHYDPQRRLFHIGINMRAL
>Epi_neg:4103
MTCNMLYGFWLWFIQFTVSE
>Epi_neg:4104
EEWPTYFEEDLNYESSK
>Epi_neg:4105
CRWPFGNNPYTPHKIIECSGK
>Epi_neg:4106
IKYRKTKDFLFANAVFIK
>Epi_neg:4107
DGTLHPNQQVQTATMS
>Epi_neg:4108
TWKFVLRCESDCVHKW
>Epi_neg:4109
LMQGIEPQTQMYASFSIKDS
>Epi_neg:4110
GPRWLMAAFFRMNTF
>Epi_neg:4111
YCHINNQLVPNSYMRPN
>Epi_neg:4112
DTHPCQHAFENQYDFYEGHCI
>Epi_neg:4113
PYEFTDSQCLDFTSCWWHL
>Epi_neg:4114
THHDEWPDCFC
>Epi_neg:4115
CCTTNHHHRKY
>Epi_neg:4116
VMKQKFMSFQIQN
>Epi_neg:4117
QWDKMFGPSPVWYH
>Epi_neg:4118
VPLFAVRWYDETAQYEKNQGHHI
>Epi_neg:4119
NREDTKNGVKVTHINRNEAC
>Epi_neg:4120
CGDWSPICNCMK
>Epi_neg:4121
PDRFCDPGRAWTW
>Epi_neg:4122
MRTLLHWILLSRGSEPRIGWG
>Epi_neg:4123
WCFPWEEMNAEM
>Epi_neg:4124
PSTLIFGWGICRANHYLMCNGNNR
>Epi_neg:4125
EHIQHESWIYRNWGRTHGV
>Epi_neg:4126
PQIPFLEDAWTMHLKYEYPLPLM
>Epi_neg:4127
YLVMGINSQAYHAKDLRMFEQ
>Epi_neg:4128
ATRHAAQPWPQTVLHPKPDKIA
>Epi_neg:4129
WLWKTDCWGRVVGPRKAHH
>Epi_neg:4130
WNIMTVKVSCRFDEMT
>Epi_neg:4131
SWNVSNMRQRCGTKEHHSWPNS
>Epi_neg:4132
HQDAQTWKYAY
>Epi_neg:4133
ICTWMAHGGIFPVQE
>Epi_neg:4134
MAMDKKFALSKWSMC
>Epi_neg:4135
DWDSKFVLQIKFHTH
>Epi_neg:4136
GQDRCWSEHNNFVDT
>Epi_neg:4137
AATMRSMKDKNMGPRMDGVT
>Epi_neg:4138
QGQLILCTDEGLFPILYIETAVR
>Epi_neg:4139
FFQRGKFPNKVILAWNGWQ
>Epi_neg:4140
SHQWEKVSHWV
>Epi_neg:4141
MYFYLRFSTFIE
>Epi_neg:4142
HVMPMDFAKTYHQ
>Epi_neg:4143
VSSHSEKVCKY
>Epi_neg:4144
QVVRVARYMTIGQGEMVD
>Epi_neg:4145
PNPEFRFDYEPHEEPFPCKWIQSWF
>Epi_neg:4146
EEAHWRLWWYLICNIIERLSCKEES
>Epi_neg:4147
FTIAYIQGYFLCMWTTGDNEFE
>Epi_neg:4148
VQAQEGSLQGYYHNCLAHIWEYLAF
>Epi_neg:4149
MYFQSQLYYHENGP
>Epi_neg:4150
YKAANEAQSAKKTRF
>Epi_neg:4151
HGYIYPYDPPG
>Epi_neg:4152
AVWSSGGMCHWYQCGTIPSDQ
>Epi_neg:4153
VQFRYWDLGHLPSSGESIGVCVMA
>Epi_neg:4154
CAKTWPTHWCVCYYADN
>Epi_neg:4155
KNWNDRIPRGNCV
>Epi_neg:4156
PGMQLKDKWGESQTGHFEHGETMK
>Epi_neg:4157
IKEHGPYMGQTYPMETKRWHM
>Epi_neg:4158
EWYRCQIVNGNETNSRSMHPAPS
>Epi_neg:4159
RQLILCSAATLK
>Epi_neg:4160
LYCQWDIEMTKYEAGFT
>Epi_neg:4161
DWRGGNCMGWRLVIRH
>Epi_neg:4162
IMLSAYQNNTHLSKHTHAFFPT
>Epi_neg:4163
QKGLVIAHYRI
>Epi_neg:4164
PRFVFYNDFNPLNHMRIM
>Epi_neg:4165
ETCMKHQYRLQTYSWSY
>Epi_neg:4166
FGKLGSMGRVDCSTEYSQEFTRTF
>Epi_neg:4167
ENHPLNTAANFNIICFLDCGNRR
>Epi_neg:4168
QQRAVRSPQHYTDFYW
>Epi_neg:4169
PVCVRTVHPMKR
>Epi_neg:4170
YGAMWLPKKRKRLLCH
>Epi_neg:4171
MRDCWLNGELVPRCL
>Epi_neg:4172
VFLMGMAYMGAISNEQSYMFLFW
>Epi_neg:4173
TYDGRENIIDMNHFTE
>Epi_neg:4174
SDEKSIENMSKQCTNH
>Epi_neg:4175
FSDWPLISMWFDVASKNCNHGRRD
>Epi_neg:4176
SISFQHPCRRVLTDTVQETDQW
>Epi_neg:4177
IQQFTMKFRWTYKGKCK
>Epi_neg:4178
STIARYGSQVASLRVD
>Epi_neg:4179
NNRAWFYNFTV
>Epi_neg:4180
FWPEKMIINMKACDGKGESDMSQN
>Epi_neg:4181
FQCVGAEKTTWFMTSPPTTHSSES
>Epi_neg:4182
YNCGGTNRGKIHMWYSHRKLIDREM
>Epi_neg:4183
TPFQLYPKVFEGECYREW
>Epi_neg:4184
SIRGSQGFAVSLGWPSGRMVWC
>Epi_neg:4185
FIITNGESCFKGFGDSCMMI
>Epi_neg:4186
QWADDPDESATQCHTGPYET
>Epi_neg:4187
PQMSQPLWGAAQHPRSNQDSTK
>Epi_neg:4188
TTKHQDYHNKKN
>Epi_neg:4189
PLLFWVQWVIMYNLWNHWVL
>Epi_neg:4190
MYASREGAKVPTATEKVMAI
>Epi_neg:4191
RFNMNTIHDTYGMNPANNCGDP
>Epi_neg:4192
CTPFFPTFQMA
>Epi_neg:4193
RFAQLFGVVHIETHYPTHRS
>Epi_neg:4194
DVVEMDIIHCNPNQ
>Epi_neg:4195
WRNELPIAMPHMD
>Epi_neg:4196
VGWWSARPWIMPT
>Epi_neg:4197
YFDASTLWYEE
>Epi_neg:4198
WNKNAKKLIAVSKVY
>Epi_neg:4199
FRNKVGKKCACKCMKDAC
>Epi_neg:4200
RMQVTWHNKGRSGRLHPEA
>Epi_neg:4201
VFFNANDTFCNAFQKKWGYIHHDQ
>Epi_neg:4202
KGKTIVMKEPTLNHDRGQ
>Epi_neg:4203
DQRKEMNQTEWPARLLGALD
>Epi_neg:4204
ISRRHWDDDGIAWGMHTCPQVLG
>Epi_neg:4205
EPRINTRWAVMHHPKGKWS
>Epi_neg:4206
SCSHYADMNNAESYNMHDPCTF
>Epi_neg:4207
TWHSDYLKVCTAG
>Epi_neg:4208
WLFHPHCWEAEAD
>Epi_neg:4209
YRGAFGPGRIFTRGFWK
>Epi_neg:4210
VSKLCEHHYSTDPVN
>Epi_neg:4211
EECKDNRNVGMIW
>Epi_neg:4212
GRPQNCTIMSAHTQCVW
>Epi_neg:4213
WKTEFAQWDVVRPERKGPLHIWDFH
>Epi_neg:4214
FFCNKTMWPQMCLNDDITIV
>Epi_neg:4215
LCVKGGSITAGFSYDLNWPYDM
>Epi_neg:4216
PFTIGFTIPPLVTFHGADA
>Epi_neg:4217
RSWQGMIPWFNNENCHQCT
>Epi_neg:4218
RNWLQSASWLCALMWN
>Epi_neg:4219
ADKMMSLHPKQFPSPGVAKF
>Epi_neg:4220
WRDFYAAAPIH
>Epi_neg:4221
IASIEMNMPQPEGCEIDWTKE
>Epi_neg:4222
CSILLRFPVPGFCFMWTLSD
>Epi_neg:4223
HRVFCTAYQDWTNVDARWPPNITR
>Epi_neg:4224
HRALWYLVLVQQLHQWETI
>Epi_neg:4225
QGMADSVKATKLCYK
>Epi_neg:4226
TWIPQMETAPADMYDFHECNK
>Epi_neg:4227
LTETMRRQGAWQ
>Epi_neg:4228
ITVNVNIILLHWHREIHKEDNNS
>Epi_neg:4229
WWDWHQFKRKYYDSE
>Epi_neg:4230
ENKLVIVTHYRDKENVIWKLCI
>Epi_neg:4231
GWPWPFTKIILDNMYMDP
>Epi_neg:4232
PECQGHMAPLVGE
>Epi_neg:4233
ASFPKWDATMHTMINFW
>Epi_neg:4234
PRSAHWINPLLG
>Epi_neg:4235
TLNWEKMNEEKEP
>Epi_neg:4236
AYGIRQHSLIFTM
>Epi_neg:4237
CRHEAMFDNTDHPVKEVQPT
>Epi_neg:4238
WGLGWICARNY
>Epi_neg:4239
NADSNMGLSADWCR
>Epi_neg:4240
RQYWVMVYPAKSRQ
>Epi_neg:4241
IIYSTMNYTSFSHHFFRDYTQM
>Epi_neg:4242
IVLSYMTFWPKIW
>Epi_neg:4243
AKAGLTVAVSLMKHDFPQYHYVP
>Epi_neg:4244
DQATPGMDLFWKCMPLWC
>Epi_neg:4245
HEGRCRDLEFGCFT
>Epi_neg:4246
DHSQFHMDCMCVLRNT
>Epi_neg:4247
LWYDCRLAEIVPDWGV
>Epi_neg:4248
DYCKGCIIRQSTINMVCSFPFVV
>Epi_neg:4249
ETVWHQQIDDRDVCHNHPSSYFA
>Epi_neg:4250
IALENTRPYDTQT
>Epi_neg:4251
VQDWFPAIDWIVPSSQKYEFW
>Epi_neg:4252
RFNYEEPWTSCAVEFWKASQ
>Epi_neg:4253
CAISPIHSPYSQTTLVIPTHPEMV
>Epi_neg:4254
VMGKEKRQTIEEVDCTFVYLE
>Epi_neg:4255
MKDLKPVFQEMYACPSWEIE
>Epi_neg:4256
IIADATGYTENNLM
>Epi_neg:4257
FEWMKQPIETRDNFLSMKRF
>Epi_neg:4258
CVTMHEYWFEKTAQW
>Epi_neg:4259
RFYYRQTTKTQDEMQIFPL
>Epi_neg:4260
FAYRNEPQTYYYRVLGTVHS
>Epi_neg:4261
QGECCSLECDVWNHGLDE
>Epi_neg:4262
NRVGYLYMWPEYNASCWFYIIDSML
>Epi_neg:4263
FQQMRAWQNMH
>Epi_neg:4264
WYCHQRAQNMS
>Epi_neg:4265
PYHFCQACAWFTPDWDQAVTNT
>Epi_neg:4266
ILRTHQFKECHHYLLMEKMV
>Epi_neg:4267
DEGFLHVDPSDNPHLRM
>Epi_neg:4268
TVDNEHGHFTVLLER
>Epi_neg:4269
LGSRTCRVEQFKRCSSWDFQ
>Epi_neg:4270
TAFTHIRPQCNLNSA
>Epi_neg:4271
MCMVKYMKDCQTSPYIEF
>Epi_neg:4272
CNLMDKRCNINYQ
>Epi_neg:4273
ATVPIVSWKLE
>Epi_neg:4274
HPIQDNQACILDTFRCLK
>Epi_neg:4275
KVFDNWRFLPKDA
>Epi_neg:4276
IDRKCLTTKRDTVD
>Epi_neg:4277
STRTFLNSWKFNMIMFTPFCD
>Epi_neg:4278
GRRYENESWCVVGEN
>Epi_neg:4279
VDFHCKWCDGV
>Epi_neg:4280
VNMKHPFYDPM
>Epi_neg:4281
AFLKCNPGKSGIIPDERNRQM
>Epi_neg:4282
DKMAGCNGVAKKIWGEPTWTC
>Epi_neg:4283
VYSDIFDIQRNEYSQFRCKEDIDTA
>Epi_neg:4284
MHVYENHTPCVTLQI
>Epi_neg:4285
YPQCSNKYCSRKWAGWL
>Epi_neg:4286
RQEEKHGMHSRQ
>Epi_neg:4287
PAPIFIAENNNMLWEDIEQVVAAW
>Epi_neg:4288
CVYKKDRGMGANHTHYP
>Epi_neg:4289
NMIMDPTSHCKVP
>Epi_neg:4290
KSIPDQVEVSPYAWRHKIGT
>Epi_neg:4291
QWACFQYNDFRFWSMFNKY
>Epi_neg:4292
RVTNCLVGPNSACWTVVH
>Epi_neg:4293
YDPQMDSLRDCILDNLEMYGDPQ
>Epi_neg:4294
QVCIMLMELEREDRSMNHG
>Epi_neg:4295
EEMPMQKSWIP
>Epi_neg:4296
SLMYVFSNYYMPEETDE
>Epi_neg:4297
LSHTHEKFWMQFFSYPCNACC
>Epi_neg:4298
EVRQPKTQHNFITGEDHGDSRVVS
>Epi_neg:4299
FRHRRWLVDHMSDNRSN
>Epi_neg:4300
RAYFFMIAMAEAP
>Epi_neg:4301
NTMMDPYGHCKSCFWISI
>Epi_neg:4302
MENDVGCPHYKTIKILLPQCS
>Epi_neg:4303
PGRNMYWDVYSELAVRYGCMQ
>Epi_neg:4304
HMPQHTCDKQLDHDLNDMKTKE
>Epi_neg:4305
PSGDSQATANPTEKWQ
>Epi_neg:4306
KKPEPIVECGNSPMWENHKWSKKS
>Epi_neg:4307
VKKLDNYCLRMPRGSPG
>Epi_neg:4308
WGWGHMTHRQCKDRENFALN
>Epi_neg:4309
RAFSMQVKSCWGSDMVRNA
>Epi_neg:4310
RWTCNCDEHVCQETECC
>Epi_neg:4311
WDWFCEDNCCRNMCI
>Epi_neg:4312
QKIPKTINRLNLTNQR
>Epi_neg:4313
QLGAFQRDRDGLLHWDSGEPYPH
>Epi_neg:4314
LWTGEQNWGVPSHH
>Epi_neg:4315
NFWSRPLCTDYK
>Epi_neg:4316
DQLNPKRENRNLRTHHFWGDPGQE
>Epi_neg:4317
TAFVGKRCDTWKETVSIP
>Epi_neg:4318
FYQRFRIHRPYFG
>Epi_neg:4319
QYWMNVYTVSKEKTAK
>Epi_neg:4320
HAALNSHTGCANVKVYSGMVMQQ
>Epi_neg:4321
TMAATAEMYWIASKMGSIW
>Epi_neg:4322
QPGIMHNLYVERHM
>Epi_neg:4323
QQVTANFLAHMSPPYTGSI
>Epi_neg:4324
EGDRMWWRLLALIFPMAAV
>Epi_neg:4325
CAHNHRLHRHWSPLCWRSNCQKDF
>Epi_neg:4326
CIHEDIEMAQSF
>Epi_neg:4327
FWHKDNLYQRETMEKWFPAGWAITH
>Epi_neg:4328
DRCQTGPLDMK
>Epi_neg:4329
IRNHDVYSNLHNKEMHT
>Epi_neg:4330
FPYMYLHWDITLW
>Epi_neg:4331
GNVLQMGYRLELKEAYYSQWMKCEE
>Epi_neg:4332
AHDSSNQKEGAMWVGAVLMQQLTRV
>Epi_neg:4333
DNFTMNGYPTEEERRFKFT
>Epi_neg:4334
QKFMDAECEWMRYYTPIFLNMWKK
>Epi_neg:4335
GVNCRFQGLQP
>Epi_neg:4336
FIDFVDAQNSRPAYNRFAYE
>Epi_neg:4337
HHVGENSFVTLFMWVYDQW
>Epi_neg:4338
EDSINANSLNK
>Epi_neg:4339
CSKLYNHKDETASKSY
>Epi_neg:4340
MTAIDTHDGVWVIWLD
>Epi_neg:4341
EHTADQPVMCWGKSSFS
>Epi_neg:4342
WAAAMVPWLCIEEEHRWW
>Epi_neg:4343
ALGCAGKQVSGTS
>Epi_neg:4344
VDLIDHGTWTTFQTY
>Epi_neg:4345
RIGTGCPINYIMHWPMWQIC
>Epi_neg:4346
IDLCLNMLGIPKIMQ
>Epi_neg:4347
GDTNLQHWKQEHADFITIGYDEKA
>Epi_neg:4348
AKMWCFEKNWPWYMMRCRC
>Epi_neg:4349
NSDHWWMHDVKCDLYHL
>Epi_neg:4350
WNVSKNYMTLFSHCFYPDC
>Epi_neg:4351
LWGPYKFNFISVLIHQIYFIP
>Epi_neg:4352
MMLETYAHVWTAFHHKSYPSPENH
>Epi_neg:4353
ADRKEHIIFFGELEMCQNESGF
>Epi_neg:4354
CECNPCMQHNSITV
>Epi_neg:4355
WDGCFHLMYPILINAAQNGQRLG
>Epi_neg:4356
NMHAPSDGRFVSWSIYFNSNHQM
>Epi_neg:4357
SDQERLLHFMLDWMTLSFVQAHV
>Epi_neg:4358
LALRYDIATDRHLQWRPFYDAGK
>Epi_neg:4359
NKEAYRNTTYLPVGDPFICMVA
>Epi_neg:4360
LGMPIEERWMFDKQEEC
>Epi_neg:4361
QFVTIENMGNL
>Epi_neg:4362
AVVEMRSKPECFYER
>Epi_neg:4363
ATMAYLQVNRAKLRDFTNVYVVHF
>Epi_neg:4364
PRFRKPPTWSGE
>Epi_neg:4365
LAYSGDSWTSVAKKVLVCVQKID
>Epi_neg:4366
CAFIPDWCMGDWDN
>Epi_neg:4367
PIKEVDSWMSLLKCCWHEKWVQPV
>Epi_neg:4368
SWKQRHRYTRETEYRNIASK
>Epi_neg:4369
FCMVKLGKTIPEKPG
>Epi_neg:4370
CHDRHPQWAYKFYLSDWPPHCDMLG
>Epi_neg:4371
ISAFAMWPASHENVDIFH
>Epi_neg:4372
IFWWWMSAEQDHTREHWNMGF
>Epi_neg:4373
CCKDGITVWFCILDYNT
>Epi_neg:4374
SSYEHQNPMCMMLP
>Epi_neg:4375
WIWYDWCEKLSCQ
>Epi_neg:4376
SMRKLLHCAYESLRKRVWEHQL
>Epi_neg:4377
NQKSTEGSVCMSMNHQLDAK
>Epi_neg:4378
FDDKKNYCDVFLWCETMDT
>Epi_neg:4379
WTQMTIIRQLGNNN
>Epi_neg:4380
GVMMWHQFRIESPDGHFYA
>Epi_neg:4381
RVVGTHTCFWHDLFHFNLYNIHKFH
>Epi_neg:4382
ADQFQQETVVPKWLSAV
>Epi_neg:4383
YRPTVGPKGTLPKNYWYGC
>Epi_neg:4384
NESVEGDKCQNGEGSFGTKRVSI
>Epi_neg:4385
HNSYVNRLNFWRKFKIMEQPAHKWS
>Epi_neg:4386
CWKKNLNGISFPYWSCTNPILSCV
>Epi_neg:4387
VCMFSHNQWSVVKQQEK
>Epi_neg:4388
DTAYQWEDIWQQWGTQWIV
>Epi_neg:4389
KNYYLYKVVWLC
>Epi_neg:4390
QHCCYVSQWWQCRQKD
>Epi_neg:4391
TITYYCYPSDQWI
>Epi_neg:4392
HFDQAYSHFNFWPIIQYPCGYDG
>Epi_neg:4393
HNACRMMGVIGHGD
>Epi_neg:4394
PCSHYWMQLMKHFNGPYRCREE
>Epi_neg:4395
VTISSDQHSAMWDTIWINQGFAH
>Epi_neg:4396
MEIQFSRRMQD
>Epi_neg:4397
MQNFNLLNPPEHRIP
>Epi_neg:4398
YFMFLKHPHNKLHVGAHPP
>Epi_neg:4399
WEVFTWWMAKEINNALTWNES
>Epi_neg:4400
FKYTRQCPWDENCCMMPQ
>Epi_neg:4401
TFQPARWHHQR
>Epi_neg:4402
CQVIQFSVISPNVQSHSC
>Epi_neg:4403
METKSNQPTCMAY
>Epi_neg:4404
LWRPMQELYWYLQYSEEPQL
>Epi_neg:4405
SLPRIGGTYVWFGCSCHV
>Epi_neg:4406
MCEVPVQIYSG
>Epi_neg:4407
FQYWPHMDKYDVLDYESAQHA
>Epi_neg:4408
HPLFIMVRIVSDCETYREIYPTRT
>Epi_neg:4409
RNSFLHWHWTYCNPLIQDLIIT
>Epi_neg:4410
VIRFCLMPYQDL
>Epi_neg:4411
NLIRLGTSEYTFA
>Epi_neg:4412
LAARFGRAAVYL
>Epi_neg:4413
VHLTCAYVDSRSCPT
>Epi_neg:4414
PYNEYTDYLVMQSWQ
>Epi_neg:4415
IPMYNAQAYIMRF
>Epi_neg:4416
LFIFTRHIPHMWMLEP
>Epi_neg:4417
PWQNMTCAGVRIHTCTNR
>Epi_neg:4418
CAYVDAEYVWIVTRTLDEKHSCFMC
>Epi_neg:4419
WEIKAMWSTQVHMPLAVIMCD
>Epi_neg:4420
MWAHWLLQSQTAYEDDYH
>Epi_neg:4421
RKDSEPAIGDWTAV
>Epi_neg:4422
PWWLGKEVFEYMHPWAA
>Epi_neg:4423
HYLTNCPYYEQQVKPHAGDHGG
>Epi_neg:4424
RNWTDSCQFLFG
>Epi_neg:4425
ISTWARHRADRGM
>Epi_neg:4426
DHEPVRDMVESRAW
>Epi_neg:4427
AAESFVHAHRV
>Epi_neg:4428
NFKPRWPFVSQMGFQK
>Epi_neg:4429
ITYRKWGVTTSTEKAHECAV
>Epi_neg:4430
PYKCKITYWVKFHNDQGWFTELMA
>Epi_neg:4431
RCIKYSKHVAMSG
>Epi_neg:4432
WWRPRQNMECRMWD
>Epi_neg:4433
NVRADFKDLDGTIHRWKQF
>Epi_neg:4434
INSWQDYWLKKDKLDGEMGSRMAF
>Epi_neg:4435
FQGMEHPLIARKCQFHAASGHLLF
>Epi_neg:4436
NKMYKIKDKYFRCFGNYRNPSLA
>Epi_neg:4437
EKGYDSWLPECGTMAMDKALIHE
>Epi_neg:4438
RDFYIFVARWPLPCGSCPR
>Epi_neg:4439
QSNYFHLYDRCWRVLVCFNRHSFGS
>Epi_neg:4440
WIYPYGMDNWL
>Epi_neg:4441
GYCARNAEPTCLQIECVTVRI
>Epi_neg:4442
QDCLYPDMHDFMYRKTQV
>Epi_neg:4443
PPWRWEHHFWQ
>Epi_neg:4444
KETNVGSGDQCNCVMVPRDFQVISP
>Epi_neg:4445
CWELCNIIQLWKIQTDND
>Epi_neg:4446
IVTCSIWCVVKQ
>Epi_neg:4447
QHLQLNKAISNAFPCIGCCTDR
>Epi_neg:4448
RDANRRYCHHWQSRTLLV
>Epi_neg:4449
THMETVENLQTE
>Epi_neg:4450
FLMYRSMQGDEKNSPDTLQ
>Epi_neg:4451
KCHRLYLMIISIHECKIALP
>Epi_neg:4452
MYDDNMCTWLERVLMIYSHLYFY
>Epi_neg:4453
QCVTNSLLNGDD
>Epi_neg:4454
WIKRPIFDLWADSEQDNSKFRPFS
>Epi_neg:4455
PEKMSSQKAIAPFCNATVKDPH
>Epi_neg:4456
LMVHWATMVNCCV
>Epi_neg:4457
MTSKCCGATRCCLYILQRE
>Epi_neg:4458
EPGAPTGRNQIP
>Epi_neg:4459
SEKWYGESGWYY
>Epi_neg:4460
TPENYAAKHVFGTQTFGD
>Epi_neg:4461
VIWACPNECNHGDVREIYPTYCCV
>Epi_neg:4462
DKRICKCDNVTYYRPRGECTRQYC
>Epi_neg:4463
TPNSKSYYRHIRTDYWLCMEAAKTH
>Epi_neg:4464
KLMDTGCWYAISFDMSL
>Epi_neg:4465
LCVKEDIHKMEQQ
>Epi_neg:4466
DIIYTRMIKWGNPHEIR
>Epi_neg:4467
NCEQCFIAINSGIINFL
>Epi_neg:4468
NFRTLGSSKGNHNRTEKMNTPTAI
>Epi_neg:4469
WHPDPKLFRGDR
>Epi_neg:4470
ACFGINYEATHGEMLRQAQKE
>Epi_neg:4471
SDYIMYPSNYQTYH
>Epi_neg:4472
MGLKWCQIPDGNQDFNMCDCCYLR
>Epi_neg:4473
QMKDNYAMLPRPHSKWMA
>Epi_neg:4474
WSIYSKSMARSQVI
>Epi_neg:4475
EIRDMNMHPSRL
>Epi_neg:4476
EHGHIHAKRPGRPGA
>Epi_neg:4477
YQIELVRMKSWQAD
>Epi_neg:4478
ALWVQPELIAY
>Epi_neg:4479
DLFHSSNDHMRGM
>Epi_neg:4480
WGLWWTFEADPRLKKETQHV
>Epi_neg:4481
VREVKEHKQAWQYYSFA
>Epi_neg:4482
IPYKPSCSILTQMGKGWLDWKMW
>Epi_neg:4483
DKFLNPEKCDYEVPI
>Epi_neg:4484
FFLAKGGIVDDDRFPQHDNY
>Epi_neg:4485
NPSFKSYYYVHRQAWSRQWCA
>Epi_neg:4486
YNQQHSPCIQMMCNKNPLQP
>Epi_neg:4487
YPLLGQLIWDDYMISD
>Epi_neg:4488
SLDAQQLQGPVWKKKWLRT
>Epi_neg:4489
AAMIISNKCGSMV
>Epi_neg:4490
GAMAEKWLMIISTRQHAE
>Epi_neg:4491
ENWIRLYWENDKSV
>Epi_neg:4492
MISRVNDALNMQFSF
>Epi_neg:4493
VCPHQKAMFTCDPEM
>Epi_neg:4494
LVIPDLLRFIETVKALAKNEQATFW
>Epi_neg:4495
GNFIMDGLFIYVALSGAN
>Epi_neg:4496
RVGINYMTHSYHPHFCANEDSP
>Epi_neg:4497
YLLTTWAMTIPNPNSSRSD
>Epi_neg:4498
YDHVYFSIWDAY
>Epi_neg:4499
LPEYAEAMCKCH
>Epi_neg:4500
MRQFFSGWGLAEYRPNGTLCESPG
>Epi_neg:4501
IKQPHDAENRWHCVHVKN
>Epi_neg:4502
NMIYGETVMEREIDSLSGSDWCT
>Epi_neg:4503
YCQPVMRENWMHWMWLEI
>Epi_neg:4504
VPFHKVFKHDE
>Epi_neg:4505
WIVLWQYVEQMKHADWPKNEGSF
>Epi_neg:4506
QSQFEWSLQDRMN
>Epi_neg:4507
SPSKSYQWCEMEDDSY
>Epi_neg:4508
SNVLYAMIQNEGYTKAMET
>Epi_neg:4509
EQKNCPGKSLCHMAY
>Epi_neg:4510
WKVADCWTDRYQTHGNYAAREDEFT
>Epi_neg:4511
IGLNQPITGCATRGK
>Epi_neg:4512
NGVKFTKLWHRMH
>Epi_neg:4513
CANTRGIYNCGTDFQGDFWKPY
>Epi_neg:4514
FNQCNNSTFKRRKDMMKELIRYF
>Epi_neg:4515
PVTRHEHALQRTEVDQVG
>Epi_neg:4516
WDCMNLDKPATCGVAFRPHPLVISY
>Epi_neg:4517
WWMHGTDDVRRDKQQKGWSNTYFVI
>Epi_neg:4518
EACAPYNWQRCSLICQ
>Epi_neg:4519
NCCSYQIARDRRCTTDRMFAVKIS
>Epi_neg:4520
HRCVCITFGSFAGPPKH
>Epi_neg:4521
IVGVVKQNCYH
>Epi_neg:4522
PMLALVLDIYPKTPVH
>Epi_neg:4523
YKGMLTLDVTYAKGMINPC
>Epi_neg:4524
HIPRDTYRFLYI
>Epi_neg:4525
NDQQCISLSSEHEKN
>Epi_neg:4526
GQNTFLAPNHT
>Epi_neg:4527
IWGKSQIWINNFAW
>Epi_neg:4528
YFQDHNCDSAITFIRHHGLLSVNKI
>Epi_neg:4529
APFHYKCDILYTMGDAKML
>Epi_neg:4530
WFYYLMTGMWYRILQ
>Epi_neg:4531
DPLTPPNYEMNTEQTMKTGYNPDDG
>Epi_neg:4532
TTWHLNENITCPKGTDYME
>Epi_neg:4533
RDWAYEESTNWNPEDLIDYFF
>Epi_neg:4534
MRTLGFARVARAFHEHYFDQ
>Epi_neg:4535
CTQWPDIETRRGSMWMWECR
>Epi_neg:4536
THNFGWSVNNLYKVELPEWTNW
>Epi_neg:4537
DMPVMWQHGAR
>Epi_neg:4538
GMRAKNQTWNQH
>Epi_neg:4539
FLVRGAYSCRH
>Epi_neg:4540
HYIYMYCYTNGVSTTMINAM
>Epi_neg:4541
SIEALPLHYSIFWF
>Epi_neg:4542
FQAGIKKWMMYTES
>Epi_neg:4543
AYFMYVINQKYVIQRLYPQTEL
>Epi_neg:4544
GWWMWWFVKGNVWT
>Epi_neg:4545
KVSRTPVPVLVNQPL
>Epi_neg:4546
LWKFQCASDYMVLVTAPSWLYPAN
>Epi_neg:4547
PNAHARKFNNEHSAYVRCKQSVAN
>Epi_neg:4548
GYKACQVIFQVQRFYSIWCITT
>Epi_neg:4549
CCILKNDEFDFPQRHRMF
>Epi_neg:4550
IYKNILSMQFC
>Epi_neg:4551
HAWQAVQEFCSC
>Epi_neg:4552
ARQHEDHDYLIYILAKRYDIPC
>Epi_neg:4553
LLCEAHWIWDTTFKQITIHKLFPI
>Epi_neg:4554
ISYSTETPISDRH
>Epi_neg:4555
TEWIGPGGYDHNMDPMPARYWVDY
>Epi_neg:4556
YAGTDMMVANQPLLTNFANME
>Epi_neg:4557
DRPYQLWVSTLYP
>Epi_neg:4558
CKSGKTRCSSFMNNAG
>Epi_neg:4559
IPTGDMGVSWTHRNQW
>Epi_neg:4560
FCLVDFWEPHITIEH
>Epi_neg:4561
SRQIMDPWPNA
>Epi_neg:4562
KQSPDEKCILMADPWGHNIV
>Epi_neg:4563
PSFPEWEWGVEMNLVSDHMPP
>Epi_neg:4564
ISGNCCPSKSSLEQ
>Epi_neg:4565
IRKFIQEPNVNVDRYVWYTPS
>Epi_neg:4566
HDEQCGMRAPAHRFPHDVQE
>Epi_neg:4567
CTFDFPNTTPLAPFRFVMNGQINHI
>Epi_neg:4568
VEYNQVWYWIIFNYIYMPALMVK
>Epi_neg:4569
EPQENGFVCAD
>Epi_neg:4570
GDPHNCDNMGKSMANMTAYVFGR
>Epi_neg:4571
RFHYCLGVYWIPFYFN
>Epi_neg:4572
YTHEFAVKTHYKPSMAAYPQ
>Epi_neg:4573
AYHAELFMFVPEWLYREEV
>Epi_neg:4574
KTPPMNKEQWRCFVLIF
>Epi_neg:4575
CLHFSHTTYSMIHD
>Epi_neg:4576
ASKMDVVMIWHEWDE
>Epi_neg:4577
ISPEFFYYVEWFHWGCVWFPAMKQ
>Epi_neg:4578
VREIPRRQYPTSHIF
>Epi_neg:4579
PQKSNLGFKMFELLRHPFFGIVHPS
>Epi_neg:4580
IVGSHEVSTMVDDFF
>Epi_neg:4581
ATVFLAHKTVTITDNMETSSMDQD
>Epi_neg:4582
ELPVFCFKYNYSRLIMSVIKIH
>Epi_neg:4583
KMPYFYGTTHQWKEIGKWIFNR
>Epi_neg:4584
EQELNAACHFQHGLQHTFIGFWKQ
>Epi_neg:4585
IMPVGQLQWIRQPLDGRKWHMPDYW
>Epi_neg:4586
IQNAPATRRNGICPIKFGVDLQ
>Epi_neg:4587
VGVSQTVSPWGPVVAYWPAKKESNT
>Epi_neg:4588
NMTSFDDPIYQSAAWYLQAGE
>Epi_neg:4589
PWPDMTWEKQHFFKFDSP
>Epi_neg:4590
SMCCYKLSYLI
>Epi_neg:4591
SLADLWVFWYQEERHMHLPFW
>Epi_neg:4592
TRRMAMKWHTEIAMVDAAEVVTVW
>Epi_neg:4593
WAIDRMNMPTGSGKMVCK
>Epi_neg:4594
MTHSPRYRGKLINMYGHCQVY
>Epi_neg:4595
RQKGCNDVSLLC
>Epi_neg:4596
CYQVREWQDQL
>Epi_neg:4597
DPLQVRMYSGNKDDKEKNTFF
>Epi_neg:4598
IMNRGHKMIVPNL
>Epi_neg:4599
IDVYCLYNKFPQQKYMSNMDVVEDP
>Epi_neg:4600
KQKCWEEGVWTYKTQYFMLSV
>Epi_neg:4601
SNEKFITASPENENIGCAWTN
>Epi_neg:4602
AGWMSGSLVPAPG
>Epi_neg:4603
RQDGIVFISDSAWHHFGVP
>Epi_neg:4604
VDVMIYQNYLDDFGFPPHM
>Epi_neg:4605
RTWQKTVMDYR
>Epi_neg:4606
DEMSVNCVFGDENKFTLQQ
>Epi_neg:4607
KVMAWFCSKFSYEHSIMHP
>Epi_neg:4608
HFHFFVYIRVNHCSL
>Epi_neg:4609
MYRMKKYEEFAWESIDHAINDHVTS
>Epi_neg:4610
MPVCCAQQPKWH
>Epi_neg:4611
HFTECSNMTGDFQCQT
>Epi_neg:4612
CGNHEAGNQPRIQL
>Epi_neg:4613
SEPNRFTWFYVAAYQ
>Epi_neg:4614
HPDEDESVAKM
>Epi_neg:4615
CDDDGDMTALMTKNRLGGQWFM
>Epi_neg:4616
RDCSIKFTMSHYYSVRETNQHM
>Epi_neg:4617
TWSNRNGRYHVALALVANVFYAYAP
>Epi_neg:4618
YFTPEPPHNPVVVVLPY
>Epi_neg:4619
PNVSEQNVLPEFRWRWQEAIMHPAY
>Epi_neg:4620
QGCPWLGYYMWRINR
>Epi_neg:4621
WRLRVCAFTFNAIQVNQGC
>Epi_neg:4622
QLSERPNVTCCHHMKECKIADAN
>Epi_neg:4623
YYFYMSRPLYHQ
>Epi_neg:4624
DPDPITKGEGMFT
>Epi_neg:4625
SKYTFEMLYEYVAVGMGETWG
>Epi_neg:4626
EGFEVATTCTPHRCPSIL
>Epi_neg:4627
VQLHPTRWKDGLEFDIIHCNVEV
>Epi_neg:4628
RECRWADASMQDHIGFLSCH
>Epi_neg:4629
EPGPMDRNEKDK
>Epi_neg:4630
KIWGKDPHIQKSGRTAYDIVH
>Epi_neg:4631
TVEACNRMQPH
>Epi_neg:4632
HLFGIFMEWMRVNFTQ
>Epi_neg:4633
TSGMKHHHADFHIAREDCF
>Epi_neg:4634
GTEHGQSPWMP
>Epi_neg:4635
AYREYRVKVHNI
>Epi_neg:4636
SAKNHDETAPGSHWTEFKEF
>Epi_neg:4637
TMGSEVICGISAWGWIMIGMY
>Epi_neg:4638
TEKNTSDPNSSRVDYSETNSWF
>Epi_neg:4639
PMHHITIHEFY
>Epi_neg:4640
DAYNQHTMPVDYHSSATSS
>Epi_neg:4641
ATTVEGSINIMMEAEKICCDAWDR
>Epi_neg:4642
MITEFWFSPSRVGHFPLVE
>Epi_neg:4643
IHPFVHIQVFS
>Epi_neg:4644
KEIGRIYAPCPDS
>Epi_neg:4645
FRNECNWTRGNEWL
>Epi_neg:4646
CYDIWVATPSSPRSVFDEEHY
>Epi_neg:4647
HYTRIEIPEDITPNLP
>Epi_neg:4648
TKWKHCQKFVAS
>Epi_neg:4649
YGKTIIQLMMVDQNRACNAFER
>Epi_neg:4650
EVDQNYVMYEERWRMFKAKVLWLIL
>Epi_neg:4651
QMWHFHYLLTIDHNPR
>Epi_neg:4652
LDASAKQCAHEHTKWKQEDDF
>Epi_neg:4653
GIVESVYVCNKVWW
>Epi_neg:4654
KDRHDFTDVRVAEA
>Epi_neg:4655
AIACCISNKIPGYARDL
>Epi_neg:4656
PLVMDVPNPYPNLHY
>Epi_neg:4657
TCRGQFGYFATFAGV
>Epi_neg:4658
IDKQRAPVHWSDEWSDRVANECRS
>Epi_neg:4659
GNELCAVMVWRAKVFNCYC
>Epi_neg:4660
CHEKNYERMNWGEVMERYTWNWDDV
>Epi_neg:4661
LHWKIQIVCADTPMDMFHTKPQDN
>Epi_neg:4662
RIWAKQFPDWKTHAVECHHYNEWQR
>Epi_neg:4663
CSSISACQNCAHPKEPKQY
>Epi_neg:4664
ELGTDFIFGNNAE
>Epi_neg:4665
FFKWCVLCFDFCSFCCVVGMMNQ
>Epi_neg:4666
AGKLWQNYDDYQGF
>Epi_neg:4667
KDCASQFHTEG
>Epi_neg:4668
VNMFITYYWYFSCTWRIPLKEHVYG
>Epi_neg:4669
HSTFDGMNSVSC
>Epi_neg:4670
GSIEMWWYAHV
>Epi_neg:4671
TEYTTTFQWKKIFTETK
>Epi_neg:4672
IVVFVAAIPPYD
>Epi_neg:4673
CKLFCQLWYTVERYEEF
>Epi_neg:4674
QRDPKYMHIGPCCV
>Epi_neg:4675
TVETSNANLNRPGIWGAYA
>Epi_neg:4676
ERTNARKEYQIDSVQTCPLW
>Epi_neg:4677
MLFWYNCWFHIFWPACTSDTPV
>Epi_neg:4678
MSQCDNCTHCFCPTKTITTIAYI
>Epi_neg:4679
YYLPSSFERDWSPRHRVAHAEPY
>Epi_neg:4680
LEVVERSFMYKIGNEYIYRLTH
>Epi_neg:4681
EEEHPHSLGNSTMFLDTSQGTYTC
>Epi_neg:4682
MKNSFACHWRQR
>Epi_neg:4683
AVVRKLQPVDD
>Epi_neg:4684
NLWVMIQCDMMRGWDDENSMEGGA
>Epi_neg:4685
RSPWLIQPDVKLVVGWDHKNCM
>Epi_neg:4686
GPARLLYEYTNFFALS
>Epi_neg:4687
PVSMVPAWFREHTGHPVL
>Epi_neg:4688
ENSTSIYYWFLETHCDRMPY
>Epi_neg:4689
RGAFEGNQQHPIATPAYPGIPIVC
>Epi_neg:4690
YGMFCTSDVFEHESL
>Epi_neg:4691
ERENPWIFYLC
>Epi_neg:4692
GAQNTKNFYYGGQKLEDK
>Epi_neg:4693
SIGPMGECWNYYTVI
>Epi_neg:4694
MHSEEMIGGWESPRLMGTAMFLYD
>Epi_neg:4695
QDDSFSGIEHK
>Epi_neg:4696
GNWFHNCHWLIETTGDWPCKAAY
>Epi_neg:4697
FAQAHYNNWGQSQNF
>Epi_neg:4698
KELMWDDMVSTLMPFKFRHGMN
>Epi_neg:4699
HYGHFEKVWYLLWYWC
>Epi_neg:4700
CIRRLTSSDETQRTQNID
>Epi_neg:4701
KFYESHDKPAPL
>Epi_neg:4702
VDHPAQRMLRMFGIHFP
>Epi_neg:4703
HNSNVENQQVLWCLPGYYFCCFKVW
>Epi_neg:4704
FTHDDWGQEIMLYFIWTGVVD
>Epi_neg:4705
GTQNTGHSYRKRYVNVCRLR
>Epi_neg:4706
GQTRYPKPICLEGALWMLL
>Epi_neg:4707
THSDMSWNMMKRVLIVMFCVH
>Epi_neg:4708
VNCRCAGNIHIVYKQWGKN
>Epi_neg:4709
YYGQKQLQWDKIQYENTG
>Epi_neg:4710
PFIGWFIRHDY
>Epi_neg:4711
NQSMEHQIQFQ
>Epi_neg:4712
VHSQPSEHQAMMF
>Epi_neg:4713
CKRQIKHSDRRMLRCVIQ
>Epi_neg:4714
YIYPCEDKMCGKV
>Epi_neg:4715
HPDNVPHCILHKPEWPECNVSD
>Epi_neg:4716
ESWQIVEVFVHE
>Epi_neg:4717
HIDQQCCIVGGFLPA
>Epi_neg:4718
GHPFLIWFPFCNQMSYEQ
>Epi_neg:4719
CEKRSMWWIAV
>Epi_neg:4720
TTEWYMHYDSAVQLEFCCANMAK
>Epi_neg:4721
PLREEWLQQWHTYRVTEFTCAQLML
>Epi_neg:4722
KMICIATFLWGCCLPE
>Epi_neg:4723
SMHIWNADKFKM
>Epi_neg:4724
WIKNLDDYSKVRMTPRPQ
>Epi_neg:4725
TGLKQRHQYKMVP
>Epi_neg:4726
SRNMWHIPPWDDCADMRIHECNRY
>Epi_neg:4727
AYAWMMPKKLGYWEL
>Epi_neg:4728
YPVLPHSKMDPYEQWS
>Epi_neg:4729
EYELKFCPHNVEYRHAGP
>Epi_neg:4730
PLAIAKVKCIAV
>Epi_neg:4731
QHHAFYGLARPAGVLPDIDAM
>Epi_neg:4732
EVQSEWCIWRLQMKCIC
>Epi_neg:4733
LGWLDRVIAPERTYRWIVDVRYT
>Epi_neg:4734
MPDLHVMCLHC
>Epi_neg:4735
CTLHISDHTPVGVAALCPTSFMH
>Epi_neg:4736
VDFWYAVSCHDYGASIQC
>Epi_neg:4737
KMDRLFNFQSVDNNFVNK
>Epi_neg:4738
WAAICWWKRNCWFNFM
>Epi_neg:4739
EPNNKESSGMPPWYYHMDD
>Epi_neg:4740
SLHRDSGFIPSKM
>Epi_neg:4741
KYVAEQCQHLDC
>Epi_neg:4742
ERMGWAVWEAE
>Epi_neg:4743
TIQWPPQWFWEMQGHVNWHE
>Epi_neg:4744
IRFVCWDRTKARDSCKRMTCGW
>Epi_neg:4745
LWVIECNFCTGIY
>Epi_neg:4746
ILISEKEAQPHHPNQTGRWGHLS
>Epi_neg:4747
CLEEDGGDFSQIEEYARHR
>Epi_neg:4748
HACYPKVVEFINALWQSYPYAPH
>Epi_neg:4749
RQKKVPPMTQQQMLTIWAPG
>Epi_neg:4750
GLHTFLSYNLVFMTEQAPQFKVCI
>Epi_neg:4751
KPFPFTGPGWLEFVTLVIG
>Epi_neg:4752
GAFPNATVWPWELMDRY
>Epi_neg:4753
TQYHHARHDRAPMQDNCITML
>Epi_neg:4754
LTHQGRFMTECWNQHADTSKENGL
>Epi_neg:4755
QSNWIPRLVHSKSIPL
>Epi_neg:4756
PYHWPHMKICIFNS
>Epi_neg:4757
INQYRVLSSYHTYCYYLFFGQP
>Epi_neg:4758
LFKAPMNCDDWYVGFWFRRK
>Epi_neg:4759
WDLIAEHMFVRMTLTHRCK
>Epi_neg:4760
KHAYYVHMHRKGEINGDVPSPR
>Epi_neg:4761
VPPGLLKCMAVICSTACYEAY
>Epi_neg:4762
KIYRRVRKDWTIGIHPQTDMHPVSS
>Epi_neg:4763
RCKYESKSKTNSQWVSWA
>Epi_neg:4764
QASHGVFVGYPG
>Epi_neg:4765
ADPQIHESDSCMEYVRNYDVYP
>Epi_neg:4766
TVRFPFGTHYLTTKHHV
>Epi_neg:4767
KDGYWVDIGIAQLTMKIKVRLV
>Epi_neg:4768
AYCTHRMSWGYRM
>Epi_neg:4769
WYMVMGNCFECEYIFRTTYICQ
>Epi_neg:4770
LSIYNMNANSMD
>Epi_neg:4771
ANPKYPFAHFWVGKSSSVFRLS
>Epi_neg:4772
GLFYRNSTNQNWEY
>Epi_neg:4773
DTFPHLASEDLKVIPESCMAPCVF
>Epi_neg:4774
EETRRWPDIDI
>Epi_neg:4775
TLHCLEIMEQYLITHLSGKLH
>Epi_neg:4776
DQMTTNPAFAFDL
>Epi_neg:4777
WCCFTIPQEGTDPADR
>Epi_neg:4778
SITNIKIANKWMFIVYSCSS
>Epi_neg:4779
ANLNNYDRWDMINCH
>Epi_neg:4780
PNGAQIGNVECSIND
>Epi_neg:4781
TKWIMTTDHFMSAQDWWPVCHGYT
>Epi_neg:4782
IPAAQSQMEITYFHTRQQMHGPA
>Epi_neg:4783
WVHRQRRQCNTNFQ
>Epi_neg:4784
AKFPVMMWFWAH
>Epi_neg:4785
HSSEQSPITECLHCYDCC
>Epi_neg:4786
GRQYSDGIWFEDHQDFPFRMKGRKH
>Epi_neg:4787
IWCLMFSRLHRAAQGQIRMLWYE
>Epi_neg:4788
AFDEPKQAVCTM
>Epi_neg:4789
LTTGRQSNNSKP
>Epi_neg:4790
GKQCGWQQVCCQTINFMDWPG
>Epi_neg:4791
SQDLMNPFNDHNQGPWAACKQFK
>Epi_neg:4792
TPSGAAPIQREHRYIQTKEK
>Epi_neg:4793
RTVDDCDNKSEDDAYDD
>Epi_neg:4794
NTAMYFYEWPDW
>Epi_neg:4795
EIGPKHLEKCSQGITRANLHLSV
>Epi_neg:4796
GSIGMWDCQSQDW
>Epi_neg:4797
WLYCPVRCFKRYSFLACDF
>Epi_neg:4798
TRCSLHYFNRDT
>Epi_neg:4799
LDAREFSFYGVYYKWLHMPPDYT
>Epi_neg:4800
FSQHFYVVQWFWTAVND
>Epi_neg:4801
WYYKLYMELYAWKNEKTNKF
>Epi_neg:4802
MYMAPFFDASQGHR
>Epi_neg:4803
FTNHNLSDWCDVIPDRQESVMVYAV
>Epi_neg:4804
DRHAISSVRMDNHDEQRHCHDCP
>Epi_neg:4805
QPNMNLCNNDGKLGQQDICPVWVL
>Epi_neg:4806
SWSMCLDKTPCM
>Epi_neg:4807
QSMILQSLKEKRLFSHM
>Epi_neg:4808
YTDCLTKCHQCHQHHNCPEIHFEWW
>Epi_neg:4809
YDHWESAGEFCCPIRRPCVTCFF
>Epi_neg:4810
IGNTNQLQKTDEKVAEGEVWMDCQQ
>Epi_neg:4811
VIEWVARRGWQEVR
>Epi_neg:4812
QALGDREGHIYQVVWSHN
>Epi_neg:4813
CTLDIGVRYPP
>Epi_neg:4814
QKIAELPIVTFHPTLWRGL
>Epi_neg:4815
HSLTPGSEKQMCMFVPWAMFRMPIN
>Epi_neg:4816
LEGMICHDYFIMVRIECT
>Epi_neg:4817
AYMSNDDLWNNMMPE
>Epi_neg:4818
HLCFGRNVMML
>Epi_neg:4819
SICGNMIFIQWLGGS
>Epi_neg:4820
EPWVEMDFKVIWIKDH
>Epi_neg:4821
YEQGVIPRKYNH
>Epi_neg:4822
AHDTQHTYKVFYLSQLA
>Epi_neg:4823
KHQYQYEQHCWQGASYDWIIWHGW
>Epi_neg:4824
KRRQCEQDFHFATSSRAYPRNG
>Epi_neg:4825
PNSMMWWNNTHKPHIDA
>Epi_neg:4826
KVVWVGYQNSWAQIWPMKD
>Epi_neg:4827
RIQKHLQTVGVEEHMEQLN
>Epi_neg:4828
WWDTSCCVWLH
>Epi_neg:4829
VCRQWEHKALVCSGDSN
>Epi_neg:4830
MLAPHHICLKVWFFKLLDRWKMWMA
>Epi_neg:4831
NLTTICHSTETT
>Epi_neg:4832
NIGTMEFGYCSVSNDVRRCQ
>Epi_neg:4833
WTQCETTMRDVGSIPPPP
>Epi_neg:4834
CILDTNIVRCFLVLTFC
>Epi_neg:4835
LWMPRTECAADVARMRCIHS
>Epi_neg:4836
EFYFDFGVVEASEMTRHVSM
>Epi_neg:4837
KLECQQMRKRRNAYG
>Epi_neg:4838
CQNSVAEAQWQHGHTMMTASEKC
>Epi_neg:4839
LDTPMLKMQNLVQFSRQLNKLH
>Epi_neg:4840
SEKGPRHVYDMDC
>Epi_neg:4841
HFAWFQNGCTLTKGEGRWSEGVNQ
>Epi_neg:4842
YMIQVESIMTSR
>Epi_neg:4843
VRETLELRKEM
>Epi_neg:4844
LVECSVENTGKSIYADQFMGK
>Epi_neg:4845
CWDHEVKQQDSAEY
>Epi_neg:4846
AQAWCTMNVYPGSLHT
>Epi_neg:4847
FQMTHMWFHEPCCQRIQ
>Epi_neg:4848
CEKHMKLNAKTGFEK
>Epi_neg:4849
IPREVHGFKEQLCHSTADDK
>Epi_neg:4850
PDCFNSNEFQCYWKFISTMN
>Epi_neg:4851
HWFKRSCLSHMSPVLDMNHFLCYS
>Epi_neg:4852
MRSQKVRAMYYPSKDHIVSEY
>Epi_neg:4853
YTSQGGKIHRTY
>Epi_neg:4854
TVLAFDFEIHGIAHN
>Epi_neg:4855
LKDGCRGRFMCVVQRDLHSIFA
>Epi_neg:4856
IVVTAHVQTYTRHKVVGEPQ
>Epi_neg:4857
FFACFNCANTCVSFTYDGNCNAK
>Epi_neg:4858
APYAHAATRYCSKVMLHKDLQF
>Epi_neg:4859
EIPAEELGKSRTKAWEKKYIKCK
>Epi_neg:4860
RGNDRRWHHVF
>Epi_neg:4861
FCMTIIMVKHQKSLPGK
>Epi_neg:4862
QGCADKGIQTVNFFHDAEQPHRGW
>Epi_neg:4863
NLKNSQACLQS
>Epi_neg:4864
RKRHIPMDARFTKCFRKQA
>Epi_neg:4865
KNFVMGEKVCL
>Epi_neg:4866
YRWNDEKSAYY
>Epi_neg:4867
PTGDRQPTILPSCT
>Epi_neg:4868
AWIYCRFVMYHAGFYLNCY
>Epi_neg:4869
SWEKKKPVSENSVFADLKATKQDI
>Epi_neg:4870
ETWMSPHEDFWW
>Epi_neg:4871
DNLRTMNYCFSWEWI
>Epi_neg:4872
TPQNIFCVDKRACESW
>Epi_neg:4873
FNLAPIIALNGWRQV
>Epi_neg:4874
VWKPDKFRKWQQLWSDWPRQV
>Epi_neg:4875
CSPYWVAMDYTNSFVRWCCFWF
>Epi_neg:4876
TYHVEPYMPMWIWVWTC
>Epi_neg:4877
ENIFKPETDKCLKADYPD
>Epi_neg:4878
VHQFALHMRIAPSMQLLLDCWIH
>Epi_neg:4879
FIYPMWMGYYGVKQHM
>Epi_neg:4880
SVMPETPHDPMSTQFQY
>Epi_neg:4881
VTRTRKGGETYFKQTIME
>Epi_neg:4882
MEEAFCLQGHD
>Epi_neg:4883
SCMGAFVPSPRNRDSPA
>Epi_neg:4884
IRNRPDVKHEEHPKDHDHRHQY
>Epi_neg:4885
LRMRECCPMFS
>Epi_neg:4886
NHMEDYETSQKCGC
>Epi_neg:4887
YYWCTQRFTPCAPIYPCHTC
>Epi_neg:4888
HMKKEDQEGWQWMYVICQYITNESQ
>Epi_neg:4889
REKSEHEVNRVSLVP
>Epi_neg:4890
YIWWGQVTWMVTQG
>Epi_neg:4891
KRNRHSNVVCFDIHEK
>Epi_neg:4892
VQYSIICVILRFEADMPEW
>Epi_neg:4893
VKGFSWHATPIGEQFKLEPT
>Epi_neg:4894
QYTHMMVNCSDYPHTQYTLI
>Epi_neg:4895
PHCLLPYWLQEWEA
>Epi_neg:4896
LPEWCKKNRTRIAQRQHTDW
>Epi_neg:4897
AAGMEMRIIMENWLRFCTWFR
>Epi_neg:4898
IDVGFVMYVQCWTIALG
>Epi_neg:4899
SCVIRFPMRVAPLKMALENLIIYRW
>Epi_neg:4900
DMFMCAKNVMMPAWHDM
>Epi_neg:4901
FAQHRRHPIFAMLKEPKENINW
>Epi_neg:4902
QKNASYIELHEHPDRNPCEQ
>Epi_neg:4903
GRQDQNKAAMDE
>Epi_neg:4904
QRCWDEYRGIIHTDKVEKQCELQC
>Epi_neg:4905
AKGGNVCSDLDLGEMNAKDTF
>Epi_neg:4906
DMFEPWNNHEM
>Epi_neg:4907
VFEMNRFCPRCRQ
>Epi_neg:4908
SGEKNFYFYPGQLQQYHLGAI
>Epi_neg:4909
APTNLQGKDLISPTGAFIHIATN
>Epi_neg:4910
GLMKMEFEIYRHTVHHTWYSMQ
>Epi_neg:4911
NPIVFKYHFYDV
>Epi_neg:4912
CKHFTMKPQWKVTNCQVE
>Epi_neg:4913
FHDPDFLNWTWH
>Epi_neg:4914
YKHYAQAWWESMQNDKQCFHDKIK
>Epi_neg:4915
MQKYFKAYLWYWPTMRMQDEIAF
>Epi_neg:4916
RTYTQIHEVHPTAPIPLKIHGEAIP
>Epi_neg:4917
QDNQELYVFTDRRVAKMKHDDIN
>Epi_neg:4918
EYCYNRDTNGFPHPITE
>Epi_neg:4919
CMVYGHGTRQESSVARVNCQVV
>Epi_neg:4920
QEAQMYDEWGAMNGLSQNYTQP
>Epi_neg:4921
TDAQCTRISTSWPVNGNSKLDDQA
>Epi_neg:4922
PESQDEMDMGHHDTKH
>Epi_neg:4923
SQWYYNKLEEMSMYQSLQTA
>Epi_neg:4924
FDCYAFEKPWIAIG
>Epi_neg:4925
ESCVNQRYYPSRRYDQGDCCM
>Epi_neg:4926
RDQRTVLGAHAKFASDNWSQQHCHH
>Epi_neg:4927
RNQCPCAVAKHSYSIYK
>Epi_neg:4928
VDSPNMCMAHI
>Epi_neg:4929
SWKKLFPGTNLYTSEKVTHEQVV
>Epi_neg:4930
STTMKMCWEHQRPWPNNKWIPCF
>Epi_neg:4931
DHTKLGIGPENKHQHCEMDC
>Epi_neg:4932
IQYSWIVMVGKTRDDNLH
>Epi_neg:4933
FEVCQATYIMYFNRNE
>Epi_neg:4934
NRGDIETISTGAWRWHP
>Epi_neg:4935
KNVENWMSGVRSMACFF
>Epi_neg:4936
NYDVYKTNQRLWRL
>Epi_neg:4937
SRFGIKFRCMGARQAWG
>Epi_neg:4938
LIGKYSWAHNEG
>Epi_neg:4939
AYMFGAQSKIKLFYV
>Epi_neg:4940
PHKWFYDGFME
>Epi_neg:4941
KCRPHDFHVVFWQND
>Epi_neg:4942
KLQEEDIDFEND
>Epi_neg:4943
WDNDKKTGEGKMSWTDLWRYGPRC
>Epi_neg:4944
WRMNFHMNRSGFNPHEYAVREH
>Epi_neg:4945
KPGPYWANDPCMASAQMIEVIICSV
>Epi_neg:4946
FEQEPCRYARFLPGHTYQ
>Epi_neg:4947
WWYCMTVFHIECTP
>Epi_neg:4948
IKQEWIGGTAEYFKVYETKDHRCG
>Epi_neg:4949
MADYMVSTQIRH
>Epi_neg:4950
PTNHPRRSWGWDDWSGNFK
>Epi_neg:4951
PGPWCEQYASFGTM
>Epi_neg:4952
DLQKELSAPYIDNIGFM
>Epi_neg:4953
HWVCSDLIYFIKTVSIF
>Epi_neg:4954
MYWFEHFVWAPVGRCD
>Epi_neg:4955
IEHKHTSQCNVFIGYQFS
>Epi_neg:4956
QCGLSFKLVDACTTMMMWCYYI
>Epi_neg:4957
MNYFIHIMDTLRTYVK
>Epi_neg:4958
CEFPTMPEMVAWKGVRIFCAKQW
>Epi_neg:4959
VNKITNHLQHGLYFNWITATGRRY
>Epi_neg:4960
VIWGQMFRPQDEMMDD
>Epi_neg:4961
HFHYAMALRGQSWMQRPQ
>Epi_neg:4962
AVDTFHHIQQNRTSNLSIVM
>Epi_neg:4963
NTLLRDLEVGGCGYMCP
>Epi_neg:4964
TEHRGAVPEMEDMS
>Epi_neg:4965
HIMWDVCEYQIV
>Epi_neg:4966
WHCIYIMLDITPKSYT
>Epi_neg:4967
EDAQMSREEEGCFSFGKWFYV
>Epi_neg:4968
SDIHIRDYLLPHVTS
>Epi_neg:4969
KLPVYMNELFTENAWYRNFK
>Epi_neg:4970
QCTWGDDVAIRREWERSQVFPSRE
>Epi_neg:4971
VATPFLRPERQTDYHI
>Epi_neg:4972
RFEPPQAGHFSTRQKVLR
>Epi_neg:4973
AMHTNENIMWEGGSFINGTCVSL
>Epi_neg:4974
HQHDLMENFAGQGQSNFA
>Epi_neg:4975
AQWGECWQLNPDAYCTKIVEV
>Epi_neg:4976
NVMVRSAVEMWNWCPPLIDTANNVR
>Epi_neg:4977
YHDVATLDSWWPLSRDINPPDHE
>Epi_neg:4978
AVRAKVMPHVGLTAQ
>Epi_neg:4979
MERKCVCCHLGVGECDVTLYADKGR
>Epi_neg:4980
VVDYFAEKDNVEPRLRWAYTTYT
>Epi_neg:4981
LTAWCVDNRCWAKWGWY
>Epi_neg:4982
IQLAQDMYLSPPNNGQYPVLMY
>Epi_neg:4983
RNLFFGREKTMMRPPLKSGLLPWR
>Epi_neg:4984
CMEPGDHEMIPLMCDSPN
>Epi_neg:4985
RSTAWLQRVGETAL
>Epi_neg:4986
AGQQWDQVYRNWYEFQFR
>Epi_neg:4987
QMCRRIMIIYITLKVYIAEYGRRCL
>Epi_neg:4988
ALPRDKYYMKSKMYK
>Epi_neg:4989
SKKWMCDCMSYMCAIMFCQTHMNE
>Epi_neg:4990
VCLWVVDGFGDWVPHLMMRCA
>Epi_neg:4991
TIIFLKNRPAQLCHIPEDH
>Epi_neg:4992
PFWRAFSNWYKWKG
>Epi_neg:4993
TMQAGIGGNIGRCS
>Epi_neg:4994
FIPWQWKLEYEYIYQTMIDP
>Epi_neg:4995
DQVIFLSRKIGY
>Epi_neg:4996
FAVWTGKKKMDTFFHQMRDMF
>Epi_neg:4997
HQPQVNEVFHMCHCQHGSRWGGE
>Epi_neg:4998
VSLDPRHVVFKVWKEAPVTFHPPA
>Epi_neg:4999
EQFHDDNVIGHDSSRPQICR
>Epi_neg:5000
TTMRRNEYAMHNMVCISQT
>Epi_neg:5001
FIGSFMYFFNMMHE
>Epi_neg:5002
KADHEIGMEVAMFKNNLYQ
>Epi_neg:5003
HGHMFLLSYVMFFRQHNRCL
>Epi_neg:5004
IECGYIPSEHTRF
>Epi_neg:5005
CQTKWMFCYTHQVPG
>Epi_neg:5006
IGPCLEGKDRHPHM
>Epi_neg:5007
AFLFHEDKCDFWY
>Epi_neg:5008
HDTEMMRVFMMQ
>Epi_neg:5009
EKLIWQQTTYV
>Epi_neg:5010
EPIVEQHPSMGNCRTTFLPQRSQKN
>Epi_neg:5011
LVWESICDDGVLDNTFHQYGNFHEV
>Epi_neg:5012
FDNVNYGMSAIVMKNMNFNPH
>Epi_neg:5013
VFWESDFENRE
>Epi_neg:5014
EMLPDDVIKTSQQM
>Epi_neg:5015
TPTIFLRDLLYWT
>Epi_neg:5016
EDNCDFMKYGLYGYIY
>Epi_neg:5017
YYVMVRLRPYLMWAMFRSIRMIY
>Epi_neg:5018
ETHCPAGQARMRCGKCVPPLT
>Epi_neg:5019
YMNNDSTMWCPI
>Epi_neg:5020
QVVYKSCPYFFAI
>Epi_neg:5021
RQVDIASMRWNPPAFRWKKCEKI
>Epi_neg:5022
LSERVPRCDKVTGDGGCFQ
>Epi_neg:5023
FSASTVGVMKDLMTRHDQL
>Epi_neg:5024
ASKPPGGHCLMDKQQWTMFRN
>Epi_neg:5025
YTWQLPMVDCLGFKPIYH
>Epi_neg:5026
KFTTTTLERCNISKSW
>Epi_neg:5027
WFHKNRMLYKTVQAFADLYIG
>Epi_neg:5028
IVYTWSGAVEFQT
>Epi_neg:5029
NCQRRCWGQARLEAFHTPQNIWDY
>Epi_neg:5030
LVHLMDPDAHTPR
>Epi_neg:5031
QFKKPYDMEMVRRIP
>Epi_neg:5032
SGEHMCKVMMHYLYSRQFSRP
>Epi_neg:5033
LRSKDIWQLRYSTK
>Epi_neg:5034
EWNNEGVKWHSQPHYHIDY
>Epi_neg:5035
YITAYINAYYVGPSWSMDPKNHY
>Epi_neg:5036
EIILPTQYICRV
>Epi_neg:5037
VTDQWNCKINAEWYIYIAED
>Epi_neg:5038
KQIVDNQEVKMPAGVCMDALY
>Epi_neg:5039
KEHWQKCFFCSRKRHGAAPQEKG
>Epi_neg:5040
LSNDTEWSRGDN
>Epi_neg:5041
YKWQHQGAVKHGVGWAMQRFVCVI
>Epi_neg:5042
ADCEWNDMETTFNRSENKFNW
>Epi_neg:5043
ALKLGNSMWFVYGS
>Epi_neg:5044
MVGTFINFRAHFVNQG
>Epi_neg:5045
HISYFDVHAMCPHT
>Epi_neg:5046
DQWDCSNCVMLWCF
>Epi_neg:5047
TMKKSRVFQAM
>Epi_neg:5048
GSFGMQFPLFYSGNFYPTRYEVAMN
>Epi_neg:5049
QGAMPGWGDAEFLSLWEFASHKDP
>Epi_neg:5050
ECSTDHMEHGW
>Epi_neg:5051
GAWEYCWTYIMVEWYPMNNVVQ
>Epi_neg:5052
IMFRSYEDSYYNA
>Epi_neg:5053
EQFWCGVSYKLLAREM
>Epi_neg:5054
CYYVGDWIHWDEFLGNGLHGTM
>Epi_neg:5055
VQNDKRSCCQWRMNPCDESFSL
>Epi_neg:5056
LFRMRHLNYRPEFGY
>Epi_neg:5057
LQQAWITALLWSCCIQKS
>Epi_neg:5058
QRAHKTAERMCCCNRALE
>Epi_neg:5059
DNWMRSAGHFPTMMAPDSY
>Epi_neg:5060
VDMPAYVGPWSVEGW
>Epi_neg:5061
FLILVFANGKHLYP
>Epi_neg:5062
SIAIPYQTKHKVDLFD
>Epi_neg:5063
LWNNMCDEWQHMCHNDDILACHT
>Epi_neg:5064
SQIRENGAAQPWRGSLIDVRD
>Epi_neg:5065
NVLVDLNHPKNGLLEHQAEHAAFCL
>Epi_neg:5066
LSKPWGDFDCKIHGP
>Epi_neg:5067
EYDLTKYTMSH
>Epi_neg:5068
PSAGCPMYPCLFSNPCANYDHTY
>Epi_neg:5069
KNYRNKESRQVCDMYDE
>Epi_neg:5070
ASDCPPYVYTHGQDGGIQNP
>Epi_neg:5071
STDHPSCVNTCTVYT
>Epi_neg:5072
MNCRPMQMLPDQRTY
>Epi_neg:5073
PMQGDPEDCLRMHRWANNAAVQ
>Epi_neg:5074
DGLSWEYVMTAP
>Epi_neg:5075
IEHLKYRWELTGRHQKEVIFET
>Epi_neg:5076
CAKAVSKKMWYFITLNQHRAC
>Epi_neg:5077
RTPDAMKAAHNSTDH
>Epi_neg:5078
GTSQRDFTVHMKFCAWGFGHKWGD
>Epi_neg:5079
ADWRALQGYETPIFQCK
>Epi_neg:5080
TDGHMPLRIQK
>Epi_neg:5081
SELCMDKCINCE
>Epi_neg:5082
VQQPRANEWWKRTMGDHGNDTKK
>Epi_neg:5083
LKESPCGSPSENSINMYT
>Epi_neg:5084
CVYSSCYWAYVHVAEFQ
>Epi_neg:5085
KWIFQWGNSSQEFADDEIY
>Epi_neg:5086
IQPWYEQQMTREHYESMCCNY
>Epi_neg:5087
WMPSYDGKESGFLYTL
>Epi_neg:5088
HKINMKPHAFLWCQKEAR
>Epi_neg:5089
RMGLIRACFGAASSWMGSYRLTPK
>Epi_neg:5090
PGACYMFFETYFTKTKWCCKL
>Epi_neg:5091
YRTQRMYNDDAQDKSCYTSRRPSFF
>Epi_neg:5092
GFCADGMICGLTWIA
>Epi_neg:5093
SKWMQDHSFCCCNN
>Epi_neg:5094
CWFHKLQMTNALKRNYTNDTP
>Epi_neg:5095
AYNQHSNHFDCWWH
>Epi_neg:5096
LILYWRVFPQR
>Epi_neg:5097
SCWIGIIDWMPAHFLARD
>Epi_neg:5098
NGEVPTNQVKLQTHWPAS
>Epi_neg:5099
MHEAFAWFNNLLKIVMLYQVAVY
>Epi_neg:5100
LRSQLRGRGHLGRVNR
>Epi_neg:5101
KACFSSQRGLCYNAIQAHD
>Epi_neg:5102
IQSNMWWNRVENHAMRWW
>Epi_neg:5103
IYLKMHWLLMIK
>Epi_neg:5104
QACVVFVLDQTHFYEAP
>Epi_neg:5105
GWPQMHKCRQYSCKQDWP
>Epi_neg:5106
TGHGASKAFYMMGIEAKCKMQCMQS
>Epi_neg:5107
QHLKKVVQGRNPYDEAC
>Epi_neg:5108
RIWQSVVKWAGWRIVS
>Epi_neg:5109
WSKCDMYERCLDCCAYQRGNNI
>Epi_neg:5110
QTNTKMTSFEYSHQNS
>Epi_neg:5111
EKPCPARDHMQAPA
>Epi_neg:5112
PACWICFHPQFST
>Epi_neg:5113
VIHRTGVPIKPPRWSINYQVENFPY
>Epi_neg:5114
NTNWEDMYIADQYVVNV
>Epi_neg:5115
HNMCGDRHKQDDFV
>Epi_neg:5116
PAQVYSKHPKG
>Epi_neg:5117
QCAQIVKTSKIARPWTKHF
>Epi_neg:5118
KRYNDIMGNFACLTSGYQYGE
>Epi_neg:5119
MLRFYQIVDLNYLT
>Epi_neg:5120
EMVPQCQDCKRRQISK
>Epi_neg:5121
APHKNTGQKGELAPNI
>Epi_neg:5122
QYMYVSEWPFRSYCDWCCQIDNPE
>Epi_neg:5123
NTGKPYFTTLSASWSD
>Epi_neg:5124
CIMGNRDGKDCAGDRLGYEK
>Epi_neg:5125
VCNKHMSDRTRIP
>Epi_neg:5126
VHFTWYFWCMRQLP
>Epi_neg:5127
MRCVPWGCHRWAD
>Epi_neg:5128
YVIFCSICPRSQCIQ
>Epi_neg:5129
IWMDVGGKRVTQQYECQWDNTG
>Epi_neg:5130
TVHPCPGQKEIPCFDPLIAPEM
>Epi_neg:5131
FMLQNTHNWEFMVINTGYVNAG
>Epi_neg:5132
KYVHVRQDGIQQKVLK
>Epi_neg:5133
ENVPNPSDAKETPTWKI
>Epi_neg:5134
KTFGNQFRVGIDIHIPP
>Epi_neg:5135
CFNKCDLRIADWG
>Epi_neg:5136
SAYIRGDEQPTDLSK
>Epi_neg:5137
GEAKVDWFCSDDKRD
>Epi_neg:5138
ITWCANRHNEVKHPMIHEFEVMI
>Epi_neg:5139
EWDQCSAKCWM
>Epi_neg:5140
RERNNFHNEPLYR
>Epi_neg:5141
FQMDQCKPTVSSYSSNEP
>Epi_neg:5142
PWQEFQTVYQETTQLNHC
>Epi_neg:5143
PDDIYKTYQHNTHPQIRSHR
>Epi_neg:5144
KKRCSNFWPWTYFTVATD
>Epi_neg:5145
MTCSECDHDYWYVHI
>Epi_neg:5146
RINFRRWMKWCFSVHCWIC
>Epi_neg:5147
DLDDKQELADDNQ
>Epi_neg:5148
ALSHGIHSDTPMAFEPGPHRYHY
>Epi_neg:5149
PQYLINTGWVGCVCIPVPKA
>Epi_neg:5150
PEGKGTHQWASAGKANSLQIEIHN
>Epi_neg:5151
GTPIFGKQACYTACLNC
>Epi_neg:5152
HAHEGCWHDNKDGRSCPATVVQCSY
>Epi_neg:5153
FPFACFENTMVFEKTGSTACAVQ
>Epi_neg:5154
WEWQDIYRHSAVHWTIQF
>Epi_neg:5155
KFRCMDGPWIKDLFVPQTQM
>Epi_neg:5156
MDWQMPNEYIYYVHDCWSQWRTMED
>Epi_neg:5157
CRPCPCNPRRLPKECQ
>Epi_neg:5158
VRAHFFYTCAHQFP
>Epi_neg:5159
FGLILIYHPDFWYLNGHDSTG
>Epi_neg:5160
NFRPLAYDAAHDE
>Epi_neg:5161
PLWVCFGMNDMFEHCQKI
>Epi_neg:5162
TRWSHCSMPAYPYAD
>Epi_neg:5163
LAWKEHAFDHEKPLPT
>Epi_neg:5164
PCQWFERCWTDAFATNVFQPCFMGI
>Epi_neg:5165
MCGNHIPDKVADEFGEINR
>Epi_neg:5166
PWDDWFVEKEYTPGGP
>Epi_neg:5167
YYECSDMKTYQCRCGPSK
>Epi_neg:5168
THNFLVTVFEIWKASDFH
>Epi_neg:5169
EFRDPRPYHLDGFP
>Epi_neg:5170
HKDQGQLLNSYYICCG
>Epi_neg:5171
SQAAPKINMMDGICANPE
>Epi_neg:5172
TQMSRICMNCEARCECWSISKCT
>Epi_neg:5173
FNQLYWIFPKMDKKRVWKADL
>Epi_neg:5174
STQIAEMLCAIGNLCTPNC
>Epi_neg:5175
RMGGRTCQYFSRTRHFDTTAVEANQ
>Epi_neg:5176
CEPSVHKSTFPDY
>Epi_neg:5177
CLGCAVEVWWEII
>Epi_neg:5178
HLRPSTWWVAALRNH
>Epi_neg:5179
LPHNDWFSLVRYNKKLGPIKMFQP
>Epi_neg:5180
HYSLRGVLNILKIHQFIYWHFM
>Epi_neg:5181
RSKGMCMQWCVRTANYWDWDW
>Epi_neg:5182
QNFHMHFVILVYP
>Epi_neg:5183
LIWWADRVCFT
>Epi_neg:5184
SHCTGKWDVTGFICEKWFKWG
>Epi_neg:5185
ENTHDNEGHRKMYPSWYVEPCCWG
>Epi_neg:5186
GVRSNDNCVCGQGNMGPWISFCRSC
>Epi_neg:5187
NTWRNLAVMKPCPK
>Epi_neg:5188
CNNWCDYEELFYKTWWPHGQ
>Epi_neg:5189
ECLYVCWKEYAPDV
>Epi_neg:5190
TMICREWHWRYTVA
>Epi_neg:5191
YEKTGKWMATVSSR
>Epi_neg:5192
FQGNWGLLERMFWRD
>Epi_neg:5193
WKCFFHEQMLFAEWTGRIAWYCQ
>Epi_neg:5194
IVAHSRLKIFIMCCNSASI
>Epi_neg:5195
NCWQDFEAIHDICKVVIASNTSPM
>Epi_neg:5196
YLQSVQSTPNGV
>Epi_neg:5197
NKFFVISTRIARCWCFTPML
>Epi_neg:5198
WRCTGQPTIKWRITCIPCVLYHFR
>Epi_neg:5199
FGRMWHCSAKVDYVTYPPP
>Epi_neg:5200
YINSEVYCYLVK
>Epi_neg:5201
QQMMNDGSMLFAEMAMPNSQNYYN
>Epi_neg:5202
DWQTSQVMNSDGYF
>Epi_neg:5203
EKYELCHIKMHMKAKPRTDGKHF
>Epi_neg:5204
GLRHTMSIKPSMVAHHFMTIK
>Epi_neg:5205
TNRRSGWAGFEE
>Epi_neg:5206
CCCIFTVVTNFRMQYAAPR
>Epi_neg:5207
MDQKEHWCWSV
>Epi_neg:5208
DHVIAYCHSEKP
>Epi_neg:5209
CHVCIARYCVIY
>Epi_neg:5210
PQCRNEKRKRWPSRWNSID
>Epi_neg:5211
YAALIQVCDFSTTLRF
>Epi_neg:5212
DHPNEVRNGSV
>Epi_neg:5213
QKIVYYEINKWLICMMMLH
>Epi_neg:5214
KCVFQGDCMMG
>Epi_neg:5215
DNFLLGDADLAPVRACYPATARTY
>Epi_neg:5216
TTNNHNEFSRCMNTTSLYMG
>Epi_neg:5217
LFYNVIETWQT
>Epi_neg:5218
YVNHSMIKADQARWNATGWKPN
>Epi_neg:5219
VCLNFIMHFEETHDAG
>Epi_neg:5220
HYGMDDCFMCNTWHEP
>Epi_neg:5221
NMKNFQMRPILANHPHVHYRFW
>Epi_neg:5222
CMNMSFEYHQIGHMIFQGVRTVQW
>Epi_neg:5223
ESLQNGIARMVILSQLG
>Epi_neg:5224
FYSKHVDKFHTN
>Epi_neg:5225
YKHPWFSVYGTKTQKIF
>Epi_neg:5226
SEIEAEDANCVDN
>Epi_neg:5227
ECTEIQCFECKIQQDYERQDMCFDG
>Epi_neg:5228
KQFEPSQTPRGFWKIM
>Epi_neg:5229
IELAGWADIHCRDAFYNSM
>Epi_neg:5230
RRMGINGQWTHAAHIIHEKTV
>Epi_neg:5231
PAVMSCCANKQATCWHEYLIPN
>Epi_neg:5232
DMFDDPLRSSHNKKAWQNIIHCR
>Epi_neg:5233
WFTLHNGLCKVEQDSSITSHNPK
>Epi_neg:5234
LARHCPYNLHILPGNKY
>Epi_neg:5235
HPYCYMWCFYNSTWDTNMVLVS
>Epi_neg:5236
SFCDCSFPVWLDCGCFE
>Epi_neg:5237
THSQFIRCVFISLPAESDL
>Epi_neg:5238
TATLMGGGQCFIKS
>Epi_neg:5239
SKHSEENSWKNLHA
>Epi_neg:5240
NFSWSPTLQKIPRIKTRMYWEIL
>Epi_neg:5241
HFDLWIHMFAG
>Epi_neg:5242
HWSHTYSNPNPINLRECKCL
>Epi_neg:5243
MAYGCMDITFPCGHN
>Epi_neg:5244
YQGGQSNADCPHVYL
>Epi_neg:5245
YHGKVGSQMVNSMKFDHGWLSG
>Epi_neg:5246
EKYVRAVWDQCTKIVKYS
>Epi_neg:5247
TFWVWDALLRYMCRQRNAHRIFIF
>Epi_neg:5248
PECEADPGHFHMDPW
>Epi_neg:5249
YYPFDPARNYLSMA
>Epi_neg:5250
DHNHYEHKHPMFPVTLFTM
>Epi_neg:5251
MQDDTATCETLFDQQLGQMVEL
>Epi_neg:5252
YVVLLSGFISVFTRWCRMNKIN
>Epi_neg:5253
DFFWRKECWCRIVWMFEIGALFDV
>Epi_neg:5254
KRGITNIWAFTYYSSLRMEMQKMQ
>Epi_neg:5255
VESPITSNIRAKPVNNA
>Epi_neg:5256
VCKFYHDLNVYEVGAIVYC
>Epi_neg:5257
WTATCILIAWKCKMQWTPPF
>Epi_neg:5258
GIHWSCAMFNFMSQTV
>Epi_neg:5259
KVYGFPSQTFVDIDDHWA
>Epi_neg:5260
YTMRFHHRRYQDFKG
>Epi_neg:5261
NGGANILMQMRWDWNAFRICD
>Epi_neg:5262
VLLPYMASYCWG
>Epi_neg:5263
VLIMSCHMSDDQPPDDYGSGV
>Epi_neg:5264
IEYICGARNNGTDTTSCMKCVW
>Epi_neg:5265
QMISDRYWSYPDQCKFCQ
>Epi_neg:5266
RLIMPSLGMYRISSWSSKIPYAE
>Epi_neg:5267
PMCRGWWFDRIYSAAWPK
>Epi_neg:5268
YHPEKITHCRTT
>Epi_neg:5269
RQAALDIWTDWFYAALAFPCTK
>Epi_neg:5270
QTGEWIFKVEHSVSKDPKHTYW
>Epi_neg:5271
SKRYAYVRSSGDHSILHSQEFISG
>Epi_neg:5272
AKVLMWDNTGWE
>Epi_neg:5273
PGMGTHSWTTSGFAYS
>Epi_neg:5274
WCHCQNNSHHMEW
>Epi_neg:5275
FAKPMSRSHQM
>Epi_neg:5276
GDEMPACWNPDGKMSMCTIDIA
>Epi_neg:5277
NTHTMDMMPQHKLWHWLKRNIHEIC
>Epi_neg:5278
WFWPCQGPRNGWKAH
>Epi_neg:5279
VHTIEMKGICEMEA
>Epi_neg:5280
CVPVNAVYPMRCAFCVSKYFVAS
>Epi_neg:5281
IIGTLYCTKANHWRQP
>Epi_neg:5282
SEQLETEEKIVMDGTR
>Epi_neg:5283
RTANYAENVWTW
>Epi_neg:5284
RWCVMWPGITMPNRNMAM
>Epi_neg:5285
VWFQATADDCNWWGDAPEQCTVDIH
>Epi_neg:5286
YDYTAYKTGVP
>Epi_neg:5287
AVFGFAYGHMAHSSAKQMAM
>Epi_neg:5288
KAIGWSWGFDWARRIAWAYIFKY
>Epi_neg:5289
CFMKNRDGGYTMHFMTSWDME
>Epi_neg:5290
WSKAHLEIATLPAYSDHL
>Epi_neg:5291
SYFKHNLHHHNWGYQEGFPY
>Epi_neg:5292
IRWWPDYPYFLRFRPGVKVKMVVDR
>Epi_neg:5293
CSGMKWTPNATGCIW
>Epi_neg:5294
EYWHKHGVLTVGWQVHIFAVEW
>Epi_neg:5295
NWLHVWCQQESK
>Epi_neg:5296
KLPQQSEEFTVCGKAHHQCSFPFEW
>Epi_neg:5297
RLDNKEGRLDQQQD
>Epi_neg:5298
ILEGRKNMKHD
>Epi_neg:5299
RPEYCSKDRMDAQSTTAPYEF
>Epi_neg:5300
DNPHELWPQLWDHRIDNVHH
>Epi_neg:5301
YFAIGSMGVTVF
>Epi_neg:5302
TLTVKLVPCMQRKQFPRN
>Epi_neg:5303
LSYDTLCMTKGWANGHIAT
>Epi_neg:5304
HQREMDAWLSDIAKC
>Epi_neg:5305
KCCLFWQGQTRGYPQPMPIN
>Epi_neg:5306
RPWDHFMFMSMYLMAHWHWTFP
>Epi_neg:5307
QAMNANRNKFAW
>Epi_neg:5308
KMAAMYSGLYHDGYIVFFASW
>Epi_neg:5309
GIRFDCVRGLGL
>Epi_neg:5310
GEPANPPHYNYTVN
>Epi_neg:5311
YIDCLYESDDKIISQP
>Epi_neg:5312
CWNAHRKNCLISIMIKSNTV
>Epi_neg:5313
FKCGSVMCQNMPD
>Epi_neg:5314
MPEQHFNVLNQHSWWDKDKRYNW
>Epi_neg:5315
MDQVAGLAPAMYGPPYTGICNT
>Epi_neg:5316
DGTFRQDDQHFVQQMGHVRAKK
>Epi_neg:5317
DNICRKGSPEIRVIELND
>Epi_neg:5318
KMKEQFWWFLPWLAAMWY
>Epi_neg:5319
CCGKEPGSGDYTANIPHP
>Epi_neg:5320
GGCDNFHQTCDAMLMDC
>Epi_neg:5321
SLHGGWGPVKILEESWKAW
>Epi_neg:5322
KELMFTTNSRGTTGY
>Epi_neg:5323
KEYSGVWFNGC
>Epi_neg:5324
ADKFRPRPILEFGSPDLSRFH
>Epi_neg:5325
GEYDGNLEWFVRCALAL
>Epi_neg:5326
KLNFVNDLYHTLIRHINLNQTFMRC
>Epi_neg:5327
ATQMICCRPAFNPLQK
>Epi_neg:5328
RPRVQFLSMRFGSGSAQVDPVKFNE
>Epi_neg:5329
RMGPSYCTDADGEHMELFQQC
>Epi_neg:5330
REQFCCEYLQKSPSYTTASFGVS
>Epi_neg:5331
RIRFKAHEHDHRGQHDHLQAD
>Epi_neg:5332
GGKPPEMACERAGGAPHEAI
>Epi_neg:5333
VTTWQEYLLAWNF
>Epi_neg:5334
EHSQQQLNKCFH
>Epi_neg:5335
TGKAIAMGSGMVGVVCPVN
>Epi_neg:5336
QPGKEQKMFFIHQQGVETARH
>Epi_neg:5337
NLYYCNGTLKDYCRN
>Epi_neg:5338
ATQYFWNEPFVT
>Epi_neg:5339
YYFEPEHPNVPPGGH
>Epi_neg:5340
SDPYLMRWRLYMDHMWCW
>Epi_neg:5341
RESYGWFLPVM
>Epi_neg:5342
VFDHYKEVDPHA
>Epi_neg:5343
KLWYYFWYMPTGACEINLPGYR
>Epi_neg:5344
KAQRWMSNVYYLDQHHHWN
>Epi_neg:5345
WMIYTDDLTTIKVF
>Epi_neg:5346
DCIQPKGEWGSTSGCPPDGENEEHN
>Epi_neg:5347
ERDWGQAEMLLPRFTHTAQ
>Epi_neg:5348
PKFYWIWTSNSHTINAIV
>Epi_neg:5349
IANIPVKRDKKKSMVFY
>Epi_neg:5350
QSTVVTQMSQKWKYWFV
>Epi_neg:5351
RQPINGKPEKSPIIIWLMKSV
>Epi_neg:5352
SLPDIPTVMNNVIKMRHKHMQVP
>Epi_neg:5353
WQNKDMISFSGKSSNYWPLID
>Epi_neg:5354
CRPLNVVGSKNNAHTKRGS
>Epi_neg:5355
RQYHHADHLDHEFWMKLIW
>Epi_neg:5356
FQHGFTCMLPLPACDNR
>Epi_neg:5357
MTLTYTCFPARLFSRESHGDAYTYV
>Epi_neg:5358
RRQRWGYNGSKWQTLIRMTFYI
>Epi_neg:5359
MYFLFKTIIKAYQ
>Epi_neg:5360
WQPPRSSDCQLVCLV
>Epi_neg:5361
SATFKTRGTQA
>Epi_neg:5362
RYTFAWIFFFKSWT
>Epi_neg:5363
LPEQRWLKGRF
>Epi_neg:5364
IRRDTCMPTQNQIPFDQRIHEHG
>Epi_neg:5365
MIYWANGPRYDGRHYSFVVTAWR
>Epi_neg:5366
MFIGIHVADYWNFNM
>Epi_neg:5367
VKWSGVILTVCPESYKWSYRKV
>Epi_neg:5368
KMDVNKYLAPGHSVVAPSIFKRDPK
>Epi_neg:5369
QCVCLTTWCWNTDRQIMDYCAA
>Epi_neg:5370
DSSCFMRTYFYDKWHK
>Epi_neg:5371
TRDIDLVQDGWDCQGCWFRHVADIL
>Epi_neg:5372
RKTDRSVSPGQPAWCN
>Epi_neg:5373
AHRTEFTGGCQCN
>Epi_neg:5374
HKDAIDIEQEFI
>Epi_neg:5375
LDICDFFTHMPFHSDNT
>Epi_neg:5376
FYGCTFVEKLWFAFTRHCPQTPRQ
>Epi_neg:5377
FIFIKFVRDCQQTKCCNHEC
>Epi_neg:5378
YPIVAIACQIPWE
>Epi_neg:5379
SLCTYNFPDHIHLYQTKHEMPTVMF
>Epi_neg:5380
YHRFWWKMWGHMQFVDRLGWAN
>Epi_neg:5381
KTTDIIHCVKIDGIQAKNEQYPFVD
>Epi_neg:5382
WMRTFLCDWNNAEQTKNS
>Epi_neg:5383
RMISTCAEATTKYETI
>Epi_neg:5384
IYQMNPHAHRSEMDLCREM
>Epi_neg:5385
YVVVDAQLAGVCHLECDAIV
>Epi_neg:5386
DEYGFPMMNVSKCSRHHMITTTV
>Epi_neg:5387
CATTRNMYDTKGTQSE
>Epi_neg:5388
LHPHFKHMFTGWLSPRQEPAN
>Epi_neg:5389
QMPRNGDFGFPQYWVEGD
>Epi_neg:5390
YKFLCGQQSYYVSSIHR
>Epi_neg:5391
NCCTDKRLGYDR
>Epi_neg:5392
PYACCKGQWLNRMTYCVMIHIG
>Epi_neg:5393
EDIFHKTSTHKVAPIGLL
>Epi_neg:5394
DSCAWSTTSTKMSSQ
>Epi_neg:5395
RVSMDKVSLTVMK
>Epi_neg:5396
DDDTFMEMHRKI
>Epi_neg:5397
KSVAMYRRFTWASTAGP
>Epi_neg:5398
TGVGQGRKHMPCSGVCATNFDVVK
>Epi_neg:5399
RYLMRWWCSCLTIMMIHEEE
>Epi_neg:5400
SNHFNKCWTCTDHIYGGF
>Epi_neg:5401
FQMKPQCQRSMPRCALLHKR
>Epi_neg:5402
LCNLDTTFHMQKE
>Epi_neg:5403
FIFDHPPLCVGGFLTICIWSDRTDR
>Epi_neg:5404
KQCSIVFGQFCYIYSTKWNRG
>Epi_neg:5405
RTINFIGHTVPC
>Epi_neg:5406
TCNVDHSNVQPNSMR
>Epi_neg:5407
RCHEWLIFVYSISG
>Epi_neg:5408
RIEVDAYLWAVGYYVLLDAGYHQHG
>Epi_neg:5409
PTHMEWWYEYKGWKGAPCPET
>Epi_neg:5410
WHTDKSERIWAEYKPSD
>Epi_neg:5411
WGWNDINSHFKWDGGLQMAM
>Epi_neg:5412
MCYVIRHPCAI
>Epi_neg:5413
CKVWYNHDQSWLAHLT
>Epi_neg:5414
CIWSNPAACQLW
>Epi_neg:5415
CLQSYMARPGKM
>Epi_neg:5416
NLCNQFDDHYHIAE
>Epi_neg:5417
GGIHRHWEQMWKTWFGNKMQRIYVC
>Epi_neg:5418
FYFCHYCGPDWLCLMCVQSMY
>Epi_neg:5419
PLITRALMHGW
>Epi_neg:5420
DQIGMLMLDHE
>Epi_neg:5421
FFNMKDHMTVHPLPADENVE
>Epi_neg:5422
LHSTCHHTACVTLPEMGLMWEWSM
>Epi_neg:5423
FICKPIKGVWVWSTLFHCW
>Epi_neg:5424
QFILLNMNPAH
>Epi_neg:5425
PGEWMLRKSPNNCIEYN
>Epi_neg:5426
LPTEYAQWVNY
>Epi_neg:5427
FFLARRMQYKPFP
>Epi_neg:5428
CMDWQEASHFIFVDLLVSCEEHT
>Epi_neg:5429
MQGEQKTQLHTDRNEMGVIDGWQQG
>Epi_neg:5430
YTKFSVPWSCSKREALQQQPQADA
>Epi_neg:5431
QWARTQGVKTDFKKNGPSIVV
>Epi_neg:5432
DEEGVRYRVPLMQGTFRRKLTYRI
>Epi_neg:5433
RLPDIGVNNNIQR
>Epi_neg:5434
GWNVNIMDHQTDNDSYFLLLN
>Epi_neg:5435
MIKFWQKIEDAY
>Epi_neg:5436
YGSVMKKGAKMDRPKWHIP
>Epi_neg:5437
YQLSMVWDDAVWAPYSH
>Epi_neg:5438
QGMHIHKIIEGSGSEMEMCFCP
>Epi_neg:5439
FSRNVHNKDEH
>Epi_neg:5440
PLIEPCDPSEYRKPCAMDKAGICWF
>Epi_neg:5441
YPRPNRSQTWSY
>Epi_neg:5442
VHCVNQFRNDVPNVCWIRE
>Epi_neg:5443
WWDAHWIVCLH
>Epi_neg:5444
FCMHDKGLVEN
>Epi_neg:5445
HWAVGNPGMFCEIHAYCFW
>Epi_neg:5446
KQHTWQWNGQLQQAMP
>Epi_neg:5447
TCNQQHRVPEMFIGYGYNEAESEE
>Epi_neg:5448
QDWLFCGYTLPQTY
>Epi_neg:5449
QLKVCNKSAMSSCT
>Epi_neg:5450
KYSEMHEAWHMYVWYRMDQ
>Epi_neg:5451
KWYFAQSCSQRVVSPLCFCFKIWY
>Epi_neg:5452
DVLEHPFDVQQLGQRRWW
>Epi_neg:5453
WCSQLGMWSSTDCMLMNCY
>Epi_neg:5454
VYQLKCMVTHQLFHQQAAHIN
>Epi_neg:5455
WNKQLSTLQCHGH
>Epi_neg:5456
WCLFCLSRVNTCCDGKHEAL
>Epi_neg:5457
IHNHFYCINKDQRAM
>Epi_neg:5458
QLHYQQGQWGSCD
>Epi_neg:5459
CFRFRHYLKAMWGIFNTHEDG
>Epi_neg:5460
HPMIISSDMSCDG
>Epi_neg:5461
KFMYKAPVIPFTYCVFEK
>Epi_neg:5462
GNPPDFWKNPQPMWLDFCM
>Epi_neg:5463
YRLMYMEPGYV
>Epi_neg:5464
VQSNKPNEGEYC
>Epi_neg:5465
YGWQAMRLFQITWA
>Epi_neg:5466
MRLFMHKRNTLQDKQITYICP
>Epi_neg:5467
DIHEPETHFCKAYVNHMSQD
>Epi_neg:5468
VITIQMHEFWEWSKCEIWNIF
>Epi_neg:5469
QNWHNGRVSVKEIQ
>Epi_neg:5470
HSIVKGWYNMPGYVAI
>Epi_neg:5471
FLERLGTYDND
>Epi_neg:5472
CNCVPGHFFYWYDK
>Epi_neg:5473
VNPKSVHVKIDNWQ
>Epi_neg:5474
QCKWTWNHMWNQRHIVSDRWMHYRQ
>Epi_neg:5475
DMNLMVWCSYSSARSEGVLTTPCYD
>Epi_neg:5476
KYATCGELFAKDMNVN
>Epi_neg:5477
HCYRCCDTIWL
>Epi_neg:5478
DKVGTHHLIVENICKFEVVYS
>Epi_neg:5479
TQMRDVFNTYRWC
>Epi_neg:5480
KNTYSKNGQCMCVEDNPWQNAGC
>Epi_neg:5481
ESIIEAALWMCD
>Epi_neg:5482
HVFIGWFSRDWMIENF
>Epi_neg:5483
AACGKTLRDIICYFIDAG
>Epi_neg:5484
WPLCTWVVSEEYQWFPSAWVAPDH
>Epi_neg:5485
LHEAQAPYVMMLT
>Epi_neg:5486
ERNKDDKGGAG
>Epi_neg:5487
CDVEGYPDKTAVMVKMLNI
>Epi_neg:5488
RISQPNVLLCNDTWYLFVT
>Epi_neg:5489
WHWSCYGPWMTRAIRQWG
>Epi_neg:5490
LVKITYFMCVLMETAHLTDHAG
>Epi_neg:5491
NNPNLSPWDIHKWKMKIMQES
>Epi_neg:5492
RCEYTDYSYKIYPMASQQSF
>Epi_neg:5493
IQVGRNGGFKL
>Epi_neg:5494
AIFSNWTHAGGMLIDWWRWVKA
>Epi_neg:5495
YENRSDLWNVPRDRKCNMCH
>Epi_neg:5496
IAPHIDETFWWD
>Epi_neg:5497
QYDIQISFPAAPHQA
>Epi_neg:5498
GRIDSNVKPIPGIPYHANQT
>Epi_neg:5499
ICQVYWISHPNRNPSPACNR
>Epi_neg:5500
YWDWMMGKKDEHFEIEPNEDT
>Epi_neg:5501
KWLPRKHKNNLEEK
>Epi_neg:5502
YWHVSRISYVFVCKQ
>Epi_neg:5503
NSCGMGQFRQTEKV
>Epi_neg:5504
FFNQYIWMRFMCN
>Epi_neg:5505
IWYQRRSIVYVH
>Epi_neg:5506
KDKMTHSCSRKHGYHSMW
>Epi_neg:5507
NLFNTLEQGTT
>Epi_neg:5508
LMVKVCDMWLYPPHNIVIGSWWM
>Epi_neg:5509
KLASMMEEAGMREQRYYYHWGC
>Epi_neg:5510
WVNQFCLDNCEPYIFD
>Epi_neg:5511
IGGRVWSNDWMGFVN
>Epi_neg:5512
RWHPVFISSVW
>Epi_neg:5513
PIKEFIEHTMAVIVPRTD
>Epi_neg:5514
CIEWKDFCHIFPFRDG
>Epi_neg:5515
RYLRMQCAKLDHINFH
>Epi_neg:5516
KSYDPAEVWARGLD
>Epi_neg:5517
TQFGSLSGGPC
>Epi_neg:5518
CVASFVQVNWFCCGYPF
>Epi_neg:5519
IDHELFGEAGNLFALAQ
>Epi_neg:5520
TYMHTHTIFEPKLGTQHINTQRY
>Epi_neg:5521
GDVCFQAYKMIKCTIKKAAHR
>Epi_neg:5522
VVPPGDWLCNKLDTHSDPTDNQ
>Epi_neg:5523
ALESGSPHKASYEDLWCCFTLFFV
>Epi_neg:5524
YNNLMWFNSQVISWI
>Epi_neg:5525
TVILMPIKTGWVINSC
>Epi_neg:5526
PWLFSGHKAKWTRAP
>Epi_neg:5527
PSDMEIMLLIRG
>Epi_neg:5528
WQSHPYEKDYQDMIMQCYSQH
>Epi_neg:5529
SYTGPPWGYRLLPTPTEYQ
>Epi_neg:5530
GVKAYSTHNAFWD
>Epi_neg:5531
AMFDAFPHQVDRRN
>Epi_neg:5532
MIPWSNAVLGPIYSSQYNN
>Epi_neg:5533
FVQMFLFLPMCRFGFIHSIHWWEIM
>Epi_neg:5534
YQYYMMWYVCVDQSMKDQ
>Epi_neg:5535
SSHHVSHASDILFIKSITTTF
>Epi_neg:5536
VGTHDNVLEDHNQFCGKERCYQ
>Epi_neg:5537
LCFYHPPADCVITKYEPLGRCHCAV
>Epi_neg:5538
MEIGCFIFRSPVESM
>Epi_neg:5539
AHMLEVPCNCINMQPKWKAM
>Epi_neg:5540
PSRWYAYWMDYNKPGVYHMH
>Epi_neg:5541
QIHTQLCSFAIIYRCEMFQDWEA
>Epi_neg:5542
FAMWWHRTRHLQKVEDPMPYELISM
>Epi_neg:5543
YNWSWGWCDMWSTA
>Epi_neg:5544
LPRGAFIQCGKCG
>Epi_neg:5545
HAIKYKCHASIKKNAFEMRNQA
>Epi_neg:5546
EIWILVVAYNSKNCWPCSTEGKNY
>Epi_neg:5547
PNPKVESWFIWAVYFFAV
>Epi_neg:5548
SDTVECLFNSDIIGQESFMLVVRRI
>Epi_neg:5549
PGGMYDWLEWYGYQYIL
>Epi_neg:5550
DKDFGLINGRLFINVHCIQT
>Epi_neg:5551
VRQLRDIAWYFHAAFFCTCFN
>Epi_neg:5552
CNALVCCHNIYQPNNAKDDMQTFS
>Epi_neg:5553
FISEYYSKLDFVRNGVDVSH
>Epi_neg:5554
WSCFEIFSRTVRPPKDKFLDKNP
>Epi_neg:5555
TNGKRMTYDPSHWSVWEKAAPGY
>Epi_neg:5556
LLRYPTPGFAWVSKVFRHYGAFG
>Epi_neg:5557
PWNTCSGKKSMLQ
>Epi_neg:5558
VQTGSFLILRERWPMWC
>Epi_neg:5559
WKELDSAAPVCQCQRELCGN
>Epi_neg:5560
SLMGQYIKKDM
>Epi_neg:5561
CNSTGGMGANMSGWEYNRRECEGR
>Epi_neg:5562
RHTDDKAWHIWSDYF
>Epi_neg:5563
NHIFSSATIWWMNDMMQDNTACTCG
>Epi_neg:5564
KRFWRLEHNACMFTWEFMFMHRR
>Epi_neg:5565
DVGIIMEICHYINVIMSRFWF
>Epi_neg:5566
LNTRPDWAASLELDYHDLNPYMD
>Epi_neg:5567
EFPKVIPAPDIGMQCIHISD
>Epi_neg:5568
AELWMSWPDIESTSIASWCKRWCV
>Epi_neg:5569
PTSEIWWRDFT
>Epi_neg:5570
DDQIPCKFEMTSAWLGICHRCI
>Epi_neg:5571
AYANKKWSCNIWMVNND
>Epi_neg:5572
AFNPGKYKFCCHGGFAQT
>Epi_neg:5573
FCDCYNFTADGQWEYNKM
>Epi_neg:5574
WKHIYQVHFSCMNTQE
>Epi_neg:5575
HRDDPQELTGWLTNSWLSGG
>Epi_neg:5576
MYNMANAYVKYYHYMIERC
>Epi_neg:5577
SPHNVFEILLCYQS
>Epi_neg:5578
VHEHCVFDIEVTEAHCY
>Epi_neg:5579
CALSNMPERGM
>Epi_neg:5580
QVVMPLIWMQDDNGFFTIA
>Epi_neg:5581
MTEDIYVSPRMHGNYVTYN
>Epi_neg:5582
VHRVMVYPYVPRHKH
>Epi_neg:5583
CPHTMQMYCRNRVRGFMKLYKMQ
>Epi_neg:5584
CLIIHRIAMMGSAIVESPQHKDQ
>Epi_neg:5585
GRNQTRMAHDAGIQYIFFYFPKTEK
>Epi_neg:5586
SMMCENWDQHE
>Epi_neg:5587
IFGQGGNLRKCMLDKFRYPN
>Epi_neg:5588
KMCDFQKEELV
>Epi_neg:5589
TRSETDQWPWDQAITNVQWT
>Epi_neg:5590
VVALDQARMVTTDDIFAPMHKHGNQ
>Epi_neg:5591
FEATPESQAALIPGLMVREFKQDRQ
>Epi_neg:5592
CLGKYLNVGATCVYDKFDLHD
>Epi_neg:5593
AHAKKKRFTHLMMWGK
>Epi_neg:5594
EPSYAYPQEERRY
>Epi_neg:5595
KDDHWFEPVIGMEMVFAGCAEEA
>Epi_neg:5596
APVVPCANPHQQGVKGELRA
>Epi_neg:5597
SMVTKKCLRFRYNSCYY
>Epi_neg:5598
THYPHETAPNSWWL
>Epi_neg:5599
SYWMKGHVMATTYMQGVMYPRVG
>Epi_neg:5600
TWERFLCESCDRSVVI
>Epi_neg:5601
PVHGWAPGVQQRADAYKPMHMQDT
>Epi_neg:5602
GTWGQATNWRAEDC
>Epi_neg:5603
NTVKVDHRTIC
>Epi_neg:5604
ETWTASAVWGPNCEWSSANVF
>Epi_neg:5605
GEMVICWQFIFDLWMFYLAGSMT
>Epi_neg:5606
WAALKAREAIHI
>Epi_neg:5607
MHRGQDPHWESIYPQHETQ
>Epi_neg:5608
LANNGLTELPRVGVFIARRQI
>Epi_neg:5609
CMDRQPGFAVLYFLNWFMFIMR
>Epi_neg:5610
EEKQAKTQMCIDV
>Epi_neg:5611
HYQSVNAKGMRIARPWVPCWIKQN
>Epi_neg:5612
EQDDGNSVMTGMAFWNMEAVKGYKQ
>Epi_neg:5613
FPIIYHAEWTKNDL
>Epi_neg:5614
GFDGSWEYWKCLCNTV
>Epi_neg:5615
MQEPNTYLWIFP
>Epi_neg:5616
SCFIMRCFAQLQWANSW
>Epi_neg:5617
KVAAPSCTYSMVD
>Epi_neg:5618
VNYGEDAVHPMYV
>Epi_neg:5619
QNGEDRPKCFGMINFETQLI
>Epi_neg:5620
YLEYVLMKFDCNQQATWPLYNTFW
>Epi_neg:5621
FDNFCDKGDCHCAWRHQKRATHNR
>Epi_neg:5622
QNLSRINERFQRLET
>Epi_neg:5623
DKLFNWGGHEPTHL
>Epi_neg:5624
SDMVQIKRDGHSVWDISFT
>Epi_neg:5625
NKSKRPLKLLVQFLFRHVPIL
>Epi_neg:5626
YADNTNIMFMYLYVEF
>Epi_neg:5627
ITYNLIRDQLCFVPMYL
>Epi_neg:5628
CDNCYYNTKKDFEPMQSKLE
>Epi_neg:5629
NPEVGVMLQQRKPVLYS
>Epi_neg:5630
GWQRCFRECWSCQWYHF
>Epi_neg:5631
LVKYIISEWQYAKWD
>Epi_neg:5632
MYAKWAGTQYDPNF
>Epi_neg:5633
SVVHAFCREWFTPK
>Epi_neg:5634
RATTNAHYDINFWSQPTTF
>Epi_neg:5635
NKMVGSCNHRTRP
>Epi_neg:5636
SHPSGRRPNKEMPHIKCFT
>Epi_neg:5637
PPMRPMDMHQNECDSSWFH
>Epi_neg:5638
WKEKKRWGDPMNRLWDDPRPTCPVP
>Epi_neg:5639
AIQQYMVDMSAPDTKCSNGANW
>Epi_neg:5640
HTNMSYMMTDYFGYGTNPNYW
>Epi_neg:5641
CENDGHEYFSMNVMPVQC
>Epi_neg:5642
YIRHDYHMKIVRMWKHSVHHA
>Epi_neg:5643
SYNFDFAFWDVYKSGYYASGEK
>Epi_neg:5644
RFGYCICVGNKWQI
>Epi_neg:5645
DGGQRKMIGSNQRFCNPQQTG
>Epi_neg:5646
HHCEFRWKSDR
>Epi_neg:5647
KFVAQGHNILGDCKSALEQMMMMYQ
>Epi_neg:5648
RDEETMSDVGSWLLDVHPCKMVP
>Epi_neg:5649
GGCWHGFLPREIDI
>Epi_neg:5650
HCFWNMNEFAEHETCDLCYMFANET
>Epi_neg:5651
LTNRHVLRASED
>Epi_neg:5652
DWRWQCRKNCTFDWPD
>Epi_neg:5653
QQWEPWLWAFFSKWFR
>Epi_neg:5654
MADVEMIYDVLWY
>Epi_neg:5655
DLQWLCRCVFEGIQH
>Epi_neg:5656
NTMCVEGEDMGTGRYRVMLHQWHHL
>Epi_neg:5657
KEDRWMYRFPGTHGLDIRRTVWVC
>Epi_neg:5658
RRSNGFPVQELA
>Epi_neg:5659
VSQDAMNDKELIAT
>Epi_neg:5660
ADHIFFSCIDAWILH
>Epi_neg:5661
AYQWKWDIQSGMDLGSKQANCQCH
>Epi_neg:5662
PLQQEAYHSENCYAR
>Epi_neg:5663
AAGGPVRANEWLTHSTQYLECWD
>Epi_neg:5664
QKLDRGKTRSKREYKT
>Epi_neg:5665
GPSFYGHFANK
>Epi_neg:5666
SNGRIQKNGITCNENECMTIR
>Epi_neg:5667
TIKFEPVTKQLPPPMKFWGCDTFDR
>Epi_neg:5668
PEMAPDYYDCSGA
>Epi_neg:5669
NNCLGRCCGDISDQAVF
>Epi_neg:5670
KIWCNNIDKKTPVVCNQG
>Epi_neg:5671
RWMNCTIALQIEGSAKAQHEEP
>Epi_neg:5672
MTPDTLYPFCLDRIVVWCTLII
>Epi_neg:5673
WFIRFANNFQNHISH
>Epi_neg:5674
PIYNKRNGPTVP
>Epi_neg:5675
TMYHMFLTSCFIFAMREDQI
>Epi_neg:5676
HSDHVLMGHMFGQ
>Epi_neg:5677
QTMQARGNSYFPVHIQG
>Epi_neg:5678
AWITQAGILTDSQCECEQHR
>Epi_neg:5679
QTIPFQGLGSKGKSDIKRIC
>Epi_neg:5680
NNPPEDELHDYAYDH
>Epi_neg:5681
VCVAGWYEKCTN
>Epi_neg:5682
ANVVVNFQYVWGGDDA
>Epi_neg:5683
VPICSAINMDMLIRKMT
>Epi_neg:5684
DCIEHRVHDCLTFHA
>Epi_neg:5685
ITDFEQQDWCGGTSATKDYQFLL
>Epi_neg:5686
FAKIHRQADTF
>Epi_neg:5687
EMACDKPRNQYGAKVQTY
>Epi_neg:5688
TKCFSANWIIDDFRL
>Epi_neg:5689
DPKAIIPYKAINWKHQHTVHTTP
>Epi_neg:5690
RPREQHRKTMNVFERH
>Epi_neg:5691
IQHKCVCYVDGYQSYKKPAPSISAK
>Epi_neg:5692
RWQQMCIGVYHI
>Epi_neg:5693
GKHGAWSQDNDIWWGQRPTRT
>Epi_neg:5694
QTDTMTRYPFLWTQSLH
>Epi_neg:5695
NGVDWQQTVWDPTVSD
>Epi_neg:5696
HRFCVRLAWLHYC
>Epi_neg:5697
PTPMTVFTDNCVIPMFAAKTDNH
>Epi_neg:5698
SMYQEKYEIAGRR
>Epi_neg:5699
ETSRLSTCYTVTCWLHCPK
>Epi_neg:5700
PAYFAQINGHIFFGSPECN
>Epi_neg:5701
HLWIAWWYWINPQNRGW
>Epi_neg:5702
YMQCGSVHFTCPLLCLVGVTIKEN
>Epi_neg:5703
GVMPMDDVWKPQMSRISQN
>Epi_neg:5704
TMIHILEFPRHC
>Epi_neg:5705
HWVLHCKIIKIIYYQESHDAKHI
>Epi_neg:5706
GWSDWQVRQWNSQ
>Epi_neg:5707
FPMREKQMIYVVELAHMAITDEF
>Epi_neg:5708
ADNNGKFFCVINYIDFEN
>Epi_neg:5709
MWKANMRYLPWTLMGQLQHAC
>Epi_neg:5710
SAWYWCNPFEGRN
>Epi_neg:5711
NRMACVLDGMPWNKGNSNFGQCAKP
>Epi_neg:5712
VPQYMVTGYISNSP
>Epi_neg:5713
KYGQNQGAKWDCPRNQYQRDIF
>Epi_neg:5714
PDASLHAMIQWQTVRM
>Epi_neg:5715
CQCKHFDPWWSKPMAYCGDECHM
>Epi_neg:5716
EISCSDPYHWANTIMPE
>Epi_neg:5717
WNNADINYQNSTREP
>Epi_neg:5718
ELSFWPLWPDQDHYVRNMH
>Epi_neg:5719
VCFKRFGFGVPFWMLPPWFSNAMF
>Epi_neg:5720
MEAHIYAQTRC
>Epi_neg:5721
RQKHKDEFLEQREVSSHS
>Epi_neg:5722
TQVCGCVEPKIEC
>Epi_neg:5723
MDYRTNCDTFCNYNIVM
>Epi_neg:5724
LMPVCNAMAYTKFDCKSVCR
>Epi_neg:5725
GFMGNDIRGMPAPHEI
>Epi_neg:5726
ILAWVNFHEWHGLMHCQ
>Epi_neg:5727
LVQAMTLQAFPEIWNSTKSQIVG
>Epi_neg:5728
SLPDDNPYHQQNRQDEDDVDCCIT
>Epi_neg:5729
SMKYFEAYDAV
>Epi_neg:5730
DWCMFGWNLMKETDC
>Epi_neg:5731
TIYSKYHDPSACF
>Epi_neg:5732
RSDWMKEVRCYF
>Epi_neg:5733
CGQKYHAFHIGD
>Epi_neg:5734
CILYPLKVYMKARRNQSY
>Epi_neg:5735
KQCRCLASGRCYVRPYEYPDVNRC
>Epi_neg:5736
IWIITFPKEFKACPCHVRWAFHPRN
>Epi_neg:5737
KDTNHKHNKEEVHINNHERRPID
>Epi_neg:5738
FMHGPYPVYLPNGIDTPGRFAFG
>Epi_neg:5739
PDTYHDMSAKEYKSQ
>Epi_neg:5740
QKCWDWMCEYYS
>Epi_neg:5741
MGRARHSRTET
>Epi_neg:5742
GWGQYYGTNNTNDNRLD
>Epi_neg:5743
KVSTHPYAFCD
>Epi_neg:5744
VWKEIFGSWMTFQNELERWREY
>Epi_neg:5745
EHLYKSCTLEDHSECCKQSIQP
>Epi_neg:5746
APNVGHVKLSYTS
>Epi_neg:5747
WHMWPNNCTKNPIA
>Epi_neg:5748
LVWEPQHTEWPRKWLY
>Epi_neg:5749
QRSMFTNEHPDDLNKGCSSKKL
>Epi_neg:5750
RDACYIIRHLRRKKDELTWSHA
>Epi_neg:5751
AMMMQNLPSYNFGTWLGHIVS
>Epi_neg:5752
SRIHYHKHQLWKSCGKD
>Epi_neg:5753
FKLTDMNMPQHWHIIYMAA
>Epi_neg:5754
VRDDRYYRNGSLSDQDVYRPFMKAN
>Epi_neg:5755
ENALWCIKWNGMN
>Epi_neg:5756
EIVVFTCETMQGLKMCVDC
>Epi_neg:5757
FKAGHMDNHCRM
>Epi_neg:5758
MGLHKKNCSHMDHHDPIYPGYQF
>Epi_neg:5759
YNAVYERVFRWCDAFHPGEEIVS
>Epi_neg:5760
PEGEETINVRRYHIPI
>Epi_neg:5761
FWFCFMFKIAMPI
>Epi_neg:5762
HMVFAPVGFQVYVDTVMWSDHF
>Epi_neg:5763
YWCFNMTDDHACMNNDAN
>Epi_neg:5764
RIKWWCYAGTMIKSQQKWPRD
>Epi_neg:5765
EKVAENTQDTGAAV
>Epi_neg:5766
WHSRRRFFRNTCCANHCTSMQDF
>Epi_neg:5767
SKLWYVCHNCHPFDMEFAIAMG
>Epi_neg:5768
FMARIGIRLEWIEGD
>Epi_neg:5769
LPKLRRDCCGWRHCAEEQYWC
>Epi_neg:5770
QAELDKMTNIMREWLIWFE
>Epi_neg:5771
PQNREWGCHEWMEDCEALQKYP
>Epi_neg:5772
VYIERWSKYETDHPAN
>Epi_neg:5773
FCACYVCDELGQRSWRLFKTAV
>Epi_neg:5774
QCLAMHPMESPYRHYCLSVAEMF
>Epi_neg:5775
EFDMLNGHFPPPIQ
>Epi_neg:5776
NFQKYNGWYKYPQYYNPLYHSH
>Epi_neg:5777
ESFAPMTYVPQMMDMVNFYCSWGS
>Epi_neg:5778
NLYGCRMCHYEIFHYE
>Epi_neg:5779
ITNAFRFIDQAVSFYAETNQPSCD
>Epi_neg:5780
PIRGMEDRDFYLVSTFRTKE
>Epi_neg:5781
IWHINPTPWILIMSQMMDQGSTL
>Epi_neg:5782
NNWENAMPRYFHWVQPYDPCVTSIY
>Epi_neg:5783
LYNGFGFLRLMQMNLKASF
>Epi_neg:5784
VKNLTEQPELI
>Epi_neg:5785
QRRPQYTRAHIQEREKVYH
>Epi_neg:5786
EMGEKGQAAFNKICQWV
>Epi_neg:5787
GFPGIYVHAGYIQPF
>Epi_neg:5788
NVKPPWSGCCQESPDAQIYPQIAQ
>Epi_neg:5789
AIVFTQFWDYPMQSAITYLL
>Epi_neg:5790
YVEQLADVMIAQTYWSHRTDHVWHS
>Epi_neg:5791
YPEAEQWVSRCE
>Epi_neg:5792
YVIHPEVNRANIGPIS
>Epi_neg:5793
EMFMMRHFHCLGHFKSRIEDCSD
>Epi_neg:5794
MFHTEVAAFANQKAAFSKP
>Epi_neg:5795
SHPQYPFYVWIIDSTQPAYINF
>Epi_neg:5796
YCVNSQYHGKCA
>Epi_neg:5797
HTKVYPVQPWMACDKTTAYNDDRCS
>Epi_neg:5798
NWCYIARGGPWTDLKRFTRKLIGVK
>Epi_neg:5799
GIQVLMQHSDS
>Epi_neg:5800
SGSDSNIYGREVQDGP
>Epi_neg:5801
LENTAWMSGDNHL
>Epi_neg:5802
NGTPAMYWCARYVVIA
>Epi_neg:5803
KVVNGSHFNIDMGYKMM
>Epi_neg:5804
SSQVQPHEDQFSSGTAYLLWA
>Epi_neg:5805
TVTGRDVIQGH
>Epi_neg:5806
MPIATAPNYHEVGDLRDYRHHG
>Epi_neg:5807
AALVILFVMHR
>Epi_neg:5808
SRYSRCVQHWWG
>Epi_neg:5809
VDKLMIVRKAFHGDFGCKIMT
>Epi_neg:5810
QWDCLNTAHMFNMYLYVIQYDHAT
>Epi_neg:5811
NLPCKIWEIEDKFVD
>Epi_neg:5812
TRPQPYYPLQFVFHYK
>Epi_neg:5813
YFACFIPDSLEEEISPVPD
>Epi_neg:5814
FRVLFYETDSPD
>Epi_neg:5815
SFDDALKYEKDKRHAHDYG
>Epi_neg:5816
TYVEQCYLRCGNCERCDTYHHPFG
>Epi_neg:5817
EGVKDLRFFDPFNFIQHSPHFI
>Epi_neg:5818
LMNNVCFRTRQFINTLGNDA
>Epi_neg:5819
HYQTKITTEVEKQSH
>Epi_neg:5820
FDHERFEQYMV
>Epi_neg:5821
DELMCSHDNTRCYQF
>Epi_neg:5822
TTCTGVMEVIM
>Epi_neg:5823
GGFCDPRKPNDAQQLVRDNQR
>Epi_neg:5824
ISLALAANELNWVQNYA
>Epi_neg:5825
FVPTYVYWCFTYRSYTHWN
>Epi_neg:5826
FGQWWVYKKCCMWVQS
>Epi_neg:5827
YKCLDMHVDMFSHFV
>Epi_neg:5828
MWTCLDTASRN
>Epi_neg:5829
HNWAAWKHGGCPDWSRD
>Epi_neg:5830
PAWYEHMSKCITDEQRYM
>Epi_neg:5831
KKHGDSELSLWPERFLLHPGW
>Epi_neg:5832
KFHPHHTDQAK
>Epi_neg:5833
RMNKKFCPQPKTLPTSWSFPPESIG
>Epi_neg:5834
KWNMIKQGTSAILF
>Epi_neg:5835
LPNVQVPIKLPLERMYWLQPNENDM
>Epi_neg:5836
DHINCDMSFKMQRSFI
>Epi_neg:5837
CDTHLVPIIAACVGEQWFDK
>Epi_neg:5838
QMVPHFSQHTMLQIKFYAV
>Epi_neg:5839
CWQMMLNYCKCFNTNTCRYLQTTK
>Epi_neg:5840
HCFDNFSNYPNGVLVKY
>Epi_neg:5841
WNGWMPSCEQMATKS
>Epi_neg:5842
MLKWHCKGNPDPGQNFLRD
>Epi_neg:5843
DDDHCPDHNQKYTDLVGVNDKPG
>Epi_neg:5844
QRGTNFVCTDPKW
>Epi_neg:5845
DFKWPFYNDPPVGWIIRHKCW
>Epi_neg:5846
SMFERKPVFDTNL
>Epi_neg:5847
CSCGFWSDWWIEHH
>Epi_neg:5848
GNKQCVNPACEYMCYWTACGR
>Epi_neg:5849
QWVREFDWPDYHKYHPSMGVWFC
>Epi_neg:5850
NFDSDLVGTYDYENGESGIRA
>Epi_neg:5851
GMCRQGEVQVCYHNNFDF
>Epi_neg:5852
AMRERLWEIYCIGDFLPAQNPASW
>Epi_neg:5853
ECWYHRERMEYPTWDLLWYQCCI
>Epi_neg:5854
GLPFAQGICNTGQGRS
>Epi_neg:5855
KLARKYVTCFSAEG
>Epi_neg:5856
KVSWQKDATHWMREESKCKSP
>Epi_neg:5857
PDWCLFRYYVVKNVCWKVNGVAV
>Epi_neg:5858
SYEDVLLHWLAVD
>Epi_neg:5859
MYRAPGWIWLYCWKLYDNYMDRMQ
>Epi_neg:5860
FFPCVGECFDQTVPEQGHGIKFD
>Epi_neg:5861
RSEEISFMSEETIYDKHNVGTFPM
>Epi_neg:5862
SEPAIIDWFQFEFP
>Epi_neg:5863
KIMSQERHMRVWDNRHSMSP
>Epi_neg:5864
CVISGQQFEPVCYWLLSWSKVP
>Epi_neg:5865
FMCEHWNKGCFDFDTPVSYEWW
>Epi_neg:5866
MLLDGGHWVWCRYFPNECMS
>Epi_neg:5867
WSANETCKVQTQATRPIAAGQGTP
>Epi_neg:5868
VFGYYPNWQECMHKSNHHWPNR
>Epi_neg:5869
DCTLCSHTMSIGDCKINRCD
>Epi_neg:5870
HHYGDWVMRINHG
>Epi_neg:5871
YLGYQFCQLPTCTWFHPMMSL
>Epi_neg:5872
YDGLKRPRHWRKHKNDPNPGP
>Epi_neg:5873
QIMDSWMTCAVFNEKADKSHDSG
>Epi_neg:5874
CACIFKYDYTWACMKRKCGRVPV
>Epi_neg:5875
PVKWAGPGMCIITNKYMLPT
>Epi_neg:5876
FWPAESRLGLIIPPEKDGA
>Epi_neg:5877
QAVSIKTHIFGCK
>Epi_neg:5878
TENWKQTLMYAQHDIMWWYGLALGR
>Epi_neg:5879
FQPHKIHGSKQYCIPIGRLK
>Epi_neg:5880
KNMWDHVENVMLTSQ
>Epi_neg:5881
RKEALVKMCERQWWMFDGGCGWVQD
>Epi_neg:5882
EFGPIALSRPGLAHEYKSK
>Epi_neg:5883
IGQRQWTREHQRTVYKERSRK
>Epi_neg:5884
RDHKKSWVASYT
>Epi_neg:5885
NPTNCQRMWKAVPMK
>Epi_neg:5886
FSFFVHEQIHRDALC
>Epi_neg:5887
KSRHEIIAIGHAHKDM
>Epi_neg:5888
RWGRDGESYWMNY
>Epi_neg:5889
RNEWLERSTHRV
>Epi_neg:5890
YVNWCQSQPSRVALLG
>Epi_neg:5891
FGLIKIITHYVID
>Epi_neg:5892
IVQAVCCCPIAVENNGDYH
>Epi_neg:5893
YAPMMMFQIKTADHNITTCPIV
>Epi_neg:5894
AMRYYKCDRKSQCIQVMH
>Epi_neg:5895
PNWQYFEDASQNHFWNVDQNKQL
>Epi_neg:5896
DKNHALYPFDKNENRQKQK
>Epi_neg:5897
PYNWAVATNSF
>Epi_neg:5898
VGRRYYLPGSPQFETEIDND
>Epi_neg:5899
WRLTVGHDTVR
>Epi_neg:5900
CYMIDPWTTHAQRWNLGNQMYDGMK
>Epi_neg:5901
FRDVGYCTDADTPIVRY
>Epi_neg:5902
EDPHKRNWLGDF
>Epi_neg:5903
DWMMTYWSKAIEHPT
>Epi_neg:5904
SSLTFYGDWTDS
>Epi_neg:5905
QAVGPEDEEMFPVEYNIFLFFKE
>Epi_neg:5906
MWWPEPPEVRLLYKDACMSKIQNG
>Epi_neg:5907
AFFLRFVDTCTGYIKGIVSSWFIHS
>Epi_neg:5908
KPQGKWIRRLRNP
>Epi_neg:5909
DFLSDMPDCQPKDTWKWNH
>Epi_neg:5910
YNPRPHAKHLEVHWSRCDCPGSK
>Epi_neg:5911
HGLKCRANSHSVGFYM
>Epi_neg:5912
ACDDECCCDQQF
>Epi_neg:5913
VEMGVAWHFIHIHIPFVCHP
>Epi_neg:5914
SDCPFCHAPQDYFYPA
>Epi_neg:5915
LTFCPLVCEDWMLCNAIVREQD
>Epi_neg:5916
WCGYKRVVLVNIPPRY
>Epi_neg:5917
TCIPFCWRCNRS
>Epi_neg:5918
AQKRKMWSPNMMTMAEK
>Epi_neg:5919
DVTTMYLLPQKMHA
>Epi_neg:5920
PSTKISHMTPKFTVY
>Epi_neg:5921
WHKHARCCIHDFD
>Epi_neg:5922
THACMPLPWHRGRADKRTC
>Epi_neg:5923
VMHRCHAMEIRI
>Epi_neg:5924
ALCMDMSIVMY
>Epi_neg:5925
RDSPIEYDYFNDPRQDGMA
>Epi_neg:5926
KEEHVQVMDFL
>Epi_neg:5927
WPMCIQMWCWMLCCMHCSPYGHP
>Epi_neg:5928
WEGEEHLYHVSNEITKKSTPP
>Epi_neg:5929
MWEWLLYAEAEQD
>Epi_neg:5930
ISNPREQWNMFDGTQ
>Epi_neg:5931
THLYQRSSFFIKFF
>Epi_neg:5932
HWNMMWHMWWWFAP
>Epi_neg:5933
DWCYPRAQLAHDHCDITCC
>Epi_neg:5934
QMTLPRQRKFGGYNYFDTV
>Epi_neg:5935
RMGAMWSVYCQVGIIMCSW
>Epi_neg:5936
CYTHTLALCHGLVE
>Epi_neg:5937
EAYKEQKDNANA
>Epi_neg:5938
RRNIGHNDFQPWDKDQMEMRT
>Epi_neg:5939
IWEMRLPSCKI
>Epi_neg:5940
NAFASCYVRQCG
>Epi_neg:5941
FKWNMTVVQSVN
>Epi_neg:5942
NSHITFMWYHKLLAGVDLRCKDSK
>Epi_neg:5943
SGRRACNEFEHR
>Epi_neg:5944
HGMSYGFMPEYFQISSQWI
>Epi_neg:5945
FLQNLRFAMWMQMLTE
>Epi_neg:5946
PTTKAGTMTCFKVIN
>Epi_neg:5947
EITWHRRQLGTIMTPICMYGFPKFD
>Epi_neg:5948
MSVRMHYSEEFC
>Epi_neg:5949
LPWNPWYHKVMIQHVAAHCG
>Epi_neg:5950
NGYKIYGPWAGGTKMDKVVWF
>Epi_neg:5951
KYKGHHAWQEVNRSVRKQGQAHRQK
>Epi_neg:5952
YYMFINADYLKHFP
>Epi_neg:5953
RMEANIDVDWHKVC
>Epi_neg:5954
DLDAWPSACQIMEPKSNM
>Epi_neg:5955
AALQDYSIAKPQPHK
>Epi_neg:5956
LEAQYNRDQCGSHVQKDLFDMDG
>Epi_neg:5957
PHCGIGNTHMFNRNYA
>Epi_neg:5958
IPEYLGHTHAQNARLSFEKSL
>Epi_neg:5959
HQVSRHRGIVGPKWLRHKLGC
>Epi_neg:5960
QHSMFQMTPSSWQN
>Epi_neg:5961
WDQPLLLESRSGKDYRASYWGCTW
>Epi_neg:5962
QTMHDEARRCWAMVIGM
>Epi_neg:5963
NEYDDIADRIYRFTNSFVCKSST
>Epi_neg:5964
PSGFMYTHMRELSISWIVPHK
>Epi_neg:5965
SLCNDWYIIGMNHTINCERYS
>Epi_neg:5966
YPSIVNVNMDYKDC
>Epi_neg:5967
EVMQAAENQDMRCSARNVV
>Epi_neg:5968
YSALMNIVDGLHDTSFHTVLPI
>Epi_neg:5969
DMKHYKPQGVEMNE
>Epi_neg:5970
MLYYRTDNRMI
>Epi_neg:5971
IPNCLSTKTPDKKYHKSTS
>Epi_neg:5972
KNEAKFDYFAERPPTDHMYWMMQ
>Epi_neg:5973
NHYLITVMWIA
>Epi_neg:5974
YQCNWLTQKGPQWKAT
>Epi_neg:5975
HRKIMLQQDWRGEYFY
>Epi_neg:5976
DDDSYALQDSKLDDIVVK
>Epi_neg:5977
SCYWSQYKKQNEEGKW
>Epi_neg:5978
FHQRDCNIMLMSHVPHE
>Epi_neg:5979
PMFYDCDDTCQLMLFASTWH
>Epi_neg:5980
LHPTMKTYFYDMFNMN
>Epi_neg:5981
NEYWIQISVNTEEIAPHL
>Epi_neg:5982
VCYRLDMHRMVRYAEHLVKHIWKVH
>Epi_neg:5983
MWAKEDPDPTLYETAAEDGKIWQS
>Epi_neg:5984
KWFWIFNGVPVLGFNQQPFAHHL
>Epi_neg:5985
FIGHASESLASVP
>Epi_neg:5986
TDEGWVPPGQK
>Epi_neg:5987
NFMMKYPCEPHYTKSEEYPPITE
>Epi_neg:5988
NILWWRKEVNYGDYIYN
>Epi_neg:5989
LTVIYTKVEGEHP
>Epi_neg:5990
MGPYDVIDCRNPI
>Epi_neg:5991
GQLPEQDAWGWP
>Epi_neg:5992
DIDWAGDEEGK
>Epi_neg:5993
IKNGTCNHHFRFVVDFP
>Epi_neg:5994
VGMQIFFGDLHWGE
>Epi_neg:5995
CNPSDAQKVEPKITFTKA
>Epi_neg:5996
CMQMNTSTPWVIVYYWAVTEWR
>Epi_neg:5997
PIDQWQMMYCNIILHYIRSKYMIY
>Epi_neg:5998
RCSNHSIMGHRLISYLRCSAARRID
>Epi_neg:5999
FQKVFLPMTDDET
>Epi_neg:6000
NKDWPIKGGTWYAQWE
>Epi_neg:6001
WYNMFYHGAFWHV
>Epi_neg:6002
HMFTFFKHQVQMYSAWIIKFNWLF
>Epi_neg:6003
KTSELAILVCLMGDYRRRKEHM
>Epi_neg:6004
VDEGLMRREHSWILHKKQFAFKPI
>Epi_neg:6005
ACKQGHFVGKHGHSLVQG
>Epi_neg:6006
PPQPPCIWPMKISI
>Epi_neg:6007
ESEQQNQQNGT
>Epi_neg:6008
KMEYEIEHRKLARNMM
>Epi_neg:6009
REFWKHTIRECNNLTPEPQWCWND
>Epi_neg:6010
TYEVTVLMGCAHVKINYQC
>Epi_neg:6011
ARVNKGKGGFCWWSP
>Epi_neg:6012
KDRLWMTHLTINPVA
>Epi_neg:6013
IWHPKCGTKLKTACWTATFTPKI
>Epi_neg:6014
MKPHHPEWELARLQGKRLKTA
>Epi_neg:6015
PNTQPMFWFSQSRPDQIKH
>Epi_neg:6016
PMTFWFKCLHPAFDHWRARYIEL
>Epi_neg:6017
CWDGKMVRSTWPRLGHSHA
>Epi_neg:6018
EVKYDSFKNWMIFCFYE
>Epi_neg:6019
YDPKHGRCMELVDSE
>Epi_neg:6020
CVVVLWGDWQV
>Epi_neg:6021
YSTSKPEAVGKEP
>Epi_neg:6022
WCKPFMGFPVMSDSVDNWMFLSM
>Epi_neg:6023
AGVKLMGSHFAHHKAMHDISQAAA
>Epi_neg:6024
LDWPYRENSTVKHYVQ
>Epi_neg:6025
YTPDHIFCPTGETD
>Epi_neg:6026
YQSSRVHDHGACERGFF
>Epi_neg:6027
DHGKSWDSWVPMIDKI
>Epi_neg:6028
SAENRDTYRMSQHDWIFL
>Epi_neg:6029
EDHPAYDGIHQMTDDRGKFQIDES
>Epi_neg:6030
QVMMHTLMWACVTPYEKHLAHTKVA
>Epi_neg:6031
GILLLMLQWWCF
>Epi_neg:6032
EKCKIGPNEFQSMWGASWKE
>Epi_neg:6033
TTFDNDCFPQCGQPLELTHPKEVTN
>Epi_neg:6034
FFNDQTYAFHPDIKIT
>Epi_neg:6035
VMHDVKGRWRPE
>Epi_neg:6036
HLKNTCEGYSP
>Epi_neg:6037
QIQIAPRGSDQQWPDKC
>Epi_neg:6038
AWFVITSARCEILWCFHQEDFIVCE
>Epi_neg:6039
WRFGLQWAMWQMDH
>Epi_neg:6040
LPHCMSKSHQSCGKIEAYP
>Epi_neg:6041
AYPLFCALTKAKQMRTNMGRQSR
>Epi_neg:6042
YQPMGDFKPPWEDCEWREPKRQ
>Epi_neg:6043
EWIPMYGFIWHWHGVGDVTQQD
>Epi_neg:6044
ICGSGCYPLEP
>Epi_neg:6045
LLFGYGRQEWRRWRQWHYGQ
>Epi_neg:6046
GNVCYMYHSNDSRMDKGLLYW
>Epi_neg:6047
CMWATPRTYWKGVNWDDFN
>Epi_neg:6048
GQHLVWLEMVKKAWAI
>Epi_neg:6049
RKFMLQCCCGHNYALSDDSAMWP
>Epi_neg:6050
TKMPYRHCEGGNR
>Epi_neg:6051
TASVNMRVNMWFQVDMDA
>Epi_neg:6052
FAMLEKMFYRDKVSHNHSNTHG
>Epi_neg:6053
CVTATECWGKQEPNRNHCSNLTFR
>Epi_neg:6054
DYIRRERYECQEHLYGELSMKESN
>Epi_neg:6055
GVQNGPYFMEDFEL
>Epi_neg:6056
SVQPFINNDQSSELYDQADIYSG
>Epi_neg:6057
VHPMSFQTRMPPVWLVS
>Epi_neg:6058
NKTEVAFVWHANS
>Epi_neg:6059
GACYGGDICEMCAVQSGRMEQYC
>Epi_neg:6060
KLKWGWVTGNHEIVDREWNP
>Epi_neg:6061
IRNSKLVGHSSRYQNGQWKTYI
>Epi_neg:6062
GQRCEFDFDETDTWENFALGH
>Epi_neg:6063
GSQTYMGMLCTTNVKYNCIFWRR
>Epi_neg:6064
PFRYPELKFHQWWKQNKMKPHW
>Epi_neg:6065
SCFFEAMRSVNLEFN
>Epi_neg:6066
NDCDGFCGACF
>Epi_neg:6067
VWCDACYFNVNVGIFFWSS
>Epi_neg:6068
GKETTKMQTTNALRLQMTIIFY
>Epi_neg:6069
RDPCQEKDSMCD
>Epi_neg:6070
DRYPCDKQCGS
>Epi_neg:6071
YMKGCAHESGTVPW
>Epi_neg:6072
IGIQCTVVQKRDQIVSCMLMRC
>Epi_neg:6073
MQDLFFDSRIGQRQ
>Epi_neg:6074
DYRIHKREQVLHWY
>Epi_neg:6075
ADSEETFVVHYYWFSMEVASS
>Epi_neg:6076
RWLQWVDNYSSE
>Epi_neg:6077
NIYQPKFNGNMKTVKID
>Epi_neg:6078
GDLESSRCCRVIVAKNVCA
>Epi_neg:6079
MRWCKKKIYGEHACVRVQA
>Epi_neg:6080
KGEVLCQHAFPMKMTCLLLQMTP
>Epi_neg:6081
QPTMPQGITLLFEEI
>Epi_neg:6082
HFGHDSFWLIWERVMNYKQVWYMTK
>Epi_neg:6083
EPKHDPSGSHHRPQAQGNAIAE
>Epi_neg:6084
CWDNHHEFFIWLGVRFTV
>Epi_neg:6085
GRGMPHWILNRNKH
>Epi_neg:6086
CPGWYGEQSLSDMSDKTGMDAD
>Epi_neg:6087
AVTGPFWMDICQSFEHLFPEYSAMS
>Epi_neg:6088
ILHTALAWTYVRINTYRHEA
>Epi_neg:6089
FPAQSQRAFKVRIQKKIY
>Epi_neg:6090
SVLAVLWKDDNLYEVNSGQQP
>Epi_neg:6091
YINVCKGFMMESPQ
>Epi_neg:6092
RYWRMFSANRSMS
>Epi_neg:6093
AQPAGLHFPWLWGSWMTLEH
>Epi_neg:6094
IFVLCYHMAMCYAC
>Epi_neg:6095
KRKNTAPACVDMCNAENIFRGVVFE
>Epi_neg:6096
TRPVRQRIPWPFQKLNQKLGWEIT
>Epi_neg:6097
SSSNPPAMFIEMFKASICATYGQM
>Epi_neg:6098
FVQNIVPHQFKKANTLECFHL
>Epi_neg:6099
WYYQGCKVWPAKYMVRYLLR
>Epi_neg:6100
HNYFPKKYNILVQS
>Epi_neg:6101
QQQINRHICKACSGMFK
>Epi_neg:6102
MTVPCNQGQAVISPCRD
>Epi_neg:6103
PMDNPLSWFRNKMRIYPHRPV
>Epi_neg:6104
FFDRNDKTAVNIRWCSI
>Epi_neg:6105
NTTTLSWRRVNPMVMVLYTM
>Epi_neg:6106
PGWWIHMWPFAC
>Epi_neg:6107
KNNMMMCRQYEYIAQLCHNYMI
>Epi_neg:6108
ICPMSFWKNWHNDITG
>Epi_neg:6109
CQDMDQYGWGLSYERTCCEQK
>Epi_neg:6110
HERTCVRQGRRNV
>Epi_neg:6111
YRDNRYPRRVRYKEQQEPWNR
>Epi_neg:6112
MRLAWSHWKIFCQETKLATGANKP
>Epi_neg:6113
ENEGANAVARTRQYRSGSRM
>Epi_neg:6114
QYRCWWRWTEYVHKVHSAMMGI
>Epi_neg:6115
FKIDRNQNRYDM
>Epi_neg:6116
VPAKKWAYMQTD
>Epi_neg:6117
LLPCRRFQGPGFPTQNEFRDFFCLD
>Epi_neg:6118
EKAGLDYQFDYAAE
>Epi_neg:6119
IPLQVYMCFFML
>Epi_neg:6120
LTHLDVDRMKQDMAFEIDECPI
>Epi_neg:6121
DTMQSVLNKNDYG
>Epi_neg:6122
KQYEQKMFDRMGRQCWKNS
>Epi_neg:6123
LFDWTIPPFQGIQTMMAMSYIVY
>Epi_neg:6124
RNDVRTECPHR
>Epi_neg:6125
MSSCNNFRMTDLEVVTWVQN
>Epi_neg:6126
LWMPANQVFFWRNEDKIKFRDMG
>Epi_neg:6127
WKFQFSWCNMYSKYTGYH
>Epi_neg:6128
EKDRKYNLMVYPEP
>Epi_neg:6129
DAWAWTFYGYVIATKQNQVEW
>Epi_neg:6130
HLWNTNNWEQAI
>Epi_neg:6131
VVYEWMPTCATCVVMV
>Epi_neg:6132
PRYAIKKAQSTVVLQIYGHT
>Epi_neg:6133
DQQHVVAQYAKMG
>Epi_neg:6134
HMWHWLRPPKV
>Epi_neg:6135
SRYEGRQQKQHVYIPPITAISV
>Epi_neg:6136
QIDTHYEQDVI
>Epi_neg:6137
AARFRKSGIHSWSVREVEHLDPIVP
>Epi_neg:6138
ADCDSEGRKFL
>Epi_neg:6139
GDSVISNRNTAFGS
>Epi_neg:6140
NYYFTLEKIFKIHI
>Epi_neg:6141
FLDYVVDPIPQDKPPNPVQHYA
>Epi_neg:6142
HMHPYKIGCRLEQEHICFLANACL
>Epi_neg:6143
QFADFNPQCASWRMMLWIRPYVTL
>Epi_neg:6144
VSDMIRTTGTWVMDDWS
>Epi_neg:6145
SPSTSDETVKKVYKRWQFWLCN
>Epi_neg:6146
QYGTRMVEQIFNHDGCCGIEKLDF
>Epi_neg:6147
MFIPYCPKRNKERVE
>Epi_neg:6148
FGCAIQLRTCISDKW
>Epi_neg:6149
WCDYIRWVWEIMRPHMETLGGC
>Epi_neg:6150
MTDSWCGCELGIYVFNPHETIFCY
>Epi_neg:6151
GSKFHFIWLCCC
>Epi_neg:6152
ENCLNKEVHTPDSTLNQKF
>Epi_neg:6153
LGPTHLMIKNTRSQVM
>Epi_neg:6154
RVATPDDGARIQLSIQESEDPVKE
>Epi_neg:6155
IWFMEFICNCLALTRHIWF
>Epi_neg:6156
GMEVHIKIDSWKDYEAS
>Epi_neg:6157
YTTERQQPDARHYPHASNG
>Epi_neg:6158
EWTSGYGWKFEYGARFQ
>Epi_neg:6159
PGVAQKFHWSDVL
>Epi_neg:6160
TDWCMQVWTKCVRC
>Epi_neg:6161
NNYADMNQYPYKP
>Epi_neg:6162
MFLNLTHVCSI
>Epi_neg:6163
WRLHMWWGCKGFS
>Epi_neg:6164
HPPRGPDNDGLHNKIL
>Epi_neg:6165
TIRNIEMVALF
>Epi_neg:6166
KWFTKGPTKVIDCWPHFE
>Epi_neg:6167
VECAETTALTPNRDDFCPWAVNCSS
>Epi_neg:6168
KDICQYVHFQWQVIDLPGKDRIKE
>Epi_neg:6169
LGTVALSMEEII
>Epi_neg:6170
KAFYHQIPKICPSMGNAACV
>Epi_neg:6171
NYSINPFEGKRKGHSK
>Epi_neg:6172
GLECKFQHQRHLWPTLAMGCPQGE
>Epi_neg:6173
ATKNRHVMNGFWARNRPPRQMWKCI
>Epi_neg:6174
HASMRVGADYQ
>Epi_neg:6175
SLTDWYPAHWWIAWGILKQNM
>Epi_neg:6176
LLKPFESSTKNAH
>Epi_neg:6177
HALNPHAIMYFIETWYPCKGERCT
>Epi_neg:6178
MLSSSARPMDLERPW
>Epi_neg:6179
WRRGQSVPWHSKRTLMEKKPYE
>Epi_neg:6180
PTMRDYPFYYMDHTPEILADTDKQ
>Epi_neg:6181
HAKECYYQHGPQMLG
>Epi_neg:6182
KADTEELIMVEWRECKHMRQK
>Epi_neg:6183
TVHDWFRNVITYAWGCCYS
>Epi_neg:6184
HDNMISDSCDQYMGKTGE
>Epi_neg:6185
NEPLHVVIMSYVVCASEWR
>Epi_neg:6186
PYVDWESPKNPLWHDEGPVP
>Epi_neg:6187
HVRDPIHIAPVPCAMQ
>Epi_neg:6188
YSDSMIKNNWAINDVEFDHAMYK
>Epi_neg:6189
CIGKSALVYYHYTGHETVLRREQDW
>Epi_neg:6190
CGHQSSSKGKRCN
>Epi_neg:6191
ARCYEANKCWMFRNAYQ
>Epi_neg:6192
CISVKDKWMTCEQHNNFE
>Epi_neg:6193
YWQTKKPRQKV
>Epi_neg:6194
YCHVFFDLRQRNR
>Epi_neg:6195
RPNEYAPMGKIMHKLFVVLKPYNS
>Epi_neg:6196
MCTNYNAAMGDITIHKGSEI
>Epi_neg:6197
CAKVSCFDRDLPDCQKRTMG
>Epi_neg:6198
IVCLCSLLVYCKQSM
>Epi_neg:6199
LAMQHHQCILGKSHS
>Epi_neg:6200
RFENWEKYFNWYRLYTCGKRYSL
>Epi_neg:6201
NYYARKEKTEYHIW
>Epi_neg:6202
HKNVTVCRMHGRTPWSIWYNY
>Epi_neg:6203
YEHRHYAQHYYELRTTKDTKSTFT
>Epi_neg:6204
IRYKEPTEYMTRCP
>Epi_neg:6205
WYWTGDHWWWNQ
>Epi_neg:6206
VAEINPRIKSTRDRLD
>Epi_neg:6207
KYTSDIFRMNANGVPASATIHVP
>Epi_neg:6208
EQWDGAEMNETPSRETLRQ
>Epi_neg:6209
QMTGMNWYADNIDYGPFQETY
>Epi_neg:6210
LKPAVYVSCCMQRSTDMTCE
>Epi_neg:6211
MALGVRGKRANQ
>Epi_neg:6212
QVQTWPCWGAVPTR
>Epi_neg:6213
AWDAFTQPKWVP
>Epi_neg:6214
LTFSWAKMWGRSD
>Epi_neg:6215
YEKCRMKQPNTTYMNL
>Epi_neg:6216
DRIVNNWVSYPIFWHWYPH
>Epi_neg:6217
MTESAFVHRWWQTNMCVEFLS
>Epi_neg:6218
CEYLYNTWEKADGNQRSPYC
>Epi_neg:6219
TQTDSCNRFCLWSL
>Epi_neg:6220
VQHRRVTGPPTTPEY
>Epi_neg:6221
HIFVGLHSLTKPVYLRAMPQ
>Epi_neg:6222
HEWATITTGIQD
>Epi_neg:6223
HFKPITRVPVCCCSQAAGWSTIPP
>Epi_neg:6224
DLNLWSPCMAVFFVDFAIYSGKPI
>Epi_neg:6225
DCATTWVDNCTYKYNLEGL
>Epi_neg:6226
NMKRVKEEMVWSWKVICYKGNTAAA
>Epi_neg:6227
TQTAGDLQHYYVRSYMCR
>Epi_neg:6228
YKEDNCQTAQHRHGYACERIPITM
>Epi_neg:6229
WGYTMWLGCAYFL
>Epi_neg:6230
FWKIPDANALLFMCENIIY
>Epi_neg:6231
MHGPKDYHAFGLKP
>Epi_neg:6232
APRKAKWRISHCAAAYW
>Epi_neg:6233
YYHWEYKAIWHW
>Epi_neg:6234
NWYPYEQVKAWKQQNVGETSVFKR
>Epi_neg:6235
RNSFVFMQIKEGGPYPC
>Epi_neg:6236
DAWILKCKRCFKETVWKDNSRVP
>Epi_neg:6237
SKDPVHVCWTKNPVHMIMLFNSF
>Epi_neg:6238
SVGWPRGHWSRK
>Epi_neg:6239
YALEQNHKIRCEVHEEG
>Epi_neg:6240
RLTDHTFWQWNNEYANINECEPM
>Epi_neg:6241
REWMATACSKNEMRHRKYLRST
>Epi_neg:6242
NVDSAVHLIPTHELGCPAK
>Epi_neg:6243
HRKDCWRAYGD
>Epi_neg:6244
VPLLETVGGPD
>Epi_neg:6245
MVCLHMTQVWQYHGDISWHRYGT
>Epi_neg:6246
NPRWIVKPRFYNDG
>Epi_neg:6247
NDLYIYCTCTTFILANSCFSI
>Epi_neg:6248
GRRWHINGDCYDWQMDIAH
>Epi_neg:6249
PQQSMTKDAWVRICYECMP
>Epi_neg:6250
WKGGPYMCSPVWILT
>Epi_neg:6251
NRPMTRWCDCNRQADHD
>Epi_neg:6252
VCQEYCQCRFNDDYKLALKVRR
>Epi_neg:6253
VWNLKWIGIPHIFEPLS
>Epi_neg:6254
IQHRRNFRVFQTLVAT
>Epi_neg:6255
WVILFNGTGCWQKKLMSLRNKYE
>Epi_neg:6256
WFMVQPLYDGNH
>Epi_neg:6257
DKLWVHENGVDDWM
>Epi_neg:6258
MHILHYQFDTFADS
>Epi_neg:6259
GLYIKTHMFEY
>Epi_neg:6260
KQGVRGDLVRYF
>Epi_neg:6261
FKMACCMSIYQFQW
>Epi_neg:6262
GVYTQGHIMIAYTMLLVILVH
>Epi_neg:6263
CFEKKGPSNKAFRRRGYTCFSQGF
>Epi_neg:6264
RVYNQPKCMHLKVPHL
>Epi_neg:6265
AKCCKTKRDCIFAILTREM
>Epi_neg:6266
LHLDMVRGAHSRRIT
>Epi_neg:6267
MCMIVWTDTMD
>Epi_neg:6268
WKRKWIINPIQTKQ
>Epi_neg:6269
SSIEFKRPEAFHPQWGENVI
>Epi_neg:6270
WGHALIRPSAQWLRIKL
>Epi_neg:6271
IAVQSAQTKGFNHDYCETD
>Epi_neg:6272
ITWVTRDECCRAMYASHLWN
>Epi_neg:6273
DDQQVKHYTLYEVWD
>Epi_neg:6274
GPDELYVSHVPLPCFWMASSAGFS
>Epi_neg:6275
SMGKIIFNPLRAQM
>Epi_neg:6276
AKVGQWNECFYTLRNWEMPP
>Epi_neg:6277
NHHFSIVPNQKMSNLGIVNH
>Epi_neg:6278
CPWVMMRTRGVA
>Epi_neg:6279
KWDAIAFWCSEFGCTRCKTL
>Epi_neg:6280
EDNARSCRGFWVGMEF
>Epi_neg:6281
ENVTVLWSTQSKGH
>Epi_neg:6282
TFIFCPNPEND
>Epi_neg:6283
AASNMCGIRSCREP
>Epi_neg:6284
HHWYIPKGWMEQTTIAQGQ
>Epi_neg:6285
VFSAARQKGSR
>Epi_neg:6286
WPWHTFTADEYRRTC
>Epi_neg:6287
TVLMGCWHDKKAEITQWACQ
>Epi_neg:6288
KFITLQCWAHR
>Epi_neg:6289
IKPAILASTGIDDMKPHNIP
>Epi_neg:6290
PWSSCFNNFCLTGIFVIHRE
>Epi_neg:6291
WHCYWQGWIWSPNC
>Epi_neg:6292
RHRLFLCPIQFIRKL
>Epi_neg:6293
QMSIESNPFFQFNWTTP
>Epi_neg:6294
FYRKDYMQCAV
>Epi_neg:6295
TMLTPLYCTKMMSCSKSRSTAPWFE
>Epi_neg:6296
LRGPYRIYYEFACHIAD
>Epi_neg:6297
EFDRPNKYKYMHKFKQITQKH
>Epi_neg:6298
KWMGSSLSHMTNSYLFALHHWIG
>Epi_neg:6299
WPMTERCVSCVQFRLGAHPMTQ
>Epi_neg:6300
RSISWCPFPHWEYHFHMDQW
>Epi_neg:6301
KHPKASFGASVLQNDQMRYQF
>Epi_neg:6302
CNDMFTLNIVFYAMKYKWSATS
>Epi_neg:6303
NPLLKFLRNRQKS
>Epi_neg:6304
LCTKWWAYFRTYYDKVQ
>Epi_neg:6305
EAFMYRYMRRAAFDFWIYFEV
>Epi_neg:6306
ITRDHIPQMVHEQAKVKTVHKDW
>Epi_neg:6307
SNPAEDDVPYR
>Epi_neg:6308
PYQVHYKCHVK
>Epi_neg:6309
PCTELFTCAVF
>Epi_neg:6310
HPVSFAPDMRLMQII
>Epi_neg:6311
DSSDIKLFQNIPLHWEVHQWGY
>Epi_neg:6312
RACGGCAALDRTNFEFM
>Epi_neg:6313
TFCCIISDKMDGWK
>Epi_neg:6314
IRVYERKSYVHDQVVYG
>Epi_neg:6315
KTARPCIPSWKVMDDGK
>Epi_neg:6316
FRCIWPQNWFYTHTRSD
>Epi_neg:6317
VTFMNTQPASY
>Epi_neg:6318
CHGDQLDSKKDNITHSYCNYWA
>Epi_neg:6319
MGSKEGKDVSANNKKWRINTGLTID
>Epi_neg:6320
IGFEAVYNSMVITWGAPM
>Epi_neg:6321
WDAQSDNGCMPTGNWFSHDNGNK
>Epi_neg:6322
MGVMRARVRLSITTPFWYYD
>Epi_neg:6323
VHPKNAKWWFTCGIHMT
>Epi_neg:6324
TWNANQSRTQGFWRW
>Epi_neg:6325
KCHYTQGREIHFWRDPPAG
>Epi_neg:6326
DEFLVCMNARKQQ
>Epi_neg:6327
MIEQAIDKDKITHYWNL
>Epi_neg:6328
QFCDAFVYCTLQFAWMHMCCRD
>Epi_neg:6329
GIERSANKLEIYWTF
>Epi_neg:6330
TGALYLSCAFVVHECHDLK
>Epi_neg:6331
CAWWDPPPETK
>Epi_neg:6332
CGECAEYPFHN
>Epi_neg:6333
AWQFQWGAIIVPAS
>Epi_neg:6334
TQEWWMCLYPQITWCSVNRGQYYF
>Epi_neg:6335
SDTICCTSMGNTVQ
>Epi_neg:6336
SSFPEPKRIVWHFCQAKG
>Epi_neg:6337
IHYHRVHREIEAVWSFANIA
>Epi_neg:6338
GNVTIYEHCSHNWIFQ
>Epi_neg:6339
CQVDIMQYYQTSKIDAG
>Epi_neg:6340
VKKCSWNGMEYFNMKNCTESYGDP
>Epi_neg:6341
NLDISKELYGYDRFT
>Epi_neg:6342
FSQSWYVAQQCQLLARVFCAYCY
>Epi_neg:6343
KPPPHIMEEWHSNIRMQA
>Epi_neg:6344
PLLDTCSANEHDTHDYYIDLSRHQM
>Epi_neg:6345
RFYDTNHQWGCNTR
>Epi_neg:6346
WFAFWPLNGLERKFRIM
>Epi_neg:6347
AHRCQCFQNWNIF
>Epi_neg:6348
QYNRSFIHEVVIYAQTTPQH
>Epi_neg:6349
PIITCYWDWIN
>Epi_neg:6350
NIPLRDEQWQTTQY
>Epi_neg:6351
KFYWARMIVLYHWQFAR
>Epi_neg:6352
PNNWLVAIFVCNTISTDMGSRLPH
>Epi_neg:6353
WRNFDWNCNKWNCWCPS
>Epi_neg:6354
PCNDQSQMLKLQWAPHTFFGN
>Epi_neg:6355
GPWVQCFRIAHYMLYIPLRFQA
>Epi_neg:6356
KHSTSERNQHQFIHGW
>Epi_neg:6357
FLMASQIFEWVSKAGV
>Epi_neg:6358
TWKCMILYCKTQ
>Epi_neg:6359
YRAQWTEIKIHSGTHTAPGIYYDKD
>Epi_neg:6360
PTQDPQYKCVDYGAYQHMITCLA
>Epi_neg:6361
GHFKYIGAMDSWF
>Epi_neg:6362
GGMIDEAPKHQCPPLDHKLTADA
>Epi_neg:6363
CQVRQIFWNQGFFWWYCNAGIDSQE
>Epi_neg:6364
GGWASNIQGWKFQLAWYHYGSHKC
>Epi_neg:6365
DVFAWHFDILIVK
>Epi_neg:6366
DMWEYFTFCEWISSKGKYHAE
>Epi_neg:6367
HGQESWPEYGSQWVPLEAWCMD
>Epi_neg:6368
CFVWRCGPNCPLDMYG
>Epi_neg:6369
RFEYLKPDNAYLQEPGFSICCEDTY
>Epi_neg:6370
CDKVKFCEHVGSGNRCEDDWPPP
>Epi_neg:6371
VMIPCLIHEPLPAK
>Epi_neg:6372
ICPMIEYHQPFEWYLDYIQAEHQQR
>Epi_neg:6373
FRDMRIITWRHANSSGRGDHCTK
>Epi_neg:6374
EGPGTDWCHKMCEQAGSK
>Epi_neg:6375
QYGKCGLCANEHWNWVYA
>Epi_neg:6376
HGHPQHVNSIEVTGLWLIW
>Epi_neg:6377
SSYVIQMEDSMQGCTTHRCL
>Epi_neg:6378
SVVTVDCRFFFSWWASR
>Epi_neg:6379
SLWEQAATDAFCVQQWS
>Epi_neg:6380
SQMYSINKSTC
>Epi_neg:6381
AWNRLKGCYGHSWRCERAFMATKY
>Epi_neg:6382
ICCHNREPGYYLLCEYVKCL
>Epi_neg:6383
YVGSVAYNVGRWGRCMCNGRS
>Epi_neg:6384
FMNQGFIWPPEFGSFSCVESHRE
>Epi_neg:6385
GRVKCYQGLCWASNHCVKLHRDEPA
>Epi_neg:6386
YHMAQFFGASFNWDDCNTEWNKH
>Epi_neg:6387
WLLFLPNPYIRTVA
>Epi_neg:6388
QAYLWMLISFQQRFQD
>Epi_neg:6389
SMCEFRRYEHFGWRFNMQKHWPD
>Epi_neg:6390
SQCTMLYFVKTVSDEPA
>Epi_neg:6391
CPWARSRPKFD
>Epi_neg:6392
PLSKSNLHMVWWEKKMRL
>Epi_neg:6393
DIFTTTYPGKDRND
>Epi_neg:6394
MIEPEYFWQKMQLVYAHPPDQKERC
>Epi_neg:6395
EISFEHIHNTM
>Epi_neg:6396
AHEENAFDGWGYFAEICMECWGE
>Epi_neg:6397
EAMQDIMNLSQKM
>Epi_neg:6398
QCWKEQHCYYDFNW
>Epi_neg:6399
WMRMICAMKWWKKTQGKNAVA
>Epi_neg:6400
TQTRTVPDILIGDRFYFWVFKPE
>Epi_neg:6401
HEATWLMLPCKMAI
>Epi_neg:6402
QVKLSFEQPLGWE
>Epi_neg:6403
EIHSDHCEPCHPLQASL
>Epi_neg:6404
FRPAQIVHPDMDDHQLDEWCACYFY
>Epi_neg:6405
CMSGYLRIKDLPMTKPDQRFHQ
>Epi_neg:6406
LWMRLMDVDCGTRLMN
>Epi_neg:6407
QMEGNTSPMHSQTETGYLSQD
>Epi_neg:6408
IMYVTDHQTGDFIWKWWHMTRT
>Epi_neg:6409
TFWVFPIGGMMLCIVQYW
>Epi_neg:6410
FDFVPHYDFMAGMA
>Epi_neg:6411
VCKSRSCLGRVNEMREKLEP
>Epi_neg:6412
GMAKDCKGWLSMKKSTG
>Epi_neg:6413
CMTELAFAWHLVWQPVLQITP
>Epi_neg:6414
KMCKQVGLWRISNDLG
>Epi_neg:6415
LHNYFVMYNSIQLWPR
>Epi_neg:6416
EPIHWDHEMIITLNQYWA
>Epi_neg:6417
TDIVHKKDFPVQSV
>Epi_neg:6418
RIEAMRHSHVIALAFYRQV
>Epi_neg:6419
SSCPVSTFNHELEKSEISPWHCGAM
>Epi_neg:6420
FGIMHNVQMIIDTYMWKNRRCELI
>Epi_neg:6421
DRENMVKKRFLDSEGH
>Epi_neg:6422
SHYLACEFSNEMIQGLWVTKCRCG
>Epi_neg:6423
WHPEYEDCEPHTNGPMYI
>Epi_neg:6424
WTITVTCIEYCQTDHW
>Epi_neg:6425
PYKQSYHNPMRCDWEGKVWQCQTL
>Epi_neg:6426
CIRENDAMILVPFIIDGERG
>Epi_neg:6427
PPKHQWSHWPCSSQDCNVKHMV
>Epi_neg:6428
GEGIWMQEVYMNSG
>Epi_neg:6429
CESRVRDPNVRFFLDPFQ
>Epi_neg:6430
GFEPVQYYGTGA
>Epi_neg:6431
MCAQLPLCRIGCNNC
>Epi_neg:6432
SCKRNEETMTGQKDSRSSDSVQI
>Epi_neg:6433
DWVMVPKLWYHSSCRI
>Epi_neg:6434
YSFFNPHQFWEL
>Epi_neg:6435
ENTIRCMSMEIRSCIKV
>Epi_neg:6436
SFFQKAIASVHIMHPSIEPFAHAVF
>Epi_neg:6437
NAVPWMEYPVQLHCAVE
>Epi_neg:6438
QTETGRLFCVLEGEDEPCLKA
>Epi_neg:6439
MVPLFLGEDYSGNNMTWAFMP
>Epi_neg:6440
NTIETNYIVYPCHNASCDEN
>Epi_neg:6441
SHVDNAKFRTRH
>Epi_neg:6442
GETMECHQLVF
>Epi_neg:6443
WGYTWPKFFGIKLTMISENHSL
>Epi_neg:6444
WGHLFGLLQTKDMNP
>Epi_neg:6445
GPVKAPVVLFLFGDGRMMDQ
>Epi_neg:6446
FAFEDQHHIWCGQFDWNDWDIHAIM
>Epi_neg:6447
SPTPTCRNAWHAICDQ
>Epi_neg:6448
TGFVAQQGYHCRECKGYPDYS
>Epi_neg:6449
GRFTWPWWCKLPKGMSI
>Epi_neg:6450
RFINKCDLVWAEDDYQH
>Epi_neg:6451
GNAIEKPGMRG
>Epi_neg:6452
HEILQVDCQPACTYSTDLHEGYCR
>Epi_neg:6453
PWYFAGFGECAQ
>Epi_neg:6454
TQWGMARHICRLN
>Epi_neg:6455
LEWVQPPFVSSIGVDNVARKA
>Epi_neg:6456
PDILEQQIVKN
>Epi_neg:6457
CATHARNLIEE
>Epi_neg:6458
AFPDGAWPLSQQHDMHMT
>Epi_neg:6459
WVFWLYKVLIDVDSARFT
>Epi_neg:6460
FCVKHTGCCDWQATLHLYTDHILSV
>Epi_neg:6461
EFYMRISCGACA
>Epi_neg:6462
CQPKQDYVKITKPSNTHWSMSGSN
>Epi_neg:6463
LFFRQINCSLW
>Epi_neg:6464
YTTGGKFIYEWPILYEM
>Epi_neg:6465
TILLNGYSEIPRGYRYIAHM
>Epi_neg:6466
DDPYFKKTQEHDQQGIIK
>Epi_neg:6467
NTYDNEQGNMIWTDSWWQWC
>Epi_neg:6468
ATLKTATLAEDMAWHNKKHLQ
>Epi_neg:6469
DQRCHGMTLNAECL
>Epi_neg:6470
YGNVERWTPKYLQPAGEHFIK
>Epi_neg:6471
ENVLWIRWFAYNNIVKSHYSR
>Epi_neg:6472
CQFVVHGGMDWMCHETHSW
>Epi_neg:6473
LQLEELGEGPPFRQYFD
>Epi_neg:6474
YVNFVDNCNNWTRHCI
>Epi_neg:6475
LLQYGPWEEMWVGNHMYWQ
>Epi_neg:6476
CEHWNYCGNGMEGSAQK
>Epi_neg:6477
KYVWMPFHFWESCMINYD
>Epi_neg:6478
TNGYHIKKVMATYMWQIQALM
>Epi_neg:6479
HIDHQIDMCMNQCLMFPDLNGMRW
>Epi_neg:6480
AGTYWIHMGCA
>Epi_neg:6481
GNNVPSHMEFKE
>Epi_neg:6482
VTQWYCIAFEDPCPVQHDLGFCHR
>Epi_neg:6483
KSPNIGEQMNQEGVF
>Epi_neg:6484
GRRVDGFWWQWQYQEADPSG
>Epi_neg:6485
GSCVHNILFMYYIQWHPSR
>Epi_neg:6486
MEWGDHQDVTMLVMD
>Epi_neg:6487
QGRQIYAHFRRF
>Epi_neg:6488
IARYNQISYGRPRLGHCISW
>Epi_neg:6489
EQWPTSAGQANAVFADCLM
>Epi_neg:6490
VYFNVRAWHSQCCWVGRKSMNLFYD
>Epi_neg:6491
HHLSFIAMWQMVIYMTQ
>Epi_neg:6492
KWYCAFRLGCIPVKYKPFTIQKA
>Epi_neg:6493
HQLFFPQEENFM
>Epi_neg:6494
IVDPGFVVIWDENVIQR
>Epi_neg:6495
MCSKDYDTDCAVPW
>Epi_neg:6496
YYRAYKCKTCHMQNFARKCKRQRHN
>Epi_neg:6497
VYQGKPPPEWDIFVPMDLR
>Epi_neg:6498
VKPCNEGRALSGNIPFY
>Epi_neg:6499
FVYEQWQMRAPWVNHPYY
>Epi_neg:6500
TIWNCDYGMKYCLNL
>Epi_neg:6501
SCVQTGTRVWQIGVPKKALEGG
>Epi_neg:6502
HFCWDPNGTGSPSYTLHINVC
>Epi_neg:6503
TINVIPMMGGFNT
>Epi_neg:6504
MMMYVESFTEIQSEAEIKT
>Epi_neg:6505
LCIPDCQPYMMNMPMMMWG
>Epi_neg:6506
SWCTINVYVACFWV
>Epi_neg:6507
ANHIIHGVWRMAWKWGAQ
>Epi_neg:6508
ICMKVNHMCAIFFGASVRQHL
>Epi_neg:6509
SFQSNDQTFKRLI
>Epi_neg:6510
LWAQGTMFVGIAGD
>Epi_neg:6511
HKVWDNMYKFHMTKNWC
>Epi_neg:6512
CQKMCKEMAMIYR
>Epi_neg:6513
RCINGMYIFWQNSSAQH
>Epi_neg:6514
IIKIEAIKSDTDHKFSQNTNCIMM
>Epi_neg:6515
FCAHLEWFSMH
>Epi_neg:6516
VKGPNEYTNYCWST
>Epi_neg:6517
LTSLDVNDSYQCFFSQVNFEV
>Epi_neg:6518
WCWIPKDSLIIFMCADV
>Epi_neg:6519
QSEDCKWPMGHCGV
>Epi_neg:6520
HWGDYQPLYQHQYRYA
>Epi_neg:6521
TVNSHWQVQHEDVCWV
>Epi_neg:6522
EKDKCLYPYHHSFICPS
>Epi_neg:6523
GRQAWTLGVQMAAQRTTCT
>Epi_neg:6524
SQTDCRCCQVCPYWIYVNLKITFY
>Epi_neg:6525
SIKPFSFSFEAKNMSPYPCMPFC
>Epi_neg:6526
HKYQGLWEHPTPIDCG
>Epi_neg:6527
HESNVRVIAAV
>Epi_neg:6528
EPRTRKSKPLRGGKFNQNN
>Epi_neg:6529
SLHKCIQSAPTELWLYQQT
>Epi_neg:6530
HKFFHCDIHTIIQVGQPNMELSQK
>Epi_neg:6531
FVEWCSKHFTILN
>Epi_neg:6532
QIMPQYGSQDFSPD
>Epi_neg:6533
KEFMRWHEDAGHAWSYKQTI
>Epi_neg:6534
LIDHYSGGTKCDNFKFGHCTQ
>Epi_neg:6535
RHAEGWIWGDYTNFFNTMVC
>Epi_neg:6536
MNYRSDHSAPSVVHWIRRQIKMHKH
>Epi_neg:6537
RFHGYSRNMGYESWMWRIGY
>Epi_neg:6538
RCEGVNWKCIETKPRE
>Epi_neg:6539
LARQRILIIIESNECK
>Epi_neg:6540
IKMIRTNKTRPFHNQNL
>Epi_neg:6541
RPFAMMMHPYPTTWKL
>Epi_neg:6542
HKMVMCHTYMFTQQPMMY
>Epi_neg:6543
ARGIYYLYQQNME
>Epi_neg:6544
WNIAYSKYGQERRWPSCTCCV
>Epi_neg:6545
VPSHHHIWDWAHKW
>Epi_neg:6546
FFDKEYFHVDI
>Epi_neg:6547
TDHIHELVTPMTKPWG
>Epi_neg:6548
CQKGPYQRMHRCKLDYGISTD
>Epi_neg:6549
PKNCCECPGIYPKFNCNRCYAFLWY
>Epi_neg:6550
RPSVNEAIGPNKQMKDPPPLK
>Epi_neg:6551
WDCPFDPQHHTFLVYRPHRD
>Epi_neg:6552
TYTRRCNHLKKQSLA
>Epi_neg:6553
FDEMTEFMLTMRWGDRVSFWW
>Epi_neg:6554
SHEGVDLCEVERTVYGWNV
>Epi_neg:6555
VNEALYEITMY
>Epi_neg:6556
SIFSVMQECKCQENGRPQ
>Epi_neg:6557
NSEWYTSIKIRTTFLGAY
>Epi_neg:6558
VYLFGWTWCFWNSCT
>Epi_neg:6559
KGPKCMDWQTGRRWAYWN
>Epi_neg:6560
EGLKFCMNPKVG
>Epi_neg:6561
YDYTQSSIISLTGKVERTDR
>Epi_neg:6562
IPYRQCTHSYTENRFFCTA
>Epi_neg:6563
FAFIACVYEGIITWCSYYY
>Epi_neg:6564
QTPYIWESLWCYP
>Epi_neg:6565
DRYPMWIYVMAS
>Epi_neg:6566
WFVLEQWCPWSVGEMWMTKLH
>Epi_neg:6567
HFHCLSCTDAYGEAHI
>Epi_neg:6568
AGCWYTLWFACNCG
>Epi_neg:6569
CFFMFKCCEHVP
>Epi_neg:6570
CTGFILGAAGWIAWSIACGDPSFS
>Epi_neg:6571
PDWHSPVRWGSALYSNACSWK
>Epi_neg:6572
GPKLFIYKGFIYWDCEYYHICN
>Epi_neg:6573
KAGIHCCRPWC
>Epi_neg:6574
SRNNWIIGCKSHKWHSVRNSQQDD
>Epi_neg:6575
NSIKHNSKHIPDTMIAPVARDWMLD
>Epi_neg:6576
MKNWILDRPRAEQGNIQNIAEQW
>Epi_neg:6577
DDAILTQKETALFNSIQYAHDGSQM
>Epi_neg:6578
AHCYMTLSAPTA
>Epi_neg:6579
FIVEVDVKVAYVSGFIDDWCLQQI
>Epi_neg:6580
ETSYVAYYSAKWVR
>Epi_neg:6581
HHMGYVQKRRQNRRMNVESWLGP
>Epi_neg:6582
RTIYWWGQWRQ
>Epi_neg:6583
QSRRKRNSVLGENRAAQMDYS
>Epi_neg:6584
MQREMACEKLAGIYQ
>Epi_neg:6585
CVPLYMCENCQLYNADYDGD
>Epi_neg:6586
GIMPMICQRTIIDSFQSHWIPGW
>Epi_neg:6587
WQKPHETYRGLETSGVMIFVNM
>Epi_neg:6588
FFRKYKPDYAFDWIHYMIEY
>Epi_neg:6589
CPVNWCSMWYTHCD
>Epi_neg:6590
WCASGRQRDEYQNIWPDI
>Epi_neg:6591
HYKGHYYCDITKVWWA
>Epi_neg:6592
RLTGQQLRHEG
>Epi_neg:6593
AHDGWVANVVLPERIKWV
>Epi_neg:6594
VCPMHLHQWVPEIKFDFIVLGEPER
>Epi_neg:6595
CCNNYIAVRPNQCNIFFQIQRLF
>Epi_neg:6596
FEFVAPNSFYALLHWYIGNCQATL
>Epi_neg:6597
LFAALWGFDFAALWI
>Epi_neg:6598
VTKWPCIHTGIFEWKMC
>Epi_neg:6599
DEWKNEGDSEWFPKEVI
>Epi_neg:6600
EFVRAMKMEHM
>Epi_neg:6601
WMRMLRMCKKWFHLGLW
>Epi_neg:6602
LYWENSLTYIMRYK
>Epi_neg:6603
AIDGYEIDVSAWNANPH
>Epi_neg:6604
KCDCDCWNRMAHMHQASFYDFPITH
>Epi_neg:6605
LAACTPKELQAQYWDPP
>Epi_neg:6606
HAAYECWTPPVT
>Epi_neg:6607
LNKEMHWTYGTNLQHMHAHMQYRHC
>Epi_neg:6608
WFWTAGSQDEILAETITNHDNE
>Epi_neg:6609
EPQMDCIRNAWKMFYHEVIMHDRY
>Epi_neg:6610
PMHCTEYWKKT
>Epi_neg:6611
NRYWLCMGYDGARNYEEFLSCAG
>Epi_neg:6612
VISSIRRFHSDQ
>Epi_neg:6613
VRSCAMWCFIER
>Epi_neg:6614
VHQPEYGRDVICMVRLCIRVAQDHT
>Epi_neg:6615
LPKLHIRCAGPISWHAT
>Epi_neg:6616
GHFASPFTRYFDISM
>Epi_neg:6617
QCHWPWAVLNECKILLGP
>Epi_neg:6618
SHHGGDCAARDMFFPGWDY
>Epi_neg:6619
VENEKLTEIPDLTEWFETA
>Epi_neg:6620
QQPYNGPQHICRHISHSGWNVWMY
>Epi_neg:6621
NGCHYCAGIYV
>Epi_neg:6622
MEVWMSYFGATDA
>Epi_neg:6623
TCHKRSCEWANGYTSEIRTEKGC
>Epi_neg:6624
LHMTVYIWKALTCNDLQPEHGPPKH
>Epi_neg:6625
RNVCDHMVNTVGVH
>Epi_neg:6626
QRSADAELWYR
>Epi_neg:6627
NMRKINYWGYKL
>Epi_neg:6628
TCKTYRFKWYTEW
>Epi_neg:6629
RIRFNTMWKPASPQLAWYC
>Epi_neg:6630
GSKLTHNKQKI
>Epi_neg:6631
TTYSVEPANIPQWTSKI
>Epi_neg:6632
AAYTAGRYMPQCG
>Epi_neg:6633
KPPKWYDTMDDKTC
>Epi_neg:6634
CNDDTPYEQYTQGIGICHNQDKHT
>Epi_neg:6635
SRRDQCEWSSYSWFIEEEA
>Epi_neg:6636
LIIQGQTCTYSMNHDMFIY
>Epi_neg:6637
SWDLDWMFFPWRYRCMM
>Epi_neg:6638
AYGRMWPYTEGT
>Epi_neg:6639
NKGPECQYPSCAFYII
>Epi_neg:6640
GPVTHWSRRSP
>Epi_neg:6641
TQSSQCHHSVP
>Epi_neg:6642
TTSHLYCASDGE
>Epi_neg:6643
ANVKHHETMWQQLRCFQKDCLHI
>Epi_neg:6644
SESDHFHGQHHD
>Epi_neg:6645
MNDCTKRRDNPDVHNC
>Epi_neg:6646
WQLGENKCSDQFNYVMKHESSM
>Epi_neg:6647
VYDEGTVTLPP
>Epi_neg:6648
KHQMKTVPAHWDHEFPYCAHD
>Epi_neg:6649
TLEADIMFANNIYTEKCGCASGM
>Epi_neg:6650
KFYTMIWNYLCTYCQSSCV
>Epi_neg:6651
TCEEQDRSVECNKRICEADPTQN
>Epi_neg:6652
EPFLRFAMNIHP
>Epi_neg:6653
FFNYEQERDLPD
>Epi_neg:6654
HEMEWWVDALLDRPHHHF
>Epi_neg:6655
QGRNGHHETNYERDLVQWCQW
>Epi_neg:6656
NQHCRPVKLKGTYCLWMSGSNFW
>Epi_neg:6657
WYRPEIVYWFEPNTCI
>Epi_neg:6658
CSMVTSNWHAA
>Epi_neg:6659
ALICYKETGWIGNTDF
>Epi_neg:6660
YRDCTKDQDIIEN
>Epi_neg:6661
HKQMCCSANVGCVYFYWEKASDVKH
>Epi_neg:6662
QEYEPYCTPSMKD
>Epi_neg:6663
EKDQDTMQDQTHSIEFQNQN
>Epi_neg:6664
DSDDDMPWLYEPACHGNMEWKQEAR
>Epi_neg:6665
RIDLYLMTHMNVDPV
>Epi_neg:6666
WLYHFFMDPRFWQKLDNVHSA
>Epi_neg:6667
WAYRLILKMSCEMW
>Epi_neg:6668
CNKMGFAKYAVHCMAENFNPDERGN
>Epi_neg:6669
FNEQKPWIKSPNLMWPADMPSFCC
>Epi_neg:6670
KCWIDKWLKDIRHKECCIFQNETKV
>Epi_neg:6671
SHEQTVAWIGSETVHA
>Epi_neg:6672
HFKMLRYASFDPGRSVMTTNDPRT
>Epi_neg:6673
IQEQSTHVSIEQVIA
>Epi_neg:6674
LSVDCSRGPWSRSC
>Epi_neg:6675
SYAVIPHYPHAGKLYAFGLHMQG
>Epi_neg:6676
RHYCPTKKCKFVCK
>Epi_neg:6677
HVNGSRMCNSDYGTNVGLRCF
>Epi_neg:6678
LVMHGAHHWPVHTPVWKERCMEID
>Epi_neg:6679
RDYVCCQSHAI
>Epi_neg:6680
DLFTIFDNQYFT
>Epi_neg:6681
WSTIHMNWMDMRNIHF
>Epi_neg:6682
RCWHLFRIELTAWK
>Epi_neg:6683
MIKAWMLPTPTTVIKDMTMPYIRL
>Epi_neg:6684
KHFLTRKIEWGEVDRY
>Epi_neg:6685
PLKQKECFNCGY
>Epi_neg:6686
CVNGTGQNCFEEVQG
>Epi_neg:6687
NFICHNTISYILSLEFKHFCPCFCT
>Epi_neg:6688
CGVDMNVMWWAFWWQH
>Epi_neg:6689
KVKHVDWVIEHNWSGLSHVTWDGDD
>Epi_neg:6690
PEMVIGMPWHTWSSEDYSY
>Epi_neg:6691
HYWGGTQALFVVCALADA
>Epi_neg:6692
TPMVKFAYDPICCKMGFWKNKCMV
>Epi_neg:6693
HAVTQIVNVLAGNDQW
>Epi_neg:6694
FIACIVPEYEKPTYKA
>Epi_neg:6695
FLFQYDGMYDPWK
>Epi_neg:6696
FFLVWSWNQYLHNFLYDHEG
>Epi_neg:6697
YPTGYYEWTRDDHNFSQ
>Epi_neg:6698
LIQRGWPNECNESG
>Epi_neg:6699
SVDNPGFRHGMLILTEVSPREQAFS
>Epi_neg:6700
CCMIAVCVELKRLKHH
>Epi_neg:6701
RMWYRELHDICNWMDDLQYT
>Epi_neg:6702
TNDHPCKNDPPC
>Epi_neg:6703
FEGTRNDEYLIWMAFLPRERG
>Epi_neg:6704
DDMCFGIWDRCCHKMKIIYVYKP
>Epi_neg:6705
GSAPQEHLMVPKQGAPQMCQ
>Epi_neg:6706
HIEFAAYYSTGDHHWLTDFAP
>Epi_neg:6707
GMLWVYCAARSAG
>Epi_neg:6708
SYERVHYCAPHVHC
>Epi_neg:6709
IACNTWQTNCMFTGFWDQC
>Epi_neg:6710
QAEARTCVDVRKQNFKARMICD
>Epi_neg:6711
CHDTGGVKLKHRGHENHDLHCK
>Epi_neg:6712
NQDRWAWTPHAVIAGLDP
>Epi_neg:6713
IDRDLCHPFAGLKSTL
>Epi_neg:6714
QFLSPLLKCAR
>Epi_neg:6715
KAMSVNQVYRH
>Epi_neg:6716
LHSIFCRNCPHETEQQL
>Epi_neg:6717
DHLQPMDKRVIIGYRRT
>Epi_neg:6718
MYGFYPSGFTLYF
>Epi_neg:6719
TKGSKPHDCIPREYDQK
>Epi_neg:6720
LSYPWERRAFE
>Epi_neg:6721
CDKWYEVMEICYTLSKIPNNCWAM
>Epi_neg:6722
EPGSARNVNHTKWPATRQANI
>Epi_neg:6723
WASVCFCMFPYFKQSKSY
>Epi_neg:6724
FDPNQTEEKMRIHCLYQFVRC
>Epi_neg:6725
DPRFSHILHFFSKDSCCRNNEEKP
>Epi_neg:6726
CDWVDVVGVDHPFDQHWMKWRLP
>Epi_neg:6727
NCWLLGCDCWYYDTA
>Epi_neg:6728
WSEWRVVCCYPAVY
>Epi_neg:6729
VDDVYHWMVWVNGES
>Epi_neg:6730
DYTGSGAAHINMESF
>Epi_neg:6731
ALCWGEESLTWHIVVTAEIHD
>Epi_neg:6732
VSSLGRHKKFFISVHG
>Epi_neg:6733
TIMSNLENQGLNLC
>Epi_neg:6734
WFRGHQVMDTDHILL
>Epi_neg:6735
IQRQVQVLALC
>Epi_neg:6736
TEFVWGTYMLQSGGYV
>Epi_neg:6737
MLSSVHSAAKHDHEDQEEIEACNVL
>Epi_neg:6738
CKFQHGEYRVVYARNMPWHSWA
>Epi_neg:6739
QKHCPWSEYDLSWLVYHETH
>Epi_neg:6740
YEISHQSSIQHAFSHEYPHVF
>Epi_neg:6741
FDKQWFYSQYQMSMIIYACM
>Epi_neg:6742
CSMTMVWEHMCSPQGW
>Epi_neg:6743
LKKLGDALRPVGEHQVNTSAIHI
>Epi_neg:6744
PGRDIFNWGKIHNVPFTYIQWTL
>Epi_neg:6745
FNQSNMQFLEECVRDVVTRQ
>Epi_neg:6746
WVVDRHVRICVWPDC
>Epi_neg:6747
DEWRAIEKRNLCILIHHKKMCGKR
>Epi_neg:6748
EMFSAMWYKGKNYAMAKLAY
>Epi_neg:6749
KRPIMTYIGNLPEALNMSV
>Epi_neg:6750
RAWAVYYLAAHHE
>Epi_neg:6751
CTEINLMWWYM
>Epi_neg:6752
EFGHMSVACQFL
>Epi_neg:6753
SMTITEEGVWHHWEGG
>Epi_neg:6754
FWQHFKYRPKLWALQRHYPQAP
>Epi_neg:6755
PCPTMVGGGHTRINDCSYPG
>Epi_neg:6756
YTEKNMVNNHAS
>Epi_neg:6757
NKIEVTCSARRHDLIAPC
>Epi_neg:6758
DAVPLQGGQVPEDL
>Epi_neg:6759
HGEECYFSQNCP
>Epi_neg:6760
TFYKPPDDPRWCWRQFMA
>Epi_neg:6761
SYLVGMYWFAWGY
>Epi_neg:6762
KYQWMNFKKSLIIMHRWQLRT
>Epi_neg:6763
QAPVCWVRPIDEVMDL
>Epi_neg:6764
TSVCASDSKMPGLL
>Epi_neg:6765
SMKTYIFNVLCVNQ
>Epi_neg:6766
AFTWTRYSNQFNTEMTNSFGCMH
>Epi_neg:6767
FKEKSHTAVHDNIKPRASFSKDL
>Epi_neg:6768
TNHRWHFSGVIGHLYKRWHIH
>Epi_neg:6769
YYLAHWIIDFMPNILGT
>Epi_neg:6770
RNCAIWCQMRSRTCHNVNITRYYED
>Epi_neg:6771
VVWMFLNVPCDRYSAGLKRFECGFS
>Epi_neg:6772
ECDYTHAIVDMVTFPYW
>Epi_neg:6773
TDTMEDQPHYPAGSM
>Epi_neg:6774
WMDRRGWADVGWKGNKVEMTK
>Epi_neg:6775
HFKICNLIGWKRVFNEM
>Epi_neg:6776
AHHQPLVRRITFELAP
>Epi_neg:6777
EGTTQPQEAEFSKAKWAKGCGQCCA
>Epi_neg:6778
ARRWTFCWWKYE
>Epi_neg:6779
FKHDGKCVVAMLWIATFQ
>Epi_neg:6780
RPVTLTGHLWN
>Epi_neg:6781
PSWNPDEGEPQ
>Epi_neg:6782
STLIIESPKVCGMNY
>Epi_neg:6783
VRKFIKCPMACRNNLFTGPQGI
>Epi_neg:6784
WCGAIEWTDMNKEKIWLCDK
>Epi_neg:6785
WTTRHHTSGYTQRKYAMGLF
>Epi_neg:6786
IHRLQGIEHRRSSCYIQH
>Epi_neg:6787
QYMQDNLPDRNSPRDYMP
>Epi_neg:6788
WFPYLSWPVQINRVRVCV
>Epi_neg:6789
FAFWTFHARPEWHNFIQFQVT
>Epi_neg:6790
VMNEDDAMRRFDD
>Epi_neg:6791
NTCALPCINNAI
>Epi_neg:6792
HICTAITARYHACVSYHASA
>Epi_neg:6793
VMLVTPVTPDHRKS
>Epi_neg:6794
RWQNDFMGWPSIFNCFRYGA
>Epi_neg:6795
IAWDPPDYNYVSGRVYIISK
>Epi_neg:6796
IIAWQMRSDTPNIIPQTEIFV
>Epi_neg:6797
DPRFNIDYDTRYG
>Epi_neg:6798
IGSYRFQCIVMNYEESHHF
>Epi_neg:6799
PWKMQEMLCPTVNWYFERMI
>Epi_neg:6800
CACYIITKAPH
>Epi_neg:6801
CHAQECCCSSCPYGAERYVRHFA
>Epi_neg:6802
YSINGIRNQMVM
>Epi_neg:6803
QMKGVAWSVAFMA
>Epi_neg:6804
WTENVSQWNSHSQWKYQEVDGL
>Epi_neg:6805
MLCIQADNFQK
>Epi_neg:6806
SAHIHTSQSPPPGGGV
>Epi_neg:6807
ADSYWWWRHIMHAGED
>Epi_neg:6808
MTRNVNSGVSRAWAGNCEMFWFCD
>Epi_neg:6809
KMNNLASTRHQLTS
>Epi_neg:6810
KQKDLTKPDTFWIENSECSFGLG
>Epi_neg:6811
IQWHKAGNDVQV
>Epi_neg:6812
CKWERYCHGYSMD
>Epi_neg:6813
YREFEQDSDWDSRNMRWHN
>Epi_neg:6814
PPSEFDVLALVFECYFCCKLVKELQ
>Epi_neg:6815
QIGVMHNMNTTMFFGCFKGDH
>Epi_neg:6816
VLGNWNHQMSNP
>Epi_neg:6817
VFCEIAAQLMGWEA
>Epi_neg:6818
ELKYSIYLFWLSYVTSAFASY
>Epi_neg:6819
HQISYDCQDGR
>Epi_neg:6820
WSTCNMFVFTIVRLY
>Epi_neg:6821
GPETHQDNHMPDRTKYYRV
>Epi_neg:6822
GNHVHSFIFRNNELYEYFPEHLNS
>Epi_neg:6823
RMMVMTMVHDGDL
>Epi_neg:6824
PWCKLVNFCKFPWSDDWTSVQGNW
>Epi_neg:6825
FNPIVKHENAWVHMVRWINLDWVF
>Epi_neg:6826
GLCGSYYIVKRTPHCDLINRYHRIH
>Epi_neg:6827
DYKQSIAVNTCRF
>Epi_neg:6828
YSIPFKNWKPEDKQ
>Epi_neg:6829
LDYHYGAKVTWNEYGM
>Epi_neg:6830
LQSQSDALNRQHILGEVSQHI
>Epi_neg:6831
QIQSKCCNFIWPMGHKMQK
>Epi_neg:6832
IHPLHCKVDATFGRVWWHHM
>Epi_neg:6833
KTRAYSFGIHWFAMKGKHAMWNYH
>Epi_neg:6834
FREPAEENASIYQNI
>Epi_neg:6835
PAKEVWMKCTNCRQMYQCEVV
>Epi_neg:6836
CEYKLSFQFSWRG
>Epi_neg:6837
HQFGHQMFMPDKEGKECYFKADAY
>Epi_neg:6838
FDIKVEIQCMPQMLK
>Epi_neg:6839
KEPQGQWNYMKYDLDFHDHFW
>Epi_neg:6840
TGLRAKPRNQTGWSKYIMTGCLDQ
>Epi_neg:6841
YDFQYGSCTLPPIEGKASLW
>Epi_neg:6842
PFATAKPHIFCNVYDHEGHQDGEDP
>Epi_neg:6843
ENNRVVYKLRGL
>Epi_neg:6844
MFGPFCHSFLLKKERSCQHS
>Epi_neg:6845
HAHPVPTNRPWLGK
>Epi_neg:6846
KIVDRNYICHSHVL
>Epi_neg:6847
VDEEEKEAPWMGLCKSRYFCGMWQH
>Epi_neg:6848
EEDLHNHEHAKKIIN
>Epi_neg:6849
WTKFVCFKFDLYRPEFPQNS
>Epi_neg:6850
LWGLIGVTKHDYQR
>Epi_neg:6851
CIFGDIMDNRKGIPQLGYRY
>Epi_neg:6852
FWYFQYNGNVFILHWT
>Epi_neg:6853
VDGWFHHVCHIHVKGQ
>Epi_neg:6854
HGIYIRGYCYLSKYTQR
>Epi_neg:6855
YHRSDPRPSFNMMVTMM
>Epi_neg:6856
PSYGRQYEQKPP
>Epi_neg:6857
DVHDYKHNTQGICA
>Epi_neg:6858
QTHRHLQNHYRP
>Epi_neg:6859
QYIWTPLHPHHLCFHDSYSNRWKGQ
>Epi_neg:6860
TKQVVSYMPAQHFQKLLGL
>Epi_neg:6861
SAMIDIDPFNPC
>Epi_neg:6862
GLNWGAPHNTGQTFRIWPDQNEMF
>Epi_neg:6863
ERTLVSHCDLAKYTTVKF
>Epi_neg:6864
NTAMCCVKIYKGDAWVPLNC
>Epi_neg:6865
TVHLHCLTAHVH
>Epi_neg:6866
EPPPSWMGCGKRSWRH
>Epi_neg:6867
FPNGVFIPGRPTYTNAE
>Epi_neg:6868
EQDKCFFWMFSQSNGTSDDCCLTY
>Epi_neg:6869
KTCGEPYLKRACQWTIGRWPQVHK
>Epi_neg:6870
VKYSFMRYAWVECG
>Epi_neg:6871
GIMFEEQGIPKYEFQFICDHEMEE
>Epi_neg:6872
DLYERRIAVEKMFAGDGTFV
>Epi_neg:6873
PAHIYQTCDNQHP
>Epi_neg:6874
CMCKILLSSALYWFSQT
>Epi_neg:6875
VFSMNKWLMMRMLTEP
>Epi_neg:6876
ATPISGNLWIHDRR
>Epi_neg:6877
MLIYYKDIIYHEAFTK
>Epi_neg:6878
SDLAQAHRRRWKNTCVIIL
>Epi_neg:6879
LEVGMDLKETNFNTWQ
>Epi_neg:6880
CTWFWMKVWRFALDVLVIQLFM
>Epi_neg:6881
IKQWYRRWQHKMNMWNHSNA
>Epi_neg:6882
YTMHADNGLCCHYHKVGNME
>Epi_neg:6883
GINIDASTEKREE
>Epi_neg:6884
YRGHKCDIRSNREQPPK
>Epi_neg:6885
EVMSMYNYVHMMNLVTG
>Epi_neg:6886
VSSNIVKSAKFWT
>Epi_neg:6887
PYDVSQGIGFPRAVQDNPPCKQA
>Epi_neg:6888
KPSNRMWTIQFVHPITQ
>Epi_neg:6889
PENYNHAYQGMLNVFQNS
>Epi_neg:6890
NFNNHMKRLWFFWDWTGAH
>Epi_neg:6891
WKSVHAYAFTFRPWWVDVNEV
>Epi_neg:6892
AMLYLAVDCAQI
>Epi_neg:6893
TVFVMYGTSAFCTWTMCGACRN
>Epi_neg:6894
PHCRCDAEVDLHNSA
>Epi_neg:6895
MCSSQHDLCYRPCK
>Epi_neg:6896
ASNVWFATMKVVT
>Epi_neg:6897
KFKIEWANTSNVASNF
>Epi_neg:6898
KQMTLMRERTGSM
>Epi_neg:6899
AHRQTAQPKFWSP
>Epi_neg:6900
RWSKRLTREVN
>Epi_neg:6901
HRYNYYYDMHHNSDWL
>Epi_neg:6902
EGVKWCDMGENKRR
>Epi_neg:6903
GVGHAVNIIEMEK
>Epi_neg:6904
AAYYPNGYGLMFHHPDTCCK
>Epi_neg:6905
IIFCYQCYEHQL
>Epi_neg:6906
ATTECQYHQSSISARCSGWHLV
>Epi_neg:6907
KSTVYGQVPQQMTHSTWRCE
>Epi_neg:6908
LSQWQVQIEFTLFNSSRIMSRSWQ
>Epi_neg:6909
DWASFWGKVNICITYKKTVTQVYAV
>Epi_neg:6910
NFYYFKFTQGPYPYRMEWLAGKN
>Epi_neg:6911
SNRWWQRPRSHEGPEVVTR
>Epi_neg:6912
LQVKQHVTWSGWNQDAG
>Epi_neg:6913
EGSHWFFQERSWRGGVPDALFSLMI
>Epi_neg:6914
EAESKQMNEIPEWVALRVLELKY
>Epi_neg:6915
QMGMDCIGYMMHKWGIMR
>Epi_neg:6916
DYCVEAQSGFN
>Epi_neg:6917
SAHCFPDDVVYWYPQT
>Epi_neg:6918
AGLYGFCNGMMCML
>Epi_neg:6919
LWQLPHPWEDSWPCLRCKPHC
>Epi_neg:6920
DKQRLDNYEDASQRSYGMF
>Epi_neg:6921
SCLCKLIDNYSAVLVLTFSCE
>Epi_neg:6922
FISRLEMAHRLEVHNMVVP
>Epi_neg:6923
HWFTWQWQWFGRYKAHPAEIVADY
>Epi_neg:6924
GQDTSSRHSRWFDYYWNYGCQGGHW
>Epi_neg:6925
PYALAEVYVPYKARCTSHQISTV
>Epi_neg:6926
PCRAMHCYWTMTCKFYPGVLIDN
>Epi_neg:6927
MRWAGSLIAEYRRIDKF
>Epi_neg:6928
WQACHYWTKFKGRVWFKSW
>Epi_neg:6929
DYFLWIIHWSAGFSHWKWFP
>Epi_neg:6930
LYAMSSELHNILWLKKDEVR
>Epi_neg:6931
TMLSSCDWMFSSRWCQF
>Epi_neg:6932
DPFRNYFRLCGRNN
>Epi_neg:6933
HFYPWPKVLNKA
>Epi_neg:6934
LINDMFNHVRSEVH
>Epi_neg:6935
LFPHYKRDALRVK
>Epi_neg:6936
WACTRWSKSHIYEIPTQKRGFQGY
>Epi_neg:6937
MEELYKIRFYLET
>Epi_neg:6938
REDQKHPPQPKWKSDLPGMT
>Epi_neg:6939
TRKWMFFALALKRLCAESCALDT
>Epi_neg:6940
EAQWDCMHGDI
>Epi_neg:6941
NQSYQYSPCVEWKCGN
>Epi_neg:6942
FSGEWMYCKGED
>Epi_neg:6943
FVIWCCFERSF
>Epi_neg:6944
WQSPFRKGNSSNC
>Epi_neg:6945
FFSGIAGTNIF
>Epi_neg:6946
NDKQRLRDWWVFLDR
>Epi_neg:6947
PADSAPHVMWLEVED
>Epi_neg:6948
AMCQIPIHGIPWAMH
>Epi_neg:6949
AAWLHDTDDIT
>Epi_neg:6950
PSTTEVSRQRLQYMRKP
>Epi_neg:6951
MCTGQQKTCDLSQF
>Epi_neg:6952
TQMLNEWRECVVWDQFLRYQDEKMC
>Epi_neg:6953
PEEHQRTWEHYDEKQLH
>Epi_neg:6954
CMMICLWVTEKTTWPL
>Epi_neg:6955
EEMRAEPGLEQ
>Epi_neg:6956
LGFARHISSHMSVCLSNWF
>Epi_neg:6957
LMVWSQDKGVMD
>Epi_neg:6958
EWTCPINQFGNFQ
>Epi_neg:6959
INRNEEPHNGRYYYTRQVLRAWLA
>Epi_neg:6960
ITLRFLWQRNDLQHTPRAVYDHTD
>Epi_neg:6961
MKYFFIATWCTNPTQQFPQFQWSD
>Epi_neg:6962
THSGYIDLYWGPRMACGSAVVD
>Epi_neg:6963
VPWSVCKPSPSRFQWRDDFNT
>Epi_neg:6964
AGGQIFWFRWA
>Epi_neg:6965
EIEQGWCVYPCTVSHHKMLP
>Epi_neg:6966
GMAIVQNWRLWAW
>Epi_neg:6967
EIGISIVMIRVVAKR
>Epi_neg:6968
LLMRVSAACQIMDLNIYDWPASAVL
>Epi_neg:6969
HYHGNDIKTKMVITPQKRG
>Epi_neg:6970
FFPSWCWYEVNW
>Epi_neg:6971
QYQACNNIEQDCYEPF
>Epi_neg:6972
NDQQYYGHSHAVESDISQKK
>Epi_neg:6973
QMKAKVLIVSQRYAQL
>Epi_neg:6974
DPTWYDTYRTNRIMKMDHSRYGQR
>Epi_neg:6975
WRISIDPLQVWYQNMLDPKEYL
>Epi_neg:6976
TVWMFHICVGPN
>Epi_neg:6977
CTEGHWKHERARFHQIERDCV
>Epi_neg:6978
LHHWAICAIKHFQGD
>Epi_neg:6979
DLDGNTYWEKHIRN
>Epi_neg:6980
PFWAICLDTQMYPGYWA
>Epi_neg:6981
NHTIIAQICACEFTNPP
>Epi_neg:6982
WQGWKINHHERA
>Epi_neg:6983
RCNMRYYISMSQARMPPNWENI
>Epi_neg:6984
VDLYPLLHTMTTHLCYESYTAH
>Epi_neg:6985
QTPMPAEWIYFGRLKPS
>Epi_neg:6986
VHATPRYIMSEAGGGYESYI
>Epi_neg:6987
MDIFLVVHTDIVETNQNPTYYE
>Epi_neg:6988
KHVEGAESFQHAVQQYTDVML
>Epi_neg:6989
NKEFCQITEWDGM
>Epi_neg:6990
VSLPPFNKAWT
>Epi_neg:6991
YHSFYRMPPKWI
>Epi_neg:6992
IDRHYRKEFRMWAPPVFIDNV
>Epi_neg:6993
LSGQHCMSMRMIKPAPDIK
>Epi_neg:6994
HTSRMMWCNTLGSGKHCPKPVG
>Epi_neg:6995
ITIDRQFCGAPHA
>Epi_neg:6996
VIRIPNMAPCDMWHE
>Epi_neg:6997
EWTLNRMMNYC
>Epi_neg:6998
QIPKSAYNQVMHDIYSFFGLRVVG
>Epi_neg:6999
SGYMDVMHYGATRSIWIILYQGGW
>Epi_neg:7000
HKRLIFYEMDPDSEYDH
>Epi_neg:7001
LALEKISCKALKCPA
>Epi_neg:7002
CYEVDHIYPDVF
>Epi_neg:7003
WMWEKKRAFGTIQWQREPN
>Epi_neg:7004
MMKDQPWSYFQIDECIQSVY
>Epi_neg:7005
MFMNVHREPAMTP
>Epi_neg:7006
ELIIECSGKKNQFDWWA
>Epi_neg:7007
LQEDSRMHTRNPAWIG
>Epi_neg:7008
MDKNVPICSTACFYCRCATV
>Epi_neg:7009
TGVYNDQFTQQLSDTQAMCPNC
>Epi_neg:7010
PLSMKRRIHGCRGEH
>Epi_neg:7011
AMDLMTVTCSMGERMNNSSYGKHTM
>Epi_neg:7012
IKYLEMPIRQMMVKQCCEGIKHTAG
>Epi_neg:7013
ASRLVVFTIHRMKELTR
>Epi_neg:7014
CPNVAHHGCEEYPVSHGKETCHIFI
>Epi_neg:7015
YKAPLCVVACN
>Epi_neg:7016
ARNFLEWYDDFMNA
>Epi_neg:7017
SCDACYHPPFMN
>Epi_neg:7018
TDWKKKDWGDWCSLYAWILDFDHSW
>Epi_neg:7019
GYYGNALKAMQKDTIF
>Epi_neg:7020
GDSAMFKVMYASEWKKEVAPNCQ
>Epi_neg:7021
RLGVMFPHEIC
>Epi_neg:7022
MDFKWKMPYSCDSCRGWRTRVNDCY
>Epi_neg:7023
HTFPHMFECPACHHLEDLDSELRGL
>Epi_neg:7024
HKIFYAYNGLQHSSH
>Epi_neg:7025
EKWTGVCYWSTNDDTWIPHPEDN
>Epi_neg:7026
QEAVKEHCGYGHETFYDAWK
>Epi_neg:7027
KGQWSPSELEPPFKPRDALKH
>Epi_neg:7028
PPMKIQFFFFSAFCMT
>Epi_neg:7029
DADQVTNPRHQYIIMIPINEDQN
>Epi_neg:7030
YAICSQESLSCGPFR
>Epi_neg:7031
NDVEFNLCTEREGF
>Epi_neg:7032
RIMYMVMYWERFGLF
>Epi_neg:7033
MKHTEHALVWRGEEFDYVFWACVS
>Epi_neg:7034
AKNNVVDVARCKLTFQNPASKK
>Epi_neg:7035
RIWYYTWDCIGKFAAHIVVIH
>Epi_neg:7036
CQWWGSCPLDCKRVDCLKR
>Epi_neg:7037
NWAPKWRMVELTTFEIVRILDMTW
>Epi_neg:7038
FAMAHSRGEDF
>Epi_neg:7039
RNRCSWRFWIHIPSN
>Epi_neg:7040
EVQPTQNSIGM
>Epi_neg:7041
DQRLRHDGANL
>Epi_neg:7042
HQLFGHDRSMLLKDDVDVAFAV
>Epi_neg:7043
QNEGKHTLAMTESSIYNHKVL
>Epi_neg:7044
MLSRWDQMEAFR
>Epi_neg:7045
RSMKTAMHGMPYIGHLSDLED
>Epi_neg:7046
LKQPVFDMLFRE
>Epi_neg:7047
PENPQVNWVCHRNIQ
>Epi_neg:7048
QNQALETFEHQD
>Epi_neg:7049
ICSQDGTMVFGRMGRSWI
>Epi_neg:7050
FWGAGIGIQRCKEIWWVVMMNTIDQ
>Epi_neg:7051
TTAFCWKYAGNPAIPCQRPK
>Epi_neg:7052
NYYQRSCKKNERVCDCWHR
>Epi_neg:7053
DPAAADVPKQDFFGFGKPEVPFRW
>Epi_neg:7054
AYENSPWAERESRYHHHHACLRGAK
>Epi_neg:7055
GVQWGYRFEMWIPWDL
>Epi_neg:7056
ANRRLWSDTGNYHALWQA
>Epi_neg:7057
ANGSEEFLVKNPQRKKQAVNG
>Epi_neg:7058
SGMIFECRCHIWFGLSSW
>Epi_neg:7059
DIKYYTQCDYFN
>Epi_neg:7060
SSTYKRGDDVMVLTLDGGCCTP
>Epi_neg:7061
WAMRFDFQIKMIMLQRDNWQLDIR
>Epi_neg:7062
RCPLWGNSSKEIRPIA
>Epi_neg:7063
TKGCHTAVGEQGETLIHRWCQLDIC
>Epi_neg:7064
IKLEEVCTPHMEVCECIRGLYWM
>Epi_neg:7065
DQHKWAQKPGHCCHYCV
>Epi_neg:7066
YAHFDMSCLIKVWSMF
>Epi_neg:7067
EGGYRGHQPDQARMY
>Epi_neg:7068
NMTWQVWEVQQWRMD
>Epi_neg:7069
MHLGKFFMNFEFAAG
>Epi_neg:7070
CDCMTGQHQHNSY
>Epi_neg:7071
VPMVMELLDSIDEVNKDGEP
>Epi_neg:7072
VAEPHLHAIIRIHLYDQMRNSGHPM
>Epi_neg:7073
CMVGDMEWGNESRLTMHSWYIRPP
>Epi_neg:7074
KREFMFFMVMPEIYWIFYFAWYH
>Epi_neg:7075
RKSDEYVYERYRAFL
>Epi_neg:7076
NAWGWFYFDFKINFW
>Epi_neg:7077
ILMVRQCHPHLDYETFYWFMFVGK
>Epi_neg:7078
CRTFICQSIKRK
>Epi_neg:7079
LPDNWCFKYNL
>Epi_neg:7080
FARRITGKVQMGSKLDSSFHFDHY
>Epi_neg:7081
ICMDDVWETQYFNRETGMHPLFS
>Epi_neg:7082
MHSDARCVQLCLAKSVL
>Epi_neg:7083
WEHHIMDKMWGSLSTTEC
>Epi_neg:7084
WDSWVVEDAVSLFF
>Epi_neg:7085
SSCLADFCVVPPFFVVE
>Epi_neg:7086
FVEVGCSSATWECWLCMQHNRE
>Epi_neg:7087
CDGIPELTSHHQPAVIES
>Epi_neg:7088
FKYMCNKVISFNYV
>Epi_neg:7089
RYHFRNALWWHWPHDHLMV
>Epi_neg:7090
DTWTISMNYVYCTTGL
>Epi_neg:7091
WLDTVTGWYRETESEKRQHKPYH
>Epi_neg:7092
HSMNCQFRHKSKQKNQRQGGD
>Epi_neg:7093
WMCSGYRWMEIDPTYW
>Epi_neg:7094
DMVNPWIEQTSNAKLV
>Epi_neg:7095
CSVWYSLFAGWGD
>Epi_neg:7096
TYSPSYIWTAMSTVDSPAVMTTIL
>Epi_neg:7097
YEPMYIIVDLEMFGTF
>Epi_neg:7098
QFQVLGFKEWDA
>Epi_neg:7099
WKTVVPWLLVHCFSGEEQEF
>Epi_neg:7100
GKHDAKSIYTLWNCYVSLMF
>Epi_neg:7101
LQKKIKFDPAWIEWPN
>Epi_neg:7102
IDKSCLFKVPEPMAL
>Epi_neg:7103
WMIIVIMGQMETSS
>Epi_neg:7104
LFQVEMMFFNTDHISIEHYETE
>Epi_neg:7105
PTMFFHFIQFSLNHAHE
>Epi_neg:7106
PDRQEWCDAFTADRICIG
>Epi_neg:7107
RWGINFCQPEDLYTG
>Epi_neg:7108
LRANILQIMRR
>Epi_neg:7109
YTISKANQKRHWEIFEFWTCS
>Epi_neg:7110
NDYEPKEYSEG
>Epi_neg:7111
KRDRCLDSPRNNYWRHACDVNT
>Epi_neg:7112
MREISWANIMTQVLCGPETG
>Epi_neg:7113
HYAWHCMTHKWTQDIWMHV
>Epi_neg:7114
GRLIEEGIISKAKS
>Epi_neg:7115
GYTQIPETRVVNGN
>Epi_neg:7116
KKMIHHEGVDPMQTFYCTECCVTPF
>Epi_neg:7117
SAKKWWPWDRRRSMVRVIKS
>Epi_neg:7118
KPYFPRSPSVQT
>Epi_neg:7119
DCHHDSISAWSCNAV
>Epi_neg:7120
RCITTSRPIDRQACSY
>Epi_neg:7121
NHCGMCPHTQCGWRMVWYWALFE
>Epi_neg:7122
CDEVEIAWIRDMSQNMFKNNMFVEW
>Epi_neg:7123
CDKTHSIMMRTEMRKVVECC
>Epi_neg:7124
LWPDKWGKLRARLDTFTP
>Epi_neg:7125
VNPKLGFAFSTTVHPQCRNMDT
>Epi_neg:7126
AYWSEMMIVRWCDQ
>Epi_neg:7127
KFMIVHTSVDPVNGC
>Epi_neg:7128
NVPRHKTVWESPD
>Epi_neg:7129
IMTYSVDSCGQ
>Epi_neg:7130
LCAEHEAPAKEY
>Epi_neg:7131
PIRYRIWVWETNGTIWCHYEYFV
>Epi_neg:7132
HGLYNHWTCKW
>Epi_neg:7133
PFCQVYLRYILKYNDTEQAWDM
>Epi_neg:7134
KGEIWLMYQGTLKMIA
>Epi_neg:7135
IMTRCWRHHIMV
>Epi_neg:7136
WWNCYIPLFGMKLLSFRKWYTR
>Epi_neg:7137
WVHVYSGDRQRP
>Epi_neg:7138
FQDCHGFLFGKHQL
>Epi_neg:7139
ISHLIIGWWKAQGWIFPGGGYTAPW
>Epi_neg:7140
WDGACLPDLEWRW
>Epi_neg:7141
KHKNKCLIKCHYWCGIP
>Epi_neg:7142
GQSVEAIHIWQEQFM
>Epi_neg:7143
IEQNWHTTKPINCT
>Epi_neg:7144
VDLWVLLHIDENQMTMPIMKD
>Epi_neg:7145
TRKEAKPEHLGC
>Epi_neg:7146
FQMRDNGNGMQHGDEAVTNQQLC
>Epi_neg:7147
QLHVPEFCRLPLVFSELNMPYTCM
>Epi_neg:7148
HGTYRQSIFRGARHYIYH
>Epi_neg:7149
DSKDHACPLANFPDGEWESNWAYY
>Epi_neg:7150
LREEFHVLQRPGP
>Epi_neg:7151
RHMHSHFRLYINTADMCIETN
>Epi_neg:7152
EIPEVMRNGCVETY
>Epi_neg:7153
LFQATHCPMTNNSRNCCNNGIDRR
>Epi_neg:7154
YYFSFVGTGNGTCYERC
>Epi_neg:7155
DYNNSCPPTRWGWPWEA
>Epi_neg:7156
GYLTWGVVNQQIAQQITGVVISMP
>Epi_neg:7157
NYGESESISQF
>Epi_neg:7158
RTIKCSIMRFTEKAMHGQHFVLHG
>Epi_neg:7159
GRRQQKQFPFIPACGTFFIGF
>Epi_neg:7160
EIGYADVSCQYGTAFP
>Epi_neg:7161
LMISNCAGCHFMYVDKGMMVILVVD
>Epi_neg:7162
RKGCQNRHMLCHDLWHED
>Epi_neg:7163
RHSYCALNDTYAMFPTPSHM
>Epi_neg:7164
QATNMHRYHFAFPMIPPAG
>Epi_neg:7165
ILYFRHNKHTHWEFAEP
>Epi_neg:7166
ICKCLYGDPKNGRTTIPS
>Epi_neg:7167
HHMRIKFFRNTVAHGSGTVWDMDHY
>Epi_neg:7168
DTQFRWRCSDA
>Epi_neg:7169
CYIHKWCDEWESNSMQMEY
>Epi_neg:7170
GYHLKMECEVKMMHNWN
>Epi_neg:7171
NQVEMGDCPSNED
>Epi_neg:7172
RERGMYVGCQCLPTESMSQ
>Epi_neg:7173
NQPHVVSQYALETCGTADMAND
>Epi_neg:7174
IELHTQPADKAMVSICFTYLA
>Epi_neg:7175
PIPQKLSDPKRNFNWRPSHHT
>Epi_neg:7176
FLAWILSGAWKMTCHCVVRRVQQN
>Epi_neg:7177
IYMGEVFALLPIMHNGFENWGIW
>Epi_neg:7178
ITDDALHALHMSPSGHCHIMPQC
>Epi_neg:7179
ILIYHYLTHTPVIDKTKD
>Epi_neg:7180
DKMAFPAELYYE
>Epi_neg:7181
YDMTWCVKQMTADFREADG
>Epi_neg:7182
DYQGFMGQEYMDC
>Epi_neg:7183
HINIAADEKWRDDFSI
>Epi_neg:7184
DWDWKDGTNHPGRLVMPLWR
>Epi_neg:7185
ECKALSFMIAWYGKDL
>Epi_neg:7186
IKYGGEQWKPQ
>Epi_neg:7187
PCKFTISVTTGA
>Epi_neg:7188
PGFKHKTVYKSHISCKKCIE
>Epi_neg:7189
AEDMCYSELNGIMK
>Epi_neg:7190
GQRFASWDIRCDRF
>Epi_neg:7191
DLMRPAGMWSEKNI
>Epi_neg:7192
EHPHRRCLWIDAQNQDPEKICDREW
>Epi_neg:7193
KYPHVQDGVSDSL
>Epi_neg:7194
MNLTTKTPWWVGSYWDS
>Epi_neg:7195
RQPWVCPRQHFNQTELIYGG
>Epi_neg:7196
VLAYAGVCVVPQGQS
>Epi_neg:7197
WTFDISNRNPQSDFVSAMPL
>Epi_neg:7198
HVGIKYYQPRVQEANTVQHE
>Epi_neg:7199
TPRKGVQNSYTYSLCDQ
>Epi_neg:7200
KIHPDDDVCPFCLSPWSWA
>Epi_neg:7201
EDKMYFCKDHHNAKD
>Epi_neg:7202
CRKWRQRCMINASQVDSDANIYE
>Epi_neg:7203
PEGAILAQNKGDPH
>Epi_neg:7204
RRMPGGHPFHFN
>Epi_neg:7205
FAAIWVGLTQWPQAATLY
>Epi_neg:7206
HLMVWIWPPQPPMVIKQTFLHFV
>Epi_neg:7207
YHLENHYALGLV
>Epi_neg:7208
VTKTQFTEKAEQVHVQG
>Epi_neg:7209
IKQMYIAIKASNHRRMCGVSSG
>Epi_neg:7210
TKVSGIRIAYLLHMTIA
>Epi_neg:7211
CNPEVFIPMPENVMMRLVI
>Epi_neg:7212
GCMNYDPEGKSGLGGRIC
>Epi_neg:7213
GILNFTIWRESCRAKNVIKG
>Epi_neg:7214
RYELVQREFCYPEVRGCYIKKQ
>Epi_neg:7215
SGWSKGDFYPWHCFWK
>Epi_neg:7216
ALWVDNNRFGFDATGIKSCIL
>Epi_neg:7217
WDNNMRPCESHNAELHCHTPAEVEG
>Epi_neg:7218
QELCTKHHLWEDNKRHLRAGCQ
>Epi_neg:7219
RKGMLEGMKCHHLPFCELAKSCN
>Epi_neg:7220
VLKWWWQLGKHMC
>Epi_neg:7221
KCYDLTQAFKTYQKMDFMFITT
>Epi_neg:7222
YDRCIRMRQCQGCAPNCLNGDGKV
>Epi_neg:7223
SWNRLHCWSFSPWERWI
>Epi_neg:7224
SLEWMYKPETSWPLNDYIIYRYCFH
>Epi_neg:7225
FEQVQNKWCKNMATPTMTN
>Epi_neg:7226
DSALNELKRNWWVATVRLHYV
>Epi_neg:7227
CKQVLYGVVRN
>Epi_neg:7228
KEKIYVLAKWEYRNALCLY
>Epi_neg:7229
PCFWLQDSGESYDYGQNPY
>Epi_neg:7230
RLILCPNLACFSSSAKPSSCV
>Epi_neg:7231
EKEYMWQVETWTIGAECM
>Epi_neg:7232
KNILEQGHLMP
>Epi_neg:7233
PGALVCPVLDPSIQRYLA
>Epi_neg:7234
KHDREYGVLNKTQCSREGSWI
>Epi_neg:7235
RAIRHLKQRTDHQ
>Epi_neg:7236
DLQDWQRYFALVLRWCTSHV
>Epi_neg:7237
IEAWHHPGTRVSDTEHDQAVNFM
>Epi_neg:7238
YSNYPRQHVCPPLNP
>Epi_neg:7239
SPSIHVSPFPLSRCQQWAKYHMP
>Epi_neg:7240
PIEQDYKSQRKCA
>Epi_neg:7241
RAQGVVLLALDTAAIEDGINARE
>Epi_neg:7242
AGRCGCFPNGIIVGLMMPN
>Epi_neg:7243
EMRHPCAMCSWCFLGMFY
>Epi_neg:7244
LKRWMCILKHNWSHHD
>Epi_neg:7245
IESMDPIFQDSPYYATMRPM
>Epi_neg:7246
LRRACHSTSTIHCRFTGCTYLKIF
>Epi_neg:7247
NIRRHLSGGGNDPQMLT
>Epi_neg:7248
MQDKKVNGVCLDAQMWCRT
>Epi_neg:7249
CLQYWKYGCDRIHDSIWTEL
>Epi_neg:7250
MGIDINYGQTYVVN
>Epi_neg:7251
ICPMAGQQPPWVLQ
>Epi_neg:7252
SRMQDQLKRPTQWVCYED
>Epi_neg:7253
WHIRCENTHTKRHPFYEDNVGWDVM
>Epi_neg:7254
SCWRHNMWDPEICGNIWVCCIIHGV
>Epi_neg:7255
DGMAEFVDQQEAEFHDLDS
>Epi_neg:7256
PWEVDFYWAMHWHRVMDCIRVS
>Epi_neg:7257
ARIYRGSISMISDKVIAAMETVR
>Epi_neg:7258
LSSLAWTCYTGWISLKNPSRVC
>Epi_neg:7259
DDTVVDDQHSKLIKGWGMICIWFTE
>Epi_neg:7260
CLIQAQTSFFLSDLFPVK
>Epi_neg:7261
HCEDLPPVLQPWKSKVCDWFPR
>Epi_neg:7262
LKQDWWWNNCYFFWYMWLFGG
>Epi_neg:7263
WDEGWVTWLNLINPIPRMKRNF
>Epi_neg:7264
TYLYMQCDINGKVQYLVMMAAW
>Epi_neg:7265
CWSVYKPETGRGINCTAKQTRPL
>Epi_neg:7266
EDSPWLEFGQRLILDPHMRGFHE
>Epi_neg:7267
HQNMKWRHCAQCTFLFQIENTHECS
>Epi_neg:7268
FHLMQEIAFLMYPYTEFLWLFF
>Epi_neg:7269
MNLPRTTYAPMAFWVIKTIVRWSEP
>Epi_neg:7270
LKWFTFAIDYPQQDCVTESRND
>Epi_neg:7271
VHSHMQYESIWIQCNSVTCEQIN
>Epi_neg:7272
PCRCLRVPTHPWD
>Epi_neg:7273
VRDQIQVKTSEKFVRLD
>Epi_neg:7274
RYGARAKCILMEFWSPN
>Epi_neg:7275
VQCLNSWSPHY
>Epi_neg:7276
AWYLTECQSAFYH
>Epi_neg:7277
IKVNMPIQQKEAKFMM
>Epi_neg:7278
DPWFNVKWHFPLRQ
>Epi_neg:7279
PHHMINMCLLANFSDALNKH
>Epi_neg:7280
LQNKSVNTHMQNGPTSNRAIYKKC
>Epi_neg:7281
CTVTNEWKWQKK
>Epi_neg:7282
LGQFIHVGTPMQECNHYCMVQPC
>Epi_neg:7283
GQLEFVVYGIAEYRRAKHLYEFQR
>Epi_neg:7284
PTVEEFLTSCFSCIRQMDWMSNDC
>Epi_neg:7285
EGFFNGPTDATA
>Epi_neg:7286
IVDVFYQIEWLRKAKTDV
>Epi_neg:7287
ACCCSPFHLTC
>Epi_neg:7288
TDQLGSLMVKMRKAAKNERKIGRWE
>Epi_neg:7289
IGKCLKTFMHPNAQKHGNP
>Epi_neg:7290
CRQTDGDANFCVDHSQ
>Epi_neg:7291
CWMTENGLTAMSCDWSYPTM
>Epi_neg:7292
PCIEGVNWPSQVLTP
>Epi_neg:7293
WCYPHEGKEPQENTWNT
>Epi_neg:7294
ALVAMYAFNTY
>Epi_neg:7295
CFCGEAFEPCNCIRHVPAAIM
>Epi_neg:7296
TYYITTFAMCRSEFS
>Epi_neg:7297
SYYGEQLWVSVF
>Epi_neg:7298
SMKIPGGFHKNPQRCMINWK
>Epi_neg:7299
HIIRKPLHCSMGMQEQ
>Epi_neg:7300
LCQWSKLDKPDWQE
>Epi_neg:7301
THPKTVNFTMQNHWIIVEAI
>Epi_neg:7302
NDAWGGHGMTLHTANH
>Epi_neg:7303
LYELIYCIEQWDFDDEIAYKIV
>Epi_neg:7304
KTRWDEGTPAMHSRE
>Epi_neg:7305
RLIMAPSVYLLDINSSGQYAC
>Epi_neg:7306
SALYINKPPKACDHCQPHNCMGL
>Epi_neg:7307
QSQHMWRFPLSP
>Epi_neg:7308
VNHVMLDKFNIMMYLLIKT
>Epi_neg:7309
YHQNLNFWRRGNQH
>Epi_neg:7310
IVSEWSKHQQHCTCFQDLVQIDNHC
>Epi_neg:7311
GVPCNHVFMDWHE
>Epi_neg:7312
YHRNFVKRLRNRQNYGYNATH
>Epi_neg:7313
AFPYYPKLCEV
>Epi_neg:7314
VKKWGQSNQEQ
>Epi_neg:7315
AICANLRRCAD
>Epi_neg:7316
DMVPQNPQRGSF
>Epi_neg:7317
AYACCYIEAQCCLKP
>Epi_neg:7318
WSVSYCYYIIMSPNNMLAETCAW
>Epi_neg:7319
LDTMLLVDIKVKYPPTKFELA
>Epi_neg:7320
QGTFRITSGVKDMTQ
>Epi_neg:7321
RIYHLGNIPGNL
>Epi_neg:7322
LQQKHMMGCEYLCYATP
>Epi_neg:7323
HIHDEYGFVPWKHQLTLTTIFWR
>Epi_neg:7324
TNYFANSYSPQAIHSRNKYFKP
>Epi_neg:7325
EAACMWNHMNVPAQCFMDQKSLGF
>Epi_neg:7326
TQKCVKFKTVPEFSS
>Epi_neg:7327
PSTGGKAFVVSLSCWC
>Epi_neg:7328
NLGYICCPLMYTKGEMKKGVCMK
>Epi_neg:7329
SAQRQGPPWYPFVGFRYY
>Epi_neg:7330
EWRYHWVITEWYNWRH
>Epi_neg:7331
GHRSMYYANVCGTFHP
>Epi_neg:7332
MQVDDCKDAEMDEHM
>Epi_neg:7333
CHLSHNFENMSCI
>Epi_neg:7334
SHHQVAVFSRKDIEHWATLVNM
>Epi_neg:7335
WMWGRPLRRVTG
>Epi_neg:7336
SPFCADANATTSTYDKKNE
>Epi_neg:7337
YMDNEYDIDAGNNGGVQ
>Epi_neg:7338
TGFDWICTCPNIGQCLDTLCFMPCC
>Epi_neg:7339
YGNRPKASFNLDAYKFHWAH
>Epi_neg:7340
QRSFLDLMMFANQENS
>Epi_neg:7341
SVSFVEEQDWRVEKVDPC
>Epi_neg:7342
SWKQWDFDQLEWHDME
>Epi_neg:7343
NAVMGWRQNVTKKQDYLKHY
>Epi_neg:7344
GLHWNTRHGSKRGKCTICTYV
>Epi_neg:7345
WLSICGMEWEMKIFEEQEV
>Epi_neg:7346
NDIRGCVHICV
>Epi_neg:7347
QQVRALAEWPAKAESY
>Epi_neg:7348
VFCMEVYKRMWVGSC
>Epi_neg:7349
QPWNFQCAHPACRDWDTLCATTSN
>Epi_neg:7350
MKGEIVQWQAILR
>Epi_neg:7351
ETHMNMFSIPTAFA
>Epi_neg:7352
VKHYLENIISAQEESP
>Epi_neg:7353
CWGTTRAKKGGAKAWLK
>Epi_neg:7354
VFLADIFQKRCPAAKMAC
>Epi_neg:7355
SYEAGAPYSFDDKDSNVKYF
>Epi_neg:7356
ISCPHAQSMQWWYVFDPH
>Epi_neg:7357
LRKGDNQYRLYYPYNGMEND
>Epi_neg:7358
LRGAVNCVMFERRVKP
>Epi_neg:7359
QIFRSSDNGDAWMQFEMEYCD
>Epi_neg:7360
DQSDQEHTFDLWYKKIFTIMR
>Epi_neg:7361
GTIDHTKFELCSKKP
>Epi_neg:7362
CHAMHIIFFNLPNFSESSCN
>Epi_neg:7363
AEGGVIWRVVAKM
>Epi_neg:7364
YAHDSYRHWEWCYKMHH
>Epi_neg:7365
SYRETIMRRSTRLEANSYAV
>Epi_neg:7366
GPLKSFYVADMQWFDW
>Epi_neg:7367
TYMLSALINRMAQVDHN
>Epi_neg:7368
IPNKEMQLVDEPAMIEPQDPT
>Epi_neg:7369
IVSYQNTMGGAY
>Epi_neg:7370
WFIMTWGQKQTSWEMGGGYVEF
>Epi_neg:7371
YFFWFRIYQLGNRCEDFSRPVN
>Epi_neg:7372
QKRYVHTYDTHLRCGWSGL
>Epi_neg:7373
GRSLRLIFDNAEIMICAMV
>Epi_neg:7374
GEFEDDDCLMPEICLD
>Epi_neg:7375
FGATKNWRWTQKA
>Epi_neg:7376
AAWLPGNLVDRNAKYN
>Epi_neg:7377
YILTHCPKKPWAFRGFVFRG
>Epi_neg:7378
IPVEVMSSWQATGQMEAGA
>Epi_neg:7379
GKPKPAEIEKRMSLQYLWPRMHMLA
>Epi_neg:7380
WWKNNNASIKMGLEIAL
>Epi_neg:7381
GAHVGLTEPTLIKCRIDV
>Epi_neg:7382
LADGVYKPPETW
>Epi_neg:7383
NMYLFYCGLRG
>Epi_neg:7384
ERPDQSLCNQGNS
>Epi_neg:7385
TGFDPYHREGWPLWAKNVWAHALY
>Epi_neg:7386
HFEQQADGWQENH
>Epi_neg:7387
IYIHEQLLKMCIYNHFNPCID
>Epi_neg:7388
VCFNSSYFRMDRDCGNCQ
>Epi_neg:7389
EHVSMGNPKET
>Epi_neg:7390
SHQEYDDIFQQTFTQVSHYDTFSGM
>Epi_neg:7391
FFKAITTHNTPWNDHDLNM
>Epi_neg:7392
RTELEDRDEKDEHG
>Epi_neg:7393
PMCTTAHHMAN
>Epi_neg:7394
FVGFKDLIIGSKDLRQIII
>Epi_neg:7395
YPNSWVSTNKFWVASYKQPF
>Epi_neg:7396
TSEKIVRLEAMGIDWCWHF
>Epi_neg:7397
DSIGCPHWMQPDWITVVPPVCR
>Epi_neg:7398
RELPVQEIGIPELSWPKYPTT
>Epi_neg:7399
NWHEMDGNRFNHHKIH
>Epi_neg:7400
WRDIEQLTSSHNSFPVPE
>Epi_neg:7401
PPDQKQTEWLESKNRSVPLQ
>Epi_neg:7402
VCYAEKVEVRTVKST
>Epi_neg:7403
NCTDAFYGTIDKGNICWFINDYVAG
>Epi_neg:7404
LVDGCNPKDQP
>Epi_neg:7405
DQKSCHHWKPDCPVII
>Epi_neg:7406
RIKLLTDDVSR
>Epi_neg:7407
DYQEYEWATDWFPCTIPLNKQ
>Epi_neg:7408
DGQKCSPPMCKWHKE
>Epi_neg:7409
LQATANSYCFK
>Epi_neg:7410
NASLWCPFPAQHTRTKGMWHTDE
>Epi_neg:7411
WHGRCKERALQRNPSIV
>Epi_neg:7412
FQMQTHVHLWDGVGILGMFNPLDWL
>Epi_neg:7413
YFSEFTIFTTAHYYYEINKR
>Epi_neg:7414
FGRCTYAQVKEA
>Epi_neg:7415
WHISHDWRCVVYRIIAISVLFV
>Epi_neg:7416
NFQGPQFYQYKMQTLLEWWM
>Epi_neg:7417
RWRAVCDDQSRK
>Epi_neg:7418
DNEAGWHTRWNCQTILMLQQT
>Epi_neg:7419
SVGYTTVRMCI
>Epi_neg:7420
EYRSIVHLCHHPFLGSSYREQ
>Epi_neg:7421
MNRIDGEFLTGDRIKWCA
>Epi_neg:7422
MECNPWICSMFMW
>Epi_neg:7423
DYFWYGTMDNMNQWEQAFMVCI
>Epi_neg:7424
KCAQFSNSVAAEWKF
>Epi_neg:7425
ALIMMHVPTPLICIFFAPFCATL
>Epi_neg:7426
LTHHFIWHKVVKWPSIRWFENM
>Epi_neg:7427
GMGSNGADYATPLW
>Epi_neg:7428
PRKIAEESTAACDMPED
>Epi_neg:7429
KRDTEDNHHQAAGEGG
>Epi_neg:7430
WPQRFKCKNKLWECYNP
>Epi_neg:7431
NSLQLFKCSTLWQAGKSQMYHCLPA
>Epi_neg:7432
LQNDMWSNGTWIHKVRA
>Epi_neg:7433
FPQKGKCEIYPNM
>Epi_neg:7434
KLTVFKFLKPFAMLF
>Epi_neg:7435
GAELIDCSPLNAIVEQDYQQW
>Epi_neg:7436
APLYTYRPDFLSQDTQQCDPC
>Epi_neg:7437
GHPCFGGCVGTYMHYTLEVIVHMTR
>Epi_neg:7438
ATRVGDWPFYY
>Epi_neg:7439
PCHSHPTGGYRRLGG
>Epi_neg:7440
WTCLPTACIFQQPVCQPDTNC
>Epi_neg:7441
VRVHDHYFQGQY
>Epi_neg:7442
CLDQKSVKAWLNHIS
>Epi_neg:7443
HRTLKSFGDKLNFDTNRN
>Epi_neg:7444
HVLDRACWFPIRRTHW
>Epi_neg:7445
RYYFHYTAGEQQKAQQDWSATNY
>Epi_neg:7446
QAYTIAPLGDRPMHVESHDK
>Epi_neg:7447
NDQMMTSQDMYEHESYNLDVQ
>Epi_neg:7448
QWIYCEPQYTDDDHFTKVWQV
>Epi_neg:7449
WPPWMQQQLWWHFSWSLGG
>Epi_neg:7450
VITSITHTCWCMENCCETY
>Epi_neg:7451
ISFYDIKAYPQWVAPCKPKR
>Epi_neg:7452
VYNKVMHLVGI
>Epi_neg:7453
DRNIIHEAMKYI
>Epi_neg:7454
NFGKLRIGTPFMDP
>Epi_neg:7455
WEMYPRRIPFGW
>Epi_neg:7456
VKGMEMCDAYKSTSIKICKQGGIV
>Epi_neg:7457
QSVSPLRMRNF
>Epi_neg:7458
TGEMICFEFWNNYEFATANP
>Epi_neg:7459
PCKWYGGRHPVPCVNNTAPGE
>Epi_neg:7460
EVRHCVIAIEVCFD
>Epi_neg:7461
DVSPKWAAVQFPEMSVLPEDGCPD
>Epi_neg:7462
MVMCVTQYSFVVDYDDRNHIYA
>Epi_neg:7463
GWKYVYRCVENMP
>Epi_neg:7464
MQMYENNHCLYMGRYIYTD
>Epi_neg:7465
RTIWPSAAVHN
>Epi_neg:7466
VVRSKRGYEWTAYVWINGPDGF
>Epi_neg:7467
LWHDNWQHFHHGIYQSRAEVE
>Epi_neg:7468
DLKTCIYGTMYKNPCY
>Epi_neg:7469
GHGINIPYIIPILDGGNGGQC
>Epi_neg:7470
ARTLQRSSEEARHYIWGRTIY
>Epi_neg:7471
CDVGESAFLMGALHWCCVAYWW
>Epi_neg:7472
SENIKILFFDCMADCVFH
>Epi_neg:7473
CVQCGWCHNADLVMCQFYLHSETSQ
>Epi_neg:7474
NVIIQVMSLAPHIDLDKH
>Epi_neg:7475
WVAYMWTPEIYKYLKHTMPV
>Epi_neg:7476
TTQCFLMIWCRIKCYIFVI
>Epi_neg:7477
CHPSCNSIKWPECECNTK
>Epi_neg:7478
KKTVHMTTNSDVLGKE
>Epi_neg:7479
AEFEPNWQTIYST
>Epi_neg:7480
CMLSFLQIRWFAPKYPWHTWRWIGH
>Epi_neg:7481
VKSYKTGYTCHTFPILWFRPP
>Epi_neg:7482
REVNNQNMQNTIF
>Epi_neg:7483
YCIYERDGKFNKEGVWYKEHEGCFF
>Epi_neg:7484
EKLEPAVILQGYWSWSR
>Epi_neg:7485
SMGKERLGIVQDAC
>Epi_neg:7486
YPTTWMDLTWANA
>Epi_neg:7487
AEETATVRVCNHGVFCPFGHNKG
>Epi_neg:7488
PYFRSGRKNRK
>Epi_neg:7489
IWIFMTHGIWFQNTGFGFMMLAKF
>Epi_neg:7490
YMDWRGWHVCQDMELL
>Epi_neg:7491
PMNKQIAFSIQGQRR
>Epi_neg:7492
GLYNIVHHTWGYKEKFTDS
>Epi_neg:7493
GEDTIFHVIDGTID
>Epi_neg:7494
VEPPCGVPTPAKFVCPLQGD
>Epi_neg:7495
EANCLVVAFCKVAWIFPWQHS
>Epi_neg:7496
CKEYFEMRRWYNIGG
>Epi_neg:7497
FESYFTSMDLYRPWAWNLKHKHHKN
>Epi_neg:7498
GRGVDPQCTVPCYTFG
>Epi_neg:7499
YNADDNKKAVCHNRNMLGMV
>Epi_neg:7500
IDVWFNENCLMAGVPRCNKTIHL
>Epi_neg:7501
PSMIHAKTNMKCW
>Epi_neg:7502
QQLSNNVPQHWESS
>Epi_neg:7503
ERGQGEHFMTLN
>Epi_neg:7504
TCKWQAEVVRQDKHKQ
>Epi_neg:7505
QRASVKGPVYYWSQW
>Epi_neg:7506
GCETNGNVQEMRVYYPSIVVHNDIS
>Epi_neg:7507
QRDEYNPDDTCLRL
>Epi_neg:7508
PMKSMLFAWCNCKGGTFSAAEC
>Epi_neg:7509
ANANVGLKFPDANMF
>Epi_neg:7510
PIADYSYDCLEVWDLCRVTHEHF
>Epi_neg:7511
WIIPIFFSCAQSFK
>Epi_neg:7512
PQFCRNHPFAHRYCTGEHAWWWN
>Epi_neg:7513
KDTNQMPCFWCQNKESPEKMNTAW
>Epi_neg:7514
CHWIRSLIQPTPALM
>Epi_neg:7515
ANWQEIRHCCM
>Epi_neg:7516
DLQIGGDIIWPYENRGCLKAL
>Epi_neg:7517
FFKMWDDHPYRQGFCAEYFEVFD
>Epi_neg:7518
KCKYASKVIWAFWGNFQ
>Epi_neg:7519
VCNEPAPSDLKTM
>Epi_neg:7520
TIIKMLSFIEGTVGHWCTSPSLAS
>Epi_neg:7521
AAWAHMPQQAWQFFRYQHLQF
>Epi_neg:7522
GIMARYSGRLQQDIDYVY
>Epi_neg:7523
TEDTLAWVQPSNHGVMMGFDVFSA
>Epi_neg:7524
VCRMQCIVIPYKWIGFKWIMM
>Epi_neg:7525
WIIFNSMKIVYP
>Epi_neg:7526
CDYRWEVFLWILFEEYNHNDVD
>Epi_neg:7527
KIFGKGMSGPVDLATDSAAFWFT
>Epi_neg:7528
HMIIFGVGHEDKK
>Epi_neg:7529
MNWSPCAPPHIMLYMEPCKINI
>Epi_neg:7530
DLNGVEIVTQRGRRAIMSMCHTHHR
>Epi_neg:7531
YFPVMGNDSLA
>Epi_neg:7532
QFTCLHKKPHW
>Epi_neg:7533
YGCWAVMFEPA
>Epi_neg:7534
WWMHWERFENTNVATGRADNP
>Epi_neg:7535
ECVERFQQFLLCKQWGQS
>Epi_neg:7536
VSMFDHTTRYLLNWPPLTIKILTV
>Epi_neg:7537
EALKETYFLFLRTRFKTYTNYTGC
>Epi_neg:7538
HDYYSKQTSTVLPWKYSCGAH
>Epi_neg:7539
RDEWYLLHHSSIFVKHMFYAK
>Epi_neg:7540
KRDAIIIKCDEIYADSRKA
>Epi_neg:7541
TDLEQEIDDMAQCDVCDRIR
>Epi_neg:7542
HILIEADYETHSTGLCKCDFSQG
>Epi_neg:7543
HPKKQKSAKYINATLGCDNDAWKRH
>Epi_neg:7544
RNNYDWVLCIGAGCTLCVNWHID
>Epi_neg:7545
LHYQPRRLMHN
>Epi_neg:7546
HKDGDPWQIKLDIKPSEAMFP
>Epi_neg:7547
MTASTDKALGAIDMRLNILN
>Epi_neg:7548
CLFTTQWEHPSAQNIK
>Epi_neg:7549
DSKEIDNCYPDCN
>Epi_neg:7550
HGKGGPNVSSRMMGNQFVKQHMF
>Epi_neg:7551
EKFQTLIMAFN
>Epi_neg:7552
NCHAYNQEMWPRRCYGEPLQHKF
>Epi_neg:7553
NWVGQASRKCLMYHPWYSECY
>Epi_neg:7554
PIPYSMIGFLEYF
>Epi_neg:7555
SRTKELAQLQSGDGG
>Epi_neg:7556
YDPQFYMEFHE
>Epi_neg:7557
GYQIFFSILYK
>Epi_neg:7558
GYQKIGETLLCAEVL
>Epi_neg:7559
FQVECRILHTPQKMSIYL
>Epi_neg:7560
QVAMKVMGWIFLTRECHNGCDRW
>Epi_neg:7561
YQRYVTKCAKEFPDQRMD
>Epi_neg:7562
FMSAEFDEVRYYDVIYPFGH
>Epi_neg:7563
RGPIHKLKRLAYVWQTWLVKGLPH
>Epi_neg:7564
FYTQPGWEPLCTTYCTV
>Epi_neg:7565
LHKQFSFRKSSKAEKRDIKLSKMNH
>Epi_neg:7566
LPLCGNEITPASP
>Epi_neg:7567
YETCSCLCITPYQIN
>Epi_neg:7568
VHSRIGNQIVEIKMVDNCAAVPK
>Epi_neg:7569
ETAWWWCSLHPRMFKESQF
>Epi_neg:7570
AFNEYAMLVWPKE
>Epi_neg:7571
CPRPTWKHLKEPYLKFEVYI
>Epi_neg:7572
YQIPAVLRQGMLAMETGYLMANDR
>Epi_neg:7573
TWSIWILKMIWERRYDK
>Epi_neg:7574
GTIFEGQNVIFC
>Epi_neg:7575
ANVWCILQRTYAVHYGMGTVPKHVN
>Epi_neg:7576
QCFQGDTPLLQM
>Epi_neg:7577
VQCKGMQWFEYIKSRELGGA
>Epi_neg:7578
PKYMACELKVTVQEWLNPVGVVQT
>Epi_neg:7579
KWTVSLIELPLKLGNKPMW
>Epi_neg:7580
VAVLSWAFNVKNGEMMFCDLFF
>Epi_neg:7581
MPTNGQYCAQWSGIQKAFTNN
>Epi_neg:7582
RWQIMWCSIKGMFPLERPHEK
>Epi_neg:7583
AKHYDLDWCRY
>Epi_neg:7584
TVHMPERKTRRRYFWCCEAA
>Epi_neg:7585
SVNIVWCYVYGWYNSYSRVKMEY
>Epi_neg:7586
CHCWDEQCPGPPNFVDPIIQSLT
>Epi_neg:7587
ERILMDSEWEK
>Epi_neg:7588
CTYMLTDIREEGSGLTPTDS
>Epi_neg:7589
EKSALWERIQDWNHGFM
>Epi_neg:7590
TGDAQCEMTLMMNL
>Epi_neg:7591
FEELKVGTPSNVWEGTSACMMR
>Epi_neg:7592
ESPNRLPGNPGT
>Epi_neg:7593
SEYCPSCHNQSHEHDGRIM
>Epi_neg:7594
YCCMFEHAHSPETWTNTKQWH
>Epi_neg:7595
PGVPITSEVFLNSFHTS
>Epi_neg:7596
NCLKHLYHAPTMRVYQTNMFGYHDV
>Epi_neg:7597
FFSGSPQMAPNTQVQV
>Epi_neg:7598
RPRSINWNYFYWDA
>Epi_neg:7599
PAAWMLTFEDAPEASCLNKNH
>Epi_neg:7600
FYEWRRCDMILSRTVDS
>Epi_neg:7601
IVEEDGKKHSM
>Epi_neg:7602
QQEEQMAPNTNDKARNRFSCRE
>Epi_neg:7603
WFINVYARKEVCTDINQLAG
>Epi_neg:7604
KDPLQIYGFPKEYI
>Epi_neg:7605
PQFPFLEQVHNKKFQHID
>Epi_neg:7606
VISHVHQHRIKIWTEHHCDRNCI
>Epi_neg:7607
AEPPSALLYFGPWQIQLTMK
>Epi_neg:7608
YFWEEVYNNGFIYRGHW
>Epi_neg:7609
CKCTSLVATYNEWYIHQH
>Epi_neg:7610
SYHRTMQHNPEWNTQVRSLN
>Epi_neg:7611
SYDAQDWQANHMVEK
>Epi_neg:7612
IQCQPDCCFPMWIQTMKHVN
>Epi_neg:7613
THGQLENEENKPNPIIMGIF
>Epi_neg:7614
IRLTHMLMQPNSKQRQAIRCFSWYM
>Epi_neg:7615
DQYDLCTCSIMMMN
>Epi_neg:7616
HKAFHHNYWNTDASTLR
>Epi_neg:7617
AVALVRLWRWQVWYTTLFYAGP
>Epi_neg:7618
YGSFRYIHDPHQFTRQNFL
>Epi_neg:7619
QGNDINCLCEYDWYFARHYFVQPEP
>Epi_neg:7620
ILQLKKNSENIDIN
>Epi_neg:7621
MKKWPNITGWEQFAVLWKSNHIQ
>Epi_neg:7622
FCDGPMNWCCVTEMSWCCPFLKC
>Epi_neg:7623
MWMTTSDVIDAESEEAFWADFRPF
>Epi_neg:7624
YRARMRIHWMPAYMS
>Epi_neg:7625
RPHRADDPRQLDMEK
>Epi_neg:7626
ANPDWGDSDTNQNPRQYHCWI
>Epi_neg:7627
MRAQLKWNMWQEFKA
>Epi_neg:7628
SHNTWVDIPFLYPKWSGAI
>Epi_neg:7629
EQCCGYMSLIQRYR
>Epi_neg:7630
SKWSVMHAIWADPMER
>Epi_neg:7631
SFFFREHREVGCR
>Epi_neg:7632
MNALRTITGHDRYICKCRVF
>Epi_neg:7633
MLEWWGEHYWL
>Epi_neg:7634
DYAMWLLDQITPF
>Epi_neg:7635
ARQISGTYFSATQFLRWCYPPS
>Epi_neg:7636
RIRRLNWSRFAHS
>Epi_neg:7637
HIAMMQHEIPVSVE
>Epi_neg:7638
KAICRRSAVKKKG
>Epi_neg:7639
FIDAWYYKGTSQWPAYEKNTM
>Epi_neg:7640
VKVGMLCGPVNAQPQ
>Epi_neg:7641
GLIWWNAYRHCENRPHYFHWNQ
>Epi_neg:7642
SPLDRKAQPHENLQVYALHVGSG
>Epi_neg:7643
FANFEGSTNGGRSHDPVKVRHP
>Epi_neg:7644
KGTYMQQAHDPFMLDGQCFYHKL
>Epi_neg:7645
KSWDVCCNMVHTEAWL
>Epi_neg:7646
YSAWSKIVFNMSFTENAGAHC
>Epi_neg:7647
KMKEIWWGKLRQ
>Epi_neg:7648
IGMMYCQSYCWQ
>Epi_neg:7649
GKYFQKYWDSVWNFHYMW
>Epi_neg:7650
EWGRYLCNAVRLKTTLVVTFFQ
>Epi_neg:7651
CKNRHLFNVQCHWRQKLYKAYNNVW
>Epi_neg:7652
SFQVNRTAYCDKW
>Epi_neg:7653
KDRDIRGTQSDT
>Epi_neg:7654
TYHKRYAYYKWDSPKY
>Epi_neg:7655
PGAYNECDLQIEWLDRREM
>Epi_neg:7656
GLDCWFIEFNDVP
>Epi_neg:7657
ELHHEKLYFPEQSP
>Epi_neg:7658
ARHRPHPCKCLF
>Epi_neg:7659
VNRSSVMDALNTTW
>Epi_neg:7660
DSKEHWHEGYVPEGVNQT
>Epi_neg:7661
HMHMEGGRNDCM
>Epi_neg:7662
IYADYCFTAEAVVLG
>Epi_neg:7663
LFRWPMLEQGCWVPVS
>Epi_neg:7664
FPGCAIWCTTPH
>Epi_neg:7665
QGMFNIVIYHNAT
>Epi_neg:7666
FLVTLDEPVCTKGQAVLV
>Epi_neg:7667
LMHMMDRMITEA
>Epi_neg:7668
SDCPVCRWHDKSYL
>Epi_neg:7669
LRQKHAQILEQVCVERWQHCKKQWW
>Epi_neg:7670
ADPLTEQCWPNGMDTNCMHQVHWM
>Epi_neg:7671
LTYGDPNNITLIVDIRADRVRK
>Epi_neg:7672
HDEYDCMSTCFT
>Epi_neg:7673
AAWTMNEYNFHHV
>Epi_neg:7674
FAHVVWLEEHDGAGY
>Epi_neg:7675
PGWVKIFCMTR
>Epi_neg:7676
HYFNPCILQKCNNTGQEKCNHCFM
>Epi_neg:7677
VVFSGISTIDMMPMTHAVDSLHEE
>Epi_neg:7678
PDIAKSFKRVQNYRC
>Epi_neg:7679
TRRFNVTNNRCYQFVI
>Epi_neg:7680
KERWYRMFHGDEWCSKKDMECY
>Epi_neg:7681
WCRISMADHKESQIFPPRMEY
>Epi_neg:7682
LSRPIWIHIGHKHCTIPYMTL
>Epi_neg:7683
AQGEFMDAYSW
>Epi_neg:7684
QILVLKTLHSTRFQRAWHLWVKH
>Epi_neg:7685
NVWAQDQNDPPHICDTVPHII
>Epi_neg:7686
KEDWQWNHQLREFLWTDN
>Epi_neg:7687
FGRCRVWCTSKCD
>Epi_neg:7688
IVDVGFYLCWQACNM
>Epi_neg:7689
VNREGTLWNKWPEPPLRECNWW
>Epi_neg:7690
HIQLRFCDIGE
>Epi_neg:7691
HSIIAMARNDNNSP
>Epi_neg:7692
HWEKWPCFMRVIWA
>Epi_neg:7693
SPHQPRHINAFMSMSWQPL
>Epi_neg:7694
RSLWQMKNYNY
>Epi_neg:7695
CQKFATQCVSMVAI
>Epi_neg:7696
DFMVEWDPNYEARK
>Epi_neg:7697
NTNKEHDCQQRQSYVC
>Epi_neg:7698
RALSTDYLGFMPNVYARDFN
>Epi_neg:7699
PAKLKWVIIAWGWIYAPQFI
>Epi_neg:7700
PEFGIGYSSKYAFLHSWCVYFGTW
>Epi_neg:7701
WYCWMRIALLCLHRKRM
>Epi_neg:7702
FCVSFTTKQPALDSAAKH
>Epi_neg:7703
QKDAQFYEVCMLHCF
>Epi_neg:7704
TGCRNGASHQEEDGTFNNKYHWEHS
>Epi_neg:7705
IVKSYYGHANHNCDA
>Epi_neg:7706
MHPFLYWMKGPQCSEFGWQLKL
>Epi_neg:7707
FNYLEHKHCFPQAGPFAFTA
>Epi_neg:7708
PRKFYSGTCKSVR
>Epi_neg:7709
LQCLHYRDYLVQIGT
>Epi_neg:7710
FIMAINGWDPRMHIYVP
>Epi_neg:7711
SDYKWKHGVIWPPRQRNKVY
>Epi_neg:7712
SNSARDCPCHYKDPALDTNY
>Epi_neg:7713
MDQACPNAMSEA
>Epi_neg:7714
MVCVFIFMGKLCGL
>Epi_neg:7715
IVHCEDYPCSGDVCCWCHCYK
>Epi_neg:7716
PTCNCLGICNWERIDQFPAFT
>Epi_neg:7717
GKECCNAWVVDQIHWMLQSLQWLCR
>Epi_neg:7718
YGSYFKAPDGNTFRVMT
>Epi_neg:7719
PYSDCYREHHKFYMNRICNKFKITQ
>Epi_neg:7720
SFAYPLPWLGAMYK
>Epi_neg:7721
GGVCIQLSFYTVSPAL
>Epi_neg:7722
RRFSAREITMDWINHWMPGFCVH
>Epi_neg:7723
HHCDKTVFYEGTVSEKIQCKK
>Epi_neg:7724
GQHMNLQTHDGEDYYSILPTIRFI
>Epi_neg:7725
FDYWKSEQNWFKYTDYCLWIYNMTL
>Epi_neg:7726
FMEDVQGCEQNVGV
>Epi_neg:7727
QSTTMNQEEQDGK
>Epi_neg:7728
YIPVYDRKNYQMIEPG
>Epi_neg:7729
RFSWEESYDEPLLTGDKIWCL
>Epi_neg:7730
DAWDQRESWCSQSP
>Epi_neg:7731
ARLITDHGSTQYY
>Epi_neg:7732
IHTQVEACDFSRRLNIGHWS
>Epi_neg:7733
WWLKGYCDSKIAYKPLNVW
>Epi_neg:7734
PDIKGGDLSVFTGTPALPRR
>Epi_neg:7735
QCDKGNVGHLMERKNAN
>Epi_neg:7736
HCDLICVLYVHPQNGVMV
>Epi_neg:7737
YRKWRRRQDIMEQMWLP
>Epi_neg:7738
VGPAIHQFYMMVGAHKMD
>Epi_neg:7739
DCHEWCFWNALIHLMQFHTD
>Epi_neg:7740
RTMWTGRWDHCMWPTRTTTIKPF
>Epi_neg:7741
FQMMWIVMRGENLYVYP
>Epi_neg:7742
WWGTDCKTIRTAWTNAQYF
>Epi_neg:7743
RLDHNMPNHPNTWTNQIDAAVSDQR
>Epi_neg:7744
DMVCELIHGDCATERPDT
>Epi_neg:7745
LCWCNTDYSVCSQEGRVARQC
>Epi_neg:7746
YGQIGRAGCAKQEFRGH
>Epi_neg:7747
FSGHSEKLCAQ
>Epi_neg:7748
FNGLFPEYAQPYAH
>Epi_neg:7749
FYHHPECNHKKIVR
>Epi_neg:7750
DHSVCQDMAPDNPECDIEQ
>Epi_neg:7751
RRTMCWGHNHDDICD
>Epi_neg:7752
LYEALRGTNKKEDRKCTCNMSDWC
>Epi_neg:7753
GSCGCNNIEYFVIREENTDQMNNAE
>Epi_neg:7754
AMRAHDKAVWVFQCITDCA
>Epi_neg:7755
ENGGTMCMMRHCQIAEYK
>Epi_neg:7756
GTSVDVEWSLHSHPFKA
>Epi_neg:7757
QNWLKNPWKQIQW
>Epi_neg:7758
YGASFDPDTQEHKNCHT
>Epi_neg:7759
VKVNQSEQICI
>Epi_neg:7760
FTCCICIWYCEFY
>Epi_neg:7761
DVRMWDKWVNNSYVFHHQTIKGEV
>Epi_neg:7762
KMQDLSIWVGHG
>Epi_neg:7763
FRGLKWAYQHEHLNCDYRTY
>Epi_neg:7764
MLMAYVKAAEDVTHINF
>Epi_neg:7765
FTVWNDRPTQGHERVQK
>Epi_neg:7766
CDWRLDQCHLTY
>Epi_neg:7767
EAYWIGIKDWIWWNPV
>Epi_neg:7768
TRCKMQRSWHSNYE
>Epi_neg:7769
EWKPGNCDDSIVLRI
>Epi_neg:7770
MGKLGGPGIYMDKNNVYA
>Epi_neg:7771
VCDKMEPQIADDINRTLSDLNHSY
>Epi_neg:7772
NGPMHKKCCRSATDKKLP
>Epi_neg:7773
KHSLAVPPYLQTMTSSKMH
>Epi_neg:7774
FIHEVSGDSGKLPGW
>Epi_neg:7775
TPSVKYQFAYQF
>Epi_neg:7776
VNQRLIFYPKSAAGHKTD
>Epi_neg:7777
CNYEHANEITRPSNVEAVFCGIP
>Epi_neg:7778
GRHDKTAHWGTWKKSYFGTVEMC
>Epi_neg:7779
LWYTRQSIPCW
>Epi_neg:7780
LAPASYNWNMRSQH
>Epi_neg:7781
SMMHPGSYACYGSRQV
>Epi_neg:7782
PSTPCWRNYMYFNSTGWVCW
>Epi_neg:7783
ISYVQISIESIMGIDGSGDIVC
>Epi_neg:7784
RSQWMHDIYVFLG
>Epi_neg:7785
EDHPDWSDGHLFQWDRQ
>Epi_neg:7786
VIPACEMFKNCSASCYTPSSNAR
>Epi_neg:7787
VNGSFLIYHIRQEQDVYEIY
>Epi_neg:7788
CKECWFSGDCN
>Epi_neg:7789
MMAWGKRSDIYPNLR
>Epi_neg:7790
QRNGRDSDMMCY
>Epi_neg:7791
FFTFNTEMGMLEHWTDE
>Epi_neg:7792
FVDLEEAIKST
>Epi_neg:7793
HWHTYWFPNKSRYCYNT
>Epi_neg:7794
ITNGEHLLYEIKCKDHNGMPKTEW
>Epi_neg:7795
ICAKEYWIDLPLYCSSGLNREW
>Epi_neg:7796
FKMKQAWYCVARLTQ
>Epi_neg:7797
AVYTKHQDNGLFRTGTGSN
>Epi_neg:7798
RMRMMMLCCSYWPMHTDESTLI
>Epi_neg:7799
PGIAVLIWGCNYTLDNLVWLSG
>Epi_neg:7800
QDRSPRSTSMF
>Epi_neg:7801
QMIGFYNTYEWMM
>Epi_neg:7802
AKVLHNFVYKEQPCSTSGAYVKP
>Epi_neg:7803
DMGITRDRKIHFMCTTYGSEQRP
>Epi_neg:7804
CVNWNELCMCDMDDFGGADINDSWK
>Epi_neg:7805
GHKYIAVVLQDFNQWP
>Epi_neg:7806
ILATYTPWGHLVFFVSMKKIHIQ
>Epi_neg:7807
YWWMPQHQELWQ
>Epi_neg:7808
VTQQSFQKLALLNFG
>Epi_neg:7809
EQVMQPMCISSVTTHA
>Epi_neg:7810
FIGMEHFCWPHLN
>Epi_neg:7811
AQFVAIPYGEW
>Epi_neg:7812
WDHSNTEPSFIMNRREQFIRIR
>Epi_neg:7813
RMHDMEICINQSMEM
>Epi_neg:7814
MQITVAACQMMPKWCAYEWQFCET
>Epi_neg:7815
YGCKNTPSHMW
>Epi_neg:7816
IEMQYCVDAFVWDNYPP
>Epi_neg:7817
CAQWRYIVTRFWSIF
>Epi_neg:7818
NDFDYIMTWDTKQG
>Epi_neg:7819
RLKKNMELNEKMLHLFAWDKVI
>Epi_neg:7820
AEVKGCIVITA
>Epi_neg:7821
EQCVQPCTKNG
>Epi_neg:7822
AQDVKRMELNDCEA
>Epi_neg:7823
HYNMNRSCHNDHVFKPVVT
>Epi_neg:7824
WASNMGYSLPQRLFVQFAIKYDDF
>Epi_neg:7825
DRCMMIICRMQ
>Epi_neg:7826
DAERDLPHYYHHDMNYLKYASYLFQ
>Epi_neg:7827
AWSLYVSGSFLYDM
>Epi_neg:7828
QRVPPKYRAGVICMHDGNLHPSYV
>Epi_neg:7829
HESSTDFDTQMQPIKAE
>Epi_neg:7830
SNNNIHTKNNDTVIWA
>Epi_neg:7831
LRIYWQMRDCQQRRIFNHCSQ
>Epi_neg:7832
LHQDHLFDHWCMGSRPLRWSYS
>Epi_neg:7833
MEIEASSFGGDWPSPMA
>Epi_neg:7834
VIIRSLNHETYHRQFNMP
>Epi_neg:7835
FKPRDTSEDHFCSPVHTPWGTG
>Epi_neg:7836
YIVAWQLQMPQVN
>Epi_neg:7837
TMAEANGNGGQ
>Epi_neg:7838
ACAISNDDAEIDIIYHNVREAM
>Epi_neg:7839
CIHTQTGLGSVLLHHSN
>Epi_neg:7840
AEGAIPDYVCNGIT
>Epi_neg:7841
ILKIHNWRLGTKAYTMESLMRPDC
>Epi_neg:7842
VHNFNFTICHFE
>Epi_neg:7843
LPKSFGHFIHAYGWIHGAR
>Epi_neg:7844
HATSREYCHRKK
>Epi_neg:7845
QWIPTGGLSEGMPE
>Epi_neg:7846
LSNSCMQKVFEKLKV
>Epi_neg:7847
FCIFMCWAFFSEIFWDY
>Epi_neg:7848
WYIMCCNPRHP
>Epi_neg:7849
FGNYTPLRFNVVEDVMVH
>Epi_neg:7850
DKCNSFFCGVDNIQDMSRKFKA
>Epi_neg:7851
FVFQKLSSWSTVREKHITL
>Epi_neg:7852
MQTYLQPNWKR
>Epi_neg:7853
HCPWHCAECLIVFLGGTNCQHAWF
>Epi_neg:7854
HMQVWSHNQVAD
>Epi_neg:7855
VTHLTGENHDQYHIVSFTACQQ
>Epi_neg:7856
DDLVLMEWAHLVAGLKKTKH
>Epi_neg:7857
QDNQQQWWMSV
>Epi_neg:7858
EGWNTAIAWHAYTMYDFRF
>Epi_neg:7859
WEMSELPVPKD
>Epi_neg:7860
CNKPSYTAGVCTMPITKEK
>Epi_neg:7861
DWPFFENICTAAT
>Epi_neg:7862
KCWYKCPDVMSLA
>Epi_neg:7863
MHQWWGLYHCVKG
>Epi_neg:7864
FVGFVFPPKVNI
>Epi_neg:7865
CYTGTVQHRDGCSCWPSGAP
>Epi_neg:7866
ECILQKHAPDSKPRLWCWWIGIERA
>Epi_neg:7867
AFHNCGVTQPE
>Epi_neg:7868
WCMKCLCIDML
>Epi_neg:7869
FLVFQCIPKRT
>Epi_neg:7870
WVAMCTPKPRYIHTIRPV
>Epi_neg:7871
NTWLQSMILAMY
>Epi_neg:7872
HGNNFQWPKMHEEC
>Epi_neg:7873
KRALCWFHLHVCAG
>Epi_neg:7874
MTDQCIWMFTLGHSFHFFEC
>Epi_neg:7875
TASEQTRHPNMVGSICFWDRQDQ
>Epi_neg:7876
GNEEDCDYQTG
>Epi_neg:7877
VSEMLIIWAEPRFKH
>Epi_neg:7878
EQRCTVVAKCPNLMIFSMTVKTNY
>Epi_neg:7879
CIDIAEIFPTDGSAPENENGII
>Epi_neg:7880
NTLIMTKPSQIQYNSMSVGRFN
>Epi_neg:7881
VNIENDGYYAHCAPTGRSCFQ
>Epi_neg:7882
SIDCHTNHDCWQLRIFS
>Epi_neg:7883
YVQYANNLSRWGHNDWRLYFS
>Epi_neg:7884
NMSYRNARLQTRATMKDTLGY
>Epi_neg:7885
MSFITCVYSFHSPDADLNFVQCQ
>Epi_neg:7886
LNFSYDDSDVVDFGMGCMVFKL
>Epi_neg:7887
GLGCKKWDKCRKRMGVNYDWE
>Epi_neg:7888
FGQENCATYWPQTLNDDPIP
>Epi_neg:7889
LYMANEWDWVSWYFCGMED
>Epi_neg:7890
LWQCFWKWMSSC
>Epi_neg:7891
WESQTIWLWADDGI
>Epi_neg:7892
WFLEHRETFTQVYKSSMPDEWKT
>Epi_neg:7893
RLTPCDWLSLFT
>Epi_neg:7894
SEKPMASIQGDC
>Epi_neg:7895
LDWRANPWLNPEIHNG
>Epi_neg:7896
NKIIQIPIRWPDWEKTYGAMS
>Epi_neg:7897
YWSCPEGKQFNFVCMVWTAL
>Epi_neg:7898
CCHEFIYFQGGALHCH
>Epi_neg:7899
QQQTNGIKQKPCFG
>Epi_neg:7900
KPLMSDCKELAVPMMVGECHKFGC
>Epi_neg:7901
IDNDSLSIGNFAGW
>Epi_neg:7902
SNAEGAFHTRT
>Epi_neg:7903
KRTVQIHKFYCCWVVAPACNYK
>Epi_neg:7904
GTMQWIIYCGSSNTKHWT
>Epi_neg:7905
DEEDQVCYDQFY
>Epi_neg:7906
VGPVTNWKKWEGGICYSFWPI
>Epi_neg:7907
DWAVFVTFTWVWPYDASMYRRWVQ
>Epi_neg:7908
EDATRCLQLGFHNL
>Epi_neg:7909
QAMVLTGLEYAYRVR
>Epi_neg:7910
VVWKNSMYEHYHDGVG
>Epi_neg:7911
LQNGVIWDMSNMYYISCVL
>Epi_neg:7912
HHWWYDQNDWRTQESMM
>Epi_neg:7913
CRKDHTCSSHLAMWDDY
>Epi_neg:7914
WESSLRGPSTMMHD
>Epi_neg:7915
ANWKVLQWYWKRLGQANLLVVIRYD
>Epi_neg:7916
WGMVAAYNQCWIHVVPFCNRSDSS
>Epi_neg:7917
DEMYFWCGYIH
>Epi_neg:7918
SPERIGTMKNLRSCQDLPPQSL
>Epi_neg:7919
QWQKTRNDEAQHLPAACVCYKEAH
>Epi_neg:7920
PPMDFMPYDSKYGPNHVEVP
>Epi_neg:7921
RNWPEISPVIVNGVCCHERYAKLFI
>Epi_neg:7922
RAMWHKFCFQYQGSPLSN
>Epi_neg:7923
KVAVSHIRWFMEHRNKNILC
>Epi_neg:7924
AMSKFSWWQLGMWYSPW
>Epi_neg:7925
ILFQRDDHSSNMEEPNRIKQKQYL
>Epi_neg:7926
RARRSDAEACPCNIWWKTTWWG
>Epi_neg:7927
KWETVYVSEKT
>Epi_neg:7928
HNSCPGWHDHSTRPGYQPSTGMTK
>Epi_neg:7929
HDRCYCAAEPRETGHDIKAQ
>Epi_neg:7930
FKEVYSMCQIFW
>Epi_neg:7931
QYSKFHRTIANEPAHSPHAWMTH
>Epi_neg:7932
WERSPTRKAAGILWADGIK
>Epi_neg:7933
HHRVWHKEWVKKDQ
>Epi_neg:7934
STQAQTADYVPRCI
>Epi_neg:7935
SCLYQWWYKCEKPPHHKQTPFS
>Epi_neg:7936
CQCMIQMPNSRQMN
>Epi_neg:7937
VDKPYGYMIKQKRKPVPDVD
>Epi_neg:7938
WDCTAVWHAPVHPEVREQQGPASR
>Epi_neg:7939
KWKRCRSKSRWQECDQHETISVDEP
>Epi_neg:7940
CCHFLLHTANVMDVTHLEKDT
>Epi_neg:7941
FGMIKLPGVGCHTCL
>Epi_neg:7942
IATNFHMIMVS
>Epi_neg:7943
LTIAAHTEIVAHTLIFDQ
>Epi_neg:7944
STYKTMEGIISFFA
>Epi_neg:7945
GIWASQLSWVLNM
>Epi_neg:7946
VDSMCVLTFYIDPHPAFQK
>Epi_neg:7947
NLSTGTNRGHQRL
>Epi_neg:7948
KKKFQMDWSVFW
>Epi_neg:7949
FAVHWRLVYPIMAQIAEPKLMDE
>Epi_neg:7950
AYVNPRTDLINVWKVRK
>Epi_neg:7951
AWWYACEAIRNQLCW
>Epi_neg:7952
RMAMFVDVTPCLPKNT
>Epi_neg:7953
YQSNPRVIYPVLSASFAKF
>Epi_neg:7954
VIAVRCGWKHIKKSDN
>Epi_neg:7955
HEQAAWQFYPHSRET
>Epi_neg:7956
ILMDYANQSAGFDVYYLWWT
>Epi_neg:7957
FGWRGFVQLRTKIAVCGFH
>Epi_neg:7958
RFSGWWPEFMWSKSH
>Epi_neg:7959
RKPDEKCWCPKPIHWENV
>Epi_neg:7960
DEPVVKYWQQGSC
>Epi_neg:7961
PHLMPKWPCQQ
>Epi_neg:7962
NGTQPVVRLGRHWFWWLP
>Epi_neg:7963
FPCMPEQMTPYLDSGEIKWIHMFC
>Epi_neg:7964
VAKCCWYMRWKA
>Epi_neg:7965
CARYHDITHTPPCSATVFGILLWKP
>Epi_neg:7966
YLNQLDQGCNFYGTVRIGIKED
>Epi_neg:7967
LYVVVHPYMDFHHREQRPHVAAT
>Epi_neg:7968
LCMLQWSYGGWPPYMDFM
>Epi_neg:7969
YTFPNISYWDDTCDQKVPYLYN
>Epi_neg:7970
GALEMTPRWALKLMRVHTFFAWWAM
>Epi_neg:7971
DGWLFDEIESWYASWKYTMYAYI
>Epi_neg:7972
KMECKARHDMEALQTENHYF
>Epi_neg:7973
IMSCVVDPAKSHIMVSG
>Epi_neg:7974
HGTMQNIYQCTGLALIIS
>Epi_neg:7975
YLTGLQPQCFELEQAEPGIAIGLC
>Epi_neg:7976
MEPCCRKWENNFGKQPSNTV
>Epi_neg:7977
RKQFHKWFMWKLATGV
>Epi_neg:7978
NAWTHDADWCAGR
>Epi_neg:7979
TRHHAWRVMVLSQKKH
>Epi_neg:7980
QNMCPIRQLTHTQL
>Epi_neg:7981
CNIIFFFMAMCAKY
>Epi_neg:7982
YQHACYLVATLEFIYIHEMRY
>Epi_neg:7983
MNNHGYTIKSAFPHLF
>Epi_neg:7984
HSASTPWHCSVMGFTLIW
>Epi_neg:7985
DYRPCPCKKPHH
>Epi_neg:7986
DPLLKIIYQNSQHRWWSQDSSFER
>Epi_neg:7987
WCVKAADYKCFLQNYVRA
>Epi_neg:7988
HHTWRMTFDNYAANLVSD
>Epi_neg:7989
VAMVQLENNGNCQWDEFVGTD
>Epi_neg:7990
NEEHGERWCMP
>Epi_neg:7991
RDWDWSFKIMGFHSSVCPSNFYLMR
>Epi_neg:7992
WSTGSWFVLSWGCMMMMIIGIEI
>Epi_neg:7993
VVMFLGRMPWARV
>Epi_neg:7994
SLVHMYHRWILFWAGVMDVKCVNA
>Epi_neg:7995
WTPKGEFARVAGMWIFIKKRIAKS
>Epi_neg:7996
PIMTRTKIFSMGRCFGSMLEGMGA
>Epi_neg:7997
QRADRMAVNDGPSC
>Epi_neg:7998
MLSCWILHVNNFHGASRMLL
>Epi_neg:7999
DWIRNRAQNDIVPQAQGRAH
>Epi_neg:8000
SWANWSTMPMLEL
>Epi_neg:8001
GNHLVMFQFFGICYYHGKV
>Epi_neg:8002
EWDSLNSRTQERWAVHLQI
>Epi_neg:8003
CYKPYNMFLCIVNFANFAK
>Epi_neg:8004
LVWKQVHAELQTFG
>Epi_neg:8005
NAGYRHGTGTDVNSSWDR
>Epi_neg:8006
ETVEGMMRHQNKG
>Epi_neg:8007
CVCFKDIIWHKRTPAFQLDIY
>Epi_neg:8008
SYSQTRENVDKCCWFFG
>Epi_neg:8009
FICANEQDWNCNYETWQIRGTYSDG
>Epi_neg:8010
RLSSVQDHKVCRDWRVTW
>Epi_neg:8011
QFPNFWVWSWPKEF
>Epi_neg:8012
FMTASPEHPTDTFISM
>Epi_neg:8013
KHVCLNHESYQHE
>Epi_neg:8014
IEDSLTGKMLQD
>Epi_neg:8015
FFVEPRIIAYSMQPPCQ
>Epi_neg:8016
RYMMYKDLWEQS
>Epi_neg:8017
VYMRWAKHHNINYMDANSA
>Epi_neg:8018
PAHHAVSLAVHITSTWSNSDLDKS
>Epi_neg:8019
RMGCFHAKNEQ
>Epi_neg:8020
VKHCYMNLEWFMVVMF
>Epi_neg:8021
MTMAMRFYAWGYSFHLLYFSKFYCW
>Epi_neg:8022
WMFYGPESMSFLKHCFI
>Epi_neg:8023
DDFSIFMLRQM
>Epi_neg:8024
HIECRLLPMCYDF
>Epi_neg:8025
CQVCTAEYRIHDPQDQVFYIDINA
>Epi_neg:8026
NWMDAMNTNGSF
>Epi_neg:8027
SFLKPNCMQLTVWLYY
>Epi_neg:8028
MRSQCARDSFWGNQMIADMNGD
>Epi_neg:8029
SLIPEHACDSHSWAMWDDALE
>Epi_neg:8030
MSGAGRKMSVSNFIKYTPIAQNHTF
>Epi_neg:8031
FLGVAQMQTDFKENWED
>Epi_neg:8032
FDEHGFRFIQGRGPPWFDDFRK
>Epi_neg:8033
QGIFKVRSMHQKR
>Epi_neg:8034
FWIVGTRQEMGMARWAYKKR
>Epi_neg:8035
KSWNFIHLNSVRDVWHIDEPG
>Epi_neg:8036
RSKERSPNFEELPVEF
>Epi_neg:8037
MFTEKETSQACHIDMLVDEMSSAS
>Epi_neg:8038
LCMMKTEGLEMFGMEYRASHETKF
>Epi_neg:8039
KGLANLVTRVV
>Epi_neg:8040
TRVQAYKRNWT
>Epi_neg:8041
APGQKYTTKWKRRNWYHACKES
>Epi_neg:8042
CPHNAKENNYSQDYFEFTDINVDF
>Epi_neg:8043
APYTFWYLEGDPKCGK
>Epi_neg:8044
THRVCSPNMWVPSDPGTCVISM
>Epi_neg:8045
HVMVVTKWTRWGLREPMG
>Epi_neg:8046
LTKEPYAGSRKLCMVGEH
>Epi_neg:8047
NCKHVMLNFDL
>Epi_neg:8048
WESAWSMVQDCCISIEMC
>Epi_neg:8049
RLQLKTLFRENY
>Epi_neg:8050
WKGCIFTPFGYFPNIR
>Epi_neg:8051
NWSTRKSKIQVT
>Epi_neg:8052
KMIMQFNERKNLCTYD
>Epi_neg:8053
AQTWRLWWQGSMER
>Epi_neg:8054
IYPFIRVHTGVSVPYDTVEEQN
>Epi_neg:8055
HICHQTQVKGTFCKTVKIQKLGYE
>Epi_neg:8056
AEDFLHMHPRSYCQP
>Epi_neg:8057
IICYPEYDHGCLELNVAWK
>Epi_neg:8058
WYRCKRNIMHQFRG
>Epi_neg:8059
DLGVLKYYACARVWWST
>Epi_neg:8060
AVEMHHELWQRCEWVVIWNRDRIP
>Epi_neg:8061
RDFCRLFQVTGYHLWWLTFDWYLMK
>Epi_neg:8062
RTRNQFGYMAHST
>Epi_neg:8063
PPYNNEFWSPRKPNWFAICCCYPRD
>Epi_neg:8064
INVMRPICHEVPPQFAIP
>Epi_neg:8065
FIKDMYPAYQWKQEHI
>Epi_neg:8066
VLFRCVCPVPQLSARDLFSYACLH
>Epi_neg:8067
GFREIVTRRWF
>Epi_neg:8068
VVSNKNISRHQYS
>Epi_neg:8069
EPGMSCWRIRAEAGEI
>Epi_neg:8070
KGGKSSFCCKVIVTYLE
>Epi_neg:8071
LHMTSFYSPEWKCYAPAKMQV
>Epi_neg:8072
ISIHMRVSCPKHKIMVQLVSFDPC
>Epi_neg:8073
DMGWIHRLMDFDDHWETVNHLLQ
>Epi_neg:8074
RLNLYRLIKVWQPIISNHLQNV
>Epi_neg:8075
IQNEFEPLTSIWCTP
>Epi_neg:8076
AGCIMEPQINFTIWF
>Epi_neg:8077
VDEWYWPEGVNVIHAVAGFYET
>Epi_neg:8078
EQDFRTFEGEWWQQYANYQFGH
>Epi_neg:8079
YLARMIITSCWMI
>Epi_neg:8080
MKVQMSFKHAQNEYLSYDYRTFW
>Epi_neg:8081
RGVCWICTRPKQ
>Epi_neg:8082
FLQKGAMYTTNDHAFCTHSMD
>Epi_neg:8083
ETNLYKQFTQYFDLHL
>Epi_neg:8084
IFPGEHAENQRVRVCVKFGM
>Epi_neg:8085
CPRDHSAAPAL
>Epi_neg:8086
GTFPQTAFEFDFCVI
>Epi_neg:8087
NIAEVFQCIHTPITRLHWVLHGW
>Epi_neg:8088
IGNNLVEYTFNQD
>Epi_neg:8089
RYWHSFDELPFAASQFEWVKYPM
>Epi_neg:8090
SYMGHQCYVTRMTITNYV
>Epi_neg:8091
SPNDNLGQLNPPIAKRISLWHV
>Epi_neg:8092
RVHLVKLVTARGPR
>Epi_neg:8093
MFIAQTADKPQEPVM
>Epi_neg:8094
MHYYKCAVWWRFGQQVY
>Epi_neg:8095
WYTNGSGLLHDYFMKP
>Epi_neg:8096
GLDAPYKDATHD
>Epi_neg:8097
YHWQEIDFQLLA
>Epi_neg:8098
EDTLGCTDGAN
>Epi_neg:8099
SMCCCQFEINYWEM
>Epi_neg:8100
VSTRYFQKCFDDQLTLW
>Epi_neg:8101
YMPVQGKFIWSDGAQFD
>Epi_neg:8102
SMFGYIVSSPKGVIFSRRPKNH
>Epi_neg:8103
YRMAAVYEHKLQYHFDHETEYS
>Epi_neg:8104
PRMRRGMSHKGQWPYEHKTAPATS
>Epi_neg:8105
EKYSPGWFIMKQSN
>Epi_neg:8106
IRIRQWARCIRMV
>Epi_neg:8107
ICPAYFNGWMIRFGMNQRNEWP
>Epi_neg:8108
FCYMRGQQSHQ
>Epi_neg:8109
HFLGQIWFELID
>Epi_neg:8110
DTNFDFDMFCGKKVTHGDTCLGST
>Epi_neg:8111
ASYDMEPIHFKMYSCRSMESGVF
>Epi_neg:8112
NEYLKVYYMVEDNEDPDQ
>Epi_neg:8113
GAFCLSMLWESCKGAQ
>Epi_neg:8114
LVVPYTVVGEK
>Epi_neg:8115
FFPAPKMIGWADVNWS
>Epi_neg:8116
VFTLQNWPRMIK
>Epi_neg:8117
TWKEKADLYTKVP
>Epi_neg:8118
CFSGLGIFARPAMNCRRHSFL
>Epi_neg:8119
EEIFFRDVQHYECMRMPTCADP
>Epi_neg:8120
CYLMDNQREWEPFSMIAVNFITWPY
>Epi_neg:8121
WPMVRGLRYRN
>Epi_neg:8122
VWVFYPMFYLQDHFNFQDN
>Epi_neg:8123
FICHEVSQEIW
>Epi_neg:8124
DHNKTIKAEAFHGWLPNHLFGNN
>Epi_neg:8125
FAQMFKLRPFMNGQCMPSEECV
>Epi_neg:8126
NFFYTNPDSQHIAGFHTFTHL
>Epi_neg:8127
RPAWTHIDMIESEDHFFDPMVFAC
>Epi_neg:8128
LMVSIEAFMPTVIPNKISF
>Epi_neg:8129
ESHASWIHCLQYRRNEKST
>Epi_neg:8130
PLHIHAGGGWCPRGYDFGMWD
>Epi_neg:8131
HKNDKYDRKDSIICQERLGT
>Epi_neg:8132
DWARTDHNKQIIHTPCIKLV
>Epi_neg:8133
ARMRINTHMAPACDGDP
>Epi_neg:8134
SNYASPMKWPLAELRTW
>Epi_neg:8135
NILNFCGPRKWMGNYMFQHREY
>Epi_neg:8136
INWIHLRCDKHLDSYDNSTK
>Epi_neg:8137
KEEESCDDVAPCSTSEDQ
>Epi_neg:8138
VCQHQRPTFNWGMRYIDSWCLL
>Epi_neg:8139
PSPPKSSQHGGDGRCFQVLSAW
>Epi_neg:8140
VMPWRSRFYDKEGDFGSRIC
>Epi_neg:8141
WDFLGNMFTSQCDCLHPW
>Epi_neg:8142
CELIVFMYVDMQINVEQLPPVRCRA
>Epi_neg:8143
DFEFSHEERWGP
>Epi_neg:8144
SAIWFPTPTHNLSWGLYPNHQDND
>Epi_neg:8145
ISPWVHWYNHSEYQNL
>Epi_neg:8146
ESHGQWHYKPMAEQWVFACIVR
>Epi_neg:8147
MRYPEWSIHAMQTTE
>Epi_neg:8148
HDYHIMGPHDDHATNNNCMNTMMS
>Epi_neg:8149
RHCKCEYRKEWNKWYCEGSTGM
>Epi_neg:8150
AKNSTERFHSR
>Epi_neg:8151
HKDTNDIFVLHSTCKNPDQQI
>Epi_neg:8152
MYNGKKKWHAPWDQPMEAHRPI
>Epi_neg:8153
PCMHGCMDFHTYCHKWPWLSTV
>Epi_neg:8154
RQCSNVHEFSMD
>Epi_neg:8155
LCGPVASFLNWGLFMFTFNCG
>Epi_neg:8156
WAIPPPQMNVFWIWAYFWK
>Epi_neg:8157
SYGKIFHHFEVMRHDNHKYGP
>Epi_neg:8158
ISNWTSELFWHMPDRIWGYP
>Epi_neg:8159
TLACCWFEKTSKRIGWPAWNEEAE
>Epi_neg:8160
PVKWKRMCLHKIDSTTMPDKEPIVY
>Epi_neg:8161
DQLKNFRHMHETHY
>Epi_neg:8162
QHLLYWPNFHLFPQ
>Epi_neg:8163
CYNKKISSCDSPWSIIGAQW
>Epi_neg:8164
QKSVGTAPRMREVKPDGGASQ
>Epi_neg:8165
QRNPFTKCLYHCICV
>Epi_neg:8166
VLGTMQFPDDGF
>Epi_neg:8167
YRTVKMSCQQG
>Epi_neg:8168
VQWKNNQWHQT
>Epi_neg:8169
HWVRSIKYLQGKYRFPMF
>Epi_neg:8170
HMNIWQPEQAFRYRKSDCQ
>Epi_neg:8171
VLCRKCHSKWPRDKNSAV
>Epi_neg:8172
QRESGNINKYGGEFRFETHVQTLHK
>Epi_neg:8173
CMTCLPFHNRQFPKAEQIPN
>Epi_neg:8174
PFELKYDMRFYY
>Epi_neg:8175
EIFFMKISSPYGACWWQCGL
>Epi_neg:8176
MVGAVHDQHQM
>Epi_neg:8177
CGVLPGAWWFE
>Epi_neg:8178
KKKSMVANWNCQEMMNSCDRI
>Epi_neg:8179
NQTDWDYVTMSFVQCKTM
>Epi_neg:8180
CIQRMANIISISHDDASAYEWSQ
>Epi_neg:8181
WMLRQKCGVLSDPY
>Epi_neg:8182
DVGSSFVEKVGTCTQKWYAWDA
>Epi_neg:8183
MFRSDSERKMSDMDFTECEMWEAV
>Epi_neg:8184
KITCWTLYKCNTD
>Epi_neg:8185
FVQAVVKSTQPV
>Epi_neg:8186
RMVYMDQYWVNPIAWTLGRWKAKTA
>Epi_neg:8187
CEKAFQDQGRNPMKNDWPGIS
>Epi_neg:8188
EEGMITYLRFHMERGD
>Epi_neg:8189
YRGPFQMNWFYHR
>Epi_neg:8190
YMHHGAFDYCIEKWW
>Epi_neg:8191
YNCQLKNTEAICML
>Epi_neg:8192
HTQICQVRSMTM
>Epi_neg:8193
CAEDWRVTDHNTDCTWQS
>Epi_neg:8194
PVFQRVMKHHS
>Epi_neg:8195
MSNEWIMKCAQC
>Epi_neg:8196
RQHWRCICTYWWDWMHQHT
>Epi_neg:8197
WANWTLNEAWPWEMIID
>Epi_neg:8198
STQYRFVHQCMFRHRTMMQCM
>Epi_neg:8199
YHARDLCTKVVVFTDEALFTMPC
>Epi_neg:8200
DHLPMQMEAWWKH
>Epi_neg:8201
HWKEVEAQKKF
>Epi_neg:8202
EVTDQIWKMHEMKMAWSCCSFKH
>Epi_neg:8203
ENFNWGEVAGILKWALTERLEVCNP
>Epi_neg:8204
GFPYPIMCWVYYGKLMFR
>Epi_neg:8205
AQTTQVWFNLKIYYMDMP
>Epi_neg:8206
IWNDHDANHQQHAEESGFAKQWYN
>Epi_neg:8207
QCIPGCQSMSINCTAKINMYKW
>Epi_neg:8208
YKLRYFGWGAWYFSSA
>Epi_neg:8209
PYKVLYGQKKFLRHHFKQV
>Epi_neg:8210
MAPTWGEEETEHQQ
>Epi_neg:8211
KTIPQGYPDMKHWCEQ
>Epi_neg:8212
LGITWHQMVPICD
>Epi_neg:8213
YQNVACWESVNHSAWKMPHG
>Epi_neg:8214
DFSCKCGGMTF
>Epi_neg:8215
IKPAPLIMKLIFNDNFFYGEDVWI
>Epi_neg:8216
CICIWQPPPCVTWS
>Epi_neg:8217
PCHTRQTIYPPCSHEMHG
>Epi_neg:8218
TATSFSYASPSASGEGNYMSNCPRV
>Epi_neg:8219
YGVYHETAQTRNFMR
>Epi_neg:8220
DNDSWQQSEWGCSGFDGKAMHPIP
>Epi_neg:8221
KVWDPLHKHYHPKHFEWA
>Epi_neg:8222
PWWTAWYHKTR
>Epi_neg:8223
RRIWHCNTWWKAAWIHVQGVEYQMA
>Epi_neg:8224
WMSKMYKEWPAITAYSFPFDIWA
>Epi_neg:8225
HNEMFYDNFVMMQVMV
>Epi_neg:8226
SAGNETPGYVLTLLCID
>Epi_neg:8227
SHFIFSTHGIDNISGIRMF
>Epi_neg:8228
QADGFLQKHGRYHEKETSHCFQL
>Epi_neg:8229
DCFLYYINQYRCP
>Epi_neg:8230
HKLFQFYANKKMSCF
>Epi_neg:8231
MTNAHSNTLTQDIHGYFCT
>Epi_neg:8232
KTATKCSQFILSFAFCYE
>Epi_neg:8233
IMVTVKMACANGAGSFTVKRWG
>Epi_neg:8234
LLQKYFPYEWIEGQDNHVSIYFWH
>Epi_neg:8235
YMLAWWPNDGYP
>Epi_neg:8236
CVYAHDPHIGLKVGWQRFWFW
>Epi_neg:8237
KGSQQTLHGRCGAPWGDGMVLG
>Epi_neg:8238
IKHGRFGPCTHEWFRVIKA
>Epi_neg:8239
SIADWVFIEHIVFLV
>Epi_neg:8240
SEDLETDERWKRAE
>Epi_neg:8241
RCFWMADECTAITVDSSFD
>Epi_neg:8242
VTQGCDCNIVSIFCT
>Epi_neg:8243
KVVHNFFNLICFFVHTQWRWYEY
>Epi_neg:8244
SILDQCNIFGIPIT
>Epi_neg:8245
INGWGDCDQVAACC
>Epi_neg:8246
PMTYWENPKRCEFPFWMV
>Epi_neg:8247
TKDYIRDCTTSICSIE
>Epi_neg:8248
CGLYYYELNYEYYNQNY
>Epi_neg:8249
MMHHAWIDCVIYDHPISKQFG
>Epi_neg:8250
LGTKCERGALTWKG
>Epi_neg:8251
GHTENINWEYTELPNWVHYAVNF
>Epi_neg:8252
RPILVELVPQIGGSFKCPYYCEIPF
>Epi_neg:8253
SVAQCFNLIEQPAELIEISW
>Epi_neg:8254
PEAGLMGWPPTACA
>Epi_neg:8255
EREDFHFDYFCPLLVPVEA
>Epi_neg:8256
HKMPQVGPWMYYWLCSF
>Epi_neg:8257
LDTYVNCSANDGPSMNG
>Epi_neg:8258
CYGMSNADMKHCNNAGGLCMVASC
>Epi_neg:8259
EKVPIQCFSYCSD
>Epi_neg:8260
GMVEEGNGQVACQARKAQICPPVC
>Epi_neg:8261
VGREYHMRIAWFCAYMGDW
>Epi_neg:8262
ENNQLLSCNTMSRYTSEHFQ
>Epi_neg:8263
RPLRQPFFFYQWFYTPTNQRKAYPK
>Epi_neg:8264
GDWHTLHQAYCSRKMQHWHPGEDVS
>Epi_neg:8265
KGSSAIEQSKYAHPPQARFPAYC
>Epi_neg:8266
PIYESMAYQHDDLQVRSPRTAQV
>Epi_neg:8267
EECDKMACKPS
>Epi_neg:8268
TRELEKVDANNHDDHPRLAQCM
>Epi_neg:8269
EMTHSKQSWLPMCNEYHY
>Epi_neg:8270
GPTKSWWKTAEPNILTPANFPPKR
>Epi_neg:8271
NTERHMEEDSVMLDFYLEPF
>Epi_neg:8272
EPTLMGNMCTQ
>Epi_neg:8273
YVVYMRPYDKCFCKCGFLFQW
>Epi_neg:8274
QWSWRWMKGWVGAK
>Epi_neg:8275
MTAEVHMYPCNYANCGNY
>Epi_neg:8276
INWDWMYADPGL
>Epi_neg:8277
KNGGTWMSDCLDQYRTM
>Epi_neg:8278
QKFGNEHCPIECQSQMGMVYYLFV
>Epi_neg:8279
PDGFTAIHMHCMCYGGARLEFG
>Epi_neg:8280
KFMSNGHGNSTVT
>Epi_neg:8281
HCHLLISRWSPTYISRYLVFQY
>Epi_neg:8282
EHKINMMDRKHV
>Epi_neg:8283
MAWDVPASDCR
>Epi_neg:8284
FDYQLAPVENMFELL
>Epi_neg:8285
EMIDKPILCCSRPMHIRAHSSPVTF
>Epi_neg:8286
NIDRCQAPFKACTMQVALIDD
>Epi_neg:8287
CKIVEDWGQWTSYMIA
>Epi_neg:8288
SHGTWNCTMVESMYQPVFHDE
>Epi_neg:8289
MWMHEAMANGTPAQAPQAAQ
>Epi_neg:8290
RNIQVRSTNMMSYDAKKIIDNSPIK
>Epi_neg:8291
GVYIDTNSGEFNATMTEMATDFKNI
>Epi_neg:8292
TSPLECDFPSKYSGF
>Epi_neg:8293
SHTYFTPLDYE
>Epi_neg:8294
PSRTQCTKNFATDADFDLCAPGV
>Epi_neg:8295
RMTRHKLVETDLWPLM
>Epi_neg:8296
PLKWEYQNGIGRSHYANCRCPEPWR
>Epi_neg:8297
QHQREISQWMVNCIYWDK
>Epi_neg:8298
AFQNFFNGNDGIPWRDSPPKLEID
>Epi_neg:8299
KPSQENLHKLVWTSKNMQWTG
>Epi_neg:8300
DHVYCARDDQMVMIGFAQHVNT
>Epi_neg:8301
YRICQIFERAF
>Epi_neg:8302
MEWYQWYRNNHRGHKCMKSHLQ
>Epi_neg:8303
VQVTWMNGFIFFYEGMHW
>Epi_neg:8304
IRTAGLVRYKRDWLRDFPHSTWSM
>Epi_neg:8305
RRNSQWIYPALGWDPEQMSDPIT
>Epi_neg:8306
AHGISKQRKCIDF
>Epi_neg:8307
VMNVSYMTAIGMVCAHVSKTPQ
>Epi_neg:8308
IDVWMAKWGLTR
>Epi_neg:8309
FNCWGYIQCSRAGYIARYKQRWDT
>Epi_neg:8310
LYEADYKRKCHKFNPY
>Epi_neg:8311
NYHEWYHMPGWDGLVYRWHNMI
>Epi_neg:8312
FIYQAYYLYCCAGPPT
>Epi_neg:8313
QPIRHCCQEIWKIK
>Epi_neg:8314
ANRAPMEVDHKE
>Epi_neg:8315
CHKPMRLCMKT
>Epi_neg:8316
YMYTSYEPMIE
>Epi_neg:8317
TAALIQITYFWGNRTKQKYR
>Epi_neg:8318
WQMMYEHECISCDMAC
>Epi_neg:8319
EEFNPPHTPKPH
>Epi_neg:8320
ENDTGLWNSRFGKPSWLSYN
>Epi_neg:8321
APWQHPWGTWLNTQLYV
>Epi_neg:8322
KEKAVMETQFMIVEKNAKFACCR
>Epi_neg:8323
DQHPGACVCGFWNTPKWMWAIS
>Epi_neg:8324
TYHSVFRDINVSKIHHCRPMNCNL
>Epi_neg:8325
QMPQCCMAMALTTACWP
>Epi_neg:8326
HPDKIFVVTKPSMYGFAPVASTLVW
>Epi_neg:8327
AEPFLKFFASNWQFAGASTDDQDQF
>Epi_neg:8328
WCQNYPWSCHFEDKGFPPSSSH
>Epi_neg:8329
LAFYEETICWYAPW
>Epi_neg:8330
ALLGQLDGEQSAQQICMIYIA
>Epi_neg:8331
VQPQVPVQRIHCVRHT
>Epi_neg:8332
LIHDYAQGEVGHYSFLMTGYW
>Epi_neg:8333
IPDDGWHMNTEQPPAH
>Epi_neg:8334
LLARSCYSVWL
>Epi_neg:8335
YCNCEIASVSAMAPKIMLTHW
>Epi_neg:8336
YSFPFWPDSPFY
>Epi_neg:8337
AHSYKHVSQLVLLPVMIVEC
>Epi_neg:8338
QFWLTNFFYNMQ
>Epi_neg:8339
DSLWRRMCRKRPYLGPHKLGEAI
>Epi_neg:8340
FEHLYAPITWD
>Epi_neg:8341
MSVGFSKICKDRWWAIYAP
>Epi_neg:8342
MYWECMMGHIHHMHFK
>Epi_neg:8343
NINKYKYVTNSHMPFVSATTFGSS
>Epi_neg:8344
NDMQACTEHWRFIVT
>Epi_neg:8345
DCLVMCYVFRPNQYHSVSQAII
>Epi_neg:8346
LFDYCYIQVYAVIFASEQCDIDYTT
>Epi_neg:8347
SCWATFCAIMDFTVKHR
>Epi_neg:8348
MAISKTVVLVRL
>Epi_neg:8349
HNRAKHKMYPLTFH
>Epi_neg:8350
YDDFDQDSISLWEQINGSICSW
>Epi_neg:8351
KPSPEGQDVTALGAYFLRC
>Epi_neg:8352
FWQMHSEEYQRIIKSDKYIL
>Epi_neg:8353
PKRPCVSVQWRDDNT
>Epi_neg:8354
VMVRAFHAVAEYVPVNI
>Epi_neg:8355
TLNRVVVSFLAQTLWS
>Epi_neg:8356
SPRAAMIQDIEHVRWAPTAPIGP
>Epi_neg:8357
CAKFYIQSMMQDLL
>Epi_neg:8358
KYVAANRNEDGWGRDD
>Epi_neg:8359
ASVDDLGRKLGVP
>Epi_neg:8360
TRNVMVHTWDCI
>Epi_neg:8361
CLRDQPNACKEAVVVIAMQKLPD
>Epi_neg:8362
LHISPNYSRYELCCPACSHI
>Epi_neg:8363
NMRKHPAGPCSQYNAPNGFQAVPG
>Epi_neg:8364
EISDVANNQEVHR
>Epi_neg:8365
PPTEEYVEACVPAYKECMDP
>Epi_neg:8366
ERWKNAMHHHIMWFWG
>Epi_neg:8367
AGSSRKCLNDQ
>Epi_neg:8368
MRAQTIGLSEV
>Epi_neg:8369
SHYFCNLPEFWTCWEIRYRNTEDYW
>Epi_neg:8370
SLSYPEEGDDDANLPNP
>Epi_neg:8371
YYSRPDLELLDWPMPTTEDMAGP
>Epi_neg:8372
GKNRHNCMTQTNKTVYIEIKCEY
>Epi_neg:8373
LIWQNGTSFNQYSA
>Epi_neg:8374
DYFADSRIMVAGYQSYPC
>Epi_neg:8375
FYLHIETHGSALW
>Epi_neg:8376
LQLMIWCSCAMEWTR
>Epi_neg:8377
AFCMHALNYSDGYGGMVGKLL
>Epi_neg:8378
NTAHREATPNCKWIPQYGCE
>Epi_neg:8379
IVYGHGCLCAIKPA
>Epi_neg:8380
DDNFTLDLNRHPL
>Epi_neg:8381
QGMREGGQSALRMA
>Epi_neg:8382
IYMFDGDPNHYAASMPNLTTAMWDT
>Epi_neg:8383
RIVGGRWMFQHWK
>Epi_neg:8384
PGVDYFCYNEETFYPSDDCACKS
>Epi_neg:8385
IMPRDNTQMNILV
>Epi_neg:8386
TAFLMTQPNDCIAV
>Epi_neg:8387
WCGYKRAGRWIYFY
>Epi_neg:8388
SFEQAMPLVPPG
>Epi_neg:8389
KYPEFNMNMRQWSWE
>Epi_neg:8390
RSSRGQRPNPWERWSVVQERHGM
>Epi_neg:8391
NDNCVKNQTCCAEENT
>Epi_neg:8392
EGTHPCIRMGPVSWWH
>Epi_neg:8393
CTCSARHDKLAKLCMWPTWHMESVM
>Epi_neg:8394
GRMKWQYVNGDSPPYEE
>Epi_neg:8395
CCIYWLGQFRECFC
>Epi_neg:8396
FAFIHNPVCNNHK
>Epi_neg:8397
FQGSVFKRKNAPCARYPNWDYP
>Epi_neg:8398
QKQPWYTEVWLRWIIMNDIHRPCAV
>Epi_neg:8399
ANLRWWYIHHW
>Epi_neg:8400
VHAHQDQAHMMTMLQLTWGSDFLDI
>Epi_neg:8401
VGSGQIAQAGTNVNFPPA
>Epi_neg:8402
GISVPMWPFNKT
>Epi_neg:8403
NVYCRWKLWMYNCFFDCMEII
>Epi_neg:8404
HGICNDAKKDGASTSHEYNVNEHIQ
>Epi_neg:8405
THEMHVLHNQCQSRPVHINFPLHWK
>Epi_neg:8406
GDKTFCTLGDRKPRSGPMDAFFQWW
>Epi_neg:8407
YTSTQCLRFFPWFLHNLH
>Epi_neg:8408
TNTYIKYRTYWDYQSHSQNHNTYW
>Epi_neg:8409
NASWLWYFSPAIDE
>Epi_neg:8410
WKKTHPWNNDGLGF
>Epi_neg:8411
YRCIKWFVPTEPKVVPCVYVFTLG
>Epi_neg:8412
MRPGCPEIKEMFLE
>Epi_neg:8413
HDSSQRWTHVIACDMCIPKGLRT
>Epi_neg:8414
IPKFYMVDISTVIVISQNVTPCK
>Epi_neg:8415
SDCDAIYRMYNLTWIAILNTMC
>Epi_neg:8416
AQEPFKVAEKCVNRNILNI
>Epi_neg:8417
YQIQFTRSKRIDRS
>Epi_neg:8418
SKEEACQRCTHFG
>Epi_neg:8419
QKHVTDQCATSIRGFPKSNPWR
>Epi_neg:8420
YQDHLGPDSCASFKDDEDF
>Epi_neg:8421
AMRGSQSSISLNW
>Epi_neg:8422
KSAVDWNLFDKHMEGFKKNT
>Epi_neg:8423
DSWIGFFYYAYGLDLCKVT
>Epi_neg:8424
WGMGWSSHSQRNECFW
>Epi_neg:8425
LSYHWLSENPPHEW
>Epi_neg:8426
HWTGVIVPTCTQMPGMMEKQFRMG
>Epi_neg:8427
GFVWWIKLEFKFISFSFVWHNEV
>Epi_neg:8428
SWWPDDDDFLERMWEGCITNT
>Epi_neg:8429
FDGDSLDEGEF
>Epi_neg:8430
YGGILTSRMYN
>Epi_neg:8431
GNWETHTGHWPQSNA
>Epi_neg:8432
LDIFIILCVSHRQ
>Epi_neg:8433
LMMCSYPEPTDYS
>Epi_neg:8434
CATLHSQDLQKID
>Epi_neg:8435
VRHRWIQCGFSKMNRSKLFTFQ
>Epi_neg:8436
GYYMNKHARIEPCG
>Epi_neg:8437
PAYKHYNDAEKGQMLCHNRSCGQWV
>Epi_neg:8438
CVEMDNCGKNL
>Epi_neg:8439
VWLTPCALSTVI
>Epi_neg:8440
SCFSIDHPDPYYKWD
>Epi_neg:8441
GMHAPYFPRTPDTYGIRIGKLWTSF
>Epi_neg:8442
LCMCCWSIHKDYRVENTWHM
>Epi_neg:8443
NNWGFDHTIEYGKRIKWKWI
>Epi_neg:8444
MWSEYYEQKVAYHAMELNYVLWLY
>Epi_neg:8445
FWKVMGPSNNQLMHYVT
>Epi_neg:8446
ECMLFHYFREKLDWKFQ
>Epi_neg:8447
DFQGSRGKNICSEYPYFSQVCL
>Epi_neg:8448
HEGECWIQYNIMCDL
>Epi_neg:8449
RYWGADFCIGYGTYQF
>Epi_neg:8450
MFDDQMLEDSGYRFTYQ
>Epi_neg:8451
TYPNGFPRKKPSLPTH
>Epi_neg:8452
IDHDRSAWREA
>Epi_neg:8453
PAQQLECVLEEHAIYYWDQHK
>Epi_neg:8454
GDMKKYQNPDPIFTGPLG
>Epi_neg:8455
DVLEDPWSNVTFLISRRSPEFKCS
>Epi_neg:8456
ETDCLVVTDRG
>Epi_neg:8457
MYWNMNISNKASK
>Epi_neg:8458
GCWNPSMWPYNKYNTEHIVTN
>Epi_neg:8459
HVLECNQHMVG
>Epi_neg:8460
DSDVPLRFAAIDVD
>Epi_neg:8461
TKDIETNVMKSNYF
>Epi_neg:8462
NYPHDYSGQASDN
>Epi_neg:8463
GKAVGKWFETNMKDFNTCCMND
>Epi_neg:8464
QDNDLQTQNVENQFDRNNTGNC
>Epi_neg:8465
HFHLAQKNTLDCWPP
>Epi_neg:8466
IKPREQTRVMIQDMDMFPMIR
>Epi_neg:8467
YPAWYANEHFARRWMKDQWITPFFK
>Epi_neg:8468
GFMQNIGYKWAIPAEAGRVQDN
>Epi_neg:8469
CHHQNVYCSYGSHTWNCQVDT
>Epi_neg:8470
EDDFKNGGVFFLWWYSW
>Epi_neg:8471
KFHSIAIRAYL
>Epi_neg:8472
AWPIKLPDLRR
>Epi_neg:8473
CACMPKDWCFIELYCPQDKRCGTW
>Epi_neg:8474
PTVGPASEVENETCMTGTPIP
>Epi_neg:8475
RGVTHHVPEWGEV
>Epi_neg:8476
YFAAAWTPIKVRWNHANPQTN
>Epi_neg:8477
CKEFFAEKVQKAMRDC
>Epi_neg:8478
GSNDQRILNTVLSIC
>Epi_neg:8479
TQQIELSWIRRWSCAKQSHAKK
>Epi_neg:8480
YLTRIMGCPRFSDQ
>Epi_neg:8481
FIKLLVQFRSGKTREMFAWP
>Epi_neg:8482
TSGPEHVWVLDEGIFASHYIWCSE
>Epi_neg:8483
DVAWYWVFQIEITV
>Epi_neg:8484
IACVQMCCDIMMDLWVDAYFMTAQV
>Epi_neg:8485
APVYSKKTCWMCP
>Epi_neg:8486
CHVVASNVRPTQTCNKDCWKI
>Epi_neg:8487
YHLGWCVNPTMRVCCD
>Epi_neg:8488
HVNMRNSGQEWVWDMVMFVGGIQ
>Epi_neg:8489
SSIGAACTDDDHRM
>Epi_neg:8490
CGVCCWLDDNRLKWWTMYINGCRVH
>Epi_neg:8491
CLMHSIHGLKNIFI
>Epi_neg:8492
HFIHKWRDVHGSLTAIV
>Epi_neg:8493
KEHQCQGQYWQFNYVSILFPGKTKP
>Epi_neg:8494
SKRGIGPCEEMMFEI
>Epi_neg:8495
DQEYDWKCIGHSTNDSEYM
>Epi_neg:8496
HSKWAMVRSGV
>Epi_neg:8497
YIMVGFVYYTCYPPSTYHSQKHR
>Epi_neg:8498
RCIVKDMPTQCVLNMYMQAVH
>Epi_neg:8499
IYMAKPYYEFPE
>Epi_neg:8500
PQVWSKCFNGRWLSIEH
>Epi_neg:8501
YCGSMNWEYRQHHLFAHRV
>Epi_neg:8502
YFRTFWHPHWELDHNMQNKWH
>Epi_neg:8503
NFDIGAYITDTDEYSEN
>Epi_neg:8504
KFKTNTNAMQESLNPPHGITCLGQM
>Epi_neg:8505
MNAQIHALCKNYGACINCE
>Epi_neg:8506
YIEFTWTVSDL
>Epi_neg:8507
QTKYHVDIGAGHHKCAHLEEYQ
>Epi_neg:8508
WMTEKAAERMD
>Epi_neg:8509
MYRKKFWQCMGGLEYL
>Epi_neg:8510
KPSGHLNHMTDCMCYIANHN
>Epi_neg:8511
DLARQLVFCHMGEPRV
>Epi_neg:8512
LACGPSMCDGTNMTFKMFHT
>Epi_neg:8513
REQLCDLSGLFIYRAMMMSRGVI
>Epi_neg:8514
NETPLNSENVYCVVNG
>Epi_neg:8515
GFYHSHPMKYPHQRWCYNMFKRIVH
>Epi_neg:8516
LDIPFWFHDCGIWDRLKWFMM
>Epi_neg:8517
RKNQISQVGVYCG
>Epi_neg:8518
CFSNCTGTLRQISTAHDFI
>Epi_neg:8519
AHRAQQIYPQDKPNSF
>Epi_neg:8520
PIRTFDHWKMADRQFCANVFLDS
>Epi_neg:8521
FFWPINAVNHDAS
>Epi_neg:8522
FSRRSVNRPVCKIATHEC
>Epi_neg:8523
ETPKLGQILEFLHSHPEVGKVIYND
>Epi_neg:8524
CNIKQPEDYAC
>Epi_neg:8525
QCMWTAALYGTYLWFVTGTH
>Epi_neg:8526
FNRPYVWNYPYS
>Epi_neg:8527
YYDCWRLVDTQHDY
>Epi_neg:8528
FTELFPNCEAPVPVIYHG
>Epi_neg:8529
KWGEYLVEWGAPSSIIVIPKVS
>Epi_neg:8530
GGAGSFKLLVMTKPCIFKPFWEPF
>Epi_neg:8531
MNSSNGFMEIGEIQMRN
>Epi_neg:8532
LLRQTGGMMGMNPVFMKF
>Epi_neg:8533
MNFSKMFQKLLHAYWFWMKRMM
>Epi_neg:8534
GDWPMRGHSLEHWRLLGDTA
>Epi_neg:8535
SYESCCHVSSILQWA
>Epi_neg:8536
IHLYVPYALGEKKRLMCD
>Epi_neg:8537
HTVFGLDWWNNDH
>Epi_neg:8538
SIVDLDKLFFT
>Epi_neg:8539
PLVVESRKDIMQPVELLACDAVM
>Epi_neg:8540
RMATTMQNNWANWWRQYHRQKKV
>Epi_neg:8541
PGIFMLWNPNCDKMCADCSSI
>Epi_neg:8542
GRNEMAQDQSDTMPPI
>Epi_neg:8543
CPCRTTVFIPHEMMKDMA
>Epi_neg:8544
MAMHRADCKLGRGPI
>Epi_neg:8545
VQLFFAQHDQLV
>Epi_neg:8546
LVYREVNRLAGPF
>Epi_neg:8547
DKYCEHKFKMKCGAIGCIR
>Epi_neg:8548
YYGATSWGNQMIMYIL
>Epi_neg:8549
DHNHHMELPEMWRSHTFYRMRSCF
>Epi_neg:8550
YRRKIHIGHRPKPDMEFAWRI
>Epi_neg:8551
HGWKKMRQRINSVMSFFWTF
>Epi_neg:8552
AIFIVYGKWGYIPR
>Epi_neg:8553
CTHQRNQYRKAF
>Epi_neg:8554
WPLSLDCEKDCCMVLPNEKFQGLC
>Epi_neg:8555
RVPGLWFGRTPP
>Epi_neg:8556
DCHWYRPMAFHKTGSRVIVSQYF
>Epi_neg:8557
RLSKVWLFHDAVG
>Epi_neg:8558
SVATQCGYVKDM
>Epi_neg:8559
PKRHITEGHTCKW
>Epi_neg:8560
WMWCSHLERPAICK
>Epi_neg:8561
QRPCQDSEDYDPQNVYNEMTMGSS
>Epi_neg:8562
YFIGANNWPMIAAS
>Epi_neg:8563
WMSQCLVAMFGALFPIVY
>Epi_neg:8564
VNPGDWSHGNVNNSIVH
>Epi_neg:8565
TTFNCSRSRTVIAAYIK
>Epi_neg:8566
TIQQQTTFFIKFQMAFSETA
>Epi_neg:8567
HDENASMGIDITYGQGAVEH
>Epi_neg:8568
DCTNVRKEMDREHTNNL
>Epi_neg:8569
SCQGAPPLMDLEC
>Epi_neg:8570
PHVTLTPCGFIYNE
>Epi_neg:8571
MIEKQNLFSFFGQFCNGK
>Epi_neg:8572
WKENGARPPTQ
>Epi_neg:8573
IDEMMRKMTVAHTV
>Epi_neg:8574
RTITMWKSYPAPNV
>Epi_neg:8575
DSVQAIYGGRDWQDRH
>Epi_neg:8576
QEDPRMVKYMVHIDRFFRAKCAC
>Epi_neg:8577
VHIAYERVLQMKRFKPRHTMPTSSI
>Epi_neg:8578
ETWVDFHQDDMYSRQYRSWGFT
>Epi_neg:8579
CGARVTVTTIQIYEELAKWTGGQ
>Epi_neg:8580
GYPETYLGAIALLICE
>Epi_neg:8581
MVSTPKDPIDYEMY
>Epi_neg:8582
CCNPWSWWWDFDNTHMGEHQWGEV
>Epi_neg:8583
WTRMCTGWSWCWWPPR
>Epi_neg:8584
TFVSAKCNAVGWHDYVDVQIHDWK
>Epi_neg:8585
LTWMWNTHNRMDYK
>Epi_neg:8586
VDNPKYGAADITTAPKHLSV
>Epi_neg:8587
LMEDIGPDTFNIKGD
>Epi_neg:8588
GYGHKKQECQIMCNWENDSKAHDAT
>Epi_neg:8589
TCPHQWSQNYESATSMVCK
>Epi_neg:8590
PKFIKQLHWKM
>Epi_neg:8591
CMVVILVCYFSLNNNGHSSIDE
>Epi_neg:8592
SIFFDFNTYRVIQRQF
>Epi_neg:8593
AKNWVWGCIHGQYHSAMP
>Epi_neg:8594
YHNYFWQNYMVTAHRMLFKDF
>Epi_neg:8595
DSPTKFFTDKKIYTQQTA
>Epi_neg:8596
IIMNPKCLKRQCVYCPIPWYWID
>Epi_neg:8597
EYVLHVNFCCMTSCNHMHIFE
>Epi_neg:8598
QTWTPSLFLVIMWLQHRPIDF
>Epi_neg:8599
WRPLWIRQSIGMSTCAVA
>Epi_neg:8600
WDVFSDFCIDELAKCDPK
>Epi_neg:8601
MVFFIVSPRTGW
>Epi_neg:8602
EGKSEFFESEVK
>Epi_neg:8603
YSNGDHHNEQHPHLLTQKMN
>Epi_neg:8604
KYHIAWYSSQVAK
>Epi_neg:8605
RHCIKIMMKWQFA
>Epi_neg:8606
AQICKECQEADKQQWPFQWIPA
>Epi_neg:8607
DCCAYIDLAQM
>Epi_neg:8608
ARCGQLQFHVMNQRTVIC
>Epi_neg:8609
GWATGQRVVLGYMWSLFI
>Epi_neg:8610
ETLTPDPSHMTIMTNHVAGCKLTM
>Epi_neg:8611
PLFKRCSGSLNTDACIEV
>Epi_neg:8612
HNFGFNLGLPIYFTWYEAKQYIMF
>Epi_neg:8613
NIDCQHIWELWNEGE
>Epi_neg:8614
TVNKSKGYMMRVDMTWCRVKPGP
>Epi_neg:8615
KRRSKQPAYRTMADNWR
>Epi_neg:8616
LVAKFWKKASLSGNLCDSTSSE
>Epi_neg:8617
RDEYIGSLGRWVERY
>Epi_neg:8618
ATQADFVDCEYPVPCYPCMN
>Epi_neg:8619
EWPMERRWGMNGPETH
>Epi_neg:8620
NEVLGFIAMKVLM
>Epi_neg:8621
FNSMGQNNWSAWSSCYHF
>Epi_neg:8622
PCLNPYQPVAYHTWFIYRWTLVQG
>Epi_neg:8623
IKFARSTMYIQNDVLWTVNKCFAD
>Epi_neg:8624
WGESLCKMQNWAEHFYGFW
>Epi_neg:8625
IEDFRMRWLNQ
>Epi_neg:8626
NKMTTYDWCDFQCIKASDI
>Epi_neg:8627
VPAEHWGVNPVFTFNDYE
>Epi_neg:8628
SWVQTADYLKIDCGFYLQITCGQEG
>Epi_neg:8629
RLPLAPNTYPVMY
>Epi_neg:8630
FDNIQYMGRHLQVQGQQ
>Epi_neg:8631
HRMYQPHVYDHMWMFNQV
>Epi_neg:8632
YETPTIGISKSDIVFLEMSLQCIWA
>Epi_neg:8633
PYRMDCNERSDYHIACFQAV
>Epi_neg:8634
VDQTFMMWKRRFMDMFDLR
>Epi_neg:8635
MFIPMSCCWRKFEYNPGD
>Epi_neg:8636
QWNLIYFIHLKNLNCEFDWDN
>Epi_neg:8637
EIPQPCAVDHKYMLD
>Epi_neg:8638
RSQPKHTNKMFKFKSMHKDAFHM
>Epi_neg:8639
IWDNMCRDAVMPSPFTKDITR
>Epi_neg:8640
FFGVYYTMIMFYLTMRYWGWPFSC
>Epi_neg:8641
PFSMVFAIWSSFTSIRYTSIW
>Epi_neg:8642
QEVAFCLICLYWWCQKVAH
>Epi_neg:8643
DCVIFHRATAVPIWR
>Epi_neg:8644
PLCNMYKVALHQ
>Epi_neg:8645
QWAWQLGHTCVSEGNY
>Epi_neg:8646
GNNEPTHQIHEAQYVEYNG
>Epi_neg:8647
SPRALHKINFWYGG
>Epi_neg:8648
QYPLVYQEVSG
>Epi_neg:8649
LMNKSPISNNWLNHASAIGWW
>Epi_neg:8650
PQMPSEYHVAALIVVGFQK
>Epi_neg:8651
WENDKLLHCKQSWAMATQ
>Epi_neg:8652
MMLRADGRWKWCFDDTLRFHNLK
>Epi_neg:8653
CGCDIPTKATKRWWAMDRQQFANWM
>Epi_neg:8654
VYWTDWCYFSMGNERGVHVRKSIC
>Epi_neg:8655
CVHSILGYEGWTLKYWD
>Epi_neg:8656
EATSQTKGVGGMGILWMDSFIPD
>Epi_neg:8657
QDCEDIWMYMMQVY
>Epi_neg:8658
KGFVVVMNIQYHYN
>Epi_neg:8659
NPEYMRGWERWWT
>Epi_neg:8660
KQQCGITQQILVRHYHWIPMFCMDT
>Epi_neg:8661
DSHMLYGHPITS
>Epi_neg:8662
DSIISYVHGPG
>Epi_neg:8663
EWGAKAQRPFSTACEFACEQYTRA
>Epi_neg:8664
YIIAIQVQQAAAMESMYL
>Epi_neg:8665
NIPCCHDYCVYHDHHSMYNMVEH
>Epi_neg:8666
PGDRACATLMPYIRNI
>Epi_neg:8667
INFIWAPKCGMMINRELVQLQ
>Epi_neg:8668
IMSDALVSIPG
>Epi_neg:8669
GQMKYRDDARCAKLITL
>Epi_neg:8670
PNKMCKPVTPECDIIF
>Epi_neg:8671
HWNFAKENDPYEKEMEQKWMF
>Epi_neg:8672
FQDSCELVFILRVNDHAYDYE
>Epi_neg:8673
VLVLTRAKDIRMNGYHW
>Epi_neg:8674
FPMDIGEPPPCRKGIQHVF
>Epi_neg:8675
QWWKGNGTQQW
>Epi_neg:8676
AGKLQLKNDFCEAKWNLLHY
>Epi_neg:8677
LDNLSNSPYTKVFMA
>Epi_neg:8678
FPQTHKGQALMYY
>Epi_neg:8679
AFMTGSWNTTCQQPDFPCTT
>Epi_neg:8680
VTHESICCCNIQTFQKNLNSKR
>Epi_neg:8681
EWQSLVWQVHQFTYG
>Epi_neg:8682
YIKMPSSYFDCPWLD
>Epi_neg:8683
LNCFYVMWKICNFGHVMGDWNAQK
>Epi_neg:8684
QTRNDLEVSWHSNWDGVGLIR
>Epi_neg:8685
GHKQDFAHKRMI
>Epi_neg:8686
GKDYAKIHLNS
>Epi_neg:8687
IMDITINQIITQYSIYASAHF
>Epi_neg:8688
GLFEQRMGFYFQVYFGIYAHPQYLM
>Epi_neg:8689
LHAVTASRMIPYNYHFDDMHGF
>Epi_neg:8690
EDSYRRQLAEYKPNWYMGRVNR
>Epi_neg:8691
KFSFHADPTHGE
>Epi_neg:8692
SAMRQHIHNRVWQWFFVHCDH
>Epi_neg:8693
VRTNFRDSYWNFEK
>Epi_neg:8694
GRRDSGVSILAIFCEKYQ
>Epi_neg:8695
NIYDTRENRGVGGRFLM
>Epi_neg:8696
WPWGLYCPEAWEGTWHFRIL
>Epi_neg:8697
FTWGKKEYSERMDF
>Epi_neg:8698
IEGDKETEAPIGYLGARS
>Epi_neg:8699
QLGDSCYCHVFTQDYN
>Epi_neg:8700
EYVNIVAPHIKRPGLF
>Epi_neg:8701
HAMYIRGFMPDM
>Epi_neg:8702
DSITYSNTRPVIN
>Epi_neg:8703
AKDFWRGKEIM
>Epi_neg:8704
WTYKCSQEAGIGCI
>Epi_neg:8705
VAEAQAIIGFV
>Epi_neg:8706
AKRFLMEFDMVP
>Epi_neg:8707
FRINVNFRLQQKNCQNLASTYKRY
>Epi_neg:8708
HCSDVGAGLELRHNK
>Epi_neg:8709
RRINVLSKVVEWYQPEN
>Epi_neg:8710
IGPWCNPGLVLAELIIDGNDFQA
>Epi_neg:8711
WFAYIDYWERLPCCVDKQRL
>Epi_neg:8712
GCLKTAQHMNH
>Epi_neg:8713
PVDWFLDWEQYWHCMCEGGNSGN
>Epi_neg:8714
ERHFTQAEEEGWPAVCKNQRFA
>Epi_neg:8715
NFTWYDKTVGNVCVVETN
>Epi_neg:8716
MITPPHETLATTYH
>Epi_neg:8717
FRLKEGHVWMAKEPGAWRNQPQPQ
>Epi_neg:8718
FSGRNKYMISM
>Epi_neg:8719
VPQHGFCAASIYIIANYHD
>Epi_neg:8720
HASDSWWQHYEHY
>Epi_neg:8721
IGPMMARLPIDTDC
>Epi_neg:8722
TPLYSQGSDAEVWSWKIGNNRCFHQ
>Epi_neg:8723
GDYSFKGQMGMCR
>Epi_neg:8724
ADKVWCAGCAQTRNAYGWWEF
>Epi_neg:8725
NSRRKNICVQPNYT
>Epi_neg:8726
GFSWAMFYHQDQHKIKVLMVST
>Epi_neg:8727
NGMIEKAAPVFEAYYQCI
>Epi_neg:8728
PEVVTEPELSCP
>Epi_neg:8729
PHRRAGWSFLNQVNL
>Epi_neg:8730
KKDHWPGLVDEGDHDWYIQ
>Epi_neg:8731
IECHTGHGSVCPEWEVCHGSI
>Epi_neg:8732
PHDWAWMDSWGHQQFLCTSPTGRA
>Epi_neg:8733
CDPNMQFYQIIAGLKPCLDCIW
>Epi_neg:8734
HFGCRDQAWGTWVRMRMKYKENGF
>Epi_neg:8735
AGQMQSSEKQVMVERHCNDHP
>Epi_neg:8736
WMMCLTDCQDVK
>Epi_neg:8737
PFPDVYNYWAQPIYYHFS
>Epi_neg:8738
TLRNIDIEEFQSHNCPSCEHYLA
>Epi_neg:8739
EPFSRDEVHFQCPFWRDKIFKQRA
>Epi_neg:8740
CELHKCSENQHPESG
>Epi_neg:8741
HNKLIEKIYWMSFMSFTKTW
>Epi_neg:8742
IQMHLIFNTMIEWN
>Epi_neg:8743
QDWVKSKCYKDSNKGWRFKLRCGKW
>Epi_neg:8744
NEQFRERWREF
>Epi_neg:8745
QKPEMHKDLAV
>Epi_neg:8746
NSQPSTNNKATNMMLTAT
>Epi_neg:8747
DPYAWGHNLRECMGRQ
>Epi_neg:8748
DSFIWSTYKGFTFTNVD
>Epi_neg:8749
GKNEKPIKLGIFTHPTGNDMICKWM
>Epi_neg:8750
KVRFKHRSFPVI
>Epi_neg:8751
NGQYPAHAKFKDEQRGWCGIYIWCW
>Epi_neg:8752
NEECDPVVEPGVVEKHFLCF
>Epi_neg:8753
ANTMCDMHCCNNHNNEMD
>Epi_neg:8754
RMLPRFFFFTA
>Epi_neg:8755
ACDAKIRSFHKKWTKH
>Epi_neg:8756
FWKSLEKQFTSTYEII
>Epi_neg:8757
RHVSCDVFILPSRSIIIVGPPFS
>Epi_neg:8758
HNVHPYKFEMTMENRSLRDPDTI
>Epi_neg:8759
VYQDNTYVMIIMLMTRHICRLTCQP
>Epi_neg:8760
RYPSPLIRSDNTWE
>Epi_neg:8761
PLILYEMQFNCES
>Epi_neg:8762
TNHLIVGRAFNAEDV
>Epi_neg:8763
RNPEIHPMCNHKWLP
>Epi_neg:8764
ATWKMDPEQFS
>Epi_neg:8765
GRMVCGFDCEYFMS
>Epi_neg:8766
CLYHSEWGQPRQYEMQGYKR
>Epi_neg:8767
QSVRQPNACNLECR
>Epi_neg:8768
ALYARAKQWYMTG
>Epi_neg:8769
SCEETPAQDFCFPGHH
>Epi_neg:8770
TPMRVNSFLKETDRLACGWA
>Epi_neg:8771
MGMPYYYTLKFFMN
>Epi_neg:8772
QWRSSMQYYYTDTGNPCVLTDFQMT
>Epi_neg:8773
CKFSEHAKWYMYPWEERLMNEVI
>Epi_neg:8774
PMQSMIFWHSRN
>Epi_neg:8775
FPSCQSDIFTDRGVQTFCFEWGIDY
>Epi_neg:8776
KNLNHTIFEDAMSIAAAWHTDTT
>Epi_neg:8777
NMIGYCDYHTFR
>Epi_neg:8778
IHYEFDNSDKDFRQ
>Epi_neg:8779
SCVQHMQGKLVNFMLYFYDGF
>Epi_neg:8780
LQYENDQLRHW
>Epi_neg:8781
RDDSAKCWSPIIGFI
>Epi_neg:8782
MVESRHAKIMVHDLCFTD
>Epi_neg:8783
LQYFFKITIRYCM
>Epi_neg:8784
FANYCKCDMCASPEDADWI
>Epi_neg:8785
KFLYLNSSQEKDNSC
>Epi_neg:8786
DSYLRQWEDHRSCIQNC
>Epi_neg:8787
MQGCRGNLSHCNQMKNCNYH
>Epi_neg:8788
NAYWKQYKIFRILLPT
>Epi_neg:8789
PNCYQTLYVAAQWWRMQGHVTGNA
>Epi_neg:8790
YHKFYYNAGMQICVEWSD
>Epi_neg:8791
VEKIVNVYEYLPCKG
>Epi_neg:8792
HWWIEPQFRAMVHSGRMPEMD
>Epi_neg:8793
HAHSDSYAYFYTMMGTCNRFWPIL
>Epi_neg:8794
WQRRIRVYMGFEW
>Epi_neg:8795
WPIIHWFQVFCHAHDQQPHGSYSW
>Epi_neg:8796
MREDLVFTTMVTTVV
>Epi_neg:8797
AKVYGERRPKMKMYKPEL
>Epi_neg:8798
GAMKLAHPSFKGANANGSILKDA
>Epi_neg:8799
PPSTRAFGNVD
>Epi_neg:8800
LVIFICIWMKASA
>Epi_neg:8801
SGMDVGNSSWVQDAIRYKFATFNY
>Epi_neg:8802
FYHHPPRWMKKNGNECLSPGMV
>Epi_neg:8803
DCTAISSMLNPGQY
>Epi_neg:8804
VAQYKWNVHRKQYTSY
>Epi_neg:8805
FEWVLPDTRPGNKGWCWNTE
>Epi_neg:8806
PRCPQWYPQVEHR
>Epi_neg:8807
CQGRDYNNEYKDDPFYAPNSYR
>Epi_neg:8808
KSLHGPTGVCDALYCHALAN
>Epi_neg:8809
PWFGDTTHVAVLTWKVNNST
>Epi_neg:8810
CVFRATDMTNLGLFHFSTKGQSE
>Epi_neg:8811
ARSNKKVRPKPDNDNECY
>Epi_neg:8812
NHKYGGPCKMISHQA
>Epi_neg:8813
MENQKGSHIAFCPQVGFCW
>Epi_neg:8814
KSTNCRFPIIEKWWQDPQTFMMF
>Epi_neg:8815
HREMEVGWAGWRTKMNPAM
>Epi_neg:8816
PFGFYQHDPHVRFMVNHGLD
>Epi_neg:8817
NYYWTQCQFIDPQKEVMYMSINLH
>Epi_neg:8818
IKRYWELDGGW
>Epi_neg:8819
ESVRPDKAGHE
>Epi_neg:8820
CPNFGPPQYKMQKCSAVH
>Epi_neg:8821
RQYHRTFHATEVYFVYMAYEV
>Epi_neg:8822
RIASAHMDCAYWCD
>Epi_neg:8823
MKWDKMAMLRVTCCSVVWERQVHTK
>Epi_neg:8824
DFSIWVPSGWKYIQDWINTEEHI
>Epi_neg:8825
DRGQPNGLDDEQIYEAFCSPMGYK
>Epi_neg:8826
AFMAEDNTIVRLLN
>Epi_neg:8827
DPIEMRANDAGHKLKMLMKCFIE
>Epi_neg:8828
EPQKLIFIRDTHIVECFRCEM
>Epi_neg:8829
FTHKLLIMSASNTKWFCSCWASTL
>Epi_neg:8830
HLCLIYWVERCMGNYQHCGDFEGQC
>Epi_neg:8831
CYRSEIRFTGAIDVEEMA
>Epi_neg:8832
NLHPEDWCSFLQ
>Epi_neg:8833
YCTGYYWLGKRDGPLNQPLKIN
>Epi_neg:8834
QCQNASCDAHYQVIPKLRNMSH
>Epi_neg:8835
RTSGPWMHIHVRLHEDQL
>Epi_neg:8836
SCFLRSMSNFVMTWQAWWQDWLVKQ
>Epi_neg:8837
YNAFENAPCYNVS
>Epi_neg:8838
FAQNPIKNYDYRLSLC
>Epi_neg:8839
KHYAHEQFKHSVVPD
>Epi_neg:8840
MSWDNHQFWEWCRYVD
>Epi_neg:8841
ALTTAWQDMNEMMCHFQPWF
>Epi_neg:8842
FGPDINSWQFPAIIAFHSKWFGPP
>Epi_neg:8843
GWRQRPFNCGDFTQMSPCRQFMHR
>Epi_neg:8844
VSSQYKYIYVPGMTQM
>Epi_neg:8845
ATYGPKTDHMLRQYHFRHWVLNVD
>Epi_neg:8846
KHYMTQFVHAEFQDKLKAECLIYLL
>Epi_neg:8847
IYIGSCHFHFGDS
>Epi_neg:8848
LWDQIFCYDRKWF
>Epi_neg:8849
HKVVTDYGCCDSGHGQHWFYGFVR
>Epi_neg:8850
TCGTKTHEPQMI
>Epi_neg:8851
KTCENFKRISTFKTMHLETHEK
>Epi_neg:8852
GTDIGPYRDCV
>Epi_neg:8853
RYGNWQEVNGKCDRFA
>Epi_neg:8854
DTLRPTNQARMQ
>Epi_neg:8855
LAEPENWMQNGHR
>Epi_neg:8856
NITQRAPHKLKKK
>Epi_neg:8857
PTCERLLKYDTLFGH
>Epi_neg:8858
TIMRTWIPHPKRKCHPY
>Epi_neg:8859
RTAFWVWYNEREEQEEVVFQ
>Epi_neg:8860
GDQLTLLDQQYQLPASLSLKLDAR
>Epi_neg:8861
TEEYFQTGQHN
>Epi_neg:8862
PMSVSTWDRGHNRDSMTKDCNWKQS
>Epi_neg:8863
RQCPTCRYYVTWWEYPDTRRINW
>Epi_neg:8864
YAYLCTRLSEECYIVNWNEPYEWC
>Epi_neg:8865
DECAKLTYACHHTGAQFEARQTNIE
>Epi_neg:8866
TERVCYCVQYPPPMIHENKARED
>Epi_neg:8867
NYTTIWGYLTY
>Epi_neg:8868
RSAPSAKVAWHKYV
>Epi_neg:8869
AVCLCPKDIRYLHQFSSWNT
>Epi_neg:8870
EYTNMPLFIGMSPVELQGIIVGVS
>Epi_neg:8871
IDACERFGWWTRR
>Epi_neg:8872
RNCHDQVKLFSCV
>Epi_neg:8873
MWAYWNPEAKACAHLPVPHI
>Epi_neg:8874
INIENDPQAERQM
>Epi_neg:8875
QCIVFPAQATLNGLHSPDVGTH
>Epi_neg:8876
PKTWGLTGFPELRAIQGTHCEVTQE
>Epi_neg:8877
SPKKDPRRPFLGR
>Epi_neg:8878
SGTWYGHEHMLCAFF
>Epi_neg:8879
GHFLMSYGYIVFCSYRF
>Epi_neg:8880
ALHNRWFKKEKKMT
>Epi_neg:8881
YGGHFRVMAAYAWQTCYYNVQW
>Epi_neg:8882
FVNQWLRWQYLVQSQSI
>Epi_neg:8883
EIMICGITDFYLAPPNASQSFMAMK
>Epi_neg:8884
HGVFLPKMHSTLGIK
>Epi_neg:8885
DWHDAINSSPEIRFNAIHDWTQS
>Epi_neg:8886
WSETYGGMENCLIGGWVR
>Epi_neg:8887
TKVSKHVHASVQKMWIMMK
>Epi_neg:8888
QHINIIELMIWHEETLKD
>Epi_neg:8889
VKSPEDWQGYNEEFKRASD
>Epi_neg:8890
RVQIGLVFFTHYPKGKNDYKY
>Epi_neg:8891
EYVHNFFITNCAEEYPGDVNWQ
>Epi_neg:8892
SENNNHQFDVQVAFQR
>Epi_neg:8893
LTTQLLHCKWARGR
>Epi_neg:8894
LCECNPGEASDMT
>Epi_neg:8895
MWGPEAPDESMTFGEDWKMSEHNVY
>Epi_neg:8896
EIYQDYQAQYGLVST
>Epi_neg:8897
GHWGASLGSTWKAMINLFDGMWV
>Epi_neg:8898
ISMVHDGEAMINEMW
>Epi_neg:8899
VSHHVARPNGIIKY
>Epi_neg:8900
EHYTDNYPAVTIDEH
>Epi_neg:8901
WGQYRRPDTQNIFCYK
>Epi_neg:8902
HCMETTVLPRISQMGVCEVLPE
>Epi_neg:8903
FYDHCQMRYGYAPDMYWTKYKG
>Epi_neg:8904
DNHMEPCHETLQECRQPWAHPAEE
>Epi_neg:8905
PNRTDILLHKY
>Epi_neg:8906
QKLGVPRTWCGCSFFLDSEAQ
>Epi_neg:8907
IDDRAKNDGKRQ
>Epi_neg:8908
CQPWSGKMLYR
>Epi_neg:8909
PSEYYKLENTLWPVIQIYMTFTV
>Epi_neg:8910
ALTFQGMQIAWRFIE
>Epi_neg:8911
CRALGAFEAMDWQMWMAGELVHE
>Epi_neg:8912
DGYLCHHYVKIQVTIECT
>Epi_neg:8913
DHKDASEHSGLSHWRSRELHVLKL
>Epi_neg:8914
ISHIGDCCAIQWVLMTMHMYMHNVM
>Epi_neg:8915
VGKHRECIQEKCRPSACMYY
>Epi_neg:8916
SETHRWITLGWR
>Epi_neg:8917
ERARFHLPSQL
>Epi_neg:8918
HPRVCSKKKRSGPRCSE
>Epi_neg:8919
PLLSMYMINETHL
>Epi_neg:8920
QGMTYVVDPSMAFDQ
>Epi_neg:8921
VFDIITTWWVCQFFVVLS
>Epi_neg:8922
IDDMKYWQDTWWTG
>Epi_neg:8923
DLMFTDTCAMQFLDSPKMI
>Epi_neg:8924
FPLFYQIVDNHVGERA
>Epi_neg:8925
CRWKGGGEHLMWINTWLNVG
>Epi_neg:8926
GFSIVTLWHMI
>Epi_neg:8927
MDTAFSEIKSRRRIW
>Epi_neg:8928
KGQFRDNYRHLKRWLCAMKFLWQN
>Epi_neg:8929
YEDHGAHPSLNPIPL
>Epi_neg:8930
IPYKRKVFTGSQPRDNHFMCC
>Epi_neg:8931
HVKITKIFGPH
>Epi_neg:8932
RHECRCSDWCSLEAK
>Epi_neg:8933
TVYSGTCYQKFGN
>Epi_neg:8934
WFWKRMWVRWE
>Epi_neg:8935
RDKIVMAFSCCYMDN
>Epi_neg:8936
CIKNTFMKRHVPCLER
>Epi_neg:8937
NTPNWPCPWICISEADEQC
>Epi_neg:8938
SKSLLDPLHQRGGRFAR
>Epi_neg:8939
SIWENHHYDETWLEKRG
>Epi_neg:8940
DRMNWKEYFPIV
>Epi_neg:8941
RSTLIGQVLREG
>Epi_neg:8942
TQVLYTFAQIEAYNSIPVYQ
>Epi_neg:8943
VIFQYRPYLDEGQGAENDQKV
>Epi_neg:8944
WLAGCCEVAVEMRHK
>Epi_neg:8945
SQLLALVHWFIQYRNRMTECQADT
>Epi_neg:8946
FDIFIEGTLSYVKMQGYVRECP
>Epi_neg:8947
MGFAGFQHRNFKGHMHFCPG
>Epi_neg:8948
HSWMNTMAHYE
>Epi_neg:8949
TWYEILWKTCYYWIWPQS
>Epi_neg:8950
ENVSELYVMRLPQHQPDDV
>Epi_neg:8951
TAMHYFPLDLH
>Epi_neg:8952
LLMCDLNWNLQ
>Epi_neg:8953
WRGGFGQGSIWASKYLHDGVA
>Epi_neg:8954
QTLHIGIVHMHNEWN
>Epi_neg:8955
CAKHNWMQICDG
>Epi_neg:8956
DAGYHLRYWIETCRESPAVMPIVYG
>Epi_neg:8957
STLCFWSAAWSP
>Epi_neg:8958
IHSNDRGADWEYAK
>Epi_neg:8959
YGERSIGEWDHP
>Epi_neg:8960
REAKQWVETHYRELYQDQPN
>Epi_neg:8961
YIWFYSWDHAPRDVQIHRFEMRHI
>Epi_neg:8962
IIRGMACSPQIRDELCKRH
>Epi_neg:8963
STYPHPLKNQLW
>Epi_neg:8964
EWAKKFIGNWDNSC
>Epi_neg:8965
HWNSDVNWKYNA
>Epi_neg:8966
YWKQYVPDEKNVVTYQE
>Epi_neg:8967
TWTTCSTVMRR
>Epi_neg:8968
ENEQWKSLHRTSLM
>Epi_neg:8969
PLYKWIEDHATENTDSGPHEAYAW
>Epi_neg:8970
YEIYHTEAGRVMGLAY
>Epi_neg:8971
TYAEFCDMRAGVCQKGLEGWKN
>Epi_neg:8972
YVQIRTWKNCVMHWLKL
>Epi_neg:8973
YMLPSLCHFEM
>Epi_neg:8974
NRIINESKNHWDQPALHFFAFEQCW
>Epi_neg:8975
NARKDWRLDGPNLFAHLTFDMFRK
>Epi_neg:8976
KFFNEQMKFVLKYAWKM
>Epi_neg:8977
QRFRQNKFRPP
>Epi_neg:8978
KNVWFDTPKRYCDVQTA
>Epi_neg:8979
FSIDVQEMAHK
>Epi_neg:8980
SMDDECTDAEGQTKLPPLETTFGEW
>Epi_neg:8981
EAGLMCEDKAKIP
>Epi_neg:8982
QGCTMHRNKNKPY
>Epi_neg:8983
KAQHCFKRMWHPKCYY
>Epi_neg:8984
FPFSQQVPLWFTISNDFHFQPMD
>Epi_neg:8985
RSEQLGYLVHGFRNATTV
>Epi_neg:8986
FIDRSESNAMDMFDSSQLINGLRCF
>Epi_neg:8987
ARARVYRGIDCIVDRKFFVPACTLQ
>Epi_neg:8988
FIYCYRHLDRQPW
>Epi_neg:8989
SWMFPPCCFES
>Epi_neg:8990
KNWYYVTTPIWFHCPCAYWREGRVA
>Epi_neg:8991
HPPNNPARWEDRMPMQNC
>Epi_neg:8992
LKFDTCGDPYWEFFDPLK
>Epi_neg:8993
GEHHKLTSRGKTCEHVNVHGDIF
>Epi_neg:8994
HETCPRSVVRSQESESTYTLR
>Epi_neg:8995
LDLVRYPIVDRLNKRS
>Epi_neg:8996
KEQMSINQFYPVANTAKIWSSAES
>Epi_neg:8997
YKDMARAHWMTKGWKVTGPE
>Epi_neg:8998
KNTHNLDTQDDLYTVEGFDH
>Epi_neg:8999
AYNNRHVYERPLTSIDWVNQRLTYS
>Epi_neg:9000
CRVVESIARLWM
>Epi_neg:9001
LEIFKHQRMHRDTTNC
>Epi_neg:9002
SKRLQDYENNF
>Epi_neg:9003
LTPHESMAKMQAAAY
>Epi_neg:9004
KYPVAPSKNKDCIWDYLKN
>Epi_neg:9005
WMQLYHSWMWKCLIYDQCYTVCAGP
>Epi_neg:9006
FQEFYRYQPHHWDQPN
>Epi_neg:9007
YITKSPVIIIWMLVFINVDRVHNAT
>Epi_neg:9008
SPRNDTQKFVGTSFRH
>Epi_neg:9009
ADSMFCGDDIWQRHPKYAYD
>Epi_neg:9010
VGWRLCIDGCSPHPQ
>Epi_neg:9011
IGPEAIGWAHKL
>Epi_neg:9012
MPNGTPLQNSYDSIDCPLY
>Epi_neg:9013
CEKSFTYAAAEDRPFP
>Epi_neg:9014
VGCFAFGYFMSYFSERSAGQNFLHG
>Epi_neg:9015
RKIVVFSQALCGCQW
>Epi_neg:9016
AYQYPLEVKSGCVDCWFEHS
>Epi_neg:9017
NLQQRYLSCIMMSDRLA
>Epi_neg:9018
NMFSNHVYTWDFCTPGRIETPYYE
>Epi_neg:9019
VPECKMDNLGITVE
>Epi_neg:9020
AARFCVWMDEAGEYPDWWSVSHIE
>Epi_neg:9021
QLTEIQFKCMWADSWTFWMINANT
>Epi_neg:9022
YVWCQDQRKRRM
>Epi_neg:9023
HVQKGKCVPNNP
>Epi_neg:9024
RFCAESGGRMASVWAGMEPCSRYGA
>Epi_neg:9025
SSFFLMWVEEK
>Epi_neg:9026
THQLNGNVAPCVRI
>Epi_neg:9027
ALLVETPDSIPTLPLQARDLTMWY
>Epi_neg:9028
WWCDLMGEDDIWAKC
>Epi_neg:9029
DQSDAMFMPAMPMNMA
>Epi_neg:9030
DQIMAYQTIVGYRERVT
>Epi_neg:9031
TFMAYVQQIQQRFAD
>Epi_neg:9032
VCAAMHVRVCSVTVNDGDQKQADHQ
>Epi_neg:9033
MLIVINIWQKLCPALFHNLKDTYR
>Epi_neg:9034
QKNTAFTNEGQPFNMSQIHEGNEPI
>Epi_neg:9035
EAFCQSGAWHHYC
>Epi_neg:9036
EFRMGTCFPEIFDK
>Epi_neg:9037
GKQVGREPKSMEAPLNHMHGTENWS
>Epi_neg:9038
RSVPHFLFTCGCGCTCMAGQRNKY
>Epi_neg:9039
RTNILTATMFL
>Epi_neg:9040
DRKVAAHFWYPLTRAEKAMAMMVT
>Epi_neg:9041
ACTYQGGWWIWFNTIC
>Epi_neg:9042
DQDGIFSYIKMMYPYPVWHQRH
>Epi_neg:9043
EKIVGFPRWGLHAQ
>Epi_neg:9044
KFYIEMQLSPQFIT
>Epi_neg:9045
QMITKQCWQYSFYSGYDDVQ
>Epi_neg:9046
WEPHLYPGDMWDYWSDRFHTWY
>Epi_neg:9047
DSVHDIMYHCCGVNGVKLC
>Epi_neg:9048
LMIEQWWKFDEHLINLGC
>Epi_neg:9049
GSVMFPNPWKLNQVD
>Epi_neg:9050
YNVWYERDSGQVRGLQLKDM
>Epi_neg:9051
GAERSTMIIELCGPMQHT
>Epi_neg:9052
ATPCHSWHTTIYE
>Epi_neg:9053
YFMPSTGPNDV
>Epi_neg:9054
KYKGINRSKHNKRTDL
>Epi_neg:9055
RDQWMWTFIHKESDTHPHMQN
>Epi_neg:9056
GEKATWWNSFRCHSSCKSDCSTRD
>Epi_neg:9057
SESGTKWAYSSVAS
>Epi_neg:9058
RMGTKCEMEIGHALQWDLGLRNLME
>Epi_neg:9059
NSLLEVTVTFHCEFNYALN
>Epi_neg:9060
MNYMSTKIPINRMAYVHHCQ
>Epi_neg:9061
KCMDAPHFDQNNFHGEIV
>Epi_neg:9062
EMVTNKKEDNTKMKSENWR
>Epi_neg:9063
EEYYDPWHHWLLFHNTELYK
>Epi_neg:9064
SRAYGDITNGVFCKQP
>Epi_neg:9065
QCSFAHDMPYMMVYFQR
>Epi_neg:9066
LNGFTEICLSIVEFERTDV
>Epi_neg:9067
MGPNEAIEKTVECCCA
>Epi_neg:9068
CWKFLYPLTPWQML
>Epi_neg:9069
CWRVVEYFVCM
>Epi_neg:9070
PPCWNWLGLCPY
>Epi_neg:9071
GSLGFIRPWKNFADKF
>Epi_neg:9072
EAEPEFWSPGWTDVPQNIGHGAIVT
>Epi_neg:9073
EGEHKISADDAIK
>Epi_neg:9074
NHYCAMYLIERTKPQEDGLNMI
>Epi_neg:9075
INSSDVVFWMESHEFGWFHRFCH
>Epi_neg:9076
IGVKTVTPDADWCGAECM
>Epi_neg:9077
CANWTTDATCTGLHPGYMPPID
>Epi_neg:9078
TEDARVGIVVHH
>Epi_neg:9079
AEWMCHGFRVRQNLL
>Epi_neg:9080
PHQGTLGEKWYFQ
>Epi_neg:9081
IQKSQYGYYMQFEECLYG
>Epi_neg:9082
KRPILAWFNQICRITFMA
>Epi_neg:9083
CKQSMKLLFHKCLPPDHM
>Epi_neg:9084
PEYMEFFITIYTTHHQ
>Epi_neg:9085
SKKFYHIEERTVSVMAQKHHVYRMK
>Epi_neg:9086
HSAHKPRETGDETIGYS
>Epi_neg:9087
TGHDVYVYDPMQE
>Epi_neg:9088
MSLKNKHYFHICGWVTHDS
>Epi_neg:9089
WRTCEWAMSEITLSRAWDNR
>Epi_neg:9090
NSYFETHKGSPKKYWQPFMRDR
>Epi_neg:9091
GSNTVATANRPTCMY
>Epi_neg:9092
KMCTYRMRCCSPLVHNTIDYA
>Epi_neg:9093
GSAIRCVWFGWR
>Epi_neg:9094
SPSCWINCLYLNFNGCYCQ
>Epi_neg:9095
NGEDEWIEDFVEDPVHEPGV
>Epi_neg:9096
PDKTHFLTAMVSCSED
>Epi_neg:9097
IMNFIIIECYR
>Epi_neg:9098
KICWKDAQSPSTSFE
>Epi_neg:9099
KCIMFVKDPASWN
>Epi_neg:9100
EDPLVEILWDF
>Epi_neg:9101
SASHPHFYGEC
>Epi_neg:9102
ATGPESNMWLTSTTLFFGAFKPEVP
>Epi_neg:9103
VGLSQDMIHANIGPIVYAAPYEGFC
>Epi_neg:9104
DACYNNRTKLFHDSTQKCADAHD
>Epi_neg:9105
SMKFAMRLFIAGNIPADD
>Epi_neg:9106
LWWECCCCRWTSQKIGLLAHVWK
>Epi_neg:9107
WECCGYEIISRGFNNDSVT
>Epi_neg:9108
VDCHEMCAFAKKPMLHNPAW
>Epi_neg:9109
NTHQLPIDRPQSCSWDGPFT
>Epi_neg:9110
GWTSNCFMWKSFPR
>Epi_neg:9111
SMRHSTDFECEANIYPAFNKDTMLK
>Epi_neg:9112
RHYKCKLLYWQTQEQNSPWNS
>Epi_neg:9113
QNWKKVAWWNSLD
>Epi_neg:9114
MWLIAGARRNILGLWHIKGYM
>Epi_neg:9115
EMMAETEQRWPCAEPNKHGQ
>Epi_neg:9116
VVTRPWWGCSAC
>Epi_neg:9117
ISCWCDCMGFGAEA
>Epi_neg:9118
GYMDIRFANSCPLWIFWKSSGRSP
>Epi_neg:9119
VHNNNEQGKHGFSNHEAA
>Epi_neg:9120
HAMSHWPYCSLYPLQGQ
>Epi_neg:9121
SPREYMHKVDWLMEMRHLAIQQNYI
>Epi_neg:9122
WNWQCQSSMDC
>Epi_neg:9123
THYPQMQQNGPQGMKSSLGT
>Epi_neg:9124
DSEGKDYRCSPKLYRETFG
>Epi_neg:9125
TRPKMVVSKVLR
>Epi_neg:9126
QAPQAQVIVQKFSGYDVC
>Epi_neg:9127
PQENHHSLHVE
>Epi_neg:9128
CYWAFDQQIRDHNQWDNFFWWK
>Epi_neg:9129
GDVGMGCGTSKNW
>Epi_neg:9130
MIFHIESNTATKIQTYMVKT
>Epi_neg:9131
MHYIQFIEPTGPLERCTWWTGC
>Epi_neg:9132
VQPSEGVVWDVLYTVAADRKSM
>Epi_neg:9133
PSRQLGQWMFITSAKCSFDM
>Epi_neg:9134
GRMQNNTRMGPYGHF
>Epi_neg:9135
DMDYLTYFTKTRAPIIMGWFRAVWD
>Epi_neg:9136
GMVPQEPDPLVSEQDL
>Epi_neg:9137
QCNYTHPWHYADWSLRDYYC
>Epi_neg:9138
ILEFMDSRILLQMDVRTT
>Epi_neg:9139
NKIYWIERLHE
>Epi_neg:9140
FPIFHTKCERTECCCREEQ
>Epi_neg:9141
PFLERKEIEGWMFSAWKEIRCW
>Epi_neg:9142
RWGFKLSIRLQ
>Epi_neg:9143
DYFHVDLRQYRDYH
>Epi_neg:9144
WMENTDSGWYIPMF
>Epi_neg:9145
SSKLRHFLQMLMCHLWFGMH
>Epi_neg:9146
HHCRSIYWIADQ
>Epi_neg:9147
PFHGVQDFGMIMMHSIP
>Epi_neg:9148
TKFRQLKQCFM
>Epi_neg:9149
LMYSQWYSTGTANHFEGMYWVLAL
>Epi_neg:9150
VENPVSSKHFHIWNHSTRRS
>Epi_neg:9151
SFDMEWMQYHHITWDYEPLRTDC
>Epi_neg:9152
TAMSTEYWREKMK
>Epi_neg:9153
VRRSPLCPEWYLVKLWK
>Epi_neg:9154
HARIQYWIFTLPEFSQLFAAT
>Epi_neg:9155
VEKAASPPLDMRII
>Epi_neg:9156
CHRCRITKCVT
>Epi_neg:9157
IREETDSLVYQNISE
>Epi_neg:9158
HRKLSWCTGAP
>Epi_neg:9159
IRELGGRIMPC
>Epi_neg:9160
TMYDEMEEYTYC
>Epi_neg:9161
HDAFPQWPVHHQTVHRYWL
>Epi_neg:9162
TPAFSIIPNSSIEHL
>Epi_neg:9163
TGNQFRKGKIRD
>Epi_neg:9164
AKHDCTFSFGVYS
>Epi_neg:9165
GKSSVMRTHIYVP
>Epi_neg:9166
SVGVWCVWPGFFDHM
>Epi_neg:9167
AEPTKEHAKLQYWMMMPR
>Epi_neg:9168
YHLQVKLYLQCDD
>Epi_neg:9169
CAPKQNLHDKFKGFVRPNRHHRMHG
>Epi_neg:9170
LDFDQPTHYMRDWFCDSDPEHL
>Epi_neg:9171
RQMHCANKMLWECRVYIMTWHPCCQ
>Epi_neg:9172
ASTKECFGPDAAVFEWGLNW
>Epi_neg:9173
DLQRWTRFTWQNVRQCSNCQWK
>Epi_neg:9174
SKMCSARHEECIL
>Epi_neg:9175
IVLFLGFCNGMRHHPRPK
>Epi_neg:9176
VTYIGTGDKAAKQHLSS
>Epi_neg:9177
DHQKGASAYEQGKFFMHYNFEFI
>Epi_neg:9178
MEHMRKRRCKDPNE
>Epi_neg:9179
RNPFNKRWMVSQ
>Epi_neg:9180
CRKCMSLAPLDWCVMWAVFPPQE
>Epi_neg:9181
CHFGPPGMNWGYHKPWY
>Epi_neg:9182
CLPWWGIEMQHLKQFYFK
>Epi_neg:9183
PRYIETFDWVNINHVDYRYDY
>Epi_neg:9184
CYHKISITQLRDTIIG
>Epi_neg:9185
VFVERTYWTEPMWHWRRWMLCSAK
>Epi_neg:9186
GPQGGMLVAEYRCLTDCMGFFP
>Epi_neg:9187
SGTYDAITFFWNRLEMQFLHA
>Epi_neg:9188
WPTERRAPSQEWCNDFPIM
>Epi_neg:9189
PDYVAVDLWTRYHLNRQTWCRQDY
>Epi_neg:9190
QADPQQLMDNC
>Epi_neg:9191
RFPICNAHYCEG
>Epi_neg:9192
LAYTCRGAAMNFEPW
>Epi_neg:9193
SWDIGSNSVSKLWIWQQIFR
>Epi_neg:9194
SWVGFRETPDGREQSFNLLWARQ
>Epi_neg:9195
HWKQQAPWMVRECGVIVVNRIST
>Epi_neg:9196
WCCYVQTLKVE
>Epi_neg:9197
TMHMLWNKTKCYDPTNKWNYRT
>Epi_neg:9198
QNWKLTWIPKCQALWEELKPRSN
>Epi_neg:9199
SHWARVALDKIMLNYDFVCK
>Epi_neg:9200
IKTCCLTMLMVRCAFQHFI
>Epi_neg:9201
CCTNPIYMAPYATFATE
>Epi_neg:9202
RFDENFNGRRFPGMYSADEGLY
>Epi_neg:9203
IAHMGFWIAYQPA
>Epi_neg:9204
YRRGPEGMQHFSK
>Epi_neg:9205
WCWVQHGVTYT
>Epi_neg:9206
EFMMCGLMRKTKETDW
>Epi_neg:9207
WRYHQHQHASEMYDQTSTV
>Epi_neg:9208
MGLHAGDDMAHSSTHK
>Epi_neg:9209
ECWQLDVNIHCGEMRCHDNKITP
>Epi_neg:9210
QVRPVHPYAKWITRKASESMW
>Epi_neg:9211
SACMGMIMMEHPGNDATKERGAAGL
>Epi_neg:9212
WEECMQTNIDAELRVHEWTR
>Epi_neg:9213
QCFAAKTYYVKWPFRGTLYQH
>Epi_neg:9214
TQGSGFTYHHY
>Epi_neg:9215
PWLFSFEWTGDIVRLNWS
>Epi_neg:9216
YIFVEYTEFYNHPSYMNNH
>Epi_neg:9217
VTYFPGTTHEIW
>Epi_neg:9218
PSTSQIDMPKHIW
>Epi_neg:9219
IQGVCDVNFNGWRRWSHQRNH
>Epi_neg:9220
VIHDSMMAMTPGSEMPCQIGC
>Epi_neg:9221
KNNQCGATLTINPENSYTD
>Epi_neg:9222
VQYIGQDNSIQKDKKTG
>Epi_neg:9223
WNGGSGCVCVIEWAPHITH
>Epi_neg:9224
KQFMARMYSLDHEN
>Epi_neg:9225
FKVTDVNGMSKKLRRERKNTYK
>Epi_neg:9226
TSDDEWDKDGTPDN
>Epi_neg:9227
QRFEFGDCSCRIKFCDWWRLP
>Epi_neg:9228
GNETGDCYQLSMKSIMM
>Epi_neg:9229
DFALLDDACLVPMKR
>Epi_neg:9230
NFWQIQDDWDFYPSM
>Epi_neg:9231
GLNMTIIGCDGRVWNDTC
>Epi_neg:9232
KRWREKRGMMTV
>Epi_neg:9233
IVWRTPQNLKRYPHDWIPSFHEC
>Epi_neg:9234
TFNWQNFNDHDLNTRWA
>Epi_neg:9235
QDLPRDEQVHLIITVV
>Epi_neg:9236
NPYGLRQIDRYQRFPWFYQL
>Epi_neg:9237
MHCLWFQIWADEGDMIYAL
>Epi_neg:9238
CIFPYWTTPHNM
>Epi_neg:9239
NLNIRQTWCSREHRQQWYVADRVW
>Epi_neg:9240
RTFESHEALWMPMVQQ
>Epi_neg:9241
VWTIHNRNSRD
>Epi_neg:9242
QYKSMCCEWRGVSDGC
>Epi_neg:9243
PECAHQFSICLL
>Epi_neg:9244
WMWWNSRYFVNLNYLNEMFQSG
>Epi_neg:9245
HNTHDIGTEIKEGDVGYC
>Epi_neg:9246
HNAHTIYGATLWRLREVQ
>Epi_neg:9247
GEMDTYKIRETVKWRTYGYEQT
>Epi_neg:9248
SLAVQHLIQENWYTWSDHPLNV
>Epi_neg:9249
SSRASVPGQQFKSNEFI
>Epi_neg:9250
LIWVRLCAKPKTFAGIKCIYR
>Epi_neg:9251
GNWVPVGNPWLWHPTAHTSRMIRT
>Epi_neg:9252
DVDYMADGSMGH
>Epi_neg:9253
NLKSFDVNNKQHDNTHSLILMHL
>Epi_neg:9254
PNRRFSMVNCCFKNYFVMAMC
>Epi_neg:9255
QRCVLYQLHALSTVLDA
>Epi_neg:9256
SAAEKVMQNKILYACCYSYMKGRMA
>Epi_neg:9257
DKGKSFSVCHI
>Epi_neg:9258
DKDVTDWQKHRFICR
>Epi_neg:9259
PTNEEGHVRLNFVDW
>Epi_neg:9260
KFYCAPGDCGSIGGMDYNCIAQ
>Epi_neg:9261
FENSDNFFAWVN
>Epi_neg:9262
QGRYNFLFKVV
>Epi_neg:9263
GEAAYLYYQDMLYMPPPWWN
>Epi_neg:9264
HKVGIVLGVMHFFLWHQPCPMNY
>Epi_neg:9265
HHDGFDVRTPCDTWNLMACFKEYEF
>Epi_neg:9266
FEMNFTLMMPYGT
>Epi_neg:9267
GTVMPRASFHNNIFKHQTH
>Epi_neg:9268
RFDPMGCEDQYTWCWTKQPMH
>Epi_neg:9269
CLRFKLEVCYGWFWREVVE
>Epi_neg:9270
IIICNVCCNCPFTWIIAPPCIL
>Epi_neg:9271
DFKTHGWKCCISLKTWQNMQG
>Epi_neg:9272
CMKVTIAIQQWW
>Epi_neg:9273
LGFTAGWMLPRGLHNTNRWIN
>Epi_neg:9274
LMIQFEPSGKYSTHECHEHNTEMA
>Epi_neg:9275
ATRMTAHFYADHSNVSELIFQ
>Epi_neg:9276
ELSVRNECPQCWNPFMSRF
>Epi_neg:9277
LRRLGQQKLVTCGSARAP
>Epi_neg:9278
MLSTTKQPDDRLPLYECDVGYAEFM
>Epi_neg:9279
WDWFMCLTALVSKA
>Epi_neg:9280
EVWEKNSAITIRMN
>Epi_neg:9281
MVHHRVECNITCQHWTVIVFMCW
>Epi_neg:9282
DYNIGWETRPQ
>Epi_neg:9283
IVGGAHAFKLESHKDF
>Epi_neg:9284
RTTPRKSVWTYSNMKP
>Epi_neg:9285
EYLNFFEEPTYYEHTNH
>Epi_neg:9286
GCFKKGMQALFHPI
>Epi_neg:9287
YCVCEPDMPMTYAEDIEWTPKDT
>Epi_neg:9288
CMSMGGLRHVTT
>Epi_neg:9289
LGKKEQKFTCNQV
>Epi_neg:9290
SWEFEQNLFVGFAS
>Epi_neg:9291
GECGNLDMNILSQP
>Epi_neg:9292
QQGNIEPGPAQRVLPN
>Epi_neg:9293
FADVWYHLIGEHQQKMHLSCISR
>Epi_neg:9294
AFKWSPQFCNIFK
>Epi_neg:9295
PMDNQCMLGCMRLTIANKC
>Epi_neg:9296
QSNEYWPCFLSHQLAWWKGC
>Epi_neg:9297
AVVVAHLYIGLMHQTTCWW
>Epi_neg:9298
KQMTVYMCQGYIAK
>Epi_neg:9299
CFEHDVVGFTAVNWGLYIYHNHSPE
>Epi_neg:9300
WEIEIESKQEIT
>Epi_neg:9301
VNMKTDQTDWSCDHRKQEDIGHA
>Epi_neg:9302
MTAVHKWYHGYLDKQ
>Epi_neg:9303
GFCLDNVGMDDHLMEN
>Epi_neg:9304
WNDWASLVMSTWVNLDCIMAGR
>Epi_neg:9305
ELMWISYTIWMQQERT
>Epi_neg:9306
MHLKPTWQCRLMWR
>Epi_neg:9307
LNGILYCWCVCRKPISIVSWHVN
>Epi_neg:9308
TYQDSLTHDWLGRAHGG
>Epi_neg:9309
AGEYTCFYCWFT
>Epi_neg:9310
WSIVYWPGRCPMCHTWIAFLHR
>Epi_neg:9311
IGNPIAWKMFWLTTPCTWWGKVFDD
>Epi_neg:9312
CRKWDYTIGIS
>Epi_neg:9313
VDDDNGLSDQIDPPLIY
>Epi_neg:9314
IMHEGMFTFPLSRD
>Epi_neg:9315
MYQTNYDFFRGCFQWQL
>Epi_neg:9316
YAEMTAEMNYRLVHCVPIIPT
>Epi_neg:9317
YSTQMGNKLHVKRHVA
>Epi_neg:9318
WIQEDTAGWRTQRD
>Epi_neg:9319
NESYQRFSKIYRFDDYFYGQTF
>Epi_neg:9320
ETNLIHKWTGIPQYSEYFMY
>Epi_neg:9321
ITLQLHGYWVCLNWYECSIS
>Epi_neg:9322
SVFTEGMTQSENNGKKYCAE
>Epi_neg:9323
LVWHYDNQFQL
>Epi_neg:9324
KWQLCAYRKVVMGHGDPNC
>Epi_neg:9325
ARFWGFLHTSDM
>Epi_neg:9326
QEPQVWSNLDCD
>Epi_neg:9327
MDMFPCIAAYGGPLEGSWWSGMW
>Epi_neg:9328
AFLERMLHDWI
>Epi_neg:9329
TRQEDTIFMYKKGHSYDNHEIV
>Epi_neg:9330
FEDMENGQKPSR
>Epi_neg:9331
FPFHNNRFVQSD
>Epi_neg:9332
TWGCELFPKAQYFRINKNWLCTHHC
>Epi_neg:9333
PDGDKNVHLWIPNNWCFE
>Epi_neg:9334
NMAKDYGTILVAPVGSVILIVTKMH
>Epi_neg:9335
CISWSSRIEQIDLAR
>Epi_neg:9336
PTSGLLTDAPRTIKYI
>Epi_neg:9337
KSWWAPPDEEHIHKYFDHCYDLWD
>Epi_neg:9338
RTNGRLWSCTWNHPG
>Epi_neg:9339
LGTSEVEGYRLCFLTQVQSIF
>Epi_neg:9340
ARQGYVHRVMHIVEAWQLRMA
>Epi_neg:9341
VHLGLPLATQFRIYYIKYPG
>Epi_neg:9342
YSMMQMYEAGCFSNWASLTAVD
>Epi_neg:9343
DDIWAWIAFYRIYEWYAV
>Epi_neg:9344
YWASSFKNGQLY
>Epi_neg:9345
DQCRAKWYPQDKNEDAA
>Epi_neg:9346
YYFKMFILCKSELEYQN
>Epi_neg:9347
FYPNKACSNPFTSCRLKE
>Epi_neg:9348
SPHTAREALWRLNPGSK
>Epi_neg:9349
FVHSGQARADNSEWLAR
>Epi_neg:9350
SFCCAKEPMREKLPTW
>Epi_neg:9351
KFQYMAESPHW
>Epi_neg:9352
IFHAHTLALNCWDIVWR
>Epi_neg:9353
LSMFPIWGYTNVHFSEDQRGAFEH
>Epi_neg:9354
ELHASMWLCEDKPIHH
>Epi_neg:9355
AQGEAMRQFGGHIHVWK
>Epi_neg:9356
WKVDEPRDEPICDDISTLWG
>Epi_neg:9357
PRCHYFIDIQA
>Epi_neg:9358
KPIWKGDINFMHNYVTH
>Epi_neg:9359
SGASALHTWHKNDRIQSAHSGT
>Epi_neg:9360
LHDVCQYWFYTVMYPI
>Epi_neg:9361
NPETCAPPDQKTMY
>Epi_neg:9362
LYVINGSPPQQ
>Epi_neg:9363
GIARWFKYCAC
>Epi_neg:9364
QVNVLPLHRQVQQSTMT
>Epi_neg:9365
INMYVMDMFITILPNYGHVSGV
>Epi_neg:9366
FTMLQDNCIDSDP
>Epi_neg:9367
PQFHSHHRQRNNL
>Epi_neg:9368
DRKTTSGPQYTAGWYDQ
>Epi_neg:9369
QMFYQWLVKGGGVDNIEMCEMESYD
>Epi_neg:9370
PQQAHICIFRD
>Epi_neg:9371
ILWRSQWDHKWNGVVHASTVIHLF
>Epi_neg:9372
NDPYTIISQNDLDPATWRRWIYGL
>Epi_neg:9373
YDMCIVDDLLYCAADAMS
>Epi_neg:9374
WYRESRINIPHKDIWLGKQSWQIFM
>Epi_neg:9375
FHCAVYVGGHWAMNQ
>Epi_neg:9376
GNSYWYAWDTGQLLWWSIVM
>Epi_neg:9377
ARAKHQDPLEKYHIMV
>Epi_neg:9378
PCCIISGITWTRHVPSQHRW
>Epi_neg:9379
TEIISDFHAQQ
>Epi_neg:9380
DIGVCHGHPKIGPKTCAHF
>Epi_neg:9381
APARFPFQVSIAYPGPWEHMT
>Epi_neg:9382
PIPQNKRRDVID
>Epi_neg:9383
NDHIHRPIPCTMHSQWYTLWPH
>Epi_neg:9384
HFMTSASTSRWDPPP
>Epi_neg:9385
DKGTRSWTIMTRAQTDVLVNNPCL
>Epi_neg:9386
DFQQINGVMKFECR
>Epi_neg:9387
YAWWCFKQAPSYIIVGWLKTCS
>Epi_neg:9388
FKAYHLKFPSKCA
>Epi_neg:9389
DSNYSMRFASAERMINHLC
>Epi_neg:9390
NPYCGQRLDNKWLS
>Epi_neg:9391
IVVQFRERGLPEHECKKKRMVYY
>Epi_neg:9392
RYFHLGEGNMAMRYP
>Epi_neg:9393
SVGVVRMPTLIFNTYHIC
>Epi_neg:9394
HNNGLTTWTWNRCVTFANGVCV
>Epi_neg:9395
CQYAQFPSFCVGYEFACPFEK
>Epi_neg:9396
GLAIQIRIPYEPPCSHTQYC
>Epi_neg:9397
NYLHFPVKEFDRHIIWLTLWQNCTL
>Epi_neg:9398
VAMYQPCIAMFTNCTFTGKKDA
>Epi_neg:9399
PHFHWFMPHTVVHDSDTSAPFDSTH
>Epi_neg:9400
VSERKDTGAFKIEAAM
>Epi_neg:9401
LVQKGMHVNRKLA
>Epi_neg:9402
PNDWEQLMVMNEWHGV
>Epi_neg:9403
CNHFWTPADVSAVPYHATASHMSY
>Epi_neg:9404
MGNHTVWAENHHFYMR
>Epi_neg:9405
WAKKWMDIWRISFKRCFR
>Epi_neg:9406
NPCEQEQSQKTHSQFNYNKKPC
>Epi_neg:9407
TFFRGQPPWSWSGTVYCYQGRP
>Epi_neg:9408
TCKEHFLTFCI
>Epi_neg:9409
KFFENEGGHCCEHMAHWCEGGDMYL
>Epi_neg:9410
SSWFLIISPYSE
>Epi_neg:9411
ANQYIGKTVCMH
>Epi_neg:9412
YVFPWDHVGNNW
>Epi_neg:9413
CNMNVRMQKHMTFV
>Epi_neg:9414
QQREPFHHCSKWPP
>Epi_neg:9415
MAIKSSWATPSKNTR
>Epi_neg:9416
YARYRTDFRHWAQIDREWHIQ
>Epi_neg:9417
SQPRSWPHNSME
>Epi_neg:9418
HSRGVRRSKRGK
>Epi_neg:9419
MCSAGKQACKCVS
>Epi_neg:9420
FQDWRQQAKSMSLKGSTTCWYRY
>Epi_neg:9421
AFKHAYGRLTDAKVIGP
>Epi_neg:9422
LSFCYVNPVTMM
>Epi_neg:9423
DFTCCGTRTHQF
>Epi_neg:9424
WESAMTDFSEHFWCW
>Epi_neg:9425
IWYVIIWYKMLFCEY
>Epi_neg:9426
TTQHNDPQKIPCYRPNM
>Epi_neg:9427
FGDDANYDGKFMIFCDKIFKTKYF
>Epi_neg:9428
SEARVDQNFKMDGNNWRIFQICDWI
>Epi_neg:9429
GPETSMGGNKRSARSTM
>Epi_neg:9430
ESTYYVGCDMGRKYKKISFRWLWK
>Epi_neg:9431
DKWSVSWIDPHTDAAPDFVM
>Epi_neg:9432
GCANVLQCYRW
>Epi_neg:9433
CKCVSKHTIQYI
>Epi_neg:9434
QPRCKQGCFVGCPHLVKPLNCCV
>Epi_neg:9435
MQAGSTQRTQAVWV
>Epi_neg:9436
FQYRPGYMACAAPGPQ
>Epi_neg:9437
MWLSFWEANHED
>Epi_neg:9438
QPTADRPCNRPGQLWQIFHDANWMD
>Epi_neg:9439
VHGNHCACFSRM
>Epi_neg:9440
FNTNNWYACVNNSNMT
>Epi_neg:9441
VECYWFWRQADLLYYKEMPKKRMW
>Epi_neg:9442
FGYFPIAWGVECAQR
>Epi_neg:9443
YHLSAMAINTIPWDHHDCVFI
>Epi_neg:9444
SARTLGMCWDIAQIPLSWI
>Epi_neg:9445
ACCGYPEWWFWFWQLYDMKD
>Epi_neg:9446
VSMGLFVNCVIGCRQRWYEQDIYIN
>Epi_neg:9447
EWIPAAACDFALKGISYTPQQMI
>Epi_neg:9448
VCHAGQIEQLCFVPEIIYFQVW
>Epi_neg:9449
PTSMIGWQTTTQ
>Epi_neg:9450
VYEGTWFATKWMGR
>Epi_neg:9451
KIQTSILLEPCENYN
>Epi_neg:9452
AMCSHGSVGQRRYKLGFGWDSKWNT
>Epi_neg:9453
WETVNQPELGMTNTGAV
>Epi_neg:9454
HRFAQHYLYNCWTNFGEC
>Epi_neg:9455
ERDYKQPTLQTD
>Epi_neg:9456
MGLTFDCWNCQCCYNSLCQHT
>Epi_neg:9457
LLPLLTADCSEHNSQWEQEPWHDW
>Epi_neg:9458
KERGWSMASSLWV
>Epi_neg:9459
SSSHTVPAVNYWELM
>Epi_neg:9460
RKLCVRVCTFARVKLSE
>Epi_neg:9461
NDECMEAGTCQFPTVVGCTGPHDY
>Epi_neg:9462
IRKMAGGIHDSLHPNLM
>Epi_neg:9463
DVDRDVYKFELNIYAKNFTAA
>Epi_neg:9464
AKCYWQWAQKC
>Epi_neg:9465
QDHPATKCNPPI
>Epi_neg:9466
EPEDGFMGETEQEERFDFMTYQD
>Epi_neg:9467
KGINSCIMSHK
>Epi_neg:9468
FTKEHIHHVVNTELHAYRMLCSASS
>Epi_neg:9469
LYKHQPYFWTHYL
>Epi_neg:9470
KMMAPEVIYHVQWLVQCT
>Epi_neg:9471
HPGAKSHKTRF
>Epi_neg:9472
KYGTCKDACPQTWHGIL
>Epi_neg:9473
VATNFVCFEHFQMLHRV
>Epi_neg:9474
RQMERTSIAMRRINQGGGMH
>Epi_neg:9475
RIRTKQDRDTFTAEMYTFKRTRS
>Epi_neg:9476
TWEQIIPFFHRHVIPILDHAHAGN
>Epi_neg:9477
QWANWKVSAVYSPIDATCK
>Epi_neg:9478
PISSKWWYLAHW
>Epi_neg:9479
QKTRRETVDILCFLEHPNTLLRGKS
>Epi_neg:9480
SKQDIGKFWNRNCDKEGDQP
>Epi_neg:9481
YHPEDWEYCHSGAKRDNGPGRNCFA
>Epi_neg:9482
IDIFEDKFEKWAVMNETNI
>Epi_neg:9483
GSIVQLHTDKQK
>Epi_neg:9484
ICGPLTRWYCEKPYVVMGMLVG
>Epi_neg:9485
CIKWDALSYPEHFAEIYEIYIPW
>Epi_neg:9486
MWMAYYTQCRSRHSDRLVWQGFIPI
>Epi_neg:9487
LCLVGCDVTEHCW
>Epi_neg:9488
DTDLRLSFHPLF
>Epi_neg:9489
YMLSVTSFDPT
>Epi_neg:9490
QHKDFKHGEYCDNNFTMNYSRQQMV
>Epi_neg:9491
MQTRRHWLFVSSRGKCT
>Epi_neg:9492
ACVYKSNVMGHD
>Epi_neg:9493
AKHQIIHDSLVN
>Epi_neg:9494
PYVYGYLWYSESTNR
>Epi_neg:9495
TFARYQLCNYRGNDLSPCM
>Epi_neg:9496
DCGEYSTEFIFGNVTWTDCRAV
>Epi_neg:9497
LIMKNGAWERM
>Epi_neg:9498
WNFHMHQVWVQPGYY
>Epi_neg:9499
EAPWESPHNHMGDADSLYQWT
>Epi_neg:9500
NQDQGKNSCKYT
>Epi_neg:9501
FGFITEVKKGVGIWHDAQPQ
>Epi_neg:9502
VEAICNLPAASEIMGKVHAPSQWC
>Epi_neg:9503
MFGQPAKPRHF
>Epi_neg:9504
KWCNMTRCKQHWCYITGHTSY
>Epi_neg:9505
YFVHHVTYHETYCLIF
>Epi_neg:9506
DLNCQSLNWEAELYYWMS
>Epi_neg:9507
YRQSMDPVRVIM
>Epi_neg:9508
NTFVTPLDQIMPKA
>Epi_neg:9509
IEEINTMGHTPYQNEHIANSVS
>Epi_neg:9510
ISLDYTTFCIIVSVLLNCTIFDD
>Epi_neg:9511
MFPVAHFSWRSHG
>Epi_neg:9512
MNFQSEDYHPASFNRFDHHKVHP
>Epi_neg:9513
HMCRFHRNQWQEPF
>Epi_neg:9514
APFSSEGYPQVDQTHIHITNKDFP
>Epi_neg:9515
RFQCNNWIGDDYT
>Epi_neg:9516
NYINEWFAECGAGQLDSEAVHDWM
>Epi_neg:9517
TQLWCQINKARYP
>Epi_neg:9518
FTCTEDYHGRM
>Epi_neg:9519
CFYLNLYDYMNLMCWIIFGQ
>Epi_neg:9520
NAIAIPLHKMDTKIDVKIQGVQEYQ
>Epi_neg:9521
HINMWPACGCITF
>Epi_neg:9522
NINRMFDKYHMGDAHFPEN
>Epi_neg:9523
EFSKQAGHKMPKEQKEHPT
>Epi_neg:9524
MNHSSHWCVEGKYSI
>Epi_neg:9525
RIMRDEVPAIMS
>Epi_neg:9526
AWSIQQLDRNMQHAAEFNCYINANM
>Epi_neg:9527
CNGKTRRPSKVTCHMRQW
>Epi_neg:9528
CNFMGTHEWTRSRNDHQTKLLYHQN
>Epi_neg:9529
TCTYYEEMLVLIFRN
>Epi_neg:9530
EQEQARHINEKSCQLAC
>Epi_neg:9531
AFEFYHHHCWNTTAWASQQ
>Epi_neg:9532
CSRQLCVGTFAHDDMKHQENR
>Epi_neg:9533
AKYPFSWGMEKFQYLFI
>Epi_neg:9534
HYTAHWIQIRWEKPT
>Epi_neg:9535
LQPGHTADEHNA
>Epi_neg:9536
WDADAADVYHDIDLKD
>Epi_neg:9537
RRRVYQKDEHVWVLDRMHQY
>Epi_neg:9538
KHDCILRAKNRNCGML
>Epi_neg:9539
SNSQAPKESSIKR
>Epi_neg:9540
RGSMKNDTTHMYCSLMEPTF
>Epi_neg:9541
TAEIAINRVRSMVVQ
>Epi_neg:9542
WAFSRHCNVIGAARLFKKL
>Epi_neg:9543
VDHVRCLNWRQM
>Epi_neg:9544
YAMNYEGIMEDHYFNVHHGK
>Epi_neg:9545
EQGKLEGMNPD
>Epi_neg:9546
RVEKVDMLNFWM
>Epi_neg:9547
NCFTVSQKADEGMSW
>Epi_neg:9548
MPLKVWEQNNWDCWDSYVAPCTQND
>Epi_neg:9549
FQVVDRWKTALTDKYDFGRKH
>Epi_neg:9550
WLFQQAIQGCCTLHMRM
>Epi_neg:9551
QQPDAKFNQLNVIIP
>Epi_neg:9552
NQSWWWWLNAPINSIVAQWML
>Epi_neg:9553
PGNLRFRETSKYIPMAF
>Epi_neg:9554
YDGHQKEQRSGHWFSEWDH
>Epi_neg:9555
FAVLQIMRDHYNTHDIEYGSCEG
>Epi_neg:9556
AKAKRAVYSRRDMLRYRTLLQD
>Epi_neg:9557
CWEQEGEFYGWEFVN
>Epi_neg:9558
GILWDPSTVWMNTMTAE
>Epi_neg:9559
WVHQPRVVKLMGFAPSDNDSGK
>Epi_neg:9560
MTQDNGWRAKPGRVQ
>Epi_neg:9561
EHKDKMMMYIICWPFY
>Epi_neg:9562
VQHDFRKNPTKFP
>Epi_neg:9563
MEIIIALSKVRPKAQDARAY
>Epi_neg:9564
WNCMGYSERMLTNENLGSDYAQTT
>Epi_neg:9565
FIVTKQVYLGMRGRHM
>Epi_neg:9566
VPNELTWFVCILMGMRNFRNQVQT
>Epi_neg:9567
NAQANEAMTENYTSMFEWV
>Epi_neg:9568
WKFYHQKSFENSCCMLEEI
>Epi_neg:9569
RCILARPKWTQHTTTPF
>Epi_neg:9570
EDSRNKDYRVPSHLSIT
>Epi_neg:9571
TCAHSKDRDNDSARAFRFLK
>Epi_neg:9572
TDETETHAHHQNEWT
>Epi_neg:9573
NKLYYLDFNVHNKRFCMVIH
>Epi_neg:9574
PREEHYMCPDWN
>Epi_neg:9575
TSIIGIKQEYDNIHE
>Epi_neg:9576
RIFPKTPKMYHPAVGRVWHATIPIA
>Epi_neg:9577
GLNCDICIWTNS
>Epi_neg:9578
GMHSMQCKFLAFFWFCEDF
>Epi_neg:9579
AGHCRSFIDNQVQS
>Epi_neg:9580
IKNVMWWHQHNCIW
>Epi_neg:9581
AEHPEKRSSREDTRIQWHVC
>Epi_neg:9582
VMRIWNGHIAFPHTIFSCSES
>Epi_neg:9583
VSWAIKWDFFTGDVQKWECW
>Epi_neg:9584
WPGWSCQHADRMTP
>Epi_neg:9585
PTASVNFQTNY
>Epi_neg:9586
GPYQENPKNQSKGDTG
>Epi_neg:9587
DHTHFPCANCSDMAEWKQCVWP
>Epi_neg:9588
SMMFKDRHLRYLAYPNRFGG
>Epi_neg:9589
DCMFMSSWVACFQNSTNREPPWY
>Epi_neg:9590
PTWFPFLDWSCWQ
>Epi_neg:9591
MIAHFGRMKDKWNWHRRKFWTTHCE
>Epi_neg:9592
CRMQVKVNHVR
>Epi_neg:9593
ATHSQHTYATWYLC
>Epi_neg:9594
IKRPITAFISVQWPGE
>Epi_neg:9595
EPCAYGKFNVDGKFPAIKWEWWGI
>Epi_neg:9596
ICDSKPEHKEEMSFHRFAEMD
>Epi_neg:9597
EIRWKDDIYFKMMLTGCE
>Epi_neg:9598
EAGLDPIPCIFDNVKCQ
>Epi_neg:9599
NLYRPYKIIHKAA
>Epi_neg:9600
SQMPVGSWTAHIDSWTS
>Epi_neg:9601
VAFLSGDHEENFATMHNQAYKDIR
>Epi_neg:9602
LHQPGSGNIVAHNTCYAD
>Epi_neg:9603
FHIQFYAWQQKKIKEISY
>Epi_neg:9604
MYPTKQFCTGFPHCEQCGHHAD
>Epi_neg:9605
HAMRGIRVMHFKKARG
>Epi_neg:9606
CSYGAGPKEHKYP
>Epi_neg:9607
RQEKFTTKFEHFKLRPASR
>Epi_neg:9608
GLVMNYDGLPDLLSHM
>Epi_neg:9609
RATYNICEACVQEEQFMKVWYLIL
>Epi_neg:9610
QDWNNYNFKCIPYVDN
>Epi_neg:9611
KMTGAESMAAMIQILLDHVSKG
>Epi_neg:9612
VGTGRFPWGMMYP
>Epi_neg:9613
VIKYHKANAKGQLFEHK
>Epi_neg:9614
CYYCFNHKNSCTPISLSV
>Epi_neg:9615
ERVQYHHFVFPTSREYETLQMTDV
>Epi_neg:9616
LTYCCTNMRCFAGWDAVSC
>Epi_neg:9617
ECNMKPCTSDVCMHVANS
>Epi_neg:9618
PKLAAKQLMNFANDRVVY
>Epi_neg:9619
GPMGRRNVFSIQHNAWGTEISRH
>Epi_neg:9620
PTPYTWFIRTW
>Epi_neg:9621
IKSRDAWMPNYWMKGAPK
>Epi_neg:9622
PRFCKECYYPEWSLNMCYCFF
>Epi_neg:9623
CFFTTMQAFNNEDIHL
>Epi_neg:9624
AILHTWMGEGLTWGQPAPWIVMHV
>Epi_neg:9625
HHQRIVIPTNCHKKDN
>Epi_neg:9626
FFLSCMHIAMNIKNPDDK
>Epi_neg:9627
QREHGKLVPREWEYQHW
>Epi_neg:9628
LYHETPDVRLHVAIPL
>Epi_neg:9629
ISDRWETEFWHQTD
>Epi_neg:9630
HIKHLKWLALDISVYYNKIK
>Epi_neg:9631
ERWIRWHMFHVQLRFNHVMQL
>Epi_neg:9632
VLEILLHHHWTIVPICGGWH
>Epi_neg:9633
PHSGLYVKFNW
>Epi_neg:9634
EDRCPDQQSSGW
>Epi_neg:9635
TNMKAYFTICMEIQTELDLSQREMF
>Epi_neg:9636
REHYINLIQGPTVGEYARM
>Epi_neg:9637
PTKVSQFKKFIYWPTHCFDC
>Epi_neg:9638
FHTQAYHDVKEACDTAY
>Epi_neg:9639
TDWWPGRMPQKDT
>Epi_neg:9640
TTWCYSWPFYNPPLT
>Epi_neg:9641
EYDEGGQEWIMSDQAES
>Epi_neg:9642
GRCDLPSFPSAVFKSRA
>Epi_neg:9643
HQDYLAPINMKWGHCVILEDYAA
>Epi_neg:9644
CLSPGYHNETSYACCKWCQGI
>Epi_neg:9645
YMIRPLCHRKMSCKDSKEK
>Epi_neg:9646
TSHHYSKWNYCKDQMLKKCWFREV
>Epi_neg:9647
VIYLYPNDTLETGQGMCKTCLSEVP
>Epi_neg:9648
SVRWNDVYGWNPDSPAW
>Epi_neg:9649
RRNNVYWVGEAR
>Epi_neg:9650
AWQSGQVFPDKFHH
>Epi_neg:9651
NEWKNMEYIRFNYEWVVAHNSQP
>Epi_neg:9652
EGKQMWQEFDNLYPMNPIIC
>Epi_neg:9653
CKMWYDSFYNYYDDQVCQGIIFVAF
>Epi_neg:9654
AMDGDSPRGRVATINRTAGYS
>Epi_neg:9655
SFCDTEQCEISFHCGVFWEFY
>Epi_neg:9656
CNPHTKNFMQHEENVLW
>Epi_neg:9657
RGTEIDFLAIAGDYEV
>Epi_neg:9658
REFETALIKLCGCLLGSRNEE
>Epi_neg:9659
GSCKMIRYRMPVIFINACHTMR
>Epi_neg:9660
DSLVDGRAESTL
>Epi_neg:9661
DCTYCTLVAEDI
>Epi_neg:9662
QLVWPGLAVRCHISFHHKCINT
>Epi_neg:9663
AWQAKEHMTDYCLADRDG
>Epi_neg:9664
HTYRQCMEHCQNVVMAAMPV
>Epi_neg:9665
QNWMMCRNCMSWDR
>Epi_neg:9666
FDLTGESLHDCISQSNRFEV
>Epi_neg:9667
QFAFSPGLQPSEEVKQNDP
>Epi_neg:9668
WDRGKKSRWHRLATFNFQTMLCHVR
>Epi_neg:9669
VDYLTITIRANWSL
>Epi_neg:9670
PWYHSALGRCRSQAVSYRIDFYHHM
>Epi_neg:9671
ESYGKNCETFRKAQR
>Epi_neg:9672
WEQANEERRPWPEKPLGTFAQ
>Epi_neg:9673
YNMEAWNDNNSHDTVHRFCQPIE
>Epi_neg:9674
WGQPHRAEWCWWHF
>Epi_neg:9675
SWGSFNVIYNLSHYHKFCTWDDTVT
>Epi_neg:9676
MRGQDQDFDNVLITCEYSEFNS
>Epi_neg:9677
VCISHRFKHRGDL
>Epi_neg:9678
DYQSKCEICYLLP
>Epi_neg:9679
EKQDKRDPYEA
>Epi_neg:9680
HHPWGFRLWPCALPFHVR
>Epi_neg:9681
DWVLFYPIERA
>Epi_neg:9682
ETYCDNPLAFCPRLGCHKKS
>Epi_neg:9683
YTPPVDHENEVDI
>Epi_neg:9684
ECSPICVITQINPDEP
>Epi_neg:9685
FIWHVFMLNDDL
>Epi_neg:9686
LTKSWTPNHRVK
>Epi_neg:9687
FNHWHYWCQQADES
>Epi_neg:9688
VFMSPEFQMPSQKC
>Epi_neg:9689
FLDGRLHDGDDFQAPTHTY
>Epi_neg:9690
GVGDSITENNHWS
>Epi_neg:9691
SQADKQAWGHIPLHHFT
>Epi_neg:9692
MPDVELCPYHCQVGVFHFQTSMW
>Epi_neg:9693
ITCWLIIIRKHCWRVEL
>Epi_neg:9694
HLHMWIARHLNRSIQTNFQMD
>Epi_neg:9695
TPLVENCMHQEMPFKL
>Epi_neg:9696
TRDNICVRWRIA
>Epi_neg:9697
NGQSFMHADWFCVHQYKMAPPWQRH
>Epi_neg:9698
PLYEQNKFYSCEGTQPS
>Epi_neg:9699
AYIQHTKHHNYDYKMMRREVR
>Epi_neg:9700
YDQASSERTEYESHECRWSTRR
>Epi_neg:9701
CQDIEDIMINCYQQDGNKSELNW
>Epi_neg:9702
RVALGVAMHYPSIIQ
>Epi_neg:9703
YTNKRKQPSTLGCYDG
>Epi_neg:9704
DFADMTPDPENTVVKAQ
>Epi_neg:9705
SQLYLIEHGDRYLRLSNEDAC
>Epi_neg:9706
IECGRRWKRLCQNIF
>Epi_neg:9707
CLTLTSNSWIAMCVYEM
>Epi_neg:9708
LAKVGHFKACTGSRVVYRAWSI
>Epi_neg:9709
TEMQQHERSATHRVEPNSM
>Epi_neg:9710
EVDFGYMLSCFAPWLHRCSRWGKA
>Epi_neg:9711
WEFYVNTRHAKFRSQGWLHCTVAD
>Epi_neg:9712
TREPDCWQGDQGEGHITNCQMPWL
>Epi_neg:9713
NDCTDLTYPSPPPVWQLMT
>Epi_neg:9714
YCNMCEGKEVMKFRRGSEETF
>Epi_neg:9715
CFRIMTYWGIRKYQFPPIACTH
>Epi_neg:9716
VPHHDPNIMIGHNGQ
>Epi_neg:9717
RSGMCDWEDGMFMNDCKWC
>Epi_neg:9718
RLYPFTTRCDENKHFPT
>Epi_neg:9719
RCPLISEGTFMGR
>Epi_neg:9720
PYVTWHHAMLGIHRNKFFLFLQE
>Epi_neg:9721
TTSERILFAFEWPRSQANMIF
>Epi_neg:9722
AVCWTGPFINWCAHLWEW
>Epi_neg:9723
PSFIGNGRGKMTD
>Epi_neg:9724
VILSHVQVWHSYQFFY
>Epi_neg:9725
PSTPMIPKPYPAHPMR
>Epi_neg:9726
VHDFNHCSDTWENKCYERCADM
>Epi_neg:9727
YCCATGQMELAYL
>Epi_neg:9728
CCPCEIRTCTVVLHHFH
>Epi_neg:9729
YYLSKVWCTPFD
>Epi_neg:9730
MPKCEDPCYDFPMTHIAQGHQPVGD
>Epi_neg:9731
STKGHNFANDDYQTRWFICRFECPY
>Epi_neg:9732
MKDDVEIKEEH
>Epi_neg:9733
ADNHMVKGLSWNANV
>Epi_neg:9734
DNVQMKTSIHKEGHNVGYLQ
>Epi_neg:9735
ILHIADPIIQYW
>Epi_neg:9736
SRPMQDMYCVYASQCKQ
>Epi_neg:9737
HQPVMIKCHWYHTVGWEWVC
>Epi_neg:9738
FFREFTPCYKPW
>Epi_neg:9739
PIWEMDDAPHPLPFYKTC
>Epi_neg:9740
HHMTQRNHCDQNINHKPITWYQ
>Epi_neg:9741
NDQYKGRISQNWGDRMNE
>Epi_neg:9742
QVFEWKGIIHHMAR
>Epi_neg:9743
FPQQRQRPEPFDTGF
>Epi_neg:9744
CNIGEQWTLYGTSQQVNAYILHST
>Epi_neg:9745
FGILEISQPTRDMSFQENIYQ
>Epi_neg:9746
PIIRNWNCQHIPKPSYGHIVHMG
>Epi_neg:9747
VSSVSYECRRYEHPI
>Epi_neg:9748
EYWFLELHGPPTMKFEPTPA
>Epi_neg:9749
YTRCWERQKCKHGSVSYK
>Epi_neg:9750
WCGVNCFMLTDQVCEHKV
>Epi_neg:9751
HCTTILYSTGKFECMNM
>Epi_neg:9752
RPHANPPYTRYFERQMMNAYLFPH
>Epi_neg:9753
FDKQHVYGWYEKFPQVELTPWL
>Epi_neg:9754
HCECKHCILWIKVFYSEM
>Epi_neg:9755
PKRRSMEKNIEGNCKKINIERCEQY
>Epi_neg:9756
RDDGMLSQSGAMREARECEPSMD
>Epi_neg:9757
AVAGRMGHMFFRWKNDMNIHHRNP
>Epi_neg:9758
VIQVMKVWAHE
>Epi_neg:9759
VDWNTVMVGDAKWMCI
>Epi_neg:9760
GVGCQSHITNQQRANEWQFKVC
>Epi_neg:9761
DFSHCKIMGGFR
>Epi_neg:9762
MEPRCFKHMNPASIMLWLYCQTP
>Epi_neg:9763
WWDFNLWSMNSEVMHCQYRRSYC
>Epi_neg:9764
ANLQGEDVNGVEYH
>Epi_neg:9765
CYFAYEVMCMVLPKMYMEIEEDN
>Epi_neg:9766
QFQAANPLRHQERCSELALHES
>Epi_neg:9767
MDCPYDTRSIYQQVTNRALPSQTSC
>Epi_neg:9768
CVMPTRWIVYIPRLRQIGEE
>Epi_neg:9769
RCFPLRFCHDFALPVHWQNF
>Epi_neg:9770
WIQKLALAIWYEGFEGGQMCQANE
>Epi_neg:9771
PMKVGNIIVYI
>Epi_neg:9772
PNDLCFFQRPEPMMYMRQ
>Epi_neg:9773
NMANYKRYFRWAHRCFNC
>Epi_neg:9774
GVNGCQTFPLPVHRMTYR
>Epi_neg:9775
KQLWMRWALRHKH
>Epi_neg:9776
YAKRQRQHDMNDIIHRM
>Epi_neg:9777
QGFKKWCEKPLDHCVTYLCKFTG
>Epi_neg:9778
IMTQRNLFMTRGKHMNQWIMCI
>Epi_neg:9779
NRTGLHMNWWHMIDV
>Epi_neg:9780
WDPNSLLRCWSEKRRI
>Epi_neg:9781
QVKDLCSVWGLYHVERW
>Epi_neg:9782
RKGYKFWSRAN
>Epi_neg:9783
EHWLVESPDQQAIETS
>Epi_neg:9784
NSLHNVQKLKHWEWVKV
>Epi_neg:9785
WDCTPHFYKDTYIDEWPRHARGQP
>Epi_neg:9786
AQIWSTAQGQRIDII
>Epi_neg:9787
EGLSPPFLGTVDQTPEGYNPG
>Epi_neg:9788
KIRMHAMPRWSAP
>Epi_neg:9789
SKEYTVWWACMTMYMAN
>Epi_neg:9790
EEDHYKFRYYQPPISVMFVIL
>Epi_neg:9791
PHVLFYKSTGVPAWWHWYLH
>Epi_neg:9792
PLYEYEVPQNPL
>Epi_neg:9793
EYMWEDRWPHSG
>Epi_neg:9794
VHPAKPTPYTCGGLSWYHR
>Epi_neg:9795
HAGWRFMGCPMAMLQRYG
>Epi_neg:9796
GNLPSQQGDRTIR
>Epi_neg:9797
PIEGRGWNKYCASCHIN
>Epi_neg:9798
WWMYHPICNPFQWSMNDTHQNS
>Epi_neg:9799
PCWDGYMPFGCDTQNI
>Epi_neg:9800
YGYALTGMVEAGLMALIQIFAPY
>Epi_neg:9801
VALFRCMKYRF
>Epi_neg:9802
DVQNGRDHEIK
>Epi_neg:9803
LWTCFEERPNLQ
>Epi_neg:9804
RYQIYEDMRYYAQFR
>Epi_neg:9805
QYDSAYLVGSCKTACNNCM
>Epi_neg:9806
ECHLFQGLMILVWQLWKVF
>Epi_neg:9807
RSPIMKFIMRY
>Epi_neg:9808
ERVHMSLVQYN
>Epi_neg:9809
AIQWWVDFNAKLQPLLFAETQ
>Epi_neg:9810
HMCVFEGMIQGIMTVACYMIFC
>Epi_neg:9811
QKRMFIQYRLRVHVAIMR
>Epi_neg:9812
STNNCEAGERGVQLEKLLNH
>Epi_neg:9813
HQGSYRSPRKKLG
>Epi_neg:9814
GIGWWWVNGCQPQPQ
>Epi_neg:9815
GYSVPPGRSRVDK
>Epi_neg:9816
EGQAPIAEAIGCFHVPHSF
>Epi_neg:9817
CCQQKPFIVCVQDQHEWMPSYME
>Epi_neg:9818
IVYAHWMCKQWKGFYINYQWYIQD
>Epi_neg:9819
QPGAPWQTYPFEYMYQAWNTYVPS
>Epi_neg:9820
SDYRCHKIPKQFPGNLGCCLGPSV
>Epi_neg:9821
VACDCNAINASPLA
>Epi_neg:9822
PYFTTMKFFQIKPTTHIWEQVYN
>Epi_neg:9823
NLWCVQPQVIAECTE
>Epi_neg:9824
PDQNCNMEPIAFTYFKELFF
>Epi_neg:9825
HVSSFHTCLGNYNDLGLFTSTWWF
>Epi_neg:9826
DGHSQITGGQRAAACQC
>Epi_neg:9827
QQSRKRSRKPAPEKCFIYKNFEH
>Epi_neg:9828
PFFDGCLSVLSKQPWQFED
>Epi_neg:9829
IPCVNRMETKGDHSGS
>Epi_neg:9830
SDITPYHTDCN
>Epi_neg:9831
PSFCMPQASNDRN
>Epi_neg:9832
FTRSWHDTGCQ
>Epi_neg:9833
RNPHFNKRDKDRNMD
>Epi_neg:9834
QKRYVFINITYFEIFRKNH
>Epi_neg:9835
PYEQGQLMNFFDFMAWWELKTPFR
>Epi_neg:9836
PCYFSCCSALNDPDNQRNQRG
>Epi_neg:9837
TDLTLMPCHRFFSRVN
>Epi_neg:9838
PMWISMVTEIQH
>Epi_neg:9839
WHYTAPMPQMWMDE
>Epi_neg:9840
STCAQTMRTHEIWIIGWLWWSR
>Epi_neg:9841
TYHVKRWEFREPVPWGMPVCG
>Epi_neg:9842
REGKMWSWSRWSAERIWDDLWLAD
>Epi_neg:9843
YFPFNFNYTTLDWEC
>Epi_neg:9844
CYWFVGMCHFY
>Epi_neg:9845
NFVDYVSKSIIDAEMNVTLCWI
>Epi_neg:9846
DDFNESYICDIIWWGCEFRTSVYI
>Epi_neg:9847
MMCCMHNYPWPISFCDAFCWKE
>Epi_neg:9848
ICHIEPYHQYGQDYISKSMDVNLT
>Epi_neg:9849
NKSHHASQRDWKTEIFFS
>Epi_neg:9850
IMQKSAENHINDNSAEG
>Epi_neg:9851
NCTHYDFMGHANESKKWGFEWSVS
>Epi_neg:9852
WQEYAPKYKASFHLPEDPMK
>Epi_neg:9853
ALTEVFHYCFQAKPENSNIQIW
>Epi_neg:9854
TTKDHAVIWEHQINEFKFIAGPFL
>Epi_neg:9855
GSYRMFFVVKWE
>Epi_neg:9856
CWPKRDCYRVLSYHHDTY
>Epi_neg:9857
STLQMHTRMRGQHIWRESK
>Epi_neg:9858
AKASPIIRSHHAKRTAQHCWT
>Epi_neg:9859
CQPNVFVLQEAENP
>Epi_neg:9860
DPDRLDHSRAV
>Epi_neg:9861
NLCPGNHDIGWKLVRLF
>Epi_neg:9862
LCDMLCSEFHRDIVDDHAAKTY
>Epi_neg:9863
QNPNCANEPQQTEHYNPINKQIMA
>Epi_neg:9864
DSWRENRNWPTSKTRRFLLF
>Epi_neg:9865
TEEWVLYMKGEFTQCC
>Epi_neg:9866
VMMGLSHLGNPDDIELWQ
>Epi_neg:9867
VIGLTCGDYPVYC
>Epi_neg:9868
DQNQDMTSWTLRLHKTSKLTKHMEC
>Epi_neg:9869
MPVIRFGFMYWQDPTGLHFPVSME
>Epi_neg:9870
WAISICTNALVCYIC
>Epi_neg:9871
IMGPGINLTEAMLNMDND
>Epi_neg:9872
DIGITTCNRMRDSPNF
>Epi_neg:9873
AACNDWWEGSEYSWYPPVCEDEQ
>Epi_neg:9874
WLVNHCRNYPKRIPGNMWY
>Epi_neg:9875
CIQYTVVLEYQDGDAMYEFKE
>Epi_neg:9876
KPYVSLNYWEWLW
>Epi_neg:9877
TIPAEMQYHSYVGNR
>Epi_neg:9878
AVDDPNPILFSME
>Epi_neg:9879
PHRTRYPPMLIEM
>Epi_neg:9880
AGITNYKAGWDAF
>Epi_neg:9881
INTDMFFPGQHDQLNKWNIRSI
>Epi_neg:9882
HMCFSERATQP
>Epi_neg:9883
SPKANTGNSVYKLLDNL
>Epi_neg:9884
VSCMCKHMGRAWIYKL
>Epi_neg:9885
QLSPVVEWRQMHTFYYITDAGE
>Epi_neg:9886
GSKNHTLNKMSQFRRT
>Epi_neg:9887
CNFGAHEWFQHCQNY
>Epi_neg:9888
ESHQMRSRPPHYVKYTAMYEKAIGR
>Epi_neg:9889
LAMWHNIDGVGTKNEM
>Epi_neg:9890
CRIAGIVVEMWRMGDWWWYHHMAIE
>Epi_neg:9891
DGMDNACHTWINGMDQF
>Epi_neg:9892
CTFVETMVCGLWFMMWFVMSHE
>Epi_neg:9893
FTCIAWDLKCRISAQYYWSYMH
>Epi_neg:9894
HYMHAQKMNLF
>Epi_neg:9895
CRFRDKTCPNWEM
>Epi_neg:9896
KYFDLCKPNEDPKMC
>Epi_neg:9897
TSSPPWVGKRA
>Epi_neg:9898
RVMWYSVDLHNKPRCW
>Epi_neg:9899
FDSHGGYWEATWEEFV
>Epi_neg:9900
HTDFHAHHWQVIVLKWHTHL
>Epi_neg:9901
IPGNTKHTDQWWSLGVKDNA
>Epi_neg:9902
IVWASWHQTRLNKKPAAQD
>Epi_neg:9903
CMGPYQTWWWKCRGIRFQNMRAL
>Epi_neg:9904
DIYFAAQPQSVRM
>Epi_neg:9905
HKWGQSKPVAYPAPMV
>Epi_neg:9906
YRHTKTKDTYKTSLDTM
>Epi_neg:9907
MYQYTIFQEHRYPGAIEGKICT
>Epi_neg:9908
LIDIAVRPWEQSFEFCTPRFFMPA
>Epi_neg:9909
SFFWMKLPRADHDDAEVYLTPW
>Epi_neg:9910
GSEGCHEYEQETIHSMITHEILH
>Epi_neg:9911
VFKFSIFHHELI
>Epi_neg:9912
EPWQTVEQQAEVCARYFVTGANP
>Epi_neg:9913
WDHRVMHTLELHAIRH
>Epi_neg:9914
PVYVAAFITWGPDSIIVYAVWG
>Epi_neg:9915
EWHDDSMQHSPEQE
>Epi_neg:9916
LLLAKSKEGHSSRAPHVD
>Epi_neg:9917
DSTTWLCFTDVPERQWQAGNY
>Epi_neg:9918
VSATGAGMEQHSYPICVIIHSCCL
>Epi_neg:9919
VWWYLDPNCDACRMQCKG
>Epi_neg:9920
NWQNRTEKWVKQTPLECFRYSQH
>Epi_neg:9921
MACHYVSMVQFRD
>Epi_neg:9922
NMACHLMDDLRKY
>Epi_neg:9923
YRTMKNVWWAFKSDSIRSQPV
>Epi_neg:9924
MYVFKDRWIFDMTDETYCWNESVY
>Epi_neg:9925
PNTSTWFQHTRHHCEVIY
>Epi_neg:9926
TTKRHCVVIACKHCEQV
>Epi_neg:9927
SNGAMWRCTYQC
>Epi_neg:9928
RAIDISCVKFHGIWHWLP
>Epi_neg:9929
PYPHAIDQDQCEGNPSFRD
>Epi_neg:9930
PISRWSGADKSCPAY
>Epi_neg:9931
SRKQYCMQDFQL
>Epi_neg:9932
YPSYANDERYGKGQKYT
>Epi_neg:9933
IVQAWDKAECF
>Epi_neg:9934
RTTGEKHSWTVHNVNMFEN
>Epi_neg:9935
PGMWWVNDWAVWWICSMGPLNVYAS
>Epi_neg:9936
CNMWMIGLWTMT
>Epi_neg:9937
QMTFDDCDYCGQQTHCTWDKRWFK
>Epi_neg:9938
PLSGLFYILTGN
>Epi_neg:9939
KALDMHDEMAL
>Epi_neg:9940
NWKDWTQKDHP
>Epi_neg:9941
HNSSRYGYVPKNKGDESG
>Epi_neg:9942
FPIQEMTTQLSN
>Epi_neg:9943
HCKYWSCTLGPQL
>Epi_neg:9944
RAEMNDCDNRGE
>Epi_neg:9945
LSADIDDTYVTYAQQICVR
>Epi_neg:9946
KDKAPWADKEQNYNDFI
>Epi_neg:9947
ITYCRKVPFKYSWDCTH
>Epi_neg:9948
MYNTELYTHWQTSKCVHYGLRSVG
>Epi_neg:9949
LDISAYPYVECH
>Epi_neg:9950
FWHHIYTATILKEDCRMQE
>Epi_neg:9951
SAWCMCHLNWQTAECWMKN
>Epi_neg:9952
DVCIWYSFMDEGWWVKCS
>Epi_neg:9953
HHDDKNNDGSILQSRATWR
>Epi_neg:9954
LMVWRSWLVRWQEEDCEHHDCH
>Epi_neg:9955
NQLVPQDYLADMI
>Epi_neg:9956
RDESCQPIFCWGPY
>Epi_neg:9957
LTCEMCVVNMWHYFWDSYG
>Epi_neg:9958
SPKVHNVRYKQNDIPHSIR
>Epi_neg:9959
MEFTWLKDEPVYDASPMPNI
>Epi_neg:9960
DGQTKAFIILGQLHDCGMPQP
>Epi_neg:9961
LHFWRSCSFKVYI
>Epi_neg:9962
GKWVEEMQWMQGFYHDKEI
>Epi_neg:9963
CGRMDVHWDRRDNAE
>Epi_neg:9964
DTYPTTVDCLWIIEDRQGRW
>Epi_neg:9965
DSLMAPICCMEADHVTSDEARTL
>Epi_neg:9966
ELFVGMALWLFCFHWRV
>Epi_neg:9967
QIDQCLQKVKCLWQWKLSCDIE
>Epi_neg:9968
KDGFGQYPHSTS
>Epi_neg:9969
HMPFEGYRRNHVAKGISWRCGG
>Epi_neg:9970
DNDADFHPWDCNHVSAIGHARID
>Epi_neg:9971
NDYYGNKDQIWTYNVPS
>Epi_neg:9972
LSMASVMVWARIDQRNNTG
>Epi_neg:9973
CLTCMCDWILFPG
>Epi_neg:9974
VAVEYQFTLAVPNLED
>Epi_neg:9975
QHIWHLWEQEQDRDHSSIN
>Epi_neg:9976
EQWYWQLIGWQGLQFH
>Epi_neg:9977
VGPTWMDRLKTSTCQRWKDT
>Epi_neg:9978
QIVITMMKYFV
>Epi_neg:9979
PYKKCKHNCCAWFMGARHE
>Epi_neg:9980
RYTKKHQHTEHTNN
>Epi_neg:9981
WQDNNVLRNHRVLFERNENTLWWN
>Epi_neg:9982
RTFCQVLSTQVSQPS
>Epi_neg:9983
DEMCMRTNHNHKRSYRRWG
>Epi_neg:9984
LFMCNFFFDMCIEKRCKE
>Epi_neg:9985
ESFSKMRQTWWKSCGQTCSWQRCL
>Epi_neg:9986
RDRRNDQMGYASLRTKSEE
>Epi_neg:9987
LRCFTDCQKYW
>Epi_neg:9988
CFIWCAVECKVNWIT
>Epi_neg:9989
DQYYWNDVCKRKEEDDACVWLTV
>Epi_neg:9990
AMTRENNVPKD
>Epi_neg:9991
ANHQHVMAFMRFVHREFEKSEIMT
>Epi_neg:9992
KIGANHAQCGE
>Epi_neg:9993
AYQIQYTNHTGCNAIWN
>Epi_neg:9994
PTLMFAFGKPCFHC
>Epi_neg:9995
MCQKNPGLICLH
>Epi_neg:9996
NILEDWVDTYE
>Epi_neg:9997
DHMVKPMIKYWTPMA
>Epi_neg:9998
ELPHYSWLRLQKWTA
>Epi_neg:9999
TTFNFLHWCSWT
>Epi_neg:10000
WNQSKYWSTMFKDWSIQRWCKTQ
>Epi_neg:10001
VIPEKDFGCAHGKCWPFAW
>Epi_neg:10002
EYCAYWAHEFCIIFWW
>Epi_neg:10003
ITDKNFVPYICRSDKS
>Epi_neg:10004
ELSADMHHDHQFVLLVTHDAANVW
>Epi_neg:10005
STFDKKNFRTMKPSHFSEQH
>Epi_neg:10006
YIAGWPLDDAQMHNWVFISISAS
>Epi_neg:10007
TDFIWEPAHSFWTH
>Epi_neg:10008
YAKDTWRFDSEYIE
>Epi_neg:10009
SHPEKWQFTIRRG
>Epi_neg:10010
TMWHLIWQTQHQIVF
>Epi_neg:10011
TYMLFGFQICPRPCMILMA
>Epi_neg:10012
MGTLLCANVTFNQ
>Epi_neg:10013
ADHIKIMNPGRPENPGK
>Epi_neg:10014
QMGWGRHFTHMYSTAI
>Epi_neg:10015
ASHHVDSACHDEIFHEM
>Epi_neg:10016
IMTTHQFWSCTS
>Epi_neg:10017
NHQAGAIPHMNAYFNNF
>Epi_neg:10018
SHCNWVRGDESFGENAYMIH
>Epi_neg:10019
NYDEPFFFATWSVRDWPM
>Epi_neg:10020
SLFTNCHPKEIWKKDGNR
>Epi_neg:10021
GHNYCAMGMWHAACCNPIDWRA
>Epi_neg:10022
AFLSNQREWRENRPDSMRD
>Epi_neg:10023
VVVGPAAEWPVCGQCGGMGPI
>Epi_neg:10024
HGGDLLDESINWAQIFLCQT
>Epi_neg:10025
ICMCRYDALGGSG
>Epi_neg:10026
WSYDTFEGPEPAFCVSPF
>Epi_neg:10027
HERKMQKSGCPGVAYWADQ
>Epi_neg:10028
YFYTVDIFDLFIIT
>Epi_neg:10029
VECIMALAQDCAWWW
>Epi_neg:10030
GHREIPMIGIFNS
>Epi_neg:10031
QMDALNWWSMPTLCCRAEQ
>Epi_neg:10032
EKIEMGYNILCNGAWM
>Epi_neg:10033
NLQEYMRSSPC
>Epi_neg:10034
TKNCNTFRWHCMTGTIKDD
>Epi_neg:10035
SSRTTFCGCRAKQYIQEH
>Epi_neg:10036
FEQGTKLQNTEGSYQPPTMYVH
>Epi_neg:10037
RHQLVLSVQMQCCEH
>Epi_neg:10038
CDFGDNGWILWR
>Epi_neg:10039
ACAGDFICRRIA
>Epi_neg:10040
EWNVWTSMMTYVCH
>Epi_neg:10041
MEMFCCQQFYLVTFVSNFLRE
>Epi_neg:10042
PSEWYSGPLVHQPLTMSNNNVCPR
>Epi_neg:10043
KFFMCSDASTANDCLY
>Epi_neg:10044
GLNYNKDKPKWL
>Epi_neg:10045
TIQAVDIAICEKW
>Epi_neg:10046
RFRFTWVQNILFQPI
>Epi_neg:10047
VTMCWENVICVNRGG
>Epi_neg:10048
YNMAKFSYKHVEIWNIAT
>Epi_neg:10049
AEYRDFPWRPVIHGYTMKND
>Epi_neg:10050
LVAMHNEACQS
>Epi_neg:10051
CLCKQIVNSHDFA
>Epi_neg:10052
KKAKSPAPTCTHIERD
>Epi_neg:10053
LEAFFRIHYNNDSDTMG
>Epi_neg:10054
WPQMTNESRAIHCSNKGK
>Epi_neg:10055
AGDHWHLRWRTQTELMMFKTK
>Epi_neg:10056
FRIHFCVRIFKTRYYYMFKE
>Epi_neg:10057
ANDEQAEGRANPHERAVLPMGQAPE
>Epi_neg:10058
QMYNQVRQNKL
>Epi_neg:10059
PTHYTWQTRSWYYS
>Epi_neg:10060
VMKPPMCDCVVMVIC
>Epi_neg:10061
QARACFCYTGGWKFYRNC
>Epi_neg:10062
GEDKIGGIHYHYHKWVDKWA
>Epi_neg:10063
WHTYVHENANWYLEWRM
>Epi_neg:10064
EMTAFAWCPCSTK
>Epi_neg:10065
VIGMAEIVGFVIGHGMEPASVQHGL
>Epi_neg:10066
MRTENCPGFYWPDMDHDLHHSEE
>Epi_neg:10067
KSARYTQNHVRGSTYC
>Epi_neg:10068
CSNNSIWTSSWTKVFF
>Epi_neg:10069
VQLDSLHYITS
>Epi_neg:10070
VIHPITDSYLAWASV
>Epi_neg:10071
WFNLAENSAIHMASTTNFNIIIVV
>Epi_neg:10072
LFWCWCQHDRIWTW
>Epi_neg:10073
NDIQTQSLDIIVFCNGFFVWEVCD
>Epi_neg:10074
EYYPFRGGCCPNGMYQFHLPRQYKL
>Epi_neg:10075
ETNRNIPVVFF
>Epi_neg:10076
PDKDTGDGYGWPNATRSIYP
>Epi_neg:10077
SNVYKKQCFLADTFQGQVLDSG
>Epi_neg:10078
IWQHCAHPNFCM
>Epi_neg:10079
MNWNTWIPCRLPLEMCVIDIICIPV
>Epi_neg:10080
GSRWFIDRFQECSFE
>Epi_neg:10081
LGLCCNQKLNCYLFQHYPHDPRQ
>Epi_neg:10082
SPWPMANAKKMFHK
>Epi_neg:10083
TLEPDWCFIENG
>Epi_neg:10084
IWNVFPDLTLAQISLPM
>Epi_neg:10085
NANCCVMKPRHWYRMQYHVV
>Epi_neg:10086
WDIWDLWMYCSRMFSHVEC
>Epi_neg:10087
CFRHYNIGNSG
>Epi_neg:10088
TGLYCQDDLHLGPFRFLGDVY
>Epi_neg:10089
TSTWSVQMHYRL
>Epi_neg:10090
RGGWTIYTGDINLCLMWKDFQL
>Epi_neg:10091
QSRIFCQFMIYVNMELYYAGPAYY
>Epi_neg:10092
VECKATKYQDSKTHCFNFAERWWS
>Epi_neg:10093
GWKANLLFASLGFNNL
>Epi_neg:10094
SQKIFICGTFN
>Epi_neg:10095
THEHSQEKQATFKPGEEWNNFMGT
>Epi_neg:10096
LNHLENCEVAMP
>Epi_neg:10097
VTVRPHCPIEMESWI
>Epi_neg:10098
MKNDRASLQRF
>Epi_neg:10099
NSNVHVIRVYMPSCRSKGVFCI
>Epi_neg:10100
MMPPINGYIRCCGNV
>Epi_neg:10101
CEASTVLYYYYQQSGDDGPNHLSI
>Epi_neg:10102
SNPMACVIEVQIRVCYHEWPEV
>Epi_neg:10103
DSSWIHCGDHCHQGLVNENKD
>Epi_neg:10104
LWWFNAKSRLWFLLY
>Epi_neg:10105
WEFEVKMGTQSSDNNIGDWD
>Epi_neg:10106
VIYAWMFRVYCP
>Epi_neg:10107
WMTNMETHEDMHH
>Epi_neg:10108
VTAMWAFWWCW
>Epi_neg:10109
PYPLMFDIRQLCEWEKFDIP
>Epi_neg:10110
WNYEVYRHFHPQTLFFRVEE
>Epi_neg:10111
TVTSTFHANVQWIIRP
>Epi_neg:10112
DVYFNWAFDRHDRRKHMKASNCDRR
>Epi_neg:10113
NSGLDPHWIYYR
>Epi_neg:10114
FLTNAGECCVKAYLAMFRRV
>Epi_neg:10115
MLNQHEKFVMV
>Epi_neg:10116
SPHIFCIGLITSMNVMMEV
>Epi_neg:10117
DMTRNYSAWYYLTIPHYGTAWWD
>Epi_neg:10118
QCAIVVAFHGWTARDFL
>Epi_neg:10119
TFLKAEAEESMEGYHY
>Epi_neg:10120
IWPHLNFCDQHHGLCQLPMMAFM
>Epi_neg:10121
SAHICTIQIELRKGWMWDVKMYAC
>Epi_neg:10122
LHFNIGRTYVRLLKSRHDVF
>Epi_neg:10123
WHNLLPNENFGAAESWLPQSEN
>Epi_neg:10124
IKVYRKLAFDIPQCRN
>Epi_neg:10125
TQALILPWDHMW
>Epi_neg:10126
PSYMDDILTWMNKCY
>Epi_neg:10127
CYKGQTHGEPNSYNK
>Epi_neg:10128
TAPDANVINLHTGF
>Epi_neg:10129
KSVILDTFSFKARRHHNTN
>Epi_neg:10130
FDSIFTLEGPDCSTHWGGGK
>Epi_neg:10131
SCWHRHMNQYGGAGVLPLWHIFHR
>Epi_neg:10132
KTVMRQWSYSDTVAKTSTMIDVY
>Epi_neg:10133
KNETVQVYSDCAPFTWSEPYWTYR
>Epi_neg:10134
SWSSFYTPIQFHNQSYCHMQKKQW
>Epi_neg:10135
QWKCCIWECAYMD
>Epi_neg:10136
PICARYGSTEWWWRSA
>Epi_neg:10137
PAFPMTHKVHGHFHVMYSEW
>Epi_neg:10138
CGIERHWFGAAGGIFY
>Epi_neg:10139
MNELKYQTHMMLFREFL
>Epi_neg:10140
SQGIDHMGSYCFM
>Epi_neg:10141
KMWYVERQKKKPYITAA
>Epi_neg:10142
NVPTVLPHWQAVGGGR
>Epi_neg:10143
GLDIWKRSAEYILVLLHKHNYLKA
>Epi_neg:10144
RQFWTHQVIWF
>Epi_neg:10145
SQMVENVQEKRSRAWPM
>Epi_neg:10146
WTCQICGGKMHPRDLSDGKDQRV
>Epi_neg:10147
QWSFQDTMTCHLGPGFHSNKDICEI
>Epi_neg:10148
AEHMWVEHLICTSFSWKAIFHDT
>Epi_neg:10149
GWATVASQVGYFARV
>Epi_neg:10150
AYTWPCGECWYQFQF
>Epi_neg:10151
MHEMYLSAKDWNKISYW
>Epi_neg:10152
CWVMIQIDVMANKM
>Epi_neg:10153
TAERYFMWIVG
>Epi_neg:10154
ANWQACIVNLD
>Epi_neg:10155
LKANYACAELQPCPQ
>Epi_neg:10156
LIMMPCWRFRIWYDMRMGVLLMKV
>Epi_neg:10157
FLLYEHLWWGFGKFKMAMQFL
>Epi_neg:10158
ILFLPTGSADWLKG
>Epi_neg:10159
TEMHCGFEWWRI
>Epi_neg:10160
KYMKKDPGTGSSYCPWCHMMGE
>Epi_neg:10161
HPIPGYSCDTEQLNRHV
>Epi_neg:10162
MCQASPDKCPNLRSGSWWVGILQW
>Epi_neg:10163
MDIGCDESVKGNFDGGPRIWANMRH
>Epi_neg:10164
PVLHPSNFMFPMLDGVCYM
>Epi_neg:10165
SYEANFITPDS
>Epi_neg:10166
QVQTFDAYWTVMCTW
>Epi_neg:10167
WPLNERNHIWLESIAGPPLQWIME
>Epi_neg:10168
MVALMPDIFRRDAHPESFWTEA
>Epi_neg:10169
CERTITQKRTNNYVALD
>Epi_neg:10170
DKDCIGKCVFRKNVWYNSTDAYRVF
>Epi_neg:10171
HAEQRRHHPWHEFCSANSWMSCK
>Epi_neg:10172
FGYPASHEQAANYKC
>Epi_neg:10173
GEMNCYKEFCIEEHKK
>Epi_neg:10174
GCPEPCAWEAPSYENK
>Epi_neg:10175
TLNPANGGDHL
>Epi_neg:10176
LLWVPNLGNIKSHL
>Epi_neg:10177
AAIMSDPMEQYEDIDRNE
>Epi_neg:10178
CYKVFITWFILMEATRHL
>Epi_neg:10179
KPWRGPKTHWK
>Epi_neg:10180
PRQADLSCKWEHT
>Epi_neg:10181
IGALNHACNHNIICFHSTPHWE
>Epi_neg:10182
IYIKAQGWFPCCP
>Epi_neg:10183
FNMSWPWIRVSLAIVYRVKISMELD
>Epi_neg:10184
VYLGKMCQCHKCAEGKCTSGEK
>Epi_neg:10185
GIKCYSAVVGPFFTQIPDNV
>Epi_neg:10186
CSIVREFWYGGGHMYSIALQPIY
>Epi_neg:10187
FWTELFPILIDNFDY
>Epi_neg:10188
GTMTWITYEPWARCTIQMKPNHMRW
>Epi_neg:10189
GHKEGMRYMLQSDY
>Epi_neg:10190
VNTDHWRVPIWWMTGTEMLFQNK
>Epi_neg:10191
NHQATWKTPDPPPKYKKLHQWC
>Epi_neg:10192
YQQMQFFRRRITFNS
>Epi_neg:10193
EEWANDWLTIVQR
>Epi_neg:10194
MCQIYTVLMDIK
>Epi_neg:10195
FSIDNGVNRCFMS
>Epi_neg:10196
RRCEPPHCFNSNMKENC
>Epi_neg:10197
QNCHDEYRMLIYWGTHV
>Epi_neg:10198
TGARPINLECKK
>Epi_neg:10199
PYFDWGTEVCRGHGGFWIWQSH
>Epi_neg:10200
TVPDWGVTMQRDVQLIKQ
>Epi_neg:10201
KGVATTHMELCCIQGEQCRYYY
>Epi_neg:10202
ADEDMSSHCKYWHVQHK
>Epi_neg:10203
LNTQGWNTPGCQAPASL
>Epi_neg:10204
PKEPSFTCCCR
>Epi_neg:10205
CFTNEIQAVGYVDKLMRKENYIDK
>Epi_neg:10206
AIFPIPAVYYDIGFPYLKLRT
>Epi_neg:10207
VTMARWQWYRTR
>Epi_neg:10208
THCIDESFWALHEGFYRLELYF
>Epi_neg:10209
NVLHLHANKGSPIL
>Epi_neg:10210
NRNNMSHDVRAPW
>Epi_neg:10211
VNAKQHHMIENM
>Epi_neg:10212
FIRSEAMWELFCNCERGQL
>Epi_neg:10213
IAHSVEYHQFNFIHDQWDAWFY
>Epi_neg:10214
YTWGHKFQQTFSQGD
>Epi_neg:10215
RAWYLEKMRSQYAVQPETTRR
>Epi_neg:10216
SSTLRCFGQSAMPAECCCHI
>Epi_neg:10217
ICACQKWTDGLLIVEMSLDN
>Epi_neg:10218
QQNIVKEQHCLTWHHKFINKSQC
>Epi_neg:10219
NCDIWSDECANGTSGIN
>Epi_neg:10220
AFALQLFKQIYNMNGRLLNECFK
>Epi_neg:10221
PCYLIGLPMWFGLTKLKGRYYLM
>Epi_neg:10222
SIGRLIDKIVMSNY
>Epi_neg:10223
QSNTSEKDSHNAIEVHDWYIWIFAS
>Epi_neg:10224
DYVHLWQHSRDDFILTLKRQT
>Epi_neg:10225
AGFSQKKHFTWLGVF
>Epi_neg:10226
DHIPMCCWTGT
>Epi_neg:10227
TPDRPTCRTTKYCRGSIV
>Epi_neg:10228
IVNCPEHEGHL
>Epi_neg:10229
DRKEQDLFIFFDFWFRWQPQES
>Epi_neg:10230
TRESGGELWHWKVET
>Epi_neg:10231
KNYMTHSRCGHQPLLPMYAWWYWF
>Epi_neg:10232
LALQEVTCTNCVQEPSY
>Epi_neg:10233
PWYRQSHINDIAYCK
>Epi_neg:10234
AMIDFRCEAAREHHIGRQYRRW
>Epi_neg:10235
FPSVQQIKWPYLPCYTLAC
>Epi_neg:10236
HCLVMKYDNCSWTGS
>Epi_neg:10237
YNDEWFDYNMT
>Epi_neg:10238
RFIFHQTRHYSHMVCWN
>Epi_neg:10239
PGMPWHYQHGSFEGQDTC
>Epi_neg:10240
SVKCGTSGVKFTSL
>Epi_neg:10241
SQEQMTNWNWYL
>Epi_neg:10242
LQFEGIQAGVMWDTWN
>Epi_neg:10243
RQDQKSWAACSDTWH
>Epi_neg:10244
FFFASNLYVGMAKEDFF
>Epi_neg:10245
MCCQTKPVKWDC
>Epi_neg:10246
NMDSVDKMMNCIHFDFV
>Epi_neg:10247
FLMWDNLHWNPTCVEWEMNKPI
>Epi_neg:10248
QDTQKPPWWSHIIDFKAREMSNI
>Epi_neg:10249
ASFMHMESQHAPVWQTNNGF
>Epi_neg:10250
NILGIVASIKTCIVA
>Epi_neg:10251
VRNSTVFKLRLVLDW
>Epi_neg:10252
LPVPCAANQILH
>Epi_neg:10253
GFLQGSMVYTDNKKFKHTWCNPL
>Epi_neg:10254
NNMGPGMNTQFMWPITTAVCMSTSF
>Epi_neg:10255
TVCSVHCEKSEHCMRFRYT
>Epi_neg:10256
TINQPRRYYYVVMS
>Epi_neg:10257
RLAYVDLFTDKH
>Epi_neg:10258
LKWKCWTEMEGQRQEP
>Epi_neg:10259
FNCSNKEWWKEVMH
>Epi_neg:10260
MMCRIMNMANEC
>Epi_neg:10261
KLIEPPTDTELIQLAEELEV
>Epi_neg:10262
VLVAGHVPGGPG
>Epi_neg:10263
WMGVLEFWSPH
>Epi_neg:10264
YADMMADKSRSRLTSWY
>Epi_neg:10265
GFMAHYKCRQMHI
>Epi_neg:10266
GVGISDDRNPTSVMVM
>Epi_neg:10267
YYQVFAYCYYQRPV
>Epi_neg:10268
MTVPERLWPFK
>Epi_neg:10269
AHHFWPMQGKQVFGMPSVRFDSY
>Epi_neg:10270
EEFACLFHSIRYKCATGNDTMLTNK
>Epi_neg:10271
QWFHLLHMHPPHVFDA
>Epi_neg:10272
LFEQKITMGVFSTF
>Epi_neg:10273
KLVIKKFFDNFEIHAWA
>Epi_neg:10274
YKSAEEVYERVKAFRSVKS
>Epi_neg:10275
TQHPTMVCRRGELIH
>Epi_neg:10276
QTAKWQRWHIH
>Epi_neg:10277
KHAIHFQNEIDDIECFRGPVWHH
>Epi_neg:10278
TGHEEMECTARCS
>Epi_neg:10279
VIIRDPIDLIQTDQLDWFLQNARG
>Epi_neg:10280
DAHTEDESREFLFCHCAHSI
>Epi_neg:10281
LYPEPVPKFRWLQWCALIIH
>Epi_neg:10282
VWTGAMFWPCS
>Epi_neg:10283
SFWCPAKQRPWC
>Epi_neg:10284
DWHRSIMSCYNNGAEPGGNEPC
>Epi_neg:10285
DNLLVKNNQYDCQQERSIPYTKHN
>Epi_neg:10286
LHNYSRMKMESMYW
>Epi_neg:10287
RDHNFTKAVVKHYILKKKGMLRF
>Epi_neg:10288
ARNYSNQAYMSKWMVPWIH
>Epi_neg:10289
MEKQCAPMDFMG
>Epi_neg:10290
DCGFTQTPDRM
>Epi_neg:10291
ESKPLVKRHGNQPH
>Epi_neg:10292
FYNVWGWEPCYWDERFHRTY
>Epi_neg:10293
SERWGGEKECNASLWH
>Epi_neg:10294
MCRYITFRENFTTLYKSTIMMS
>Epi_neg:10295
YGWDGPWSCWLKLQWASWCNDVSSY
>Epi_neg:10296
KPPEDFRHNMNSKDTNGCMPPGHCL
>Epi_neg:10297
HTEYPTWNVEDRYDVGEFKI
>Epi_neg:10298
WKNKIDSNADDCCVTDHHEF
>Epi_neg:10299
CRLFYFWYWCWNWQQQQCVPYHVT
>Epi_neg:10300
HFLWYHPDEDPQSY
>Epi_neg:10301
SYQLIYNFMHWRFERTGIGD
>Epi_neg:10302
EPQETDIDPLWDV
>Epi_neg:10303
TDHYNVPQKDE
>Epi_neg:10304
GHVCGSNCCFFGRMY
>Epi_neg:10305
YWHFGWSKIAEPH
>Epi_neg:10306
FNPTTCFEYSCDKG
>Epi_neg:10307
HGDWHWHRRNERT
>Epi_neg:10308
QLLEQMIHWRISYNVRLKSHKCTDK
>Epi_neg:10309
PWNGRNSYCMACAVQWFRFG
>Epi_neg:10310
FNLASMSYAVSRTDFA
>Epi_neg:10311
WNWGHTLKYETETRSEE
>Epi_neg:10312
MQWSTHPICWCPNS
>Epi_neg:10313
TNKDMSWVCATIPTIKF
>Epi_neg:10314
NWKPHQKIECDWHSYAM
>Epi_neg:10315
DWICAAFFVIDKPVSDTHAGYH
>Epi_neg:10316
HNSNHSLNPGQYRTM
>Epi_neg:10317
YRNHWLEKTEDPDKWNDN
>Epi_neg:10318
NDIADVWAVLHWKVDCW
>Epi_neg:10319
EVDDYRDIHFFSHCNE
>Epi_neg:10320
AKPDPRRLVFNGPCVNMMNRWV
>Epi_neg:10321
VKGHLKMNDQIYNTWENC
>Epi_neg:10322
AYPDEVCFKSRACKWPMHFLY
>Epi_neg:10323
PCFGYMGQGGLRPHEEVWNCSHMFH
>Epi_neg:10324
YWMYAAGISSQQWT
>Epi_neg:10325
IEVEMVTPPTVGLDWQ
>Epi_neg:10326
IYMYTNLCCLSVVQMSFVVAN
>Epi_neg:10327
QYFIAQIEDYSWNGGRVQDPVQLIN
>Epi_neg:10328
QYHGHQMSEWHKTPCRTP
>Epi_neg:10329
LKLKWYNCMMEAQH
>Epi_neg:10330
TGGFLWHPIHHIIRCSGRIHKMNDQ
>Epi_neg:10331
DYCISQLWQQYLGDPAHSKMMK
>Epi_neg:10332
QGRYTYYVPLI
>Epi_neg:10333
KYQITMMKRQH
>Epi_neg:10334
AAQKDHPTMMNNYTLTSHANR
>Epi_neg:10335
GIQTRQFVKGHEP
>Epi_neg:10336
VMYAHTSWRYC
>Epi_neg:10337
HAHPFPRWMLH
>Epi_neg:10338
MRITFKPLLCPQDCY
>Epi_neg:10339
WSCNLPHWQSEDVFAKDNVPM
>Epi_neg:10340
VDMNHPCNFHNSEETTTKARDQD
>Epi_neg:10341
QGYWLMTMVTIICHDNCIGGF
>Epi_neg:10342
LRKAFVFIGPPFKTIFDEEFTR
>Epi_neg:10343
VMYTVHHNMDEHMISGFF
>Epi_neg:10344
EEWIEKRINPKHE
>Epi_neg:10345
CAKAYYVKLHFEWENMGYD
>Epi_neg:10346
DIWTLWTQRVATQ
>Epi_neg:10347
SWTVCCSQMARWNFTRNIWVTF
>Epi_neg:10348
KTHGYWATQDHSTSWWALEI
>Epi_neg:10349
DCMMLRAQVTMMSYFATR
>Epi_neg:10350
SENPKSSVRFQSQYLGWDRI
>Epi_neg:10351
DGMIYPFEGRFEDMLWVNEH
>Epi_neg:10352
IQPNDYSDLWLTRVHLSAENHENCC
>Epi_neg:10353
WPIGSQVMARYFGICG
>Epi_neg:10354
TLCYGEYRDLMWVLQRHDSA
>Epi_neg:10355
QEWHLRLVYAWGFSFIKIQV
>Epi_neg:10356
NWNYYFQDYAYAKMVYK
>Epi_neg:10357
SCECYDTVAQGIGY
>Epi_neg:10358
PSSEYQWGTIMMNVKQLMFITTVDA
>Epi_neg:10359
LITHATYQIFWN
>Epi_neg:10360
NYMASFSKLEHFRPLSARSFV
>Epi_neg:10361
HKSFSKLMNRKGSENNFAYMGVPG
>Epi_neg:10362
IDWEPPIYACAFCFDPEIIR
>Epi_neg:10363
HLLECNTIATMY
>Epi_neg:10364
YILFEGVNNGIWTNVSLGEEFI
>Epi_neg:10365
EKWHWFITAYY
>Epi_neg:10366
PHPHTESLLKGGPKLLAHV
>Epi_neg:10367
SVIFKHPVYWSPHENTPCL
>Epi_neg:10368
EMMDHIAFANWP
>Epi_neg:10369
WYWQWVFMQVWFPK
>Epi_neg:10370
GVSPEAVVAKQVQVMNTPF
>Epi_neg:10371
AYVLRMAWVHPLN
>Epi_neg:10372
KMIWMRHYMCKEQSEFVTPS
>Epi_neg:10373
PVYWIAIRRWMLEVMNTFHG
>Epi_neg:10374
HRNDIKHWSGD
>Epi_neg:10375
FRGEFNYTHEFSMQPHRSMSMRAYC
>Epi_neg:10376
IFDWCVCKEVPLCFFFMKERAHRV
>Epi_neg:10377
WTFVVKRSYVGQSA
>Epi_neg:10378
MHYEATNVQEPD
>Epi_neg:10379
NWTGMISARRCPRK
>Epi_neg:10380
KHYQWATVGPCWSKVQ
>Epi_neg:10381
EAHYMASKMFAVAVKMPFQLM
>Epi_neg:10382
QDDVKYCGNSSTGQINI
>Epi_neg:10383
FFWKEFGVFANYA
>Epi_neg:10384
FQVWQYSNFRQKTWR
>Epi_neg:10385
AECISYIPYEFNYFLEAITDCCFP
>Epi_neg:10386
HHKPWLCPCYHHGRNKSMYNPYG
>Epi_neg:10387
CMVFGLMQSPTSGQRSK
>Epi_neg:10388
LDQCVCPDDPLIHMCW
>Epi_neg:10389
RKQGWPMAFGV
>Epi_neg:10390
FDCWLMSYILCWTM
>Epi_neg:10391
MKGFTYKYKGK
>Epi_neg:10392
NHRCPQKGENYYMCAGSIWSIMQC
>Epi_neg:10393
PNSHWYNTMVYLDSVGHLEM
>Epi_neg:10394
TQFPIEFCCSAILGWYMK
>Epi_neg:10395
PNQEYALNFKSMQSYY
>Epi_neg:10396
TVLYIYNFAYNMPCLTSPMCVIWN
>Epi_neg:10397
MFTKKDGRHRYNCLFQSLDVY
>Epi_neg:10398
DYKRTCVAKNY
>Epi_neg:10399
KNMMYLMKPDKGNFHCT
>Epi_neg:10400
DPMKKIVAPAAALQTITHAH
>Epi_neg:10401
IYHLFDVFIPYDAQWYQFYLV
>Epi_neg:10402
NQWWFLRTMWFDRPKLR
>Epi_neg:10403
SWARKCINMAWMVR
>Epi_neg:10404
AFYSMLIPYAVWWMWDW
>Epi_neg:10405
VKIVLQSDESWICHHQ
>Epi_neg:10406
LTIYYHMHHTIF
>Epi_neg:10407
GNCNRLVVGKW
>Epi_neg:10408
VKGTLDQSSSK
>Epi_neg:10409
DDNMCGWCKSSYAREWIKAAIS
>Epi_neg:10410
CHTPFSQQSFPT
>Epi_neg:10411
MLCEIVWIPPLRVDGWL
>Epi_neg:10412
FAYKCRQFHGY
>Epi_neg:10413
DTVWRCWMLRSMLAWLNQMWV
>Epi_neg:10414
RPCNTNKHWFPVKFDM
>Epi_neg:10415
KGQRMRYPGHIN
>Epi_neg:10416
FNKDHAWILWI
>Epi_neg:10417
VVEETNGIYQEHRNA
>Epi_neg:10418
RVADDRYIAMRMTSSFIQR
>Epi_neg:10419
CRYIIDYVIRGEEGPEVYRQC
>Epi_neg:10420
VIIQLISNLRYEATGYDDVVI
>Epi_neg:10421
DALGFCRLQNKRPPWQTFHLRDPT
>Epi_neg:10422
HLIARWEHQQCLSHFCDGKVN
>Epi_neg:10423
VAAKWACTDWCGGYGIIE
>Epi_neg:10424
QCHNQYHQKINMYWDEVKG
>Epi_neg:10425
LMFFVVINIKEKHTELWMNSN
>Epi_neg:10426
QGWKSPRPNPP
>Epi_neg:10427
SQVVLEWNAHIPWCMSNWPW
>Epi_neg:10428
GHWKDWRDNVITNCHDDSEM
>Epi_neg:10429
DLFPYTHEFMPCYSLQA
>Epi_neg:10430
HSCHQKQLVINAPWRHV
>Epi_neg:10431
WIHAATRVHRGDKNTAQDD
>Epi_neg:10432
VTMQWCFRKGNMQQWQQ
>Epi_neg:10433
TFNCMNDEDGNK
>Epi_neg:10434
AQGNKQIYKYTTK
>Epi_neg:10435
ACFVSTTNQPYHQHM
>Epi_neg:10436
QNMSQHMNCCSCFHATNNRHPD
>Epi_neg:10437
FFWLFGMMKPERLKQ
>Epi_neg:10438
EWTVTRKHLGKVGS
>Epi_neg:10439
IHKNPHLTEHQSDMKIFYLMMLR
>Epi_neg:10440
AWCSYWPWGEFNHSVPSGN
>Epi_neg:10441
QNECPRNDQLYCAL
>Epi_neg:10442
PVHPFHIPHPG
>Epi_neg:10443
SFWYRVWWTAFHGIRFNGQ
>Epi_neg:10444
YDVSDLYCCLHQCCCVSFFLYCPRV
>Epi_neg:10445
GKVYQNIKQWRKKNAKTKRRGSPAR
>Epi_neg:10446
MSFKGDAKCPPIDCPE
>Epi_neg:10447
NQLFVMCHCNIRWTHDWT
>Epi_neg:10448
NDMRQVDCKMHASLHSQPDFCSEE
>Epi_neg:10449
ISVKPLCRKHDNQISTYAWL
>Epi_neg:10450
WHMGTVHGQFNFPWRRSELFGR
>Epi_neg:10451
DCQDFSLNRYLVKESNS
>Epi_neg:10452
LVTDAKASFWPWYRFYCKAIFTL
>Epi_neg:10453
FDEGMYTHHTGIFNMAME
>Epi_neg:10454
LYLSQETVLNIYHK
>Epi_neg:10455
QTRITIRSPSDVFPWC
>Epi_neg:10456
CTYPECHGCSMDDSHSM
>Epi_neg:10457
TNIWHQEYDIGN
>Epi_neg:10458
DWPDGPTYAIMQHLNSKYEND
>Epi_neg:10459
RDRMEIMHASFRTGHLYTSMFYW
>Epi_neg:10460
EVTVFQCAKTQMPMSMMIEK
>Epi_neg:10461
GTMKIQFFVNPEDPPCLDMIFMER
>Epi_neg:10462
YMYPGSHIVPEIFQWGFPCP
>Epi_neg:10463
RHSTCAPMMVL
>Epi_neg:10464
CPNANNFGGPHRKMSFHWPG
>Epi_neg:10465
KWRVVTTRITQDRESFIVG
>Epi_neg:10466
EKAWNIHELRPSWQN
>Epi_neg:10467
RYCSMWILYSF
>Epi_neg:10468
FDYQIVTQWCVPW
>Epi_neg:10469
REKWLINHWYPFAGQDMVPTCW
>Epi_neg:10470
MAQGTKNGKQRWTKKRVHAISC
>Epi_neg:10471
IMYMVLCDFEWCHR
>Epi_neg:10472
IAWRRSVRLQHSDPK
>Epi_neg:10473
VSRMKFFINMCW
>Epi_neg:10474
TSMRNGSTPMWWMESVRLKI
>Epi_neg:10475
PKVSNFGHMPYGNHMRCEYPFRFQ
>Epi_neg:10476
DKYREYIKKFPEAGQLDP
>Epi_neg:10477
GLQCERPIMSMIMFSC
>Epi_neg:10478
WRTRHDQKYIAPKQDEETQQFSDKT
>Epi_neg:10479
CIQPVPHVVDLQINWPGTNHLNLP
>Epi_neg:10480
FFSVFRNNDSYCQEFESY
>Epi_neg:10481
PKDDPKLRGPH
>Epi_neg:10482
QCVARKSGPMDMSRARH
>Epi_neg:10483
WGAKPHHKYYFV
>Epi_neg:10484
GHSCDMMTQWT
>Epi_neg:10485
KLEFITDMVYAHVRRIPVV
>Epi_neg:10486
HHCTHLIEAHCCHHWWLAECQCGSI
>Epi_neg:10487
TTLVAIEKDWK
>Epi_neg:10488
VSPQDCLQDYHWFGATVYSLEHLGA
>Epi_neg:10489
IQGMNQPNDLRMGNIEICGETTTA
>Epi_neg:10490
RYLYARGWVCM
>Epi_neg:10491
MGMSAFCWCSIHADNFPPEIR
>Epi_neg:10492
SNYQQPHYHFT
>Epi_neg:10493
CRCCSSDCWQIVSQRKWTV
>Epi_neg:10494
FDRFMAKCDVEWQRGIMAWMVKC
>Epi_neg:10495
WCFHAWYMSYYKW
>Epi_neg:10496
YHSTFTWYDES
>Epi_neg:10497
SMGWKEFEYKGT
>Epi_neg:10498
RSLEQMPRIMKVHRHWDIPEKYGC
>Epi_neg:10499
GCGAHNEYAFRYNAYWY
>Epi_neg:10500
HANWEAVPQPVHVNHQC
>Epi_neg:10501
VNTMGQRSLYAAAPSFLGC
>Epi_neg:10502
WMNANWKLAKRNHMFNIT
>Epi_neg:10503
CTQRGPNEWWNLYRPYMPNKFPWLD
>Epi_neg:10504
KRFPALNCIFMHLCLVN
>Epi_neg:10505
RWFTENRYRRFLLQW
>Epi_neg:10506
HKHPLTCALQNEGP
>Epi_neg:10507
ELNQTRSHWAKKKYDIDFFQLF
>Epi_neg:10508
ACTRMSAFDIVWFQGHG
>Epi_neg:10509
YKDIFYETEVMFSSYDFIPPAE
>Epi_neg:10510
AHMNHISLQYKLD
>Epi_neg:10511
MKLTRLRFYVVMTYYLAPTY
>Epi_neg:10512
IPETVTEPMQL
>Epi_neg:10513
DENAFFTLRYSNDGHFRVVAHP
>Epi_neg:10514
MWAHQHHLDWYGYRDDGFCCAIQT
>Epi_neg:10515
GPTGNMTHAWPASFDNNGYN
>Epi_neg:10516
YPSPPCGYSDQVNNHFSGHDYVVLT
>Epi_neg:10517
CPYTNLKHCDPGGIQWCNYV
>Epi_neg:10518
LMSHQVCMYARADPLFKQWDC
>Epi_neg:10519
FLKVSCAYCIISWQDFDLW
>Epi_neg:10520
LIPHVWDTGGL
>Epi_neg:10521
IDPSVHSTLFWTC
>Epi_neg:10522
LNWVNCKWWLQGTDW
>Epi_neg:10523
VYDSHRLHAREQKHRTVHDLQ
>Epi_neg:10524
CWSAGWAPEFGPDWIAYLQMMTM
>Epi_neg:10525
FNRFDSMDGTPRMSLTWWSC
>Epi_neg:10526
KMEIQIAISCQWKRICNLLY
>Epi_neg:10527
NWHTWNLRTDTIEVKTNSDDVDMI
>Epi_neg:10528
ARKAGGTHQRMGSERCWP
>Epi_neg:10529
YSHHIIRPVMHLMNQHVY
>Epi_neg:10530
SINLIWECFLSSVMRFVAKKKF
>Epi_neg:10531
HMEMWYDRHCEGMFPLLLKSLF
>Epi_neg:10532
RRYPADNPKNGRCASI
>Epi_neg:10533
HGGFLIERLVP
>Epi_neg:10534
QMKVTMTDYYLSDTCEKWQGF
>Epi_neg:10535
DECNYGKMMWDPPLTKMSYYGGC
>Epi_neg:10536
MVPAHRNKMEWPCNM
>Epi_neg:10537
FTNVFPYPLGYVHRHKAEK
>Epi_neg:10538
QLWAISDVKLLM
>Epi_neg:10539
EARGDAYNNPKAPRFHFS
>Epi_neg:10540
DVWTWSLKTKDWQCDHS
>Epi_neg:10541
WGKNTLYDFYGMIIH
>Epi_neg:10542
CISFVVDPQRVQIAR
>Epi_neg:10543
DSLVRPGQGPVF
>Epi_neg:10544
AKLISDKIVFQDPFKVHGTGWNY
>Epi_neg:10545
CIHFDLLFLNPDLRTEKIKRG
>Epi_neg:10546
CYWVGLKDNFMP
>Epi_neg:10547
FFLCGSCQNDVVGNNSWIGP
>Epi_neg:10548
FPSWMDHMQEEFTENLGDVF
>Epi_neg:10549
DARGIMPNYCPWTSKLF
>Epi_neg:10550
TRWEQELGMAEIIWHEL
>Epi_neg:10551
NAGCKFIMVPGDRIQYTWE
>Epi_neg:10552
KGIHASLLKPNRTDIK
>Epi_neg:10553
FYDISDQVGTTEVAEVGGR
>Epi_neg:10554
QFFIPHRLEMTLDEIVQID
>Epi_neg:10555
IHDRFSPQMHFLWTCWHPNWKIPVM
>Epi_neg:10556
MRHKSYNHFRK
>Epi_neg:10557
LDFFYHNSGYIWEAH
>Epi_neg:10558
PCVVRFAFWRAGMEQWGQQCCLA
>Epi_neg:10559
CHHIKDIFSFQ
>Epi_neg:10560
YKMCLDILCSQTGACCDSIVKN
>Epi_neg:10561
YNDMDLFEKPQHQKPWGWFLTYRQA
>Epi_neg:10562
KSHRFCQFKYHSYRYDVPGT
>Epi_neg:10563
NEFGATGANFTML
>Epi_neg:10564
LSCYKIASSPNDMA
>Epi_neg:10565
EPCGAPFSIYWQYGGICEHDAGAD
>Epi_neg:10566
ADWKSNHRTAPTMKPHALPAEV
>Epi_neg:10567
LKNSYLMWDFRWLVCNYQGYAQPFC
>Epi_neg:10568
KLRYNEDMDTNSD
>Epi_neg:10569
LRQVWPGGHGW
>Epi_neg:10570
IQTAIEFMGQFMESSARETLYV
>Epi_neg:10571
NHWKVLTKGGLTQRYDFNHKAD
>Epi_neg:10572
YFPCRFCPLHHRKNMMCRM
>Epi_neg:10573
AGEALAMWRSCCVHDTFEEVR
>Epi_neg:10574
YHGKPHSGAGPVICCGPCFN
>Epi_neg:10575
LNWWCAPGPQNDFFWK
>Epi_neg:10576
WHDPWPAFQDWEGRKHWWHLCSQ
>Epi_neg:10577
LPNRLIQCNEYICIM
>Epi_neg:10578
TQYEVWKQLVYYG
>Epi_neg:10579
WVKGRSPQTHNVSDC
>Epi_neg:10580
LFWFSTIANEMCNMWTIRML
>Epi_neg:10581
GTMAPRNVTRVDKVGRKPHHRPRK
>Epi_neg:10582
MWWKDAVLLCCQ
>Epi_neg:10583
RQVRQTSEECTEQS
>Epi_neg:10584
VQMRFYDLDSMFELRS
>Epi_neg:10585
HPWKGKLFEMFDVWP
>Epi_neg:10586
TIWDHCCYYPGWDHLEDY
>Epi_neg:10587
ESWHSIHVENWW
>Epi_neg:10588
EHMYDMGWCAMLVDMAWKSIPSD
>Epi_neg:10589
PCQKWIIRENKPFHFCYGDDWELFA
>Epi_neg:10590
TTDCKYCDCLMMPKFSIMSDVCH
>Epi_neg:10591
TQEEVHLEDLWGLAYDGTYQKPCW
>Epi_neg:10592
CCFGFDFEWQNIYAIIEMLHNVCTV
>Epi_neg:10593
SPEVKKQWNWSKFERLKELAIAD
>Epi_neg:10594
RLWRPNEYEEPMLWG
>Epi_neg:10595
SAYQPNATLYDLNCKVDCR
>Epi_neg:10596
RRDYIYFWICKYFHEAG
>Epi_neg:10597
ITWPFQGKGLAK
>Epi_neg:10598
ARYPFREMNAMGHVM
>Epi_neg:10599
LSLSRYYDAWDMHGSFNIVLEF
>Epi_neg:10600
VRQNICHIHWVRMEYAIC
>Epi_neg:10601
KDTNKQVQHGGFWAD
>Epi_neg:10602
WDPNDIQMLMNVFTMSIC
>Epi_neg:10603
REARINFQWDWCVWAP
>Epi_neg:10604
INFCRFWYNCYFFWLFKEPIHN
>Epi_neg:10605
VVYNIPPSICCSTGNCGPGTFQTC
>Epi_neg:10606
NVFSTADAHLDYNCLLTIRG
>Epi_neg:10607
YEAEYQELADDAQKWRDDFHRCAAN
>Epi_neg:10608
TRCYRYGKFMEMSPSPTHHAI
>Epi_neg:10609
IYTHLHVVTFRNEFTGACRPCA
>Epi_neg:10610
INPKMAKYVEVAHFHIETCPTWY
>Epi_neg:10611
PSAQFEAGMVIRDVYNCIHHLNMM
>Epi_neg:10612
YFLKYSTYAHCMEIVYN
>Epi_neg:10613
CTVMWKIHWWPMCADSSNTN
>Epi_neg:10614
VFFTLHSGKGYYIDTRWCM
>Epi_neg:10615
ANGMSVEHIIMIEP
>Epi_neg:10616
QMKHFHCHIARQTLECPGIDR
>Epi_neg:10617
TWHRLTRELCPQYSKGGY
>Epi_neg:10618
RQTQAYHRSWRCCALYYMWIHQTTP
>Epi_neg:10619
MAVPHIGHTSYG
>Epi_neg:10620
SYAWFYCANIARRWWSTT
>Epi_neg:10621
MEVCKLWSYVYPYGQIFRCIALWKK
>Epi_neg:10622
PHNMCGPYPHWFY
>Epi_neg:10623
ECTWAKCKTELPFYISDEINE
>Epi_neg:10624
WQVHSSWDNFF
>Epi_neg:10625
LEERHSAIFHPG
>Epi_neg:10626
VAIIPVAWGLRMM
>Epi_neg:10627
GNIYWYFNWDGCIFADDLYA
>Epi_neg:10628
EEGLVWYTPYYSGWHKVM
>Epi_neg:10629
MQGNNFQAHVMWDNFDE
>Epi_neg:10630
IMCWDDCWNMS
>Epi_neg:10631
YYHFDWKFRIY
>Epi_neg:10632
TSLTQECMKEIRDHENS
>Epi_neg:10633
NHDYDNHSDSDLHYRLMDNNKF
>Epi_neg:10634
MENVIPSSSFGAY
>Epi_neg:10635
GSIPWVPIEYITQAVRLKIPN
>Epi_neg:10636
GLYSVSFQHAPDTQ
>Epi_neg:10637
TNQYDDRGQTMALFGGQRADYMTV
>Epi_neg:10638
LPKHDGNPGTQWFMQFWT
>Epi_neg:10639
GQYTLMLEIGHWTQVDEKSAL
>Epi_neg:10640
CPEWRQHTIYHAAM
>Epi_neg:10641
DNNFGKCIEMKQDPDDHPGRIMCV
>Epi_neg:10642
LSWGLNRFYLSPQTPQEGQSNHWD
>Epi_neg:10643
KHCQAIHDSQQKAWLTETVA
>Epi_neg:10644
FKMREVVYFPCVNN
>Epi_neg:10645
KTKIMLSILVHVWRKH
>Epi_neg:10646
RNRCFGETVPATMAAMMCDNDNVI
>Epi_neg:10647
WIKGERCSGSMGNKRRECS
>Epi_neg:10648
FIVGCNFEKQRIDK
>Epi_neg:10649
MRLTKGTPLIWNRYELAACCQ
>Epi_neg:10650
NCWNNPKIPGAN
>Epi_neg:10651
NNGTTMYIYSCSNVIFRFLWNW
>Epi_neg:10652
SHPQMISFRLWCR
>Epi_neg:10653
KVKRSRYGPNCWRHDKSI
>Epi_neg:10654
VLPPYESIKQCKWFYEMKL
>Epi_neg:10655
YTEGVSFNRIAP
>Epi_neg:10656
LIEEECSRFGSTMWT
>Epi_neg:10657
RMCDMCWCMMLKGMIWKPK
>Epi_neg:10658
ANYCNLMLYMP
>Epi_neg:10659
KKRYPSENNSRYDHCVPTI
>Epi_neg:10660
ASGAIAIRLCLKAASKLLKSPK
>Epi_neg:10661
SLSVEWKLHTNIECCDAAEIFK
>Epi_neg:10662
YLIRSEAVSNKFHICLCA
>Epi_neg:10663
PMSHEPWISFSRDVCTILIH
>Epi_neg:10664
EYEPCSIGLWTPTWILWR
>Epi_neg:10665
RVGSIVEEYPFWYQGYWIVRDHIK
>Epi_neg:10666
IWHRRFLCCLVGTWVA
>Epi_neg:10667
PGNRQCEAPQQCEPSQPWG
>Epi_neg:10668
VRVHAGDAWCVLPQNAFPKNRPKA
>Epi_neg:10669
LNIGHLTHNCTQDGMGTFRVIE
>Epi_neg:10670
NQDPSEKYYNLFMTNAASNGMMPQT
>Epi_neg:10671
LSCFERWIWHFR
>Epi_neg:10672
CMLVVYYRVSAVLSMNVET
>Epi_neg:10673
DISEFPDSATDD
>Epi_neg:10674
DYKDWWHFHQVDFLALTANWEIGFP
>Epi_neg:10675
RMKYAVEWCLQCMGNYN
>Epi_neg:10676
VHELYYKPWAEWE
>Epi_neg:10677
LTIYVFSPCDFV
>Epi_neg:10678
TMQLFRAQRLPMTQ
>Epi_neg:10679
DHPICFCYEIQWWQVCEDG
>Epi_neg:10680
YDACVNGCYPHW
>Epi_neg:10681
DVHMWDMHMYRNETNAHFY
>Epi_neg:10682
PDWVLAQNHWSDFNQFHSEM
>Epi_neg:10683
NRKILMDLRSAIYVGIF
>Epi_neg:10684
LMTVGQFQQRKSIKQDLVSCIYRVD
>Epi_neg:10685
NIKDDITAQFHPMKKFFCFP
>Epi_neg:10686
ENCSDFHTFQNVYTF
>Epi_neg:10687
PFTNFPHFNEELPNTY
>Epi_neg:10688
SWLTYLYKEQIWQTRA
>Epi_neg:10689
GWPANDARKCS
>Epi_neg:10690
EAYKYLFSPHFTNHMNN
>Epi_neg:10691
CFCISDEKRQNMCP
>Epi_neg:10692
TFAKCDPCKWKNNLKF
>Epi_neg:10693
AHHAYWDSGKFQPWAKIAHN
>Epi_neg:10694
EEKPFNCMWEQTMVGF
>Epi_neg:10695
TFDLFMINMRTGNVNRRENIPR
>Epi_neg:10696
TERDGYLIETMPLHRDAWA
>Epi_neg:10697
LRPWTFQPIDDED
>Epi_neg:10698
YRHHPWQALTLTMVCH
>Epi_neg:10699
PFWTICCNWTDV
>Epi_neg:10700
WISMHKDRKMQPEKF
>Epi_neg:10701
YKSPYWQLRWHHML
>Epi_neg:10702
AMIINRPNIQRHGVFL
>Epi_neg:10703
RNGYEEVYEESQT
>Epi_neg:10704
HDEQWHDEDICCPYIDRPDK
>Epi_neg:10705
RNNIDCCLEDYMVQTPSL
>Epi_neg:10706
TVFNIMHYVHNYPYH
>Epi_neg:10707
IRLNDRDCRVP
>Epi_neg:10708
RASMLFRYLYIWIPEKEK
>Epi_neg:10709
CVFAHHVPILKC
>Epi_neg:10710
NRITCISHVKEL
>Epi_neg:10711
TDRYWTIGVNGQYACWTFIIWH
>Epi_neg:10712
HPNERCISTVVM
>Epi_neg:10713
KAFNHCWYDSPDQPQM
>Epi_neg:10714
FAADSRMPLPYEDDTC
>Epi_neg:10715
QYVGNMSWHNNN
>Epi_neg:10716
YSRWEQAVWVDKG
>Epi_neg:10717
VEPWQMGYGGHCKKLGM
>Epi_neg:10718
SRIKSLSQAEYEWHQSAQHEP
>Epi_neg:10719
IHLVYWYPSYDEQWVTQ
>Epi_neg:10720
QRKYNNHKRRHQGWDSHFENVE
>Epi_neg:10721
HTLYRHMTSYGLP
>Epi_neg:10722
KTLSFITFTWAQMRSPDT
>Epi_neg:10723
MIYRIHTEQYNFVKWWCGVA
>Epi_neg:10724
EWDKRLDAGCYYFMFRSHAYYV
>Epi_neg:10725
YGNHMIWSIGKWDDKTCLLVA
>Epi_neg:10726
SQLFAWCYRSFIRGTDP
>Epi_neg:10727
RGVNFAQGGWAFPNDT
>Epi_neg:10728
ACDMHCIGKICCSNLLCGTDSSET
>Epi_neg:10729
HWSVGMRPLIEAMVIFEAMVHKVWC
>Epi_neg:10730
CLAFDYRTSMDSSR
>Epi_neg:10731
WRVYQKAHGCNREQKHP
>Epi_neg:10732
HSSKQIIPTLFS
>Epi_neg:10733
EYCWFVQCFLLPC
>Epi_neg:10734
IAGVSSSYQESLQNVNGI
>Epi_neg:10735
WGNVQVQYRYYDIVMYI
>Epi_neg:10736
KNSTNIMFEWQPNRDMSHNP
>Epi_neg:10737
YALWMEGNGGMEAKY
>Epi_neg:10738
QFYVIGSTYQPQVQLDQA
>Epi_neg:10739
SISMRDPIIERIHIDTDIPCFCS
>Epi_neg:10740
ASVCVMWNMVQS
>Epi_neg:10741
YNTKEWYVWAYKD
>Epi_neg:10742
AAKKPIYYIMQREDFYKAYRVAIS
>Epi_neg:10743
NYEGIQVCSWSWQVQL
>Epi_neg:10744
CLPGCKDNEIATCWHKGI
>Epi_neg:10745
GDWHMNCVNNL
>Epi_neg:10746
PEVEDVVCDAVWSANSYSAW
>Epi_neg:10747
AYHCWSFNLVFELEYGWGYK
>Epi_neg:10748
CACKHPFCDQARLNPEDGILEYF
>Epi_neg:10749
KRFPKAYAHIADLPHYMNELVD
>Epi_neg:10750
STRSSQTCAWHG
>Epi_neg:10751
LNCDTLIMIDA
>Epi_neg:10752
CNDFFMAKEHAICVMGCNQIGI
>Epi_neg:10753
LKMGHNSYPTWQRLMWHM
>Epi_neg:10754
KRYQHITWYKCVVQVMDFHWKFQ
>Epi_neg:10755
YHPFAIWDECSA
>Epi_neg:10756
CLTDIFEIVGRPVSISVWLIWPA
>Epi_neg:10757
RTVGTEHQAMKDYKLNRP
>Epi_neg:10758
MWRPNVDECYSMFHILHKDLAGS
>Epi_neg:10759
HVLIWDGMPYCQILSFRHCI
>Epi_neg:10760
MERDPHYKTTD
>Epi_neg:10761
HGFPKPVKDCTNMRCKHRKEDDQF
>Epi_neg:10762
RDWETSACEMLFPSQPW
>Epi_neg:10763
AGWHFHLLPWCPPHWCVVGYFFY
>Epi_neg:10764
WRWFVETSGWRGCWL
>Epi_neg:10765
PYYSVLTVGYM
>Epi_neg:10766
STCASLTKIKDKFLTYLL
>Epi_neg:10767
HQLGCLRSGTGARWSCWASQMEARW
>Epi_neg:10768
DPWLIQYIYVRYCQST
>Epi_neg:10769
TYVTMQCENTWLNHYMAP
>Epi_neg:10770
QPDTFIGKEPMAYI
>Epi_neg:10771
RGPDERSRGWNHKFLCCEQHCDTH
>Epi_neg:10772
ASRDRAWMCILVFEFGDHQN
>Epi_neg:10773
NNTARMMYASPTHW
>Epi_neg:10774
SCNFPPCERSWAPNTSRLRKNSP
>Epi_neg:10775
RMYQCVSCEHDQHMNHVCLWSD
>Epi_neg:10776
KWFKLGDAPFWFYTGYCW
>Epi_neg:10777
FDSIRYGWIAEMKYIPG
>Epi_neg:10778
NHSCMVDMWMMF
>Epi_neg:10779
ASHEMCYKALPHRYLGFPPF
>Epi_neg:10780
NGQCTIRKGDDFS
>Epi_neg:10781
PWTYAAINSRCK
>Epi_neg:10782
STANWNKKQPPTYNSENRDP
>Epi_neg:10783
YYFGRVGNYKHAHPWCYR
>Epi_neg:10784
HGICKDLTVLNC
>Epi_neg:10785
PYDMAWRDRYWGPD
>Epi_neg:10786
YYDVIEGKHHLLR
>Epi_neg:10787
SWFKGKRQDKPSSFLMTKLVEPT
>Epi_neg:10788
KYPYFWTAYYCRSQETVMYEPSYFV
>Epi_neg:10789
MFPQWYYWAENPPTNKYFWDNWENG
>Epi_neg:10790
LNRMWDHDGIEPPENFEGCLSW
>Epi_neg:10791
DDFQDHAQHMEGVWMCGQYARAGMW
>Epi_neg:10792
YLIASFLWIIKWAFLDF
>Epi_neg:10793
DWDVNDIKHNLNVNSMHADTEN
>Epi_neg:10794
VFVVISDHDTPEMAVDIMWRCFYY
>Epi_neg:10795
RTGFSSSEQENTWGCG
>Epi_neg:10796
EPRQLFENDAQAWKRKLKW
>Epi_neg:10797
KEGTMNSCYPFEIEVYNCVLEPGMI
>Epi_neg:10798
LQMFQMNMWWFRGTQ
>Epi_neg:10799
EDDTTLFKFSPDTSE
>Epi_neg:10800
TWRWGYNFLMYYMRCRPLANM
>Epi_neg:10801
YAWKRPWWDPFIRHSEEEANNSKT
>Epi_neg:10802
ARIWPNEYVDPWISDDASDHWSI
>Epi_neg:10803
TWQLNHHNAMSISFMAP
>Epi_neg:10804
QMRTTAINVYCCHYFQYGSIHE
>Epi_neg:10805
EVTSEHRSNHPGHGAHCHNHG
>Epi_neg:10806
GLCSWRTCQKGKPVFAETDC
>Epi_neg:10807
PSVTLPEYCMRGMWRMEAL
>Epi_neg:10808
NNRPERGLYDIHTDGEYDNACM
>Epi_neg:10809
GIWWVIKSWWLAK
>Epi_neg:10810
ISSMWATMWKFPKSQGE
>Epi_neg:10811
VNYVMFIAMHQGERRYWKDEYLPDD
>Epi_neg:10812
IGPRCHTVVYVWYVNTGWIN
>Epi_neg:10813
SNILYYDGNKWIMIIV
>Epi_neg:10814
AHTTTMCYDVRL
>Epi_neg:10815
QVWVGKWCSRLGPQ
>Epi_neg:10816
EWSMDEHEIPTICLSGAIT
>Epi_neg:10817
MAWRIHQYEGRSIPNPAI
>Epi_neg:10818
WIHFGNVYYHCQ
>Epi_neg:10819
YGHMMMPMEMWRTVPHIICAEQNI
>Epi_neg:10820
LCFHVVFSCPMVKSQKVGS
>Epi_neg:10821
KAYAKNYIHKPVWHNICTM
>Epi_neg:10822
AVNPNQKCATIGMPYHWVNCQH
>Epi_neg:10823
ELRAEYPYMTYVRFPSAAYRHMM
>Epi_neg:10824
VYEELELRKTHEYLHLR
>Epi_neg:10825
FGSFISNVGIREFPRVC
>Epi_neg:10826
NKLPWHDMGCVEFQLAHWHVGK
>Epi_neg:10827
WWSYNNTCILGE
>Epi_neg:10828
RRGLYFTLNQINQDQP
>Epi_neg:10829
GVRKEEQWHTAVQPPLIESAQMG
>Epi_neg:10830
DCSPESDLVYTNEMNM
>Epi_neg:10831
DRGMNCILCHNDAMFKVQT
>Epi_neg:10832
RTDYIKMFDNAFSMV
>Epi_neg:10833
QGQREDKTAITYEHFQVDYGV
>Epi_neg:10834
GLSVFWENVAGEV
>Epi_neg:10835
CIEHEAAFYDACKYHR
>Epi_neg:10836
LDFTHLMYRTEWPIQQFDFCGT
>Epi_neg:10837
GHHWKCRAILAHGPYKVGSTF
>Epi_neg:10838
KHGMRAHDSTGNSPGSCQCW
>Epi_neg:10839
AGCPLKVNWQWDTSASK
>Epi_neg:10840
RVIGMVMWAFRKTALLISACEVAI
>Epi_neg:10841
TRPDLFNEQSMPPWVCSLEV
>Epi_neg:10842
VEAQFPKQDTSRVTAYMDLCGNSM
>Epi_neg:10843
NNCLHLSYSSRYMFKKVN
>Epi_neg:10844
VVQACHMDLCDQIAMVRW
>Epi_neg:10845
IQHVFPTNNLKNHPDP
>Epi_neg:10846
LPVFMPCFVDAVWNCLKHLFGE
>Epi_neg:10847
PCASSFAPQATWMEYNGENIFKLHP
>Epi_neg:10848
HYIYKNSANEYHEDMY
>Epi_neg:10849
MRRMTMWKSQSTYWQAPRCC
>Epi_neg:10850
MIPKIMSVISGTMCCH
>Epi_neg:10851
WDEDYNNDQGDEYCPQVCNSW
>Epi_neg:10852
PLHYQVFTETKETSS
>Epi_neg:10853
ANTIWTLKMNKT
>Epi_neg:10854
KDMWMHHQKGQRFVYLPQ
>Epi_neg:10855
FENSDAINYYPVMKNQ
>Epi_neg:10856
PSYFFGIGRRETCCLVQDIYTTHRR
>Epi_neg:10857
YFRLQPERAGNHKWDVQHNYP
>Epi_neg:10858
FKPYTTKHQETSGE
>Epi_neg:10859
RSCREPIDIIARYWQTNCEIKMYV
>Epi_neg:10860
VWKHTICRYCMTRVK
>Epi_neg:10861
YLWPNEIGHKANHWSRQSWSQ
>Epi_neg:10862
HSVLLPTLDITCHALCTSG
>Epi_neg:10863
VCFSASTWDGWNEGGEDYL
>Epi_neg:10864
PFDYFLYWQMMFSISTERWW
>Epi_neg:10865
FQGTIAPDYQRQRAYMGKF
>Epi_neg:10866
EDGKYIPWCDLRNKVFWDCT
>Epi_neg:10867
PPYIPSSTWWMW
>Epi_neg:10868
CNIEHACFMQVFFWNPYAYQAVM
>Epi_neg:10869
LFFGNEVKSGNLNEP
>Epi_neg:10870
QFIIIKGKNHGIWQVH
>Epi_neg:10871
REKYSSSRGLRGHCIEKRETTE
>Epi_neg:10872
SMEMNNAEMARLRSIREPLINQ
>Epi_neg:10873
IEWKFLFASESHTMER
>Epi_neg:10874
FSWTHPTFRMM
>Epi_neg:10875
WLRLAWPWHHW
>Epi_neg:10876
SWGYEAQDTCDMELCCEEDCCAG
>Epi_neg:10877
GEQRFFRRCAL
>Epi_neg:10878
YSYCRYRGWPCQLQCLYT
>Epi_neg:10879
TCTNHAQNACVKFAYDQ
>Epi_neg:10880
ICNGANHETSIGIDN
>Epi_neg:10881
SFFHCSFTCGAHGDASPMKSDMCE
>Epi_neg:10882
DSGWFITIARRTSMCPWIGPIRGEW
>Epi_neg:10883
NQIWSTRSELPCLNRPAHLSNV
>Epi_neg:10884
PMWHRPVIVVSAFEIFYVAWNY
>Epi_neg:10885
SQWMITTPCYGD
>Epi_neg:10886
MHFEHQKPREH
>Epi_neg:10887
YVDGWNTYCDRKAIVEMHWMNKGH
>Epi_neg:10888
LMTFFHIAVKTS
>Epi_neg:10889
YKYNIKIQAHN
>Epi_neg:10890
TLGVKQIVPISEGNLRCLFSGVLY
>Epi_neg:10891
FVAKVTICLQSVL
>Epi_neg:10892
YDYNRTMGSPMDIIT
>Epi_neg:10893
ASFKGHMGYMFDGWHWQRRA
>Epi_neg:10894
WHFGQEPLYNDCRNPRWYNEVGAE
>Epi_neg:10895
MIVDMLDQCHILVMTGDHVM
>Epi_neg:10896
AMEMECSNWCRHPNF
>Epi_neg:10897
NWGLVVTSQLSFA
>Epi_neg:10898
YRMGASEPADYRGEIINKHE
>Epi_neg:10899
KWWLAWAFPECVCEIDTWN
>Epi_neg:10900
IAPGHRHCFAYDESCF
>Epi_neg:10901
GISNAQQLMTGSD
>Epi_neg:10902
WSWMGHPANHFQT
>Epi_neg:10903
LMYAMPHLTMQFAIDCYQQYVWETE
>Epi_neg:10904
GETSMKYVRFKFRDTGP
>Epi_neg:10905
RLAKSNKMEIFYYFTLEDWTHY
>Epi_neg:10906
GSMGCGKCAIHIFNQRFY
>Epi_neg:10907
EAFHLQWIPPQLHASH
>Epi_neg:10908
FHKIPGVSNNFI
>Epi_neg:10909
QMDQPADLQINWYE
>Epi_neg:10910
RRCILSTHPNIEARLRDTMC
>Epi_neg:10911
FAEMFSQIVWMIYEQFQ
>Epi_neg:10912
QPYVYWCGCYALCSTNY
>Epi_neg:10913
LQIRANSQGIYDYGLETAMPIW
>Epi_neg:10914
WYDIWVVNKVDG
>Epi_neg:10915
AACHLSREMPPLDGATH
>Epi_neg:10916
SCQSTWYQPICQITDDP
>Epi_neg:10917
GLRFYNREINK
>Epi_neg:10918
PYGKKVQTEREVDCSEGTQ
>Epi_neg:10919
DKQEMWCGQMPCHDT
>Epi_neg:10920
PGQETVSWYFDLQWGIG
>Epi_neg:10921
TYNVDKWRRAEHTT
>Epi_neg:10922
REVPCRSAKPCKAMMC
>Epi_neg:10923
CIPAPWKYRTWSSSYL
>Epi_neg:10924
VTMRNSWSGEQCLLIFDKFNLHCV
>Epi_neg:10925
NEDNGADDNARVILGSGTFP
>Epi_neg:10926
NHTYMIFGRWTKKRYARW
>Epi_neg:10927
QPHICATVGEPGCQLWG
>Epi_neg:10928
MQSREQWYLFW
>Epi_neg:10929
MPGRLESTFFYFSREW
>Epi_neg:10930
GTKTPPYEWNLVCDGMDNCYEQEV
>Epi_neg:10931
AMFLNCPESPLDEVKIY
>Epi_neg:10932
SSSHGASNRLVAR
>Epi_neg:10933
FPDKDCASLLCMESVQRCMGVC
>Epi_neg:10934
NMVYKISYNQLL
>Epi_neg:10935
VMDYHHEGRQLNGF
>Epi_neg:10936
ACRFQATFETHIDPDYSSD
>Epi_neg:10937
GEHQEGHYFNFQ
>Epi_neg:10938
NGCRRSVPNELRMNPSRGVCYH
>Epi_neg:10939
CMFMWKITRARGWTFASPWACINV
>Epi_neg:10940
LGVARLKFPFSWPAFYSGVGPFW
>Epi_neg:10941
NNEFGDNREKKW
>Epi_neg:10942
LNWHQMWYWYSAWVVIG
>Epi_neg:10943
QVASQDNRPVPLEQVSRT
>Epi_neg:10944
WWWEGLDQQGEY
>Epi_neg:10945
TRYLFDHMAAMLIPDSNEFGPAV
>Epi_neg:10946
GVEQTMESKIKNKCELRKGMR
>Epi_neg:10947
SSIQWAEMSFGNSNRRSWGLW
>Epi_neg:10948
HLYALNEFYMKGAKWWCSHN
>Epi_neg:10949
DMSGYWSECQR
>Epi_neg:10950
FKNCKYCWAGVPY
>Epi_neg:10951
DIVMWMYWWHNQV
>Epi_neg:10952
ENNDDWDFKNHKH
>Epi_neg:10953
FMKHNLCRLWGVNIIYWKVPHDRI
>Epi_neg:10954
WRQLKSALQGMQNTLKAFGQGGAF
>Epi_neg:10955
ISDGQILFFWWVPTECS
>Epi_neg:10956
WGTGLNPFEHTCACRQSC
>Epi_neg:10957
MFLIDWINQPEPD
>Epi_neg:10958
DGLTCTKQQHCDA
>Epi_neg:10959
ELCGPYWADPGHWMWHWTWNA
>Epi_neg:10960
IIKGKAEKGLFSPRLGW
>Epi_neg:10961
QCDITQYQTPSVWGTFGRS
>Epi_neg:10962
DANVLMRYHELYY
>Epi_neg:10963
WKLMCYQACML
>Epi_neg:10964
SNEFNFTMMWS
>Epi_neg:10965
WKKDELSFIGFMNMMHLI
>Epi_neg:10966
YMYPRGMHLLPIPT
>Epi_neg:10967
PRVWYTQGTKPHPMITHCYTDYD
>Epi_neg:10968
FQEEYRGLMKVPYM
>Epi_neg:10969
NPMNLEHGEEAFQTAPTQRDIHT
>Epi_neg:10970
KIGRRSHDNCV
>Epi_neg:10971
ILDTMPYPLLYHKNGPNPWKCV
>Epi_neg:10972
DYQCNEEVAPGDWP
>Epi_neg:10973
ETEQHFDKLWPNDALS
>Epi_neg:10974
VIAKMFQRIMMASPQKRWCEVWR
>Epi_neg:10975
DDNMGKIFNHMMI
>Epi_neg:10976
FVNCYRVQNCDEHVMAWSHTSQSMA
>Epi_neg:10977
YEKMQKAMEPFT
>Epi_neg:10978
TICIGQMMKVLGEPDMLMPDTRA
>Epi_neg:10979
KMSWFDMTYNIEMGGNS
>Epi_neg:10980
RSTEHHHVCIV
>Epi_neg:10981
VEKQIWPTRPVETHMEPLSP
>Epi_neg:10982
PYLCTRQKHVGYKY
>Epi_neg:10983
TPGQPEKHKQSHEITCWRKYHDMQL
>Epi_neg:10984
PGGWFNNATIGKECFIFNDFVGF
>Epi_neg:10985
WGDGQVEWTLLQSKYWVLVHVDQ
>Epi_neg:10986
DMLIYGYYYGMTH
>Epi_neg:10987
DEMGNLVQDWWKCLANAMTSERH
>Epi_neg:10988
PQCVEGRKWSYPAAGLAMMAY
>Epi_neg:10989
YAVYAMHRTQMRMCLL
>Epi_neg:10990
CSWVNYRVWLEFYSQ
>Epi_neg:10991
SALVVSQFFHGFNHQTTW
>Epi_neg:10992
EAPNHWGLTIFVWKFCKTQMQ
>Epi_neg:10993
IKEPYDCYLILID
>Epi_neg:10994
MPMEIFEHSQTLAMSVEVYEWDR
>Epi_neg:10995
VQTDHRARRVNVIMP
>Epi_neg:10996
SNSEPYQADVEDKSKIWW
>Epi_neg:10997
TNVLINPLMHQQY
>Epi_neg:10998
EIHFKMEPYMMLGYWVHFWSRM
>Epi_neg:10999
GFGHDKSCQVYLCELVQYAS
>Epi_neg:11000
CQMENTAKRCVAH
>Epi_neg:11001
MPYLNIYGPKP
>Epi_neg:11002
AITCRDYRVVYCPQ
>Epi_neg:11003
RRDGESFDQDGWDHTVCVTDGER
>Epi_neg:11004
SMDINYKPYPWCVWCSHETRVDGIH
>Epi_neg:11005
FDAHWHSMEYWDLQWELKFT
>Epi_neg:11006
WCYACYMMVALMHKSWLKG
>Epi_neg:11007
PAREPSHYDISIDVPRCQWYNRQ
>Epi_neg:11008
DMQSIALGTQIFEHL
>Epi_neg:11009
NYTIQQEPLHHSEVYNI
>Epi_neg:11010
AWFIKMAQVKEE
>Epi_neg:11011
DHFTIDRAVKKYFACMM
>Epi_neg:11012
IIQCRMLTEINRCWG
>Epi_neg:11013
QYAHFDEHYEFYVFMNIAVESAQW
>Epi_neg:11014
ITERQKPFDKMPCMGMWINMHIGCT
>Epi_neg:11015
PGEQDNSWDGQCC
>Epi_neg:11016
FAYCHDLGHVWIWTAF
>Epi_neg:11017
KWRTEAMKYFQNIENFHPLWMPSSH
>Epi_neg:11018
NQAINRETKCGIHVGLKRM
>Epi_neg:11019
LRHYQIMTTVQYQDKPWSVHRFFS
>Epi_neg:11020
SLDAHELFMSRKR
>Epi_neg:11021
SMASVTYAMMWDKTIWLMLLLWVSV
>Epi_neg:11022
TLICQLNWLDHMPTSG
>Epi_neg:11023
ERATKIAPDPVYI
>Epi_neg:11024
AIQCEARGYVDHNV
>Epi_neg:11025
CCPKCPQTWYNVDPETNHRIFDR
>Epi_neg:11026
RWMSNNIQKMIRYQFWSGSVP
>Epi_neg:11027
KTRPGKCGWEEN
>Epi_neg:11028
THKAWQRFDENEAMNP
>Epi_neg:11029
QHLIMSVNILK
>Epi_neg:11030
QVILFFCHHSFEL
>Epi_neg:11031
RIILNRCKYCFEMRLGEECWH
>Epi_neg:11032
HCTCCQDQHPSHWKAI
>Epi_neg:11033
KVVFCWMGVEWNTSDMSWTRFD
>Epi_neg:11034
GFDTGHHINPKFYNGNPQDHWETLF
>Epi_neg:11035
GLRNGQTCEMQAC
>Epi_neg:11036
LDDLHVFTDHQGQVEHERGARQMN
>Epi_neg:11037
QKNWRALGTLMMS
>Epi_neg:11038
THKLNGKKNCRARTKGF
>Epi_neg:11039
AIIIMDRTMARQ
>Epi_neg:11040
WRNKYDTSRMSQYWGLDRAPCR
>Epi_neg:11041
EISIDMYRVQEPQKSIAGI
>Epi_neg:11042
ENYTNWCCCWIKFEPTEQF
>Epi_neg:11043
NWFFACQTRHAATKNFGY
>Epi_neg:11044
NSSEADNAFYAC
>Epi_neg:11045
VGQYSKGVMKWFNTLLNVGGSMH
>Epi_neg:11046
WCFQRKFITNYRFCLND
>Epi_neg:11047
HQFMKHSWPHEHLTWTND
>Epi_neg:11048
LEAMFEQGLIHAPPALMTQRP
>Epi_neg:11049
KSIPFLFCWAIRASFQ
>Epi_neg:11050
ANIFRHDNMPFNFAQNNECTTLQL
>Epi_neg:11051
EMVQIKDVNRF
>Epi_neg:11052
MQEFYMDNVEHVINRFMQQRVPDQQ
>Epi_neg:11053
ANCPHNEFPKRT
>Epi_neg:11054
GQVMFWIEWCTGAVVEYV
>Epi_neg:11055
RCQIIMCPIPQLKNRDADDTMCY
>Epi_neg:11056
VCQETVGKTFHDHH
>Epi_neg:11057
YGGFHLWQRMKWFRNPGHPY
>Epi_neg:11058
SYKIRTHFGFLHMR
>Epi_neg:11059
NTWTQINAWTGNFRRIYA
>Epi_neg:11060
KWVVSLDQFKGSTC
>Epi_neg:11061
GGNQPPQSMPAN
>Epi_neg:11062
TKFPFCTSSLDERK
>Epi_neg:11063
HWWCKTTADMYGFQD
>Epi_neg:11064
LCDHYVTIMYDPFLHIELRLWWER
>Epi_neg:11065
ELHQCLTRKMANCPLLMIRH
>Epi_neg:11066
NHDTHFKMVMPCNI
>Epi_neg:11067
DFSNFHSGPTTMMSKPMYRRN
>Epi_neg:11068
EYFEERQTAFHWHYCLKIGEN
>Epi_neg:11069
GCSNSFHGHRVPWEDDGWRN
>Epi_neg:11070
DCVCMGRTVCETESQEA
>Epi_neg:11071
HGASYPPICDYELTRPWPKAPFKCW
>Epi_neg:11072
RLEIFSRPEWVPGKGGSFWGL
>Epi_neg:11073
EKHHMSSVQQAGGMIVCVKFNL
>Epi_neg:11074
AGQTDAWYVRYNHRQS
>Epi_neg:11075
QGYPNKCCIFENH
>Epi_neg:11076
DISERRMMWTYKSPGC
>Epi_neg:11077
NDHPYQSYLGQNRS
>Epi_neg:11078
NQYPCKSEMWSFGWFVDWG
>Epi_neg:11079
QIRWARQPYWDEWILWGLEDRVC
>Epi_neg:11080
VKMQVGSHNNSALRSGVVKMKGMQ
>Epi_neg:11081
SRGDQLWREPDYMFSVAQGSQQMH
>Epi_neg:11082
GFIASKRIVTRSDSEMVNK
>Epi_neg:11083
ETWNPQYYYLR
>Epi_neg:11084
AHDQPFDAPGFQWKSTCESS
>Epi_neg:11085
LSMQWRPDGPNEYEM
>Epi_neg:11086
NWGQYNWTHYNYL
>Epi_neg:11087
WRLIHESAAPKFNAQFPHQLT
>Epi_neg:11088
PSHMILMFFHTECS
>Epi_neg:11089
FEFNRSDWTVTQTFDSMQYLKLP
>Epi_neg:11090
IMRTCGVRFHWG
>Epi_neg:11091
RWQGMPCWITEKHHLFCLMDLSWK
>Epi_neg:11092
KDSLKCRMELIDVFVINFNIMC
>Epi_neg:11093
MQSLWPLMPDDMKTIN
>Epi_neg:11094
PGPNCAGQWDEFPRRHA
>Epi_neg:11095
KASNVTPPMRKVWLILDGHDHGSC
>Epi_neg:11096
KVVEDVLRARSEHAY
>Epi_neg:11097
MELIKHIAALLLMEA
>Epi_neg:11098
NCNCIMVLMYSYDNCFFQNKQE
>Epi_neg:11099
FYQYIESGQASIDYV
>Epi_neg:11100
VVAELFNNCVAGVSPEGVYDGLS
>Epi_neg:11101
PPNCDMACYHCHECRYQCY
>Epi_neg:11102
FVHMHMDCHPPGTVQCLLFAYC
>Epi_neg:11103
TLCFDQPNEFN
>Epi_neg:11104
DHFDCIRVTCTIALWPSIG
>Epi_neg:11105
LSYPLADIKQTISWNKLCQ
>Epi_neg:11106
CIAQFYTFTFFVMWHFGESAC
>Epi_neg:11107
HYEDQKNTQVMNVIKCHFPMC
>Epi_neg:11108
DYRAYWQQCPTMSYKQPCERVLI
>Epi_neg:11109
GDGITHTQYCNQ
>Epi_neg:11110
MWNITAKRTRRRQKMPGCTLQ
>Epi_neg:11111
AGIFHTFQNGLVY
>Epi_neg:11112
DHPNAMQIFPRKNNPAIVSWYDTAG
>Epi_neg:11113
LRLGAPKKLNVRCLDDDK
>Epi_neg:11114
VQNVGSCPHQTMANTGEQEE
>Epi_neg:11115
DPQRAVSLKQD
>Epi_neg:11116
IIFISRAHTCFRAL
>Epi_neg:11117
WGDIEWISNLNSWGTQRFNT
>Epi_neg:11118
PWFVMTDFSGK
>Epi_neg:11119
VGDIRTMLWVP
>Epi_neg:11120
DPQSLFEHQVKSEEC
>Epi_neg:11121
EGWLIYSAAGHDELLDV
>Epi_neg:11122
YSKNVADEVDEKAPNDLERRSEDG
>Epi_neg:11123
HHSYRMYHRCMRVQSKILQY
>Epi_neg:11124
VCAETKEFSHS
>Epi_neg:11125
HPEQMPFACCQQHG
>Epi_neg:11126
MAIYWENYWLS
>Epi_neg:11127
IGFHFNEADSNKGGPMTLE
>Epi_neg:11128
FMSSWCGFHYIYNMAGAQPGRATR
>Epi_neg:11129
SKMATYTWLDLAMMQCH
>Epi_neg:11130
PFAPTCMCTKITWQTK
>Epi_neg:11131
NRLHRHPWFGKIEGVIWIEGWE
>Epi_neg:11132
RVDTYSHCHDAWKLG
>Epi_neg:11133
MFNVFTHGVNNALINEH
>Epi_neg:11134
WRRYEHKKRNIQVKVFI
>Epi_neg:11135
KILLILEMGQPYRHGPYIDFYW
>Epi_neg:11136
CSKVENSLRIQLYQPRRH
>Epi_neg:11137
RVATRVGASYEFYSSDAWRQC
>Epi_neg:11138
NEMLMRMYMCLMPSCGHCFYSGH
>Epi_neg:11139
HSRVETREIWLRKQICAPLFISRQV
>Epi_neg:11140
NSRYDHHILHANYQMRFYRFRLE
>Epi_neg:11141
DQCFTNAATNYFKYY
>Epi_neg:11142
DPNNMIDQGMNHQYASLIFNPIV
>Epi_neg:11143
FCDMADPFKTWYK
>Epi_neg:11144
FLETYVFWRCLGMMA
>Epi_neg:11145
IMKRERNPAPLMVDRCQKSFN
>Epi_neg:11146
YVAIRLGIVPHFDK
>Epi_neg:11147
NSMYILTPWLSY
>Epi_neg:11148
SKICRRHVPPNKMPYQYDL
>Epi_neg:11149
HEVPYLNPVVDKFTVKH
>Epi_neg:11150
FYYPDAPCAYQHWF
>Epi_neg:11151
ICRPIITVMPG
>Epi_neg:11152
WAVRYAGFVNIPHVVNCIY
>Epi_neg:11153
QLEDTDRHYSPAGDYC
>Epi_neg:11154
ELIEGSYYTMAISLVNQGC
>Epi_neg:11155
EVQQFANQCAWYPR
>Epi_neg:11156
PDLSGHQVENQFS
>Epi_neg:11157
FPCLLYYTEEPYQSEPHFIYGGI
>Epi_neg:11158
WLNHFTWVKRDHWNIRKHERG
>Epi_neg:11159
RDACTIFTPPKFHRGDMEIAGAR
>Epi_neg:11160
YSMWYVCIHFRCTNEWSIVGRP
>Epi_neg:11161
QGVQTFRTYLKHTHPFGD
>Epi_neg:11162
SCFWAEQMDQQVRDSSK
>Epi_neg:11163
YCSKFCNWNPWPLTHCWLVVGKM
>Epi_neg:11164
WYAVWRCLCNVLWTS
>Epi_neg:11165
KNSKNHYNPDVKGYNMWGIECQ
>Epi_neg:11166
TWVLGFPVVLDMNVHRLQVMWSMV
>Epi_neg:11167
SPNHDFRGNMPAVYMDSWQMNY
>Epi_neg:11168
DRTFCASLRRSTMEPAQPKMP
>Epi_neg:11169
KGGVDKYRIWNGIVYM
>Epi_neg:11170
MYVWLAFRLNKMGILNR
>Epi_neg:11171
QHCCFREKVVLPHIEHSNHN
>Epi_neg:11172
PGNPMSEPYAYPKCHIVN
>Epi_neg:11173
HARVYHRVGKLIVMIGFSHGM
>Epi_neg:11174
KMRHFWNQLLRFTANAC
>Epi_neg:11175
ECVARGMVVECLLWRM
>Epi_neg:11176
ISAYITFGYEELPHCNDNGVCDL
>Epi_neg:11177
GLQKIYQMDDTADMLSLRIHNFH
>Epi_neg:11178
EELKSFPGTNNSPCGIWCGMVLY
>Epi_neg:11179
EACFFWHEIKMGKYDVLWG
>Epi_neg:11180
YKTEQKINIGKIWLAPADMSAPL
>Epi_neg:11181
DMYPQQDIDKQFSPPVAA
>Epi_neg:11182
SIGFLKECYGYMK
>Epi_neg:11183
AYFQKLCQALTDICA
>Epi_neg:11184
ITIFHFITDHQAG
>Epi_neg:11185
THHMIMDPIEYLC
>Epi_neg:11186
NQNWARNQPHNSVQLRPQIGVPA
>Epi_neg:11187
DVIHNCFNMDGD
>Epi_neg:11188
QLNLLNPPGGYRHG
>Epi_neg:11189
DRDHFVVESIGRFENWVHD
>Epi_neg:11190
HHDCAPNPIVIIFIEFKE
>Epi_neg:11191
ETSIWHTMSKRYFSEFHDYQNHI
>Epi_neg:11192
NMREAHTYSTQRFP
>Epi_neg:11193
CFSFDWIYMRRPEMF
>Epi_neg:11194
FVHNTLNDDAWIDNYMG
>Epi_neg:11195
HQPMNHHKACFCDPANKESWS
>Epi_neg:11196
GHEMPFRPTGMDETDSQLL
>Epi_neg:11197
YLLVSIFHTPKHGQ
>Epi_neg:11198
IMHQNIGNAQMCHKIWCGKYY
>Epi_neg:11199
EEPTSQECAVLKGA
>Epi_neg:11200
DHDWNYSSGCL
>Epi_neg:11201
WANFDTSEQQYSYNL
>Epi_neg:11202
ACMADDLFMIESV
>Epi_neg:11203
DSCCCLCSSILSMGPSW
>Epi_neg:11204
KSHLHRLPLTA
>Epi_neg:11205
IWWLTAKWCQR
>Epi_neg:11206
DLEPPDHTNYKSKYYT
>Epi_neg:11207
YSHGFIKHFFQVD
>Epi_neg:11208
DLRMQCAFWDQCTSRYFECQLLNND
>Epi_neg:11209
PPMSCCYNAETTQVVCQT
>Epi_neg:11210
CVYFPMDSVCK
>Epi_neg:11211
LGLYCTWFLDMQTDFGRQHQLAG
>Epi_neg:11212
WAPHIGFLVMSEKQRPMPPFAPDP
>Epi_neg:11213
MTAYEAMLNPRVMETLHGAN
>Epi_neg:11214
TRGGSRNAENNESTGME
>Epi_neg:11215
IWVKSLKWGLDWCLSDMS
>Epi_neg:11216
NKYSIFGVVEQLGARSGEAK
>Epi_neg:11217
ACGWTIQHIQTHHLIAVNIIN
>Epi_neg:11218
PSGHLVKVSYMGHCYYNSVLMACH
>Epi_neg:11219
TMDTCHPFGNNC
>Epi_neg:11220
NGGATKCGVYFILQAVSCDKWRN
>Epi_neg:11221
LKRKERCLPLM
>Epi_neg:11222
DFGQCAMHFSPDVACTYITVGWR
>Epi_neg:11223
SGFEYEWRSLHKINE
>Epi_neg:11224
IAELYPNDSEG
>Epi_neg:11225
NWAQSESLQYTDY
>Epi_neg:11226
RVQTNMQMGTKLMQCNVHGS
>Epi_neg:11227
RLYLVHFSKQKFLHEVLF
>Epi_neg:11228
YISEEKYYDYYLTIKRSF
>Epi_neg:11229
AVTMKVTLVRLFTLSDTSCFCNMP
>Epi_neg:11230
FQQTYRTMTRECTY
>Epi_neg:11231
WCVLGIKNDEW
>Epi_neg:11232
VFRNHKNSLQVRECSD
>Epi_neg:11233
LYQWGSKDNLLCSKMMKTLNAMLFD
>Epi_neg:11234
DMSFCVSDERNFCMDQY
>Epi_neg:11235
AVNIQYSDCWQQMLDSCAPKGHDT
>Epi_neg:11236
CQMGCERNYPDLWYYNLWCNLH
>Epi_neg:11237
RMPHEPDQSVTMDR
>Epi_neg:11238
WEHTLNCYYWDPPRTQQEPPEA
>Epi_neg:11239
DIGNWAQPRLPAQRDVCNI
>Epi_neg:11240
LACERYRFSVRQDMNYAFVQ
>Epi_neg:11241
THCICVHKYLGVPVCYWG
>Epi_neg:11242
FDAEPPEFAIG
>Epi_neg:11243
CNMFIHIKCPRMCANGLK
>Epi_neg:11244
AIMHHTPRIPNLLSINLYVRDG
>Epi_neg:11245
DRDQDNITFCGQCDGRMAWQKIWF
>Epi_neg:11246
SSHLVWMFQRSQWFRRSEHYIH
>Epi_neg:11247
AEWYGAKMDAA
>Epi_neg:11248
AMTGCVIAWRSDRDWLSPMFMMDWV
>Epi_neg:11249
YAELVKGCAFWVLP
>Epi_neg:11250
MFRMLWPEGFPTHCG
>Epi_neg:11251
DEGSLQLLLLH
>Epi_neg:11252
IARVCSKSAKTQEGWTLYYRQGLLM
>Epi_neg:11253
SYMQMIQQPKDGKNPPARKD
>Epi_neg:11254
FAKNQFSHIDLEFVVLHTWKQHFQ
>Epi_neg:11255
HGPGYDKELLFWTRYYR
>Epi_neg:11256
IWFMSLAYSCRVLWNDGD
>Epi_neg:11257
TATDVLLGWEFV
>Epi_neg:11258
TMYEWQTWAIRLVE
>Epi_neg:11259
AQTEVEMVTDLEV
>Epi_neg:11260
THTCVITQTEASNWIFTLHT
>Epi_neg:11261
DISVQRPTEDESSNDSDC
>Epi_neg:11262
SKHMPQYQNKSIIKKHTVEEI
>Epi_neg:11263
DPQANSCYTPAPIMQCALETKQNQ
>Epi_neg:11264
GLIILAAMAQTHIIFPDHVKQTG
>Epi_neg:11265
APALIYVWYACLTRALYMTNSTFWV
>Epi_neg:11266
SQRQKGIMWIRPLYENMRPGLGVC
>Epi_neg:11267
IVHCFWDYNWWGWTNSLNK
>Epi_neg:11268
RMTTFMNIEAANNVVCSCLAQ
>Epi_neg:11269
DVCIHWHEKLTMHHWHFFCDN
>Epi_neg:11270
GKDGRPDDQYAYHFYNHYQY
>Epi_neg:11271
QQHNDWPPEDGAISGRDLPHIYN
>Epi_neg:11272
VIPGQRRCPSVPWFLTLKQQ
>Epi_neg:11273
PPWKHMPRTTG
>Epi_neg:11274
VDWDHMFFGRLLVEWIK
>Epi_neg:11275
ATNEYVVHWSY
>Epi_neg:11276
FWLFQRGFDIHKVVSVHDHDAYHPH
>Epi_neg:11277
VTNCVDFQEFNNTWGMRMWSWI
>Epi_neg:11278
ANWACNLYDWHNYGNANRSHNST
>Epi_neg:11279
GVKLDKTSDCNYVVFHDVLP
>Epi_neg:11280
QSLFCMKCWPDWVYTESSNGKSHWN
>Epi_neg:11281
HRDDYFNVKEWRDFMA
>Epi_neg:11282
FNGIMYWVKGQRQHNC
>Epi_neg:11283
HAQGSHSTDEHG
>Epi_neg:11284
SCIAWCPWQIP
>Epi_neg:11285
PWTQSTNTQIWMGHH
>Epi_neg:11286
VPCVRRIHDYQFI
>Epi_neg:11287
LIEFNCQEMDKP
>Epi_neg:11288
CKFGTKWCQTKAP
>Epi_neg:11289
ASTGHVGEVHKAM
>Epi_neg:11290
GSQQTNGQTHADF
>Epi_neg:11291
NWMAAWSDNYI
>Epi_neg:11292
WQIGTDHFDHMGITD
>Epi_neg:11293
YEWQIPFPVLAAKYQME
>Epi_neg:11294
TDADYMFVIGNFEVR
>Epi_neg:11295
YCKHYADLDFTKDGDK
>Epi_neg:11296
WCNSGYDTGAIACWATLGTM
>Epi_neg:11297
RGKGNNISSSIYIYIYIV
>Epi_neg:11298
RGIRAEYGIVFWPKDQEYRMG
>Epi_neg:11299
TQPIAKDDYVHWWEHNCMEYTMNQ
>Epi_neg:11300
TIGEEVSGDTKIWF
>Epi_neg:11301
SSCPVQRVNSIMKSYADAR
>Epi_neg:11302
DSACVWTDHRVH
>Epi_neg:11303
ELTGWNTIGELYLRYMCDWWILF
>Epi_neg:11304
SLMAVNCILNHCPM
>Epi_neg:11305
EAMMQKVGAKRSFGLCSGF
>Epi_neg:11306
MQDEHWAYHRAEHDWAPHDNGF
>Epi_neg:11307
FHEWHSCNWIPYFKA
>Epi_neg:11308
YQCNKTHQSCKMMVKI
>Epi_neg:11309
YYHEPLCRKNYKVNK
>Epi_neg:11310
SLYWECKGIEI
>Epi_neg:11311
WNTAGGFCVVPRHML
>Epi_neg:11312
PPMYEGDPWQALRPT
>Epi_neg:11313
QSDHNKVYSGALNS
>Epi_neg:11314
FSHYLFLPQAVCYPDS
>Epi_neg:11315
ADSMELYRNMYPVKEEWGHN
>Epi_neg:11316
EFWQHSPVITAVAKLMDVWDFR
>Epi_neg:11317
NTCKTAVSADHSKWG
>Epi_neg:11318
PRFNKNVAFKALRQ
>Epi_neg:11319
EPEVLPQWIFPFSMVE
>Epi_neg:11320
AQKCWKVEHHMLRSMGRYLPCF
>Epi_neg:11321
KVRNGVALIFDRD
>Epi_neg:11322
QTVIWTKMRILARWMMSCIRWV
>Epi_neg:11323
WLSICKQDRPA
>Epi_neg:11324
YIMKDETAGER
>Epi_neg:11325
RNNFQEKQKCFHTSLRGNVRHSYKF
>Epi_neg:11326
MMVILSVVFATWWM
>Epi_neg:11327
AGGGDLERLLWKVMQPSSFVTHG
>Epi_neg:11328
WGMANHDCARSQTTQAAPFII
>Epi_neg:11329
FDSMRNKVSKTSKIEPAVEGG
>Epi_neg:11330
DWHVNGFDCKRAIWQNFAIQSG
>Epi_neg:11331
QQITFDYPNHYY
>Epi_neg:11332
QVHWTISVGNQT
>Epi_neg:11333
IRINFVPHIIPTPVRMNCLPWEDEI
>Epi_neg:11334
RPGMIRGPSYYRTSP
>Epi_neg:11335
DSMAKKHEVNWFQ
>Epi_neg:11336
FQDKEGFWDSYV
>Epi_neg:11337
MARGDHFCKKMQHPFDLNSKQCC
>Epi_neg:11338
TYLCMQKFSCQHLCHS
>Epi_neg:11339
CMNVQQTDDCNVYIGLM
>Epi_neg:11340
SLAFQRPVIAWYRGIG
>Epi_neg:11341
PTQMCNRQYHMHYAGS
>Epi_neg:11342
GTDMNAVLADLPVFLDNHHK
>Epi_neg:11343
CRDHLTRVQREPNFQ
>Epi_neg:11344
TFQMLWYISYYLS
>Epi_neg:11345
EVPSLGWRRGQEFWCGEASA
>Epi_neg:11346
KPAMVYANDKLEASD
>Epi_neg:11347
TCYDEIETTLSH
>Epi_neg:11348
MPSMYNFISQFFPIADTNGQLN
>Epi_neg:11349
QFKSHVYCCQNKQNYYKEEAYRLQ
>Epi_neg:11350
RFIPMEIFLYYID
>Epi_neg:11351
GYEKHNGHRHMM
>Epi_neg:11352
SRDNVLEYIVPIQDLEPMAFMQCMK
>Epi_neg:11353
QYGLSRCWIGYDQM
>Epi_neg:11354
KDLKNACWTETHGMQPF
>Epi_neg:11355
WVTLPCYKDQRWNV
>Epi_neg:11356
DDFEHLLTYLYTW
>Epi_neg:11357
YFQDIKFDCGNCQTASARRH
>Epi_neg:11358
KMCVSPSRDRDTGP
>Epi_neg:11359
HPFHPKDGKTTA
>Epi_neg:11360
WEWCCEWYGHEFTKQSSR
>Epi_neg:11361
RYEFTHTKVHQINARSMNHMSTM
>Epi_neg:11362
GKIRWGIHEKENDKK
>Epi_neg:11363
CIYQEDLPEECPCWK
>Epi_neg:11364
SQAFTEQKSGWNPELC
>Epi_neg:11365
ECFQLNMETSCDLPQCQQPEHMEY
>Epi_neg:11366
FTGYCNWKTMKPENV
>Epi_neg:11367
SQVGPFAWSYEAHDQPI
>Epi_neg:11368
GVYCDWHLTRATISESPDLDGSAL
>Epi_neg:11369
NEDCTCMTLIYPPTMMFI
>Epi_neg:11370
SHLQPCKMVLGALKTWISYEQ
>Epi_neg:11371
DMADMQVCKHVMHWYG
>Epi_neg:11372
CYCIARRHMTWNYGWKVEGSVHQG
>Epi_neg:11373
IAVPYSLNFTYRHYWI
>Epi_neg:11374
IGFKIMVRWCRPWLPPRT
>Epi_neg:11375
SIGVYQTHPYK
>Epi_neg:11376
WHVVLSTDCAPSQKHDCTQDI
>Epi_neg:11377
VSGYQVWIMKGS
>Epi_neg:11378
QKKPEDSAGCGWHFYHWPWMRC
>Epi_neg:11379
QWYVKFPIWYPTMQKFAAFLHCA
>Epi_neg:11380
TSNLDFYNVAHQCWNNKFEN
>Epi_neg:11381
LAHVSVQWWDIRRDW
>Epi_neg:11382
MKMSDVSSYMAQVASVKWVG
>Epi_neg:11383
NQMQTEYSYYQAYRGWAD
>Epi_neg:11384
CFNCGDHAGNALHGPCNQPASNRA
>Epi_neg:11385
HVQWIYSETVTKWAM
>Epi_neg:11386
PYMAWSQPQFIMTPSFVNDQLEW
>Epi_neg:11387
PIWKQYLHDRNTMEDHPLTTE
>Epi_neg:11388
FYAMESPDYPW
>Epi_neg:11389
RFDSWNENQYQEHFSTARDWC
>Epi_neg:11390
YWQRLFFEMMLTCAFCLKKEV
>Epi_neg:11391
TFSMSVQKSYS
>Epi_neg:11392
YVMNYTTNSPCCSLMSTFWMGQCFN
>Epi_neg:11393
WMKDGGKKPCDYKPMAKRADI
>Epi_neg:11394
ENIGLQREVCWIWHRIDAHSDT
>Epi_neg:11395
MGTWSKRAFPI
>Epi_neg:11396
FCDKDPKHVEKFTNESHAA
>Epi_neg:11397
QDTKMWPAHCDTVTKLM
>Epi_neg:11398
DEYDEAFDFRVLITTPYAY
>Epi_neg:11399
QCIANGDYSQVS
>Epi_neg:11400
SGRRVWDSMCPYYCACTA
>Epi_neg:11401
LNPNEEIMSKCRFMNWI
>Epi_neg:11402
CHYNQLLKFRGA
>Epi_neg:11403
AFAIKVCPHKSLS
>Epi_neg:11404
NKTNWTTNEGRENLYARTNIC
>Epi_neg:11405
HDESTMHDPQG
>Epi_neg:11406
YCQIPVHGRTSWRTFQY
>Epi_neg:11407
DAIDFDCAEGCEMRI
>Epi_neg:11408
LSQCFSDGMHNDCSVVMP
>Epi_neg:11409
GLLVSQTLLRHEDAVNILVQRYW
>Epi_neg:11410
CMILIKCICHNVEKGCKWGE
>Epi_neg:11411
QTRVRGECHCNCVKCDKL
>Epi_neg:11412
HTKHTISIAVMQQFSPQYSKCGRCE
>Epi_neg:11413
FKIYMFPTLKSMQETYIIQ
>Epi_neg:11414
QQYNGMNHIFKGMWMQ
>Epi_neg:11415
TVWNTAHRELHRIRV
>Epi_neg:11416
MKSMVGLPNHMCY
>Epi_neg:11417
RHHCEYQNLMTIMWQQKNDQIQ
>Epi_neg:11418
LFWEDRLWGGALARQSKGWKHQ
>Epi_neg:11419
CWGWWMNTWWMCKWDKIT
>Epi_neg:11420
YTQMNFKGIYKDG
>Epi_neg:11421
FLEIEGALLCRDFGNQNCDICGC
>Epi_neg:11422
KYAQCHKKAHFS
>Epi_neg:11423
DNWQAEWHAFGTCY
>Epi_neg:11424
DIVQYRIIAWHCAFTAIACKQHMT
>Epi_neg:11425
ILGHKQVIARQHPYSWFNRLEFT
>Epi_neg:11426
RTWGELDWCMDRAPLII
>Epi_neg:11427
GRAIPDMVATYYMCWNAVIDCCF
>Epi_neg:11428
NAYTCKCGNKKYHNGQGT
>Epi_neg:11429
HQEQIEERYLKPPQTTFE
>Epi_neg:11430
NLWKYAVQTPVNRKQCKA
>Epi_neg:11431
WWPCATSPYQECLWDP
>Epi_neg:11432
SMTKMKSFHPPQVHFL
>Epi_neg:11433
CDMLIIHRRWCQNMW
>Epi_neg:11434
LNQQNYARNDYVQPK
>Epi_neg:11435
TPKRDFWCGLDDTNNV
>Epi_neg:11436
HTDHHTCSGWMEHPICHHF
>Epi_neg:11437
IYPCYYIHRKATREEPN
>Epi_neg:11438
LFYFFIDLPHGTQANQHVFCIYQMR
>Epi_neg:11439
EFDNTCKRGKFMVCLMMYLYW
>Epi_neg:11440
ADDLAHYQCEEEGNKTRTCGPRK
>Epi_neg:11441
CYTFCAMVFYWQPTAQ
>Epi_neg:11442
CLIKILYIELYQPSCHGADLCL
>Epi_neg:11443
SRNSMCTMIDETGQPVFQFMMEWCS
>Epi_neg:11444
HECSYACPNKFSH
>Epi_neg:11445
MYKVGFLSLGVHL
>Epi_neg:11446
ATIHDEITSFYGLQHQ
>Epi_neg:11447
YEWFALVNGCLRVFATMCLLCDPEL
>Epi_neg:11448
CHASGFILKLF
>Epi_neg:11449
PNELTKVLDISGDNMI
>Epi_neg:11450
LYRDPPKAQYRMKDN
>Epi_neg:11451
EVLRTTAECEDAIAW
>Epi_neg:11452
LMVGQARDHLWF
>Epi_neg:11453
VSHWRHYVVKRAENSMGYDIMIESW
>Epi_neg:11454
NQPSYNDQPWSQ
>Epi_neg:11455
ADWHQTQEQGAPIRVDFKNKF
>Epi_neg:11456
QLHGKNLFCLMKMEIWDWEL
>Epi_neg:11457
LWNLRIWRQWDHWMRNAKWSVKQNE
>Epi_neg:11458
PCFDKRWQAVAAF
>Epi_neg:11459
TLKRTDETWDMDYQFSDYTGIA
>Epi_neg:11460
NTEHSKIFRCVILNVVPYLMN
>Epi_neg:11461
YSVMPPHICCR
>Epi_neg:11462
NQMFTVHNFPW
>Epi_neg:11463
VCWNDTGCRQGEKRRPIFVFPQLD
>Epi_neg:11464
PQFEKCHIKDQIKCDNFRFM
>Epi_neg:11465
SAENVGVTYYFEGD
>Epi_neg:11466
CHLCAVLQKTQ
>Epi_neg:11467
PPSWFDWTIMHSDNMD
>Epi_neg:11468
KHAMQTFVVCALR
>Epi_neg:11469
AATFEQRHPMHFCSLHNYKKVDKQ
>Epi_neg:11470
EWISPLYWDHYDEI
>Epi_neg:11471
HTPSTPQLNFHINYGHNK
>Epi_neg:11472
IWIDTTMSSCKWEGSRR
>Epi_neg:11473
FQDDTCEIIAPHVIIF
>Epi_neg:11474
QRYHMGWDTIKNYNWIQCDQVPFY
>Epi_neg:11475
ERYNRELINEFFMYSC
>Epi_neg:11476
RVIEWEMYPCE
>Epi_neg:11477
EADLTKYMFDCKK
>Epi_neg:11478
TDCNGEYHSQVA
>Epi_neg:11479
FCFGAYKPDFLEHV
>Epi_neg:11480
NDGTGQTTANVDPWEDPIHKDTSM
>Epi_neg:11481
IEIGPNPCKNQWTI
>Epi_neg:11482
WRWWCCENYVPRW
>Epi_neg:11483
HVRYLQCWYKIREDYLIKIEGADIL
>Epi_neg:11484
WILQMWCKEQAAYEFTNCGSYK
>Epi_neg:11485
ECIDKYPNVKNCT
>Epi_neg:11486
FAMTFMVTMALSDNIRFWAT
>Epi_neg:11487
KDIACVEASTAVNRIIRLLQ
>Epi_neg:11488
YATSQMMRERMFDSTNGLLMCLPS
>Epi_neg:11489
GGWGAVDWFVKPYKQLSL
>Epi_neg:11490
DPHEYKWASTTPLWPGD
>Epi_neg:11491
GVYKSMQRKIHYH
>Epi_neg:11492
QRSSCWKTLMYWYVSRMM
>Epi_neg:11493
DRDGDQVMLDREMDRLCYAQQS
>Epi_neg:11494
PRGREFMWYAIPSF
>Epi_neg:11495
TQTFHKPADNFPFTLTNDE
>Epi_neg:11496
DYNALLAVCPCISQRVFCYIT
>Epi_neg:11497
WPIQLYMKMWVFL
>Epi_neg:11498
SELECDNAFWSIRRS
>Epi_neg:11499
DYRKNDRPYGSCDQFNTLIHTP
>Epi_neg:11500
SWRFKEEMSCWMEMW
>Epi_neg:11501
QAKDGEPFRVIVM
>Epi_neg:11502
HSYPTKDYCDMQLVYLQHKNMDYAC
>Epi_neg:11503
IKVYLTYTPEFIIPERRDFAR
>Epi_neg:11504
DKRHMSSYGVQFYFLAG
>Epi_neg:11505
RWATHLHFLWVFYDVNSC
>Epi_neg:11506
HTHNFYGVRDPEWWELWCGYGME
>Epi_neg:11507
YPYIPTDAGTDSGNRWA
>Epi_neg:11508
HEVMIMHRTTFQWMWPS
>Epi_neg:11509
WHMQKFQSCIGSDHLYHNNE
>Epi_neg:11510
MLRWMLSAYFDWCPWWQNEI
>Epi_neg:11511
VKIHGHSGTHG
>Epi_neg:11512
WHGAWLTCNKEIN
>Epi_neg:11513
PRFTSHTGRSCPMI
>Epi_neg:11514
CCPAIHPFLRWW
>Epi_neg:11515
PFQMWWGTESARPLYNHMRVP
>Epi_neg:11516
DNCFATKCRDVMMIAWRLLFWCFN
>Epi_neg:11517
PFFCTWRRRTVKNHYLVSSMILS
>Epi_neg:11518
LMEETPEPRIFYRFLGCMRPHMYS
>Epi_neg:11519
NKKIEFCRQLH
>Epi_neg:11520
SAQMWQANSVNEVCELQFPKPA
>Epi_neg:11521
EPNWSHCQWEWDTYS
>Epi_neg:11522
QSAYKFFARPRRYWISMYNTICKVE
>Epi_neg:11523
EWCCHYHSWFYPWFNMQCGL
>Epi_neg:11524
YFYDGRFKATMPN
>Epi_neg:11525
LSMVSKFFHCTRYQEI
>Epi_neg:11526
PFWIEYGSFTGAKMHVRHLEVVM
>Epi_neg:11527
DIAREAIRGGKLAVLGRQYRGAWYH
>Epi_neg:11528
INKLRKNCWWNDFHY
>Epi_neg:11529
EGKSHMCTWYPYDTHCF
>Epi_neg:11530
RRKEQYWKNMCEFWEEIPI
>Epi_neg:11531
DMIFITAVADMAYTRCWGQEN
>Epi_neg:11532
IIYCPMAICTDAVVGPADTLDHAHT
>Epi_neg:11533
LYEMKSGDCHY
>Epi_neg:11534
IHAAYQETHVPVCAREVLCWH
>Epi_neg:11535
LYTVMGHKEIWLCVL
>Epi_neg:11536
RQARAWWWGGACDPVHDGS
>Epi_neg:11537
CYFWRKNPWHPLLESENVSV
>Epi_neg:11538
LTSNHSDFEYDEAYADMMHC
>Epi_neg:11539
YAIWHLIFRWACKCKLQ
>Epi_neg:11540
DKMTREDGAIASWEMQQYAESIR
>Epi_neg:11541
ISGFWLQEECRKIPMEPAKTIVE
>Epi_neg:11542
FPHVWPLLEWAALTCFVTY
>Epi_neg:11543
MRRNQMSNDFRSE
>Epi_neg:11544
CRVLCWREVDRSMDSQVFGKNLTVR
>Epi_neg:11545
LGFIPEPGFDAQSKMELTLTVQIYG
>Epi_neg:11546
ERTITIARAQKAKQDEERA
>Epi_neg:11547
VTHAVLMMFQHGWRH
>Epi_neg:11548
CFGQHVECWMKIDIGAISHW
>Epi_neg:11549
GTPHNLVYDRWPETAIKFC
>Epi_neg:11550
NPCRNFIAIFLYSTEKWGRHHP
>Epi_neg:11551
SVDLIYDIKPHE
>Epi_neg:11552
QAWKQCEMNVPHVN
>Epi_neg:11553
GDGPDGKATCIEGYKQYLRAY
>Epi_neg:11554
FKSAMADDGIYFRL
>Epi_neg:11555
NRWYTRLNTLGDVKHRGDA
>Epi_neg:11556
GAIPLPAILWDYAEMYNFE
>Epi_neg:11557
QMEEDMNQHLTPQLKIVCAKHHTT
>Epi_neg:11558
RVFIGALYECSYASFWTSQ
>Epi_neg:11559
NQFWCCAQAWCLIHV
>Epi_neg:11560
NMNNTIQVPKTRTQDMFWWITQFQ
>Epi_neg:11561
WMHTPLKKWLATQGMHWQVVQKSGC
>Epi_neg:11562
DGLATAANFDTLGVG
>Epi_neg:11563
WIWNNQLRQVQNNVAGGQ
>Epi_neg:11564
DQAERCNNEHAPFPHHTT
>Epi_neg:11565
LQYWNCIEVDKCPHYQNCQPK
>Epi_neg:11566
WKPPTDLFMGLGC
>Epi_neg:11567
HGGWQKECTFTPQ
>Epi_neg:11568
VTCEMGLGPNMAYFQENAQQ
>Epi_neg:11569
SKDMAFEWVDKNVMFVYLFG
>Epi_neg:11570
RIHGFVSEATPKRMRAFPDWQGYWM
>Epi_neg:11571
TTKPTCFDIVPECWANI
>Epi_neg:11572
EIPFKKSMSGVRQNP
>Epi_neg:11573
LPYCGYHKFYCPLSYCAWCH
>Epi_neg:11574
MMIPYLLGEDWLGFPITHDWLM
>Epi_neg:11575
KSASADQRASPATIRDNIPQYF
>Epi_neg:11576
ANPMDIIVTRQKNRGHYAH
>Epi_neg:11577
PGHSEGVSFGQRERFEC
>Epi_neg:11578
CRVPYRKYPAFLPTQVEVEHLRN
>Epi_neg:11579
FIWPIFKHYRCLNSNIFYLTGQH
>Epi_neg:11580
DARRWSRIREPVPLKVGFMWYD
>Epi_neg:11581
DYGNLVARESEHRCWSYELWY
>Epi_neg:11582
ASWHGSRYNCPCVH
>Epi_neg:11583
IYMNCRFTRKEHPSLW
>Epi_neg:11584
EGDVMGEHLYVLRQDVIHDMDKLMP
>Epi_neg:11585
TVVWSTRHTNRWRPSFFRQK
>Epi_neg:11586
HATQFVADNFEPAGDFAQPVRPRSA
>Epi_neg:11587
SDCQWYFMPYPHTSHTS
>Epi_neg:11588
IYTRCTAYLLDSWWFHAGMRRT
>Epi_neg:11589
AIFTLHSQLFITLK
>Epi_neg:11590
RMSEFCDREVLKTRNFEYRC
>Epi_neg:11591
AVSDPMNRPKRESADEC
>Epi_neg:11592
SLAGQPWSFIYHEAKANV
>Epi_neg:11593
YKLLHHDYREPHSVGIW
>Epi_neg:11594
SSFTMDGPMILWN
>Epi_neg:11595
ALKQAHKLANYKWAVQGTWNQFEC
>Epi_neg:11596
MLPAYFEDLHWLHVA
>Epi_neg:11597
KVMFEGFGHVRP
>Epi_neg:11598
CEMYSHVIDWPQMPFTGYDWR
>Epi_neg:11599
EAHLFRGGFFHGLF
>Epi_neg:11600
RQLCYSGVTIV
>Epi_neg:11601
DGWALDCVPFYH
>Epi_neg:11602
SSWIHTKGGFKDHNYTIWYGVMII
>Epi_neg:11603
NHCGEECGWGEASVNYKFY
>Epi_neg:11604
ECKHWLQLAVHPDSHGCFVG
>Epi_neg:11605
PCKGPIEKNNEAMWLFLYEWRWT
>Epi_neg:11606
RDFLWAPISHADCLMQNQHLKV
>Epi_neg:11607
ANTRQGAMSEFANG
>Epi_neg:11608
HRWDYSWMRWGLWHFLCVCFDEAKT
>Epi_neg:11609
NFFHWIFKDRIDLH
>Epi_neg:11610
QHQDEAWGVWKLILVPWQTTKF
>Epi_neg:11611
SVCFNIYWQEPDQCTAQNWNT
>Epi_neg:11612
FYNHWIPSFVGQWWNEIRTDK
>Epi_neg:11613
LKEYGQQVLRETANNPDY
>Epi_neg:11614
NRAGNSPNPWQIWLYCSFVQI
>Epi_neg:11615
TVFSGRQSKKQEWAIMKCQCNGSR
>Epi_neg:11616
ESQIPYTWENH
>Epi_neg:11617
RWLAENRVFNRRKSN
>Epi_neg:11618
PRVMRSWKIDQPAYDSGKWE
>Epi_neg:11619
WKLPRFYVVHVDDEQLT
>Epi_neg:11620
KFWLCHTCDYHYKIRPHG
>Epi_neg:11621
YAVFKNALGSVEPTPFDLF
>Epi_neg:11622
TPRTHFFVNFW
>Epi_neg:11623
AMYWYQYFTVDLFMSDMQT
>Epi_neg:11624
CHVYFGQCYSWAYIQWCTKWLV
>Epi_neg:11625
HHVKGEGFCDLH
>Epi_neg:11626
HTNIYAEMEAKFTYIP
>Epi_neg:11627
TFPSELLEHIPRFAQKWGSRHCM
>Epi_neg:11628
FCQQFFCAIWACKPWKQRT
>Epi_neg:11629
AEQIELMEKEELWPQYEAA
>Epi_neg:11630
LTRISAMFGNNELQTANNRTRGMS
>Epi_neg:11631
NTFVMGCTIGEYNMDTQGQAFDNPV
>Epi_neg:11632
NFRSHMECETHMVGHLNHLQGNEVR
>Epi_neg:11633
QFGFLNMSMVHCCGDIKEIEV
>Epi_neg:11634
THNMPELWFTNKTC
>Epi_neg:11635
CIWKGAAAVVTKTC
>Epi_neg:11636
QPGQESPPSERWCEIMCPRN
>Epi_neg:11637
ALPPQQKYCWICWAFREHHYES
>Epi_neg:11638
YNMLLWMCYEKVPQFIVCNHNSGRM
>Epi_neg:11639
MFDFNWVSYEALLHSDNNMVVMH
>Epi_neg:11640
SSMQNCWFTKDKGM
>Epi_neg:11641
WQTAFEWETNFHHQQCHY
>Epi_neg:11642
HELFWGHCDLMIMKLPY
>Epi_neg:11643
GWEEAGLAAECWAMIASGPHTN
>Epi_neg:11644
CEQSFELWSITNR
>Epi_neg:11645
AKQYHFDMMCKSKKQPLHSCKTNDH
>Epi_neg:11646
GRDVYHRMMDDDQLNHTMSV
>Epi_neg:11647
CVRTIDKYELCTCEE
>Epi_neg:11648
AGIDWYPRDNLI
>Epi_neg:11649
CWEVAEWHAYICGL
>Epi_neg:11650
PMPGHCEGWSHLFGFIESN
>Epi_neg:11651
KLPYTGETEVDY
>Epi_neg:11652
DNHNADQNKQFT
>Epi_neg:11653
SCNAQTNWMDAFR
>Epi_neg:11654
MEKVMFAATERYKT
>Epi_neg:11655
NDGPGYSNRRGTAVDYDYAF
>Epi_neg:11656
AQALGSLFSLGCIKVVLLCSQTRM
>Epi_neg:11657
FKKLINIRLNRVMCCMERSN
>Epi_neg:11658
LFQPTNKPKPVGEEVRYRNDL
>Epi_neg:11659
GMHMRAMMGADCDADSCFSSDW
>Epi_neg:11660
FKIVTDRKSAASRRVQHKP
>Epi_neg:11661
QMNICTLVNFNEGHDDRSLALHSWA
>Epi_neg:11662
VGVRYTFAEEA
>Epi_neg:11663
FAICYGGSFIQFAR
>Epi_neg:11664
SPDDITVVFDWPKIDTWTAPYDMEV
>Epi_neg:11665
TYPNWSIILIEKELFEWWN
>Epi_neg:11666
WTLTKITYDPWDPSWKQP
>Epi_neg:11667
YCDRNACWGMHAWKMTMD
>Epi_neg:11668
YDRQIHCQFSGYINSC
>Epi_neg:11669
RHYKTHNTREICRFQC
>Epi_neg:11670
CMYLCLNYMFLGYKPVAC
>Epi_neg:11671
ICPGAHAQSKQENAGCVESFLMFP
>Epi_neg:11672
TKFWYFKQFLEFVHNLEGTIGI
>Epi_neg:11673
DNISIFIRPGFTEFDLVHDIRLT
>Epi_neg:11674
SQQDDCEWWTCIFR
>Epi_neg:11675
CILIHWSVPHPWHRKTMR
>Epi_neg:11676
RHIHSIKYEREMWTASMRVICQV
>Epi_neg:11677
QQSYYASMLYHVLWLVTGIIVLKVE
>Epi_neg:11678
NFGGWCNNMCFRRTKRQWPPQLII
>Epi_neg:11679
SSTRFGIQSEMQDLPHKHPQLIYH
>Epi_neg:11680
LCQLALWPWKCRETVN
>Epi_neg:11681
CRTSAIMERVSVTPCG
>Epi_neg:11682
ADVQDRCKDLWWPQDIRIFQAHK
>Epi_neg:11683
PKGTKRHNWPTCRQIIG
>Epi_neg:11684
NRAEGDDIIFRFGMSYWIENFD
>Epi_neg:11685
WQRLSVEDGGETSHTVY
>Epi_neg:11686
CCRVRDDELIYVID
>Epi_neg:11687
RLFYWLNVCDS
>Epi_neg:11688
SCCVCMRSHEFC
>Epi_neg:11689
KAPHPWRKVYTC
>Epi_neg:11690
TDWLCAEQKMEPWKTL
>Epi_neg:11691
RQNYGMPLGPEGCLKQWVKEYEF
>Epi_neg:11692
EDAMKMEQFRQFTLPHKVV
>Epi_neg:11693
VAGFLVVHPTQ
>Epi_neg:11694
KYDMARCDNRAAFR
>Epi_neg:11695
WYTHITTKHLTYS
>Epi_neg:11696
TESDTMAEHLCIMHN
>Epi_neg:11697
NDQLHHPYYLDFWRVHIMTKV
>Epi_neg:11698
TPVTHTYGCTWQGFSNRAVVGNQFP
>Epi_neg:11699
ILWYKAWAVVYEQKHAYFI
>Epi_neg:11700
TTLSVYFAMISTAANQDS
>Epi_neg:11701
ATQAEFDAGTSGFSAPPTCGH
>Epi_neg:11702
HNKTQGEEGHW
>Epi_neg:11703
TVISSHEIWNIIMHCLGGP
>Epi_neg:11704
QMCTDLGRHGWGQQLNDTP
>Epi_neg:11705
FGNLQNMHLHFAGMYHPVCT
>Epi_neg:11706
HDSDYDTIWSIRSIWMCETI
>Epi_neg:11707
TVLKYRHHEIE
>Epi_neg:11708
CTEDLRTPEPYWDLSLITCQIEMDR
>Epi_neg:11709
PIIASTIGYPQHFTVFQWLYM
>Epi_neg:11710
AKSRLFIGTYNGCSKGKMP
>Epi_neg:11711
HQYNCPQLELRRMNRP
>Epi_neg:11712
QDMSPPSAADLSPVWDCNKDV
>Epi_neg:11713
CHEEHKDDNEHGKIVTAGM
>Epi_neg:11714
STMGFPHVIRVLTSFWVMTWSEPDQ
>Epi_neg:11715
QFEYPPLMFFEFWIKTKGDISMCQH
>Epi_neg:11716
TFRRWVGAIGQLQQEQVCF
>Epi_neg:11717
AFALHMFASNCVTNDC
>Epi_neg:11718
MFPMAVWQQQFLVDLFARQQQ
>Epi_neg:11719
EPYHQTKKWYLYV
>Epi_neg:11720
NTSAACLDWYSFSLNHDVSN
>Epi_neg:11721
IETGSYGQRMQ
>Epi_neg:11722
CWIEFWWEIGMYKQITWSFK
>Epi_neg:11723
RVHKERFTLWTIM
>Epi_neg:11724
CGGEFEEWKLSINIAHE
>Epi_neg:11725
NYMGERWPQQFEDQAQKTYDTKK
>Epi_neg:11726
AKDENPMMCWIRGS
>Epi_neg:11727
IPKAENLVGKIPKLNYIEG
>Epi_neg:11728
WVRTYWTICYNISIATRFRQKP
>Epi_neg:11729
IVRFVHFPHHLC
>Epi_neg:11730
TRRTQWMWRVYMLKFLHV
>Epi_neg:11731
LVTRTFLFSHREQNG
>Epi_neg:11732
ENYAKTNDWDFIFLWQFRT
>Epi_neg:11733
CEIYHQLSPGNKW
>Epi_neg:11734
KAPDYANCCKSCPSEWKIIQVMT
>Epi_neg:11735
MHMDLYYETTQHGNNRDQM
>Epi_neg:11736
WHIHQAIVSVWNYIWNEA
>Epi_neg:11737
SKHAKPLWIPRRWKQPIWRAEKWVE
>Epi_neg:11738
CPMIQFMDRYSFHNHGFIVHQP
>Epi_neg:11739
RKFVKPILIFKAPDNCACERCMILV
>Epi_neg:11740
QIGYSKLMHMHDLGG
>Epi_neg:11741
TWLTIHEAYAPKVTEQLSVIWM
>Epi_neg:11742
TDNMQHAGMCYYQDPQI
>Epi_neg:11743
GNMVQQRTIMGREWMIRV
>Epi_neg:11744
GTNKIEHCLDCCGRY
>Epi_neg:11745
TKHQKIMEKHVYQY
>Epi_neg:11746
NMQEYEDYWNNRSPIKLPHQPC
>Epi_neg:11747
CEPFLAEMIRKRL
>Epi_neg:11748
IWYAMGGKEKMYDGREK
>Epi_neg:11749
KGLWCSRCNCIRITPFK
>Epi_neg:11750
HSQEASHECGE
>Epi_neg:11751
ACMRRLVYDQNCRIAF
>Epi_neg:11752
WLVKAGWWRNCDMACAWQLY
>Epi_neg:11753
WFPVDEDAWGLA
>Epi_neg:11754
AFWNFYRQYTEAWPEIKHA
>Epi_neg:11755
AGCNNYAYDDNTQQCQMSATT
>Epi_neg:11756
LPGNVLREVRHKME
>Epi_neg:11757
RKYVPGNSDTNFQVDILGGEARM
>Epi_neg:11758
QMYYYQVRHRAGK
>Epi_neg:11759
PNKWMVFWCELQSKCIRYFSSWMD
>Epi_neg:11760
HVYYCWPQHLYQQIKGW
>Epi_neg:11761
NVYYARFFPWTERLDNSVL
>Epi_neg:11762
VCYFSFWQSRSLTCFRHMSF
>Epi_neg:11763
EERNLAGADYNKREVCYQC
>Epi_neg:11764
KFHLLDEINVENRDYTPDP
>Epi_neg:11765
SGEMHHLPGLGHICAYACGW
>Epi_neg:11766
SCQSAHWVQNHH
>Epi_neg:11767
ELCPCFEVCAFEAVHGAVT
>Epi_neg:11768
SMFVKLSICHHMNT
>Epi_neg:11769
MAYNNFNNCIIFIDSIHPRVWK
>Epi_neg:11770
QTVACQDGNVPQPVGYSAA
>Epi_neg:11771
SVAVWYHKPVAPPNVCYSSED
>Epi_neg:11772
GNQGVAWHQGPKSIVS
>Epi_neg:11773
TMHRTRKDNVDLLEQEG
>Epi_neg:11774
YKMPDEFLGHCRSASFQRIGPMCW
>Epi_neg:11775
IYRRPKRPREATYAKTMDH
>Epi_neg:11776
FWKMPVINETDLSIAQCDYNHMY
>Epi_neg:11777
LIPWPAKKAMWWSHAVTNISNNNHV
>Epi_neg:11778
LYIDTVQFSNCKKEHSTKAV
>Epi_neg:11779
VSYVNDDQHTMEE
>Epi_neg:11780
WFKLVACALWEGVWCTR
>Epi_neg:11781
WVNFGWKLCFEYCSICPCKY
>Epi_neg:11782
IRLNAWKEVDWF
>Epi_neg:11783
SSISWWHCESRDDSMMLQWM
>Epi_neg:11784
PEFDKCYPKPFFICLDFHLDSLSIQ
>Epi_neg:11785
IYDYQDYEIKWALVFGEQA
>Epi_neg:11786
ACAQTMEGFNVVLNRDKFSL
>Epi_neg:11787
EVNYPTSQYKVGRNNL
>Epi_neg:11788
GELPTHADYEIFSWTQNSVRDML
>Epi_neg:11789
EHGRTQKVRQNMITSLG
>Epi_neg:11790
IQYLIFCWQPFRWIMFHLEICI
>Epi_neg:11791
YGCSGTEDMCGHGYMPH
>Epi_neg:11792
WDTFLSEWQSDR
>Epi_neg:11793
DCQWFTLRWKALLVVYFLGLQ
>Epi_neg:11794
AQFIKDVNWCTAD
>Epi_neg:11795
CVNKEPTGHNIPVASWIVWYALR
>Epi_neg:11796
LPQVHYWDQWPY
>Epi_neg:11797
CASQFRAHALD
>Epi_neg:11798
SDLCMEREFPLFQVCYCYT
>Epi_neg:11799
NWPITTAVCVLQNS
>Epi_neg:11800
LSFWVMHKRMTNLYDLHHD
>Epi_neg:11801
MFMGHAPFADWVAQAKFQ
>Epi_neg:11802
RFHMWVWDPTSMPMTWGPHPKNPKT
>Epi_neg:11803
NTLIPFCQYFVQNIFCMEPC
>Epi_neg:11804
HASEIDKWTMASMTP
>Epi_neg:11805
TYGCGHVQREVDRII
>Epi_neg:11806
AQTWIETLDAV
>Epi_neg:11807
KIHSCAAKDTYQMTFIHPPPQ
>Epi_neg:11808
QHMFPLKSDQGNI
>Epi_neg:11809
AAYMKLMLRNKDCEMI
>Epi_neg:11810
LHSTKPKVTMVTHNAWYD
>Epi_neg:11811
EGIVMAYEDLPVRNAEFT
>Epi_neg:11812
QDKKIMDYEAQQPHLNDYDFAEN
>Epi_neg:11813
LGQSQFGRIKG
>Epi_neg:11814
GKTWHCGCFPGGGFTSGWLQPRGAF
>Epi_neg:11815
YPPLYVNFYWHILVEPLAPALV
>Epi_neg:11816
QCVNANPTCYHHK
>Epi_neg:11817
VNMFVTIMCLWLLFEYDL
>Epi_neg:11818
MVMIFTVGFVAGWRLVNT
>Epi_neg:11819
EWEITHFVVVKDM
>Epi_neg:11820
FFMLIKHYIPYALTEIG
>Epi_neg:11821
MQSFIEFDYLK
>Epi_neg:11822
NGYIESIHDPAQ
>Epi_neg:11823
NCMKWYLRVQNLPEIGPH
>Epi_neg:11824
YPEVCDHCMKQMQEMNMLC
>Epi_neg:11825
LCPCVWVIHSH
>Epi_neg:11826
CNLESCWCPHKMLQEQSK
>Epi_neg:11827
LRKDELVIGPFHSWQDRTWWRL
>Epi_neg:11828
KESYIPETAPIVYFFGGQKNWHYLG
>Epi_neg:11829
RAHARVMRQFADLKSFD
>Epi_neg:11830
VFIWRNEFVKHDTDTH
>Epi_neg:11831
TRTYYDVEIMQV
>Epi_neg:11832
YYMSYNTMNLFWVRSCEERLP
>Epi_neg:11833
NKYQHVRDADMDIE
>Epi_neg:11834
AQMSHKDHQLAMSRAWMQYS
>Epi_neg:11835
WVDVSTFTGTTDKMMAKVKYDPYC
>Epi_neg:11836
NVCLREGTWVTWIDSNMILIEVA
>Epi_neg:11837
WCPTLIHQHIWSH
>Epi_neg:11838
LYGVRSDIFPQGYHMKVYN
>Epi_neg:11839
EHKYSWGGFQCIMCVP
>Epi_neg:11840
KTSLRSQIWMMCKS
>Epi_neg:11841
RVDLACHMCEEG
>Epi_neg:11842
RQYKMQWLEIYYYFQQRDRINV
>Epi_neg:11843
FNPVIFPWDEFTKCVYFLQSPRI
>Epi_neg:11844
DYFAYETETTFWVIMIY
>Epi_neg:11845
HSHSCFEQGNMKFQYVSCWF
>Epi_neg:11846
KFGKTSETDKPKPWCYIMNWSDK
>Epi_neg:11847
IGAHMYHKRFVLRCQWMHTL
>Epi_neg:11848
EWQWQKEFFNKQNVFV
>Epi_neg:11849
FPKMEATSFNWYAPTAWRHAK
>Epi_neg:11850
QGALLPHGSKPLWIVATVNWD
>Epi_neg:11851
FRWPDKIKQDKWIVCFYS
>Epi_neg:11852
VAMRSEHMKVSGGCADCLNVRA
>Epi_neg:11853
DSQCAPVPSDLCQWMGYMT
>Epi_neg:11854
YMREIAIRMREW
>Epi_neg:11855
MMMCYEEIMRRMN
>Epi_neg:11856
WDHTHVCMHIY
>Epi_neg:11857
SSASHMGHNFT
>Epi_neg:11858
RSQVSIWFSLYLQRRMIAQNNKVI
>Epi_neg:11859
FADFHPQNVRERPNEGYWDFCPPI
>Epi_neg:11860
RINDAHYDIYPSECCSRHISS
>Epi_neg:11861
CWMTKIGFKCDDWDHYMMPWNAEW
>Epi_neg:11862
KDYICCKVGYWVWR
>Epi_neg:11863
GDFMCQDWGEAIIK
>Epi_neg:11864
GGNHTCHTDRAETFVKTNMVCVR
>Epi_neg:11865
TLNGNGYACKHYYCLSHECN
>Epi_neg:11866
RIDRVFGVISMQAYSCHPNK
>Epi_neg:11867
ANGFRRDCHTEWCKDHG
>Epi_neg:11868
DFKCWNTEEVNMHDQPS
>Epi_neg:11869
PYSAHETEIYHANPYNFEHEF
>Epi_neg:11870
CPVYYEHQSFTQMINVEFEN
>Epi_neg:11871
AIHMLLCAYVHIRHRKADTWKDS
>Epi_neg:11872
TQETVMEAWTDKQQSQQNRM
>Epi_neg:11873
DPPALSSELICYDMCQRGNFIKK
>Epi_neg:11874
YTVSMLDNYSKCQYMD
>Epi_neg:11875
KKDPCWDCKQEISQDTTM
>Epi_neg:11876
WHDWHNARCSK
>Epi_neg:11877
DAKHLDFMIDAK
>Epi_neg:11878
IVYIIHSLYYWPNLCEKHCDQIFF
>Epi_neg:11879
DVMHHKSKREGALYYSWEYLM
>Epi_neg:11880
WHNYENETNWYWEQAANGSPYV
>Epi_neg:11881
EQHCISAFVVRC
>Epi_neg:11882
RDMDEFEWQSWGEDITVW
>Epi_neg:11883
SWKDPKIFHNCDDRMCHDPVKYI
>Epi_neg:11884
EYPMNHMADMWCQTHNQP
>Epi_neg:11885
GDYRWHYSYYGPMKGAVI
>Epi_neg:11886
RRPEQGWVQKGFQ
>Epi_neg:11887
PWHNQERCQPRNSTDYTAKNFH
>Epi_neg:11888
SRTTKRQMDLYYYY
>Epi_neg:11889
SIAEMKMGTKYYDRHTAEHK
>Epi_neg:11890
KKPVDWGRNNYWCCMGCYW
>Epi_neg:11891
DPGNQPSHGYHNAMTVRADD
>Epi_neg:11892
QVEIFSRPLFKMLTTGVHQMIPYAE
>Epi_neg:11893
LCMFGNAANNFWTRNNTMDMWQQYS
>Epi_neg:11894
QSINVTVFLTWR
>Epi_neg:11895
HGLVSKMFHWLCLLDGGM
>Epi_neg:11896
KSRQFDFVMCFYLGPWFKVGTGK
>Epi_neg:11897
HCDGCHWNWIMICVIYINIKHFH
>Epi_neg:11898
CISFWKNAEATRQY
>Epi_neg:11899
VKWKNFHPLHGSKD
>Epi_neg:11900
NTSEREILLVEVMCYGDNRAI
>Epi_neg:11901
SRNQTPEATWCNELHQWVTWMDQQ
>Epi_neg:11902
CNGEPNGRLTMHAPRILVV
>Epi_neg:11903
WHGDSQGLKLEIEGTRNM
>Epi_neg:11904
CYYAALTHKNNKQLPEHIMRNSM
>Epi_neg:11905
SHRAVGWYNHFCRPPFTNYQR
>Epi_neg:11906
FHFWQVHDILQIWIVYSPLQDVIN
>Epi_neg:11907
KYNHHLQDKLPPYE
>Epi_neg:11908
APPMMLHPLHSE
>Epi_neg:11909
VSLNLMEMKDYKHGF
>Epi_neg:11910
YTNQKHPMVEEKE
>Epi_neg:11911
RLKKGCKQRMP
>Epi_neg:11912
CYECGPTKCTHI
>Epi_neg:11913
GYLFEQYAHYKLYQMLSSRHVA
>Epi_neg:11914
MWIWHTMAAWIQGPCIMEVMKM
>Epi_neg:11915
WELTLFLILSATTIYTRY
>Epi_neg:11916
KQDTWDCNFFT
>Epi_neg:11917
YHAPRRGIGERGLKWF
>Epi_neg:11918
KGDFTSVVQDQCWAPRHYFPTEHR
>Epi_neg:11919
AVHPRKLQMIFPRTYRQFLLECTL
>Epi_neg:11920
TPCELEKRIFFKVNV
>Epi_neg:11921
CTMAFENCHDIWFQPPL
>Epi_neg:11922
FINSFSLAHWCFPWHA
>Epi_neg:11923
CEEAFWDFAAITENSNAA
>Epi_neg:11924
DAQHHNLRQEFGPFN
>Epi_neg:11925
SDEVFVFECKQPTWNLNWNRTDS
>Epi_neg:11926
SMIWWKFGGDKDYATRGLLRWMENS
>Epi_neg:11927
GWSIWRCSWTRG
>Epi_neg:11928
EIPYKTCKGDDWH
>Epi_neg:11929
TQSQHVNHETLVTLGNWPKDWL
>Epi_neg:11930
PIYCDTGLYHQYNIFWAE
>Epi_neg:11931
EFRNIATGKMEYTQSCLNRMF
>Epi_neg:11932
VTRGGKLSFVGNFVQSTYP
>Epi_neg:11933
YEMFHKEVMISKPIPYPVEESVM
>Epi_neg:11934
VVSDKCGWRQVPVFA
>Epi_neg:11935
HSLGDCKITISEIGTVLQISNSWP
>Epi_neg:11936
CGLIWRKMHTHDSDDPT
>Epi_neg:11937
RQNLENYGRVDYN
>Epi_neg:11938
VRCQCFLQNFQSGINK
>Epi_neg:11939
GACENDADKIWSGPMC
>Epi_neg:11940
IIPPGITLILIRWCLWYMFLS
>Epi_neg:11941
KPFKYEWPTDGPVSIDK
>Epi_neg:11942
ASMTAKIPHDPCRVY
>Epi_neg:11943
AQVRMVFQYHCSNEEVA
>Epi_neg:11944
CHMPVWNMAYASIL
>Epi_neg:11945
FGEQWEVRFPYPNHPWRM
>Epi_neg:11946
GPFKKIYISDMSFSHWLCIYG
>Epi_neg:11947
AHERWNTIQDNPQEDRMRNN
>Epi_neg:11948
NISAGSKMKESYRRQRKLHPEH
>Epi_neg:11949
IRIGKVYCEEALWKVESH
>Epi_neg:11950
KAKKAFHPDMSNNFTKL
>Epi_neg:11951
ESVLLRFYDLNHETLIWPHLLGRHR
>Epi_neg:11952
GDMAWVTGQGYR
>Epi_neg:11953
DGADRHPAQVWSSS
>Epi_neg:11954
SVWDYTQYGDHHYCREPTNRY
>Epi_neg:11955
VYYKNDAATDSMIKHCVSWEDNW
>Epi_neg:11956
PLLDHVCQQYQYIRF
>Epi_neg:11957
CTMYFKNYSYWNHGDQH
>Epi_neg:11958
EFQKMSTRCSCHLNHGACK
>Epi_neg:11959
AFDFTHLYIHLRQNMVDNYN
>Epi_neg:11960
QAHYNITIWMSMSADWIQDSC
>Epi_neg:11961
RMMDHKKQCSTDWKKSQDPASFTS
>Epi_neg:11962
KKWNLVYAWWTK
>Epi_neg:11963
FRDDACIFHTET
>Epi_neg:11964
CKEIRHTGYPGNL
>Epi_neg:11965
VHEDTMVQNDVRLPVPSDDSF
>Epi_neg:11966
NFFFPDSQRPRMIMRWD
>Epi_neg:11967
NAKLHRLYIHSQ
>Epi_neg:11968
ILEYMAWEESWKFEASWN
>Epi_neg:11969
YKDMTPQMPDQRGALRFARA
>Epi_neg:11970
TYFRHPKKMPNCMMGFPETA
>Epi_neg:11971
SPNQYYAVKYYMDTFWMHMG
>Epi_neg:11972
NPFQYPFMRELWKAFGDKMKVCH
>Epi_neg:11973
SAADSMGNTFWFNQR
>Epi_neg:11974
CMSRFCFMSPVYLVTVRWQ
>Epi_neg:11975
GQGVAQPGFVIPA
>Epi_neg:11976
PESETKVASCGTFVKRIQAK
>Epi_neg:11977
YMTNKVIVLNHLHKA
>Epi_neg:11978
LPYMYCVTIDKAQWNQSELPVT
>Epi_neg:11979
SERNNQVSQEMYQMHPGA
>Epi_neg:11980
IYLYVVMEALNDCEGFDAGL
>Epi_neg:11981
KGKRFVTIHIALPDKRYAD
>Epi_neg:11982
PERQHKATHVGCYEASTP
>Epi_neg:11983
QRKMCELASNCQRIMTH
>Epi_neg:11984
ECYTDAHHPTPCDSG
>Epi_neg:11985
WCRPRNSTRKTIMCEEDPGESGAW
>Epi_neg:11986
ADFYDIRQGRIMLHQLNHNDNL
>Epi_neg:11987
CCGKNYCESNYS
>Epi_neg:11988
FEFKPSPHCYADWCGMAFHVEHD
>Epi_neg:11989
QVYHNHDSNQGGREPEMIVYRK
>Epi_neg:11990
NFTWSCGVYHSL
>Epi_neg:11991
YPYFLDVVYCIPFSECSHVPCHNLK
>Epi_neg:11992
TCPYQNTMSCFKRVDVKIYHFR
>Epi_neg:11993
GGTNHFIHGYSTWAYHSGNV
>Epi_neg:11994
CIKRCVAEDDYNIM
>Epi_neg:11995
WDQTPPVQFVR
>Epi_neg:11996
PMVTTELYDKDLV
>Epi_neg:11997
VHAYPFWKIWNDQTIYKHQFV
>Epi_neg:11998
WPPALLWACHD
>Epi_neg:11999
AYECNTRLVKTPQRNWPQHMTFLIN
>Epi_neg:12000
EVCSDATNWSPCMFVKTVTIDFL
>Epi_neg:12001
PYIEWFEHHFS
>Epi_neg:12002
MRCEWSPMWARFDWQQPCRFAEG
>Epi_neg:12003
AMHKNGADRCVCIRV
>Epi_neg:12004
VTFAMMKINQKYMFRQD
>Epi_neg:12005
DNCACKDGKRSRCHRG
>Epi_neg:12006
SMTGDFKMDWP
>Epi_neg:12007
PMPNWICKTGTFRLIAILYC
>Epi_neg:12008
QMLHSNPDIIACLSEH
>Epi_neg:12009
MSVCVRMVNIYN
>Epi_neg:12010
WRGFCNDCSGVQDRVHVAKNTT
>Epi_neg:12011
NCIWYMCDPIKCKLRC
>Epi_neg:12012
QWNIPSCGSCAMCPCKDVWIIN
>Epi_neg:12013
IHNPKCDLNISMITWIYSPTGPPI
>Epi_neg:12014
VQVAHVNLQNVLAAFN
>Epi_neg:12015
SQREPHCWEETCNPWYKSLQCSCPQ
>Epi_neg:12016
NACNPAHWIHNTWNPH
>Epi_neg:12017
YTSTVLCPEKINRIIWHCGAGFQEF
>Epi_neg:12018
SWSSIYIWCCENFII
>Epi_neg:12019
EGYIYLGHEFWLVAFTNVAC
>Epi_neg:12020
RLPHAVESVHYNVQHCN
>Epi_neg:12021
PVFVLFSWDQYWMIAQIWTLLQQ
>Epi_neg:12022
RRCVLYYLDPWWSM
>Epi_neg:12023
DITDTAFTMSYMIVDVWKCRMMQ
>Epi_neg:12024
GGRWRNFPPRLIRTQKKNAP
>Epi_neg:12025
YEEVENGTMHYPWFQCQWGLNMKYN
>Epi_neg:12026
MVHPQQKSSPNNRLTWRGISAFE
>Epi_neg:12027
ETIVLWEEIHPYNSIAHSNT
>Epi_neg:12028
RTLYPMKCTQWPCMD
>Epi_neg:12029
IKEFRMGKREEYSIRACTEFL
>Epi_neg:12030
NESDEGHHRRP
>Epi_neg:12031
LQHLMSNPYFRNPWSTFHNEQWK
>Epi_neg:12032
SKWLDMQYVLEVMKVWHD
>Epi_neg:12033
GKQQGDSVVERLNLETLK
>Epi_neg:12034
IVDSHCFKEMVWNQKCACETHGLH
>Epi_neg:12035
WGESVASSYILH
>Epi_neg:12036
SEQVYKLFPIHVLDQWQGHKCGF
>Epi_neg:12037
YITGPASKCTHFR
>Epi_neg:12038
HIEYQITIIAHEKLCW
>Epi_neg:12039
IMDDKQFCMVMSHLH
>Epi_neg:12040
FKSKVVKMLFYAYHNCMHKS
>Epi_neg:12041
SRREYCEFLKNCQPAH
>Epi_neg:12042
KLKTFVKFWVCMAKMLYPRP
>Epi_neg:12043
FNLTVWWQQDMRF
>Epi_neg:12044
MVWKRYYPNWTSKEAPWVVDA
>Epi_neg:12045
RSNQQWKPAPVNCAKMQVE
>Epi_neg:12046
STAACQETNMFNSAQ
>Epi_neg:12047
RNILNMDAFTFAAMNDTQWGTFII
>Epi_neg:12048
YLMVAGTNAAGYCVI
>Epi_neg:12049
ELLTSMTQRANSHWRGWE
>Epi_neg:12050
IRVKLYNKGNRMDDAELLNWD
>Epi_neg:12051
MHGEREDEDTS
>Epi_neg:12052
SSEVYITEGTNEPCEWISFYDQNC
>Epi_neg:12053
LQRNWYETTMALIINPEDKIPWK
>Epi_neg:12054
ARIMRLGTGTFISTKK
>Epi_neg:12055
LFHKMWQNCSMHH
>Epi_neg:12056
GLGRNRDVFIPASAYGC
>Epi_neg:12057
TVLGETATSRVGSYPFK
>Epi_neg:12058
AKDNEKMAGESWTVWFED
>Epi_neg:12059
VSETALYCQVHYV
>Epi_neg:12060
GIQDSPKHNNSY
>Epi_neg:12061
ADFMEENQYRTANI
>Epi_neg:12062
MHWNVIVETWSANFNEMTFLLNQR
>Epi_neg:12063
SWANNMNPWLGSY
>Epi_neg:12064
RLQRIYPMRSHEMLQWA
>Epi_neg:12065
FNEYGYNQMMHYGATQACVV
>Epi_neg:12066
YDLQTLMKAWNQPPMACAK
>Epi_neg:12067
VGFNKNVLPQSVGKQQIDRYMTWCA
>Epi_neg:12068
KCQQNQRWMYDAVLC
>Epi_neg:12069
WSGYSFIMNGPGKKGSPH
>Epi_neg:12070
STWWLENITSDQAEAS
>Epi_neg:12071
IIIMGWIRNWTRTGT
>Epi_neg:12072
STWQNCDLNEV
>Epi_neg:12073
FFWNMNAFKIPYVANSFY
>Epi_neg:12074
TNGNDHQPLHSIRLDIWR
>Epi_neg:12075
NLVLNMAGSDSGGL
>Epi_neg:12076
PMLKCIIMSGRGPTADPEGQFNR
>Epi_neg:12077
IHWQPFWHQEKENMTRYYTFSATAK
>Epi_neg:12078
LGSRHVSDNFMT
>Epi_neg:12079
DIKFKNCKVVCNRTPVN
>Epi_neg:12080
AQSRIYTSAEPDMLPYR
>Epi_neg:12081
YRGQYCYKGDYAMSLFQYHRDRSW
>Epi_neg:12082
AREPWMSMGACTL
>Epi_neg:12083
ERHLAVCMRQWSMG
>Epi_neg:12084
LWKMPHLVLKCWVCHMFEKCTFIQ
>Epi_neg:12085
DQEGMSDFKLQTVQMWTCANG
>Epi_neg:12086
EDIWDHYTMWLTDRFPR
>Epi_neg:12087
GMPAIIWYHFLG
>Epi_neg:12088
IPNLNRSACPHYQWLQNIV
>Epi_neg:12089
ISHGGLEHYAIVSDA
>Epi_neg:12090
RLTNQVYPYQTQRWWLRQVH
>Epi_neg:12091
QMVPIDPNPCIRMGVCCSMP
>Epi_neg:12092
MRTNMTQVKGR
>Epi_neg:12093
PLLVRVWWTGHSCF
>Epi_neg:12094
SHSRPWLKYYCNWWCEP
>Epi_neg:12095
VWWVSPRLEIFHPQENMNN
>Epi_neg:12096
DDIMTFGTHCSLTEYLQQVKEYHP
>Epi_neg:12097
DPTGWTECVKGQVLNVFQCR
>Epi_neg:12098
VISYARQIWCRLQDIKKGGITI
>Epi_neg:12099
CMRWVDQWYSSAGFEIVCIIYTDSH
>Epi_neg:12100
SWCAIFTIGWCT
>Epi_neg:12101
TLMYALQDFPFWQSGWCFDMFYR
>Epi_neg:12102
LFVLFKRRKAKLIE
>Epi_neg:12103
WCLLNWQWRGDIKLFGLYCS
>Epi_neg:12104
WAPVCRLKALCSIDA
>Epi_neg:12105
IRFENMVSFSDWPAHHVK
>Epi_neg:12106
YVQHQSVYAKIAVMMQT
>Epi_neg:12107
YPRIYYQVYRIIG
>Epi_neg:12108
VVNFCQAWYLRVHH
>Epi_neg:12109
LLCQQYLSNLTRGGFMYNTM
>Epi_neg:12110
TMPPSPMHYVFCFDAFKHNFDPIA
>Epi_neg:12111
TVKGNRCGKEDLDGNSNGFF
>Epi_neg:12112
HCIGKYLEDLWRWVMRAPC
>Epi_neg:12113
NRTWCTISTLQTAQQLKLP
>Epi_neg:12114
YQVEHYEVCVISSLRTWENMCCY
>Epi_neg:12115
GHATLLFMQNCKAKF
>Epi_neg:12116
PVVCYTHIIADI
>Epi_neg:12117
VLTNPAGDPWFGYAKRMWEYGV
>Epi_neg:12118
IFWHICDNLND
>Epi_neg:12119
CFIPPCHTSTQQYKCL
>Epi_neg:12120
HDLYPICDAFLLYRVHCCVAFP
>Epi_neg:12121
GWGNMDQRWDGCK
>Epi_neg:12122
PIIGPTHHSCHCQHDRPEQN
>Epi_neg:12123
SFLCTRFYVLRLDL
>Epi_neg:12124
ENVHCHNIGTWTFAF
>Epi_neg:12125
CPFYTFLSHTSVIGGYFSNHVYM
>Epi_neg:12126
KIKARPRNVWDMMFKLYSR
>Epi_neg:12127
TIPLSHLDVMDQGIDYFPWH
>Epi_neg:12128
GQVKVLIYLYKADQIRFG
>Epi_neg:12129
MSMQLNVVPGVYMW
[truncated: 1,720,508 more chars]
