# Supplementary material for: Prediction of B cell epitopes in proteins using a novel sequence similarity-based method
Source: Sci Rep. 2022 Aug 12;12:13739. doi: 10.1038/s41598-022-18021-1 (PMC9374694; doi:10.1038/s41598-022-18021-1)
Supplement: Supplementary file 1 — Supplementary Information. [file 41598_2022_18021_MOESM1_ESM.zip › Supplementary_meterial/Supplementary_Dataset_6.txt]

>IEDB(Cont_neg):151837
EEAEDYDDDLT
>IEDB(Cont_neg):233447
AVLLSLAVALARVPA
>IEDB(Cont_neg):307536
HAVGGRTSQGSQASG
>IEDB(Cont_neg):247674
ADGTKGSAGHAPSGG
>IEDB(Cont_neg):523001
NNETSGYINALLNSK
>IEDB(Cont_neg):122779
GPSLLDVSQTSVTALP
>IEDB(Cont_neg):334230
LRQEKRAAEAIADAK
>IEDB(Cont_neg):292613
FTSPRDSKRHVPDCG
>IEDB(Cont_neg):411310
VSIHEVPKGITPLMG
>IEDB(Cont_neg):258444
ASSLPTSSSVRHIPF
>IEDB(Cont_neg):293570
GAGGAHAEDDAGVTS
>IEDB(Cont_neg):292908
FVRVLTTSANSPGAQ
>IEDB(Cont_neg):275259
EDAVKVQGVSTLIRG
>IEDB(Cont_neg):4991
ATGVLNADGVADRAT
>IEDB(Cont_neg):313426
INPNDPEGAETTMVD
>IEDB(Cont_neg):233695
LRDIKALDGDATFYV
>IEDB(Cont_neg):347424
NVFHVPAEGPQPESA
>IEDB(Cont_neg):173749
VSSWNRKAAEYGKKA
>IEDB(Cont_neg):289267
FAVQRFVRTLDLANP
>IEDB(Cont_neg):315739
IYRIHSEQSIENVGE
>IEDB(Cont_neg):525569
RYGIKADQIDSYLKS
>IEDB(Cont_neg):244598
AAAEFDYRELGEAAV
>IEDB(Cont_neg):254856
ANQTVGFAYVAYATH
>IEDB(Cont_neg):393305
TFRRYCIKHDPALID
>IEDB(Cont_neg):68692
VGIVQDHSPKTL
>IEDB(Cont_neg):529902
WGNGGQWAYSAQAAG
>IEDB(Cont_neg):342094
NEATPSRSKTASEAP
>IEDB(Cont_neg):279420
EGLRTSAVRSSEKTE
>IEDB(Cont_neg):406892
VITTGEGKPTSSAQP
>IEDB(Cont_neg):388155
STNLIPGPGHYDVVD
>IEDB(Cont_neg):294790
GDDNADSGRLVNTNV
>IEDB(Cont_neg):396745
TNRDTTCGQLCSVKY
>IEDB(Cont_neg):267670
DGKHVVFGRVTEGID
>IEDB(Cont_neg):349964
PEPGAGKGNSGPEPG
>IEDB(Cont_neg):332394
LPGTPPSPSLAPQSG
>IEDB(Cont_neg):399134
TSENKKNVPSPTTAV
>IEDB(Cont_neg):289231
FASSCPQGCCSRRIV
>IEDB(Cont_neg):305735
GTSFQVTPLRAGQSP
>IEDB(Cont_neg):388246
STPQVNLPTPPQPTP
>IEDB(Cont_neg):329227
LIPQPQPRADAVEPV
>IEDB(Cont_neg):366732
RDMLYALSLFCCSLM
>IEDB(Cont_neg):356521
PSRFNTALMGGVGVA
>IEDB(Cont_neg):362847
QPTGQVASTEVSVAS
>IEDB(Cont_neg):516620
GGVEIATTNVSKEAV
>IEDB(Cont_neg):323636
KSTPIKPQQEATHTL
>IEDB(Cont_neg):363318
QQQNSVNTSSECLGA
>IEDB(Cont_neg):301069
GMRLSENVKNCSSAA
>IEDB(Cont_neg):106808
SAEPAPAPAPGE
>IEDB(Cont_neg):384318
SPSQASDLGEADAGP
>IEDB(Cont_neg):262692
CGWESVVDIEEISTS
>IEDB(Cont_neg):401918
TVQKLLELYEGKERR
>IEDB(Cont_neg):535387
DNTGLTRVPMDAFQV
>IEDB(Cont_neg):360741
QHSQGVHESKESNNN
>IEDB(Cont_neg):260455
AVHTTAASTAVSSCL
>IEDB(Cont_neg):293512
GAFFLFLTLLLATSG
>IEDB(Cont_neg):304382
GSNLKISASDGVNQS
>IEDB(Cont_neg):181650
GSGNYSKLREDWWTI
>IEDB(Cont_neg):317540
KEEASSAVVGGPGPT
>IEDB(Cont_neg):342007
NDVAEQDSPARTTAS
>IEDB(Cont_neg):293357
GADAQNEVSKDGDNA
>IEDB(Cont_neg):264205
CWSSANCTALCSSEP
>IEDB(Cont_neg):233933
VIDKINARGVCRSTA
>IEDB(Cont_neg):354556
PPSLGNTFNDPSLLF
>IEDB(Cont_neg):42773
MTDVMFYRYSNNYEQGPHIS
>IEDB(Cont_neg):296525
GEVFTGTDTPKNAPS
>IEDB(Cont_neg):272109
DTATQRDSPTEDRAE
>IEDB(Cont_neg):333382
LQPQQPGGASKAASP
>IEDB(Cont_neg):376059
SAVDSVEAQDQQPKK
>IEDB(Cont_neg):528185
TSVALSLVPLATAQA
>IEDB(Cont_neg):356596
PSSLSTRVLRVLLVQ
>IEDB(Cont_neg):952858
IPTWGTKHPLGMLWHHKV
>IEDB(Cont_neg):853111
HSKLDTCNSFTTPDI
>IEDB(Cont_neg):354886
PQEEEESEGKQKHPQ
>IEDB(Cont_neg):272942
DVILSALRNDLGLEE
>IEDB(Cont_neg):323191
KSDLAPSSGADFGGA
>IEDB(Cont_neg):261885
CAVGVSMADDSENTD
>IEDB(Cont_neg):954022
FADVVPRTSENFRALCTGEKGVGK
>IEDB(Cont_neg):315034
ITKPEAEEQSSTEQD
>IEDB(Cont_neg):383639
SPGEHNGNDGSNEKE
>IEDB(Cont_neg):137221
LAGAQHLLVSEA
>IEDB(Cont_neg):253292
ALEKAGAGTDNKDQE
>IEDB(Cont_neg):264884
DAPASHTAESTAKSI
>IEDB(Cont_neg):277631
EELERLRTRQVEGRD
>IEDB(Cont_neg):296557
GEVSRNGAGGTTNSA
>IEDB(Cont_neg):280701
EKAPNKRAADSSSEE
>IEDB(Cont_neg):313021
ILNASILNVFCRERR
>IEDB(Cont_neg):310242
HTTSPLLFLLLVLVA
>IEDB(Cont_neg):247845
ADPPAGVLDPTGPGG
>IEDB(Cont_neg):171858
KNPHVTSRATQLTTE
>IEDB(Cont_neg):297318
GGFSMSSVSMSIRPP
>IEDB(Cont_neg):236589
NNNSSHIQLIYNLTL
>IEDB(Cont_neg):312848
ILCSGKEYLRVDYII
>IEDB(Cont_neg):27019
ILEHRAKGSAKYALP
>IEDB(Cont_neg):334134
LRLSCEAHGPEPEQQ
>IEDB(Cont_neg):181772
QGYCGHSETNVPTNL
>IEDB(Cont_neg):369008
RIEVMFATVEVAQMR
>IEDB(Cont_neg):306940
GVVSLQEHLNYVMKP
>IEDB(Cont_neg):944624
RAYWVNPFLFAAGFL
>IEDB(Cont_neg):278886
EGDDTKEKEETKKEE
>IEDB(Cont_neg):320974
KLYCLYEASVGSDSV
>IEDB(Cont_neg):383315
SNVLLYNRLLQDDEL
>IEDB(Cont_neg):293107
FYLSFSHTRVSIVRP
>IEDB(Cont_neg):295830
GEETPQSYGVDIPLP
>IEDB(Cont_neg):356663
PSSTAAKPPAESPLK
>IEDB(Cont_neg):855393
QATILQAELTPVILD
>IEDB(Cont_neg):512272
AVPTPKAAETTEVEP
>IEDB(Cont_neg):309974
HSTERIASAPDLTTP
>IEDB(Cont_neg):374623
RWDIKQYGFVDYNFT
>IEDB(Cont_neg):365424
QVQQSTEPATEGDDV
>IEDB(Cont_neg):300627
GLPNTLMDFCPYIEL
>IEDB(Cont_neg):273280
DVVPTLSEEPLPQEE
>IEDB(Cont_neg):196608
LANIALNNSGKTGLV
>IEDB(Cont_neg):489456
AFKNLEYYKEYTLSTTMIYD
>IEDB(Cont_neg):170331
ALSPSKKRKNSKKKN
>IEDB(Cont_neg):330710
LLLLVVACAAAVVAA
>IEDB(Cont_neg):334506
LRVPSVCGKVAITLP
>IEDB(Cont_neg):255754
APQTEETAAAARING
>IEDB(Cont_neg):360263
QGHGAAPPASLQGAP
>IEDB(Cont_neg):535974
GKFPEDFESCDSITG
>IEDB(Cont_neg):389645
SVWPLARALDPAVPV
>IEDB(Cont_neg):303993
GSGGAAGASGGGGGG
>IEDB(Cont_neg):251463
AHHDRSGSDKNAPSH
>IEDB(Cont_neg):857600
YYPLRRQIWNNI
>IEDB(Cont_neg):330358
LLHHTLWSKFLFRIM
>IEDB(Cont_neg):354814
PQAPAPAAAAQIKNE
>IEDB(Cont_neg):396945
TPAKGQPRSDDGSAQ
>IEDB(Cont_neg):303412
GRRWTFTTANSQYAY
>IEDB(Cont_neg):171700
KEKNDLDEFEALERK
>IEDB(Cont_neg):253542
ALKRIEPNYRKARLG
>IEDB(Cont_neg):363316
QQQNQESDTSNLLEI
>IEDB(Cont_neg):296074
GEKNVPSPETTATPQ
>IEDB(Cont_neg):416828
YNDWREKHSELFSTL
>IEDB(Cont_neg):380365
SHSQESAAELTNGTL
>IEDB(Cont_neg):918872
KKKIEELQGKAEKDK
>IEDB(Cont_neg):363399
QQQTHSSSTSTTGNG
>IEDB(Cont_neg):286968
ETDKEVLLTKEVAGS
>IEDB(Cont_neg):393656
TGGITTTYRTQRGIS
>IEDB(Cont_neg):99999
EIRRVLLEENAGGEQEERGQ
>IEDB(Cont_neg):331325
LLVCALCVLWCCAGS
>IEDB(Cont_neg):416931
YPCQTTPFTVIEQWF
>IEDB(Cont_neg):329745
LKNSFNEGLGTVSHF
>IEDB(Cont_neg):253799
ALQEPHLHLPLHTNF
>IEDB(Cont_neg):326574
LDPKKKESKESQDQN
>IEDB(Cont_neg):336115
LTSPSRFPCSICGME
>IEDB(Cont_neg):300015
GKQKGKDTVSSDSMT
>IEDB(Cont_neg):519184
ISIEFGLYPTESDLT
>IEDB(Cont_neg):294095
GARARVAQSALTMAE
>IEDB(Cont_neg):280670
EKAKEAEAEAEKAAA
>IEDB(Cont_neg):327801
LFLSFLFLFCCFIGL
>IEDB(Cont_neg):266956
DEVDAQSSEEQHESL
>IEDB(Cont_neg):290656
FIVAIALRSASKDEA
>IEDB(Cont_neg):305724
GTSDINQLPRDTETK
>IEDB(Cont_neg):696618
TLAAALALLASLILG
>IEDB(Cont_neg):227102
DPTKNIMGIEVPETL
>IEDB(Cont_neg):265669
DDFQTQVDVLYAQIL
>IEDB(Cont_neg):266148
DEAASDKAGGGATAT
>IEDB(Cont_neg):1065054
QTNCTKKSVFKHVSN
>IEDB(Cont_neg):516959
GNRGASKGGASGKTD
>IEDB(Cont_neg):265055
DASKSQDKSPHDAVT
>IEDB(Cont_neg):340081
MSAPSSARQGSATRR
>IEDB(Cont_neg):230570
KNGKNKDFSKVTQAKSDLE
>IEDB(Cont_neg):289595
FEEDRAGEDEEYVPP
>IEDB(Cont_neg):294275
GATLNLSEETYLDGL
>IEDB(Cont_neg):334529
LRWHAQLRRECAEEA
>IEDB(Cont_neg):580865
EYWNSQKDFLEDRRA
>IEDB(Cont_neg):399004
TSASGSGDHVHNKVD
>IEDB(Cont_neg):333820
LREFHAMGAVAEYES
>IEDB(Cont_neg):392193
TDYKERLCEAEKRVD
>IEDB(Cont_neg):323219
KSEEMVQLLEEARQA
>IEDB(Cont_neg):377851
SEMEDRRDLLLTLVE
>IEDB(Cont_neg):389806
SYERCGGDRLGNEIF
>IEDB(Cont_neg):277733
EELSRAKQALALRDC
>IEDB(Cont_neg):405381
VFFEIFWIFYFFCRC
>IEDB(Cont_neg):343171
NGKEFMGNVLSVVPA
>IEDB(Cont_neg):323635
KSTNNTWSDEYLCVN
>IEDB(Cont_neg):305224
GTENATSQSAEIPTA
>IEDB(Cont_neg):271108
DRSHNPEFTSCEFYA
>IEDB(Cont_neg):326827
LEDGNTDDAPTASEV
>IEDB(Cont_neg):251398
AHALGFIVADMEEQA
>IEDB(Cont_neg):355824
PSASKDAITNDDEKS
>IEDB(Cont_neg):521467
LNEQHIPEAIAKNFP
>IEDB(Cont_neg):393461
TGDENNDKAERPSPK
>IEDB(Cont_neg):350029
PERHQEEIRRHVQQQ
>IEDB(Cont_neg):325348
LAGISADDVGAIAQH
>IEDB(Cont_neg):369444
RKKITNIMKNKGVRS
>IEDB(Cont_neg):250646
AGIAEGNLPPPTEDS
>IEDB(Cont_neg):151856
FFDALGLGAVST
>IEDB(Cont_neg):413982
WCGAGGGYAWDFGSE
>IEDB(Cont_neg):298621
GGTTNALLEEKTAAG
>IEDB(Cont_neg):363421
QQRILINTRSKNMGE
>IEDB(Cont_neg):310335
HVAHPILSAFYIKRT
>IEDB(Cont_neg):298022
GGNDDSSGATGLPGA
>IEDB(Cont_neg):388443
STSGVCPLKTPAERT
>IEDB(Cont_neg):294655
GDAANNEADNSTEEG
>IEDB(Cont_neg):384203
SPRGLNGSGSVNAAQ
>IEDB(Cont_neg):401986
TVSGGTGGLKTGNDE
>IEDB(Cont_neg):262525
CGGYAWDFNDTLNKY
>IEDB(Cont_neg):887825
ALLVAVIPEFVIAGR
>IEDB(Cont_neg):171811
KLASNLGVEDVNLLC
>IEDB(Cont_neg):309053
HMPNPIVGVVNTSNE
>IEDB(Cont_neg):326628
LDRYSMLLDLVGSSY
>IEDB(Cont_neg):404357
VDVREEWRFLAKSRF
>IEDB(Cont_neg):261372
AYCLPVVLNIVIFFC
>IEDB(Cont_neg):338899
MKLVMLRNPGKLRLV
>IEDB(Cont_neg):299928
GKNDTKNSKNKHGNT
>IEDB(Cont_neg):537469
QTGLDLLEILRQEKG
>IEDB(Cont_neg):250649
AGIASIALIPLLKRR
>IEDB(Cont_neg):279437
EGMKLSVCRFRSRDE
>IEDB(Cont_neg):401835
TVNNVLLYNRQLNAE
>IEDB(Cont_neg):290688
FKAREEVDEANQHCV
>IEDB(Cont_neg):754725
DKDKEQWKEVHKQVV
>IEDB(Cont_neg):150411
LSSRVADRSLVEYTCCRAGA
>IEDB(Cont_neg):303818
GSEDLNLEVSAPVVN
>IEDB(Cont_neg):247631
ADGLAEEGSGTTPPG
>IEDB(Cont_neg):342118
NEDDKICAFVVVTNY
>IEDB(Cont_neg):852778
GKYVVLFFYPLD
>IEDB(Cont_neg):291156
FLSQLSRNCVPGGAR
>IEDB(Cont_neg):358219
PVVSVDVENPKSVEL
>IEDB(Cont_neg):279550
EGPPGKPGISPSQEE
>IEDB(Cont_neg):314009
IQNAPQVLPQKTPQT
>IEDB(Cont_neg):341594
NDAPTLSEAAPQTEE
>IEDB(Cont_neg):275879
EDRLRELRKLRLQPR
>IEDB(Cont_neg):368059
RFYTVSRAPDKNVSG
>IEDB(Cont_neg):326725
LDVVLNINMLSISMV
>IEDB(Cont_neg):525603
SAFATLPDLEAALKA
>IEDB(Cont_neg):281290
EKLDILRRHNEDLQS
>IEDB(Cont_neg):757220
TKSCCDYSLHVDITS
>IEDB(Cont_neg):262840
CKDVYSKLFMETEFS
>IEDB(Cont_neg):64611
TKLAQYQAELKRVQEANAA
>IEDB(Cont_neg):361312
QKQQQDQGREHSEYN
>IEDB(Cont_neg):378701
SGAGCALLTDKCVTD
>IEDB(Cont_neg):321956
KPLRRVDLEAYAFKD
>IEDB(Cont_neg):135102
LARFLTPKHHLNLRK
>IEDB(Cont_neg):1334709
ALLKTETTIMNAITS
>IEDB(Cont_neg):254726
ANLPGPGAYDVEDVA
>IEDB(Cont_neg):416659
YLQPRISRFRKNVIR
>IEDB(Cont_neg):517781
HAAENRTIEDQYHCS
>IEDB(Cont_neg):270417
DPQKQLSDKSKTESI
>IEDB(Cont_neg):414674
WNWCSEETRRCVATL
>IEDB(Cont_neg):318933
KGKKVEDAEPRRNGK
>IEDB(Cont_neg):522303
LVQEMVKETKQLLEA
>IEDB(Cont_neg):514848
ELATALTKTTAEINH
>IEDB(Cont_neg):389276
SVNNNAGGAGESGQS
>IEDB(Cont_neg):283933
EPEPQEKEQHEKRQH
>IEDB(Cont_neg):343664
NIENRCAQFDGFDQL
>IEDB(Cont_neg):919100
NSEASGESDPASGEL
>IEDB(Cont_neg):290315
FGSDGVNLEGTVGCF
>IEDB(Cont_neg):303460
GRSTCFFTPLLLMTV
>IEDB(Cont_neg):367493
RENENAYSELIENVE
>IEDB(Cont_neg):171862
KPAAAGVKKVAKSPK
>IEDB(Cont_neg):277016
EEERGIDLGKRLEKI
>IEDB(Cont_neg):260068
AVAMRGVAAVSFLLF
>IEDB(Cont_neg):309322
HPNGIPSPLQKETFT
>IEDB(Cont_neg):311148
ICLRLRDPPRRYRSV
>IEDB(Cont_neg):349556
PEAQYFNHQCEPNVE
>IEDB(Cont_neg):325817
LAVWEYPQQLKAQLR
>IEDB(Cont_neg):259425
ATNRLSVMAHARNAT
>IEDB(Cont_neg):140858
GKSGQGKSFLAN
>IEDB(Cont_neg):331924
LNKFEESLMEKAIVD
>IEDB(Cont_neg):387119
SSSRSGSGETFGGIK
>IEDB(Cont_neg):557295
VGDEAQSKRGILTL
>IEDB(Cont_neg):407446
VKVQGSNGFPGSGGG
>IEDB(Cont_neg):286776
ESVNLSECEMKGLCR
>IEDB(Cont_neg):415173
WWRNSFVHKEELKST
>IEDB(Cont_neg):319945
KKIAKEFLDTREHLF
>IEDB(Cont_neg):282740
ELVKIPVRSMGIGMY
>IEDB(Cont_neg):244446
AAAAKDEAKVATEAA
>IEDB(Cont_neg):314662
ISPQTFVSSPSPPKP
>IEDB(Cont_neg):336016
LTQGKDQQIKVEAKT
>IEDB(Cont_neg):282125
ELFRSRRALAGSMRR
>IEDB(Cont_neg):265253
DAVYSGHFLTVFDSH
>IEDB(Cont_neg):741796
PEGVTFAWFLGDDSSPAEKV
>IEDB(Cont_neg):173218
SITKERKVLKELQKS
>IEDB(Cont_neg):741240
ASLPAPTTVEPTAQPPPAVA
>IEDB(Cont_neg):307379
HALDLPAPCESEVKT
>IEDB(Cont_neg):393750
TGIKQRAGEEKDDET
>IEDB(Cont_neg):248326
AEAVVPVSENFLSEF
>IEDB(Cont_neg):341246
NARSELFNREEALLE
>IEDB(Cont_neg):386646
SSNDSSSPLQKETSV
>IEDB(Cont_neg):313381
INHLAISKGIIRIKT
>IEDB(Cont_neg):297572
GGGKQKGKDTVSSDS
>IEDB(Cont_neg):325096
LAALSPGLAPSSPGD
>IEDB(Cont_neg):265111
DATENEKEKRDVGLK
>IEDB(Cont_neg):268601
DISTSDISLFCMQLV
>IEDB(Cont_neg):274461
EAMMECTTATEADLA
>IEDB(Cont_neg):121005
TLYLKEKKYSPCAW
>IEDB(Cont_neg):528723
VFTYTVKYGDTLSTI
>IEDB(Cont_neg):181747
NLDYVPQFLRWYDEW
>IEDB(Cont_neg):561733
QQHQQESCREQLKGI
>IEDB(Cont_neg):36168
LGINPYTHWTVADEELLKNI
>IEDB(Cont_neg):360317
QGLSSKVGSTLVLSI
>IEDB(Cont_neg):336430
LVCRGSKNTHNDFIF
>IEDB(Cont_neg):134175
NRKGLIAAICAGPTA
>IEDB(Cont_neg):742003
SSDSEGERDGSLWQDPPERP
>IEDB(Cont_neg):377898
SENPLDAQELSNVSP
>IEDB(Cont_neg):489527
EPSPPWAPEILVYNK
>IEDB(Cont_neg):313319
INCCRDRSVPTTCPW
>IEDB(Cont_neg):284480
EQEKLLPRLVQHAWE
>IEDB(Cont_neg):263575
CSNLYGAYVEDSDAL
>IEDB(Cont_neg):248671
AEGEEKPIERQDGQG
>IEDB(Cont_neg):363850
QRLVSLEEEVKVLRA
>IEDB(Cont_neg):402270
TWVLHRAKDENNIAY
>IEDB(Cont_neg):268681
DKAPAVIRENPVEQK
>IEDB(Cont_neg):94958
TVASQTRAVGERAAK
>IEDB(Cont_neg):298571
GGTGNEARREAEDTD
>IEDB(Cont_neg):257079
ARPHPIPTEAPAETT
>IEDB(Cont_neg):271271
DSDGSIAVSHTTSPL
>IEDB(Cont_neg):270675
DQPIAKISNLGVMRE
>IEDB(Cont_neg):361826
QLREESAALLERKGL
>IEDB(Cont_neg):313093
ILRERVFAKTYTNGL
>IEDB(Cont_neg):339271
MMHPFLCALLFFALC
>IEDB(Cont_neg):304166
GSHMPEGCNKTAITV
>IEDB(Cont_neg):931605
TASDTPPATTAAGPL
>IEDB(Cont_neg):325866
LCCCPSVCVTANGNK
>IEDB(Cont_neg):135074
KNDNDSYGPNVGYNG
>IEDB(Cont_neg):254210
AMEGLNNKISKLMEE
>IEDB(Cont_neg):378007
SERDQLAQNGALGSK
>IEDB(Cont_neg):535086
APQDSGKSCGVDFEV
>IEDB(Cont_neg):251381
AGYIKAPETWQSLVA
>IEDB(Cont_neg):318186
KEPRESQDQTNDQFS
>IEDB(Cont_neg):414121
WCVVSYAWFPLDLLV
>IEDB(Cont_neg):337341
LWVAAIIGVGAGIAS
>IEDB(Cont_neg):56326
RVKDPKASLDFYSRV
>IEDB(Cont_neg):331181
LLSIEGERVTSITEA
>IEDB(Cont_neg):283942
EPESEITTTEGPSNT
>IEDB(Cont_neg):268954
DKPRVLENTEGFRTT
>IEDB(Cont_neg):695325
LQDQAKVAKVAPLKE
>IEDB(Cont_neg):247301
ACTLSPPNPVDGDVL
>IEDB(Cont_neg):404486
VEATEQLDTARSRLA
>IEDB(Cont_neg):384030
SPPEGLAGTTSGTGH
>IEDB(Cont_neg):346540
NSSSSSGGKNSMRSF
>IEDB(Cont_neg):291181
FLTLPEGARELHFPL
>IEDB(Cont_neg):228438
LALFVTMWTDVGL
>IEDB(Cont_neg):363375
QQQQSVQLQQHQRQL
>IEDB(Cont_neg):840941
SSALRAQGAQIDTAFS
>IEDB(Cont_neg):262334
CGAALRLHGTELNGS
>IEDB(Cont_neg):251406
AHARQDLRTLSDDRQ
>IEDB(Cont_neg):321519
KNPGSQVAMDEEDPY
>IEDB(Cont_neg):411051
VSEQTSQGVNDGVEP
>IEDB(Cont_neg):16467
FKTQFAALGGWGLHQPPPQI
>IEDB(Cont_neg):392993
TETEKYQGRWRQNRA
>IEDB(Cont_neg):232933
LSVLALALGIAFGAV
>IEDB(Cont_neg):111085
AAQVEEVRIYEGT
>IEDB(Cont_neg):255807
APRSTSPPPPIATIP
>IEDB(Cont_neg):317703
KEERRGRFMECFVRV
>IEDB(Cont_neg):695631
PAGTTSGASPVTPSP
>IEDB(Cont_neg):361586
QLIQEQGAAEATADA
>IEDB(Cont_neg):171044
FKEHRKAKDSALQSI
>IEDB(Cont_neg):256870
ARGEGSRLRCHDDNG
>IEDB(Cont_neg):318418
KETITGANTINQINT
>IEDB(Cont_neg):241649
CALLALALCCCLTAC
>IEDB(Cont_neg):363301
QQQITGGSQREDKGA
>IEDB(Cont_neg):298070
GGNPDSPSGAAAAGS
>IEDB(Cont_neg):757584
WYDGVREELEVLVQD
>IEDB(Cont_neg):401817
TVNEEQLGGSSTSDS
>IEDB(Cont_neg):401257
TTTTTAPEAPSITTT
>IEDB(Cont_neg):273318
DVWISHYFPYFKYAI
>IEDB(Cont_neg):312486
IIQGHQGSGEQGRFG
>IEDB(Cont_neg):363978
QRREDPKATRLLNQC
>IEDB(Cont_neg):238678
KVDIGTYRYRLAAN
>IEDB(Cont_neg):31288
KIKFLNPDREYDFRD
>IEDB(Cont_neg):291664
FPTIKYWNVGEKDIN
>IEDB(Cont_neg):306229
GVFGIAADDAGGADG
>IEDB(Cont_neg):392485
TEEVVQPSIPQTKES
>IEDB(Cont_neg):400595
TTLQAAPQEQPKTEL
>IEDB(Cont_neg):170572
DKAKAAEQASKAW
>IEDB(Cont_neg):172372
MKPGFSPRGGGFGGR
>IEDB(Cont_neg):538206
VETPRVHISSVRSGY
>IEDB(Cont_neg):283831
ENVTTPGDSDSSPAA
>IEDB(Cont_neg):251223
AGTLNATPAKGQSSS
>IEDB(Cont_neg):394045
TGSGGDVSRNGAGGT
>IEDB(Cont_neg):391921
TDMMTNPCVIETIKK
>IEDB(Cont_neg):349017
PAVVTALPARNNSAK
>IEDB(Cont_neg):387876
STFFAVKRLIGRRFE
>IEDB(Cont_neg):413524
VWEDLLPGSAVASAI
>IEDB(Cont_neg):411615
VSRLYYLRRPPPRRP
>IEDB(Cont_neg):279041
EGEMMVAGWIAGEIL
>IEDB(Cont_neg):310352
HVCCCVPRGHTEWHS
>IEDB(Cont_neg):944299
FPNGTVIHLLAFDTL
>IEDB(Cont_neg):299779
GKHCIGPFHKTFTAV
>IEDB(Cont_neg):354142
PPNAGDVLSAKDRFK
>IEDB(Cont_neg):409564
VPMGGMEGARGAGPY
>IEDB(Cont_neg):421646
RQQQEEQPLEVRKYR
>IEDB(Cont_neg):348526
PALEKPRSTTPQPAE
>IEDB(Cont_neg):296118
GELDKEILLKEEEAG
>IEDB(Cont_neg):368009
RFTDMMTNPCVIETI
>IEDB(Cont_neg):9948
DRAKEAAKQAYAGVRK
>IEDB(Cont_neg):296244
GENVTKDGDSGSTTA
>IEDB(Cont_neg):385726
SRVLRFQWRNGREAV
>IEDB(Cont_neg):358169
PVTVSVGSDWTPLRI
>IEDB(Cont_neg):226070
MKYILLILACIIACVYGERY
>IEDB(Cont_neg):375064
SAAVQSNTTTPGDSD
>IEDB(Cont_neg):350183
PEVDALSPSSSDVRA
>IEDB(Cont_neg):315067
ITLPSRMVSFITAAE
>IEDB(Cont_neg):247067
AAVLSLSSPLGTPSV
>IEDB(Cont_neg):347182
NTTDTTNKQNSDGST
>IEDB(Cont_neg):381921
SLKKEEVAFQVYTTA
>IEDB(Cont_neg):265995
DDSSDVSIPLFCVRV
>IEDB(Cont_neg):355867
PSDGDEGGKQESEGS
>IEDB(Cont_neg):174954
LGKNQTLATIKA
>IEDB(Cont_neg):267360
DGDNSLDDHAIVQLA
>IEDB(Cont_neg):297930
GGLGAVSNLAKTGAD
>IEDB(Cont_neg):390006
TAAEAAAEAKTSAET
>IEDB(Cont_neg):282924
EMLIQSGCGVRFADQ
>IEDB(Cont_neg):516745
GIVVDHDGHSHFIFY
>IEDB(Cont_neg):920972
LKTAEGMTGTPTADAS
>IEDB(Cont_neg):259162
ATGVDPSARSSDGEA
>IEDB(Cont_neg):98207
LDRTGSGTLGTV
>IEDB(Cont_neg):377408
SEEAPSPPPSPSPTN
>IEDB(Cont_neg):387258
SSTAVSHATSPLFPL
>IEDB(Cont_neg):522914
NKNKLLRVAMLLSLL
>IEDB(Cont_neg):364121
QRYHFRRGTHVKQRH
>IEDB(Cont_neg):390559
TAKDKATGKTQNITI
>IEDB(Cont_neg):299343
GIQEARQEKYQFDNT
>IEDB(Cont_neg):246252
AAPEGNGGADAPPQP
>IEDB(Cont_neg):1335351
VTLAISVASLLYSMG
>IEDB(Cont_neg):280426
EINEEDMMDCKDVIR
>IEDB(Cont_neg):518721
IKDNATFSRKNPAYP
>IEDB(Cont_neg):181812
TIHDVLGNVLVTAKY
>IEDB(Cont_neg):170258
AGYINEFVSISTNLT
>IEDB(Cont_neg):277332
EEIINDQEKEKEKKK
>IEDB(Cont_neg):252271
AKDAGKEGELDGKTI
>IEDB(Cont_neg):308277
HGGANGLPTAGGRLS
>IEDB(Cont_neg):352848
PLPPSGGPASSLSES
>IEDB(Cont_neg):330848
LLLVVVCAAAAAVLA
>IEDB(Cont_neg):337696
MAGRVLLVCALCVVW
>IEDB(Cont_neg):250055
AGADTRNQPAPPPPP
>IEDB(Cont_neg):333962
LRGLIVGGLPLGVEP
>IEDB(Cont_neg):858430
RENLNTYNKKYR
>IEDB(Cont_neg):292149
FSGSVEGEASAAEKA
>IEDB(Cont_neg):396019
TLRFVFRLAYSLSCD
>IEDB(Cont_neg):356438
PSPSPKKSKGGGGPP
>IEDB(Cont_neg):386733
SSPFRVVSPSTKRGA
>IEDB(Cont_neg):360715
QHQRQRERPRVKSGV
>IEDB(Cont_neg):314068
IQSGFITATIGGKKV
>IEDB(Cont_neg):273283
DVVRKAEMSADKQRA
>IEDB(Cont_neg):244754
AAALVSELKVKLVDV
>IEDB(Cont_neg):248783
AEIPFQMLFPTIFDL
>IEDB(Cont_neg):246273
AAPGSEGPSPLEERR
>IEDB(Cont_neg):387858
STESSGDDHDEEEEE
>IEDB(Cont_neg):406738
VILSLKWKGKGSWTR
>IEDB(Cont_neg):401401
TTYGSRVLTLKQIVL
>IEDB(Cont_neg):512878
DHFHYILKSSLSGQT
>IEDB(Cont_neg):298036
GGNGAVPMGGMEGFR
>IEDB(Cont_neg):364422
QSLQLVNVATEAALA
>IEDB(Cont_neg):401938
TVRDGGLRRFVMFST
>IEDB(Cont_neg):252769
AKRYIKLGDLVHVLG
>IEDB(Cont_neg):1232
AEWILKTLVNTEHAY
>IEDB(Cont_neg):268242
DGVSLKADCGLLATR
>IEDB(Cont_neg):535962
GIRGLVSSDELAKDV
>IEDB(Cont_neg):398620
TRLEELDPRELARLY
>IEDB(Cont_neg):252137
AKAAAEKAKEEAEKA
>IEDB(Cont_neg):409719
VPRGVVFGTASRVPP
>IEDB(Cont_neg):261343
AWVHTPLLLLLTVLA
>IEDB(Cont_neg):279707
EGSGPQPQDHPHPVQ
>IEDB(Cont_neg):260083
AVASAIAHSHHEETK
>IEDB(Cont_neg):512313
AVVTGIPVEATVPVL
>IEDB(Cont_neg):404027
VDHLFTSAMPTAQET
>IEDB(Cont_neg):172456
NDVLLIQLSSPANLS
>IEDB(Cont_neg):78889
YHPSFLLSHGLIQYSSFHSL
>IEDB(Cont_neg):393685
TGGRANASAVEECVR
>IEDB(Cont_neg):304864
GSTPSRSGEKPSSTG
>IEDB(Cont_neg):340902
NAERVSNGLKFAGVG
>IEDB(Cont_neg):356460
PSPVLGDGGSSPGAP
>IEDB(Cont_neg):335722
LTEELAQREADIEKL
>IEDB(Cont_neg):263982
CVLWCGAGGVVNGVG
>IEDB(Cont_neg):288305
EVNAPEAAAEFDYRE
>IEDB(Cont_neg):347390
NVEDFCRAEVDAVSS
>IEDB(Cont_neg):391760
TDGDVRVLKQLLLRG
>IEDB(Cont_neg):293768
GAGVPAATGPAGPAA
>IEDB(Cont_neg):73265
WYELTPAETTVRLRAY
>IEDB(Cont_neg):255582
APNKRAADSSSEEED
>IEDB(Cont_neg):283205
ENEEEEEEGTAPEEA
>IEDB(Cont_neg):851871
ECATHFHEGILKRN
>IEDB(Cont_neg):311568
IEKAVNQVVRGAPGE
>IEDB(Cont_neg):325970
LCNTRVEQLKSELQA
>IEDB(Cont_neg):310718
IAALMRKRAEERDGS
>IEDB(Cont_neg):415296
YAGRGEGEQGEEKHS
>IEDB(Cont_neg):396461
TNDAEDASGSTETAD
>IEDB(Cont_neg):257314
ARVKKIAKEFLDTRE
>IEDB(Cont_neg):362717
QPQENSQKSAGQPPK
>IEDB(Cont_neg):336992
LVVGDACVTLKNFEQ
>IEDB(Cont_neg):521039
LENQKAKVKKQLTEE
>IEDB(Cont_neg):171885
KPMVKTKTIELIEFE
>IEDB(Cont_neg):343254
NGNNTFTEEVDQKEA
>IEDB(Cont_neg):264353
DAARNHFFGGGETEN
>IEDB(Cont_neg):341126
NANSRKSVRKLIKDG
>IEDB(Cont_neg):401321
TTTVEGALTTVNGEH
>IEDB(Cont_neg):312984
ILLKEEEAGSDEEDQ
>IEDB(Cont_neg):333940
LRGEHEHKTRGLQEV
>IEDB(Cont_neg):299264
GIMNMPTPNIIAISE
>IEDB(Cont_neg):754855
EALVKDHGVNSFLVY
>IEDB(Cont_neg):414213
WEGVCSKGTAGCPFK
>IEDB(Cont_neg):239174
VSGRQAQGILLENP
>IEDB(Cont_neg):135093
KSLNSEKLPQLFSVR
>IEDB(Cont_neg):288518
EVSVATQGPYTFVTM
>IEDB(Cont_neg):105750
EGGNIFSGFTPEFLA
>IEDB(Cont_neg):364661
QSVDQSSSSSSSSGS
>IEDB(Cont_neg):257747
ASGDAHKATASTAAV
>IEDB(Cont_neg):357588
PTTTISAQRDRAGMK
>IEDB(Cont_neg):245798
AAKAIAAQTNGTVTP
>IEDB(Cont_neg):373837
RTSAPSSPSLAFAMD
>IEDB(Cont_neg):406795
VIQIYIYIYIYACMC
