# Supplementary material for: Prediction of B cell epitopes in proteins using a novel sequence similarity-based method
Source: Sci Rep. 2022 Aug 12;12:13739. doi: 10.1038/s41598-022-18021-1 (PMC9374694; doi:10.1038/s41598-022-18021-1)
Supplement: Supplementary file 1 — Supplementary Information. [file 41598_2022_18021_MOESM1_ESM.zip › Supplementary_meterial/Supplementary_Dataset_2.xlsx]

## Sheet: Sheet1
Header	Peptide
Epi_neg:1	TICFNDSVPLAKMQLKSCCTMSI
Epi_neg:2	QDCAMFCLHVFGP
Epi_neg:3	PAHRKVSPGCRIECYCQVRGPLEDS
Epi_neg:4	TVDMIRTRLQSEWA
Epi_neg:5	KFDYTSYSNNAKML
Epi_neg:6	CYDKVAKMCHARAELAPILF
Epi_neg:7	RPGIDLNFFAQSMRSSYRKFPR
Epi_neg:8	SYRGPRYNWNMPQKF
Epi_neg:9	VRSNCRREQMPQQS
Epi_neg:10	ITYHGQFECFDFWCACH
Epi_neg:11	FATTESPERSHYMRMWRYV
Epi_neg:12	AYFAVSTVMKSVDNDSV
Epi_neg:13	QGKKAVIRFQWSEAMGQP
Epi_neg:14	VQEKKEYATHCNTH
Epi_neg:15	MNCQWMGSLTNS
Epi_neg:16	CKSGITYYSRRIVTREMNIRYWMQV
Epi_neg:17	VLKKPEPCFMYFFLIR
Epi_neg:18	NYCDNYEPQLWIDCWVKG
Epi_neg:19	VRHMQWPSRYAGA
Epi_neg:20	MHLWCQRPIYHSFCAWEREYW
Epi_neg:21	GGVSGPFPSLYLCDVVVNVLLLCY
Epi_neg:22	EAKDARYWYTRNL
Epi_neg:23	VRMPLANPEELWNEQMQRGGFHQVN
Epi_neg:24	WEADIMMHRNYQIPWEDEAGTCAS
Epi_neg:25	RPHHSSIDRPMGFAHICSNVP
Epi_neg:26	LMGVVGWGWNELKKNQ
Epi_neg:27	IWNYSINMDMHALIVSTFEAFD
Epi_neg:28	DVSVEWLRGVAEENTIYRSI
Epi_neg:29	CERPDPAYTMTV
Epi_neg:30	MPDVWDYRNIYPFPYATDR
Epi_neg:31	WPDRPSYAATAVEAGLPSL
Epi_neg:32	TKTCNLHRLTP
Epi_neg:33	ITAPYNILGAQH
Epi_neg:34	QRHPVHWGLRSVYNDSGIR
Epi_neg:35	QDFRAAYAHDWGTMLRDC
Epi_neg:36	GYHCDEDSKSTFLALPCCW
Epi_neg:37	IMECHDIHGGLRLRN
Epi_neg:38	WNGDQPMQDLDYLEQSWRTHG
Epi_neg:39	NWNKIDLSLPELIERWQSWM
Epi_neg:40	KRMNAQGGPYSPSQ
Epi_neg:41	GWQECDYFWLREWLTPG
Epi_neg:42	KQFESTQHGNHPLDMF
Epi_neg:43	CRWEEWGHDRGYLNNTHRTE
Epi_neg:44	IKEEGHCPDMH
Epi_neg:45	DNFGYPLPNVLHWCTKR
Epi_neg:46	FMTATKREPMNVNFQ
Epi_neg:47	NICLVDAEEITFMNPSSSGIYSFG
Epi_neg:48	GFMGGEILLLVLEHCH
Epi_neg:49	RNDYRNPCWKMGCVFEQTW
Epi_neg:50	KCMTLTLVWECR
Epi_neg:51	QELSTSRNFPQKDGSEED
Epi_neg:52	QVIAEHDQQKRSSC
Epi_neg:53	ACMHKDTSVIWWCSTINDPIPLSGC
Epi_neg:54	KNRYGFEDPDFIPWCRTKTD
Epi_neg:55	LFCGEGGQPCGATSGDFHAFMMWN
Epi_neg:56	TFETDCIDFIPM
Epi_neg:57	SRDDCFGCSMPGIHFNKAAQEDREW
Epi_neg:58	EKCMDYWEATI
Epi_neg:59	SWLYSWNICYGALDFGPMD
Epi_neg:60	TNWQHYAWNKVHQK
Epi_neg:61	YMTYWTWIGSTMPWC
Epi_neg:62	CQHICHEWYPMKWHRKDN
Epi_neg:63	VGTSGSMALHCGFCFCQGWCYFHP
Epi_neg:64	MITKSPNAFFVIIMWAT
Epi_neg:65	MDFPVIGKHCMFAHYQGS
Epi_neg:66	VQHGGETKYNVNFPFTN
Epi_neg:67	GHDFGAQKVHFD
Epi_neg:68	GCCAAVMYAPQY
Epi_neg:69	KWFDDRTDWYRSRSMPLYKAKY
Epi_neg:70	VHLIIAMAYSWWLIGMNSEKY
Epi_neg:71	WLNGNEENIVYGNHLMSECEANAC
Epi_neg:72	YESFKLVQSMDFWYH
Epi_neg:73	GLALMKSENTDF
Epi_neg:74	FTREAVYRPGWFRRF
Epi_neg:75	LKAHWLMWQKMFYAPWSVDKCVR
Epi_neg:76	WCPIFLCTKDQYFDTGH
Epi_neg:77	PNIGEDHLDRKQTNIT
Epi_neg:78	CYEMTTWCTEDVDQHRYSGIGM
Epi_neg:79	GESCHIPCIKLCTQVFQGPHCYR
Epi_neg:80	MWKDKIVRDNIVL
Epi_neg:81	RFSYHMTFHHQLDQL
Epi_neg:82	LTMTRWNLDVESCMLYYQ
Epi_neg:83	VLYTDSLHDQRSI
Epi_neg:84	MKMVEMPKIAQIIMGRYW
Epi_neg:85	PKCVCPDESASSQYRATSVYR
Epi_neg:86	GDNAGNMSWGNYQ
Epi_neg:87	KPMTGHNWESDDDNAYLQDSAD
Epi_neg:88	GIAFEDNGIQDIQ
Epi_neg:89	RQALTEEPSGFHNHWR
Epi_neg:90	WKMHVGMIVDIR
Epi_neg:91	NIRGSCGIRACGHQ
Epi_neg:92	IAVEEFLFWPDW
Epi_neg:93	GLAGTVFRQNKVYATPY
Epi_neg:94	DNHPHNIQTTFQRILKKIEKNYMM
Epi_neg:95	CVAGPVFGQRAGNQMFDQS
Epi_neg:96	VDALVVVSRVHRFACFLDLWTP
Epi_neg:97	YVESEGEQRKQENCMR
Epi_neg:98	FESKIKDPELQMH
Epi_neg:99	FFENSVNLMDPPVSVC
Epi_neg:100	IWMRAEWIMCFAAKQTR
Epi_neg:101	FPGSIRIRALLQR
Epi_neg:102	RNMRYWHDQKDMQYSWDNF
Epi_neg:103	HYSMEVCFHRVRW
Epi_neg:104	TWGHNYNESNKHDCYEMFIPPCWWT
Epi_neg:105	GLWHNCNQHLDHIRLSPCTTMKCDT
Epi_neg:106	VEKYHHYTNGILQWFPEMPNDMAF
Epi_neg:107	KWGERWMCPNECEKTHSFPGN
Epi_neg:108	NYLKFDFWHTHQRN
Epi_neg:109	PHCWTDFKYLMT
Epi_neg:110	WENTQPIYGPVRYIF
Epi_neg:111	CHYTWFRGMIKFLCELSIYCPVFFC
Epi_neg:112	DWATYAESMRWNWETAEKYCRQE
Epi_neg:113	RNNQMSHWSIVPHVFIYE
Epi_neg:114	MDMMIHTIMCY
Epi_neg:115	PKTYQECRYCYSDY
Epi_neg:116	PFYWTLNKKCAFRFRAGHVEHVCQ
Epi_neg:117	IFKLQYQDFSCTTGKVVDTILVC
Epi_neg:118	QREDRGNCHCIPYW
Epi_neg:119	QMHDCCPKLNDIVHIKRPQYF
Epi_neg:120	KFFSFFCENNNAKLMSFMFCGSNN
Epi_neg:121	LFECKLICFTSENQLNWQ
Epi_neg:122	DFFNHQYDQGEI
Epi_neg:123	QCGHVAWLPVTAKDYYTV
Epi_neg:124	QHKALSMLIIT
Epi_neg:125	KACKMWNFCTPDFHIITEYHSMKFV
Epi_neg:126	WDGVHESVWPQNGDNFGARIYQQT
Epi_neg:127	LRTTWEYPYSEIILQCRTN
Epi_neg:128	RDLTCGQNSNY
Epi_neg:129	NDANGNCMRSLISLWQMRIWAMDTA
Epi_neg:130	MDSVGVLPIAQGPYAWDDP
Epi_neg:131	RSQENEEVRTDSSNLDYE
Epi_neg:132	RPRTKFYCTIHECQY
Epi_neg:133	KWDRFVITAENLEMQMY
Epi_neg:134	GHGIQFFGVLWRLMSHHR
Epi_neg:135	TLDNSDGRNCYQLHSMAH
Epi_neg:136	QSTGTMWQDQMTMEPMHWCFS
Epi_neg:137	SCDHCRNPQYGVTARWYYG
Epi_neg:138	VRIAGWNSWNAV
Epi_neg:139	QSKMDPHEFNFQQ
Epi_neg:140	YMWCEDDHQTS
Epi_neg:141	DSAQGQLLQRWTGWEWILNMGD
Epi_neg:142	LSIKVVHRKEWNFHWIMN
Epi_neg:143	AVVNQSQGEYHTDEPDAVS
Epi_neg:144	PKYNPCFAMHYEYACQGNYPCGIS
Epi_neg:145	YAIWFSYFFRQFSYMHY
Epi_neg:146	VLHMGNTFEHTPHISCMPKAFKFP
Epi_neg:147	EFLLMSVQRGCMC
Epi_neg:148	FHDNNLHFKYFEDAVDCFWA
Epi_neg:149	AQEFFEFTIRWDAHQEF
Epi_neg:150	YCHMMPDDYSNC
Epi_neg:151	DGRMEYQFTRHSEKYEFNWKMRH
Epi_neg:152	PWPEFDPPWHTHQWACVNIRG
Epi_neg:153	VVYGTRYNALIFRQLKSPIWHMRGV
Epi_neg:154	DWYVSIPFVWFERSYCNSDCFCTNR
Epi_neg:155	NQIGRVIEWDRNFP
Epi_neg:156	KRICETINCNWPKLIHSPT
Epi_neg:157	PCSHMLSWEDFGGTIESD
Epi_neg:158	YFKHYQKVCLTPHGQYTYYR
Epi_neg:159	CASLELHVWDPTDYEMVCFQT
Epi_neg:160	KCAATGHETRLSAGNR
Epi_neg:161	VCKQACTAFPWH
Epi_neg:162	NAMACQKPREVTPVHQNA
Epi_neg:163	VKNPLPARCAL
Epi_neg:164	VFRNYTVKIANARSDKHAD
Epi_neg:165	WPHKNESNERVP
Epi_neg:166	IVSCKWTCEEC
Epi_neg:167	IATDWHCWTQPTG
Epi_neg:168	TYGCDAWNINWTQV
Epi_neg:169	WTFLQGWSHYTYGMNKCMEKRF
Epi_neg:170	HCWDIDETWVKATN
Epi_neg:171	HSFERYHYPTHPWNSIGVIWNS
Epi_neg:172	RAWWTHRHPDKHLDVAVSRYFD
Epi_neg:173	IWKYYVSTGVNFAPTQ
Epi_neg:174	CFTFFNQKGYMCSIV
Epi_neg:175	DAIVSFRNDYFIDGMTFLTVKQH
Epi_neg:176	VCAQRVCCCQQIPTKIS
Epi_neg:177	HMYLQMKRLKN
Epi_neg:178	FYALAPIPFWRNAKHPSSGDRYYCK
Epi_neg:179	YNLCYKECNFVKVMAMKGRNINPIL
Epi_neg:180	KFQMPLCLDDCTTASFRMHTLSTW
Epi_neg:181	CLLEIYARWSARW
Epi_neg:182	FRMWWGFFTATIATDNKNH
Epi_neg:183	QFSQVWQIPYLNDKSGF
Epi_neg:184	FHKRWKDCAKQW
Epi_neg:185	HCKTLWKAWPTQQGE
Epi_neg:186	RPSEDKHYRQHQSKTGPNIWRLAQ
Epi_neg:187	GSKVTRNPRMFQYMKQ
Epi_neg:188	SYQTSQLHIGYMNHGR
Epi_neg:189	IHWQDCYNSYYWCKDACVLRCH
Epi_neg:190	PTCQDHQLRFHYWFAQES
Epi_neg:191	WYWALKMWPESK
Epi_neg:192	FVYIGECHRCNYNQEADCGPLP
Epi_neg:193	TNQSGMADPEFHIHVW
Epi_neg:194	HGLWQWKTSDELAHELECS
Epi_neg:195	VWNVKQNSFQERPLHDRCGKMNN
Epi_neg:196	RAQASTVHKDKEHWGYPVT
Epi_neg:197	VLFYIGIIYFSYYLGMDYGM
Epi_neg:198	ICDIQENQTGLHLKAQEEL
Epi_neg:199	WQIAHLLRLYF
Epi_neg:200	AGFEGFANQIDCFKTA
Epi_neg:201	FKCQMQIFTDE
Epi_neg:202	NDEQMDCLSNIN
Epi_neg:203	QTWYWLREEYEKTWDWNQPPTE
Epi_neg:204	AYSMARWPHYHA
Epi_neg:205	NEDRMMVIDQRIQIMW
Epi_neg:206	HTNETQGQLMHNDIQGK
Epi_neg:207	SVPGIHGQEWV
Epi_neg:208	DSPVPKEIKENIMHDSSN
Epi_neg:209	KPPAWETWAMDSVIC
Epi_neg:210	GCAVIQEVQGSPIVCGKMP
Epi_neg:211	CWWIHNQTKWAANCDR
Epi_neg:212	DSSPPMDRAPFKRSGDNDQ
Epi_neg:213	NGKMRGMDACGTMGYN
Epi_neg:214	DYEANHMKVFTSL
Epi_neg:215	GWRCKNKDRSCCKLQDIG
Epi_neg:216	EQGKQYLPFSY
Epi_neg:217	DVHHIDEVCDYCYSKRSPESPNP
Epi_neg:218	PSHEILGMPDNILYPCCSMSTASIY
Epi_neg:219	EELRSLNMRWNVDPM
Epi_neg:220	IDTKHCSNCFENKNYPETSAW
Epi_neg:221	VSPKTQIQPHKCLLNECQAIRI
Epi_neg:222	LVQTDWEDQGAKMM
Epi_neg:223	RPVMPVAYWKCTMLCDSYPDVV
Epi_neg:224	HGSEMHQGNFWSQDS
Epi_neg:225	FCYTDRVMRKK
Epi_neg:226	CMSHNQKLLNSAQKYHMFHPF
Epi_neg:227	LSSFMCTCHPDNCNYVWV
Epi_neg:228	SGYIVKFLVDELSQEN
Epi_neg:229	YINWTPDPIIQYQIGMVRWHSMQA
Epi_neg:230	DTMVHWACGLYLEKSPME
Epi_neg:231	ALWEEPALQTCKIPVAHWLYM
Epi_neg:232	MFNPHMGIPLQEAVEHYKYFMCW
Epi_neg:233	VYSLDNNDYRYDWIQ
Epi_neg:234	DYEWRGYKMHFTNKCLINGLM
Epi_neg:235	AHNFEYETLELQWQKP
Epi_neg:236	KCTERGGWNAKQYLHY
Epi_neg:237	NNWKTPHHYFSLLIAEKSISN
Epi_neg:238	NSITHWGTPADKHCMKTMDS
Epi_neg:239	CRGRPCASYMNDTPYANTTFIA
Epi_neg:240	LAERPRTNASWG
Epi_neg:241	KWIYNPMQRANGILEGMKCMKMI
Epi_neg:242	MWCGLEPYWQPVDCQCPRTYQ
Epi_neg:243	GHPKVKIMPFKHSCHL
Epi_neg:244	SQCLCKAQVGQVSWMSWLSVHMVIT
Epi_neg:245	HVCIWQFQAEGIWNLERLFSWHYAG
Epi_neg:246	WLMQIGLPLEDM
Epi_neg:247	DMIAIIYQCTAAQHDVPWREHHCI
Epi_neg:248	RLPWHRRANMRMGFGNQ
Epi_neg:249	LHMECDRLMAFDRDTPFINRYLD
Epi_neg:250	EDNEEFYPWMQTNYW
Epi_neg:251	IMPKLPDPVWNFGCPP
Epi_neg:252	TYTRFTSMIRLCITVMM
Epi_neg:253	SIQRPSRYSTMEYNGVVFPEPK
Epi_neg:254	KKYWDNMGCMMLSCPVVEM
Epi_neg:255	SLMVHIAWKHWHWTHM
Epi_neg:256	WFHLPEELQRK
Epi_neg:257	QTKHGYLDRSDIVGWMSH
Epi_neg:258	FLSLRNWKRERGQAW
Epi_neg:259	NMQYIRPEDKAHTRHQEVPL
Epi_neg:260	DPNPVIMDVDM
Epi_neg:261	TQPCVVFRTMYSVE
Epi_neg:262	WFYWPWFPTRRVVYLFR
Epi_neg:263	SYINWTTKWACFPYQ
Epi_neg:264	GYNPSHNDEVVKYSCKADMWYA
Epi_neg:265	VFWIMCYASREAMWSAADYK
Epi_neg:266	MWYFDSTWHGYLNGRFCSTNRND
Epi_neg:267	YLAGWGSGNARHYKHEVWLFRTMRC
Epi_neg:268	MVQGDCWCSYWEF
Epi_neg:269	VLHQRFFAFIVYGDGHVTAVRD
Epi_neg:270	SHHEIQFPPDC
Epi_neg:271	EKHNQADKNYDHMREDCNGLWQW
Epi_neg:272	TLKFINAKTVVEIRTVFF
Epi_neg:273	IFSSNVRNEITGSVHRFLWICYWYD
Epi_neg:274	LYNTHKCPLKTEY
Epi_neg:275	PNCWISEHRLLWN
Epi_neg:276	GTTIYDPNFCVYFEREAHTVSI
Epi_neg:277	SFFFFLMNSLMLFSMV
Epi_neg:278	SWHPAPRCDAQMNQIDARYWAKRV
Epi_neg:279	EPYAPMADAFTIWVYLPPTIIRDH
Epi_neg:280	LERMYYVFCAARKDVYC
Epi_neg:281	CGSRMWTEADSVSFR
Epi_neg:282	PSYPLRRGNCN
Epi_neg:283	EWFFIIGAPEKTVFFIHRLWC
Epi_neg:284	KKKGDMMVHDIADHQDEDRKW
Epi_neg:285	DFDIVCLQMGQ
Epi_neg:286	WTIFQSFDYSVVNPEHNAC
Epi_neg:287	VNPAFLMHFKYPHNPEHW
Epi_neg:288	CAQGGMKYVCPKPNWDRVQ
Epi_neg:289	CLMQHCWIPKGWERLPFLDLGDEMR
Epi_neg:290	PQYEYCMFTLAITDGRERLWADQ
Epi_neg:291	DREYYPVYNDWWPCFQDGQ
Epi_neg:292	HQRYHCNCHCKQWNECIEYW
Epi_neg:293	QMRNRYIQSHEIWQQNRPHQHE
Epi_neg:294	RNVGYVYANNQQNAGHMR
Epi_neg:295	TMALNDCSTKQMA
Epi_neg:296	MWEWTYQWNYKCDHSWSCMMENT
Epi_neg:297	TVQGCYCKHWHI
Epi_neg:298	IKSFFAMDIWQLTSNVET
Epi_neg:299	GEYDWDRTYTCKEN
Epi_neg:300	TIEPTSPIKWDWFPPN
Epi_neg:301	KNEWMQKGEIESYDLQTTC
Epi_neg:302	DENKRCPYQNTVQKDL
Epi_neg:303	PDQVYNGDLFHIVGTKSCHCDSYWP
Epi_neg:304	NALLALAQVKW
Epi_neg:305	GRRMIRWTNYWAN
Epi_neg:306	MMNTQMRNYRSDG
Epi_neg:307	EDDHIYQCLLPWNYIPI
Epi_neg:308	IAYPWALGGMKYMGWLTDYK
Epi_neg:309	CWMNIRLNFVNDS
Epi_neg:310	MQPGIAPFMTL
Epi_neg:311	CEGTLHVKQESYIHWSNNK
Epi_neg:312	CKENISQTMMHYPYNDGCCEVYK
Epi_neg:313	RCKHTEQWRTFDDCVMQQPN
Epi_neg:314	VPHPSKVKYAARRNNSTKQ
Epi_neg:315	DHTWLHPIPWHVY
Epi_neg:316	QTRHNFKRQSVDESMWL
Epi_neg:317	IDDCVMYGVNI
Epi_neg:318	KQKTCWRQDACQQFATR
Epi_neg:319	AYSDWPKAYDWVDNLDAAKWL
Epi_neg:320	IRCQEFYHGPGIH
Epi_neg:321	GQMSFPVEAKCEYSWSD
Epi_neg:322	DMVHADHFNNLDSVE
Epi_neg:323	LMQEFLRDGCNHTRKQFGDGPITK
Epi_neg:324	HDECWANGWAVKIPGYEVGHN
Epi_neg:325	TPSEYELINKWYPGNDQNE
Epi_neg:326	KFIWHPKHTRKVVDMQTKF
Epi_neg:327	FSLPVTMNIVCN
Epi_neg:328	ALRFMVPHLTQMQLEWYKNHLKV
Epi_neg:329	FVRSTPLREYVQYFDCMRWP
Epi_neg:330	VGAPHWTCEPQFGGNSYAFNKSV
Epi_neg:331	SNMLWFVYCITKNTFWIEDDMIWTI
Epi_neg:332	GYWENECNLEPCYALAWCTIEFK
Epi_neg:333	KTYIGEEHTRVEPY
Epi_neg:334	AAPHWGKWNAPFTACQRPK
Epi_neg:335	QSAVFRWVMWNHRVHCWEHYFHPF
Epi_neg:336	AKDIFQKHGKAAL
Epi_neg:337	MKMDYYKTTTY
Epi_neg:338	MTVEYSPNWSVEMM
Epi_neg:339	MFFIDCKIRADR
Epi_neg:340	FFPPSEFHCNSTW
Epi_neg:341	KNFNHDQCMWSSCFYD
Epi_neg:342	CQEFKNRCVHKAWFLWDMM
Epi_neg:343	AQIRWHNTANAF
Epi_neg:344	IFVNRSVFVNHGC
Epi_neg:345	YMVKSEQHVWGREMLD
Epi_neg:346	TIFPGNARYHLAYVLKGPLAGM
Epi_neg:347	CAESTQWMTNVSPYTIGEK
Epi_neg:348	FVMINILRKHMWIDRS
Epi_neg:349	MKANQFIFQLYKPQHAQTWIKTMI
Epi_neg:350	HYKVVRVMNGCSKWVMC
Epi_neg:351	LDDYPWYKNIPPCYVSYKHNSTES
Epi_neg:352	TCGTMFCWMRTAEICLKYAMMEY
Epi_neg:353	TCEPYRENGEQFWTQEGHDMVRTY
Epi_neg:354	NQFLAINTLLML
Epi_neg:355	MFQTNTFGYNTCMP
Epi_neg:356	EPRGCIICMEMCQ
Epi_neg:357	IWCVVEIYLDPMTDSFKIMD
Epi_neg:358	MMSCQITSASSYR
Epi_neg:359	YGHSGSTYNLNPYKAREYPLCW
Epi_neg:360	DQAHDPMRDCWW
Epi_neg:361	EFATGTTRQRCKKACTKKGVVCVF
Epi_neg:362	WGFGSWWAGVIIPEPILCCKQWVH
Epi_neg:363	YVKPCRFFPEGHSELLLIMNHD
Epi_neg:364	FLRTGYTKNWMHFIPLFRMKIT
Epi_neg:365	DWSAILKIDLYVIDRTMGGSPM
Epi_neg:366	FKDKRGQPPGAMCKSRQGTYT
Epi_neg:367	FWQIFDKDQTSK
Epi_neg:368	AIYCSKAGVTD
Epi_neg:369	QAICQYKCFIWKGQAIWCPCETWY
Epi_neg:370	NSDQVRGQGWSKLGMQMFICRI
Epi_neg:371	KESCYKFEGGRD
Epi_neg:372	RDPCGKRGYDANSRD
Epi_neg:373	MCDPDSEINVAY
Epi_neg:374	GELNGFKTAFN
Epi_neg:375	AYKISWWWSKGKEKK
Epi_neg:376	IAAHKAAQACAGVP
Epi_neg:377	QVMGYFGEPCSYHCSGMNHWH
Epi_neg:378	TTVLTQGGIWPLLT
Epi_neg:379	FPPGVCIEANS
Epi_neg:380	FFPFVYQSFWL
Epi_neg:381	WCFPKSILVWWMPDGPGMVGTHKI
Epi_neg:382	QRYLLLRMVVRKVYAGHY
Epi_neg:383	LYVPSKLNDNA
Epi_neg:384	IKLYFTVLPDYACTNCIE
Epi_neg:385	TYPDMYCGGRKQAGFSEEHI
Epi_neg:386	RDYHLKIYPHEFPNMDQRKFLPTG
Epi_neg:387	VDHVHASNYHEFSEKIVYSD
Epi_neg:388	CSWNTNIFYYYTRQFQH
Epi_neg:389	RIMNALYIWQMNPHILCESMATT
Epi_neg:390	WQTENRGHFHRMRIPSGNHCD
Epi_neg:391	ANFAYGLRANGTKKMIYWW
Epi_neg:392	WQNATVFYANPCPWWQVA
Epi_neg:393	VNLQDFMAWFIQGSTSWTLI
Epi_neg:394	RHTNHKVFFGYCVKMS
Epi_neg:395	YGEWFHNWVDDWVYMPGCKFANNLD
Epi_neg:396	TIAIGPMYSFCYGRAE
Epi_neg:397	NRLEQTAGHMY
Epi_neg:398	SQFSHQLGWGKH
Epi_neg:399	RGITHSLWWYCSDQDSVGIEEPGL
Epi_neg:400	RISRLCYMVHQ
Epi_neg:401	RFISDHGCINSCDMV
Epi_neg:402	NTRCPYIRCRMGIIRRSV
Epi_neg:403	WKYKMIFHIFRINRFPGTRVMRW
Epi_neg:404	KPCQACIPAQVVEW
Epi_neg:405	EEWMPMTQCLDE
Epi_neg:406	MFCVSNRRMQM
Epi_neg:407	FKVCHAFLSVQRANRAI
Epi_neg:408	GWVEQGQYAHLHVHRHFYKT
Epi_neg:409	SRTDVPMHDLQNAWCHPEWIHE
Epi_neg:410	NSREVAFDTFCDQFKNAPRTLDL
Epi_neg:411	ILHMFASLCAFGV
Epi_neg:412	IFVRWFIVFYWQIR
Epi_neg:413	MTLYWQEGPFVYMEG
Epi_neg:414	RCGHWNFKEHPWFLMDMESSDCA
Epi_neg:415	VFWIDGWCCFHETRLPT
Epi_neg:416	RCAECIMLELSKNLRHVYLGYP
Epi_neg:417	STEKWMGLNTAANF
Epi_neg:418	MCEVDYDQFFKTRDLWPRPRRTPT
Epi_neg:419	WRLIPKALTRIGQIS
Epi_neg:420	PVPRDWYVRAGEQERWRRRA
Epi_neg:421	GHYGRTKDQDH
Epi_neg:422	PDYLSRRWTLKPYSQQAGTW
Epi_neg:423	FSLMATWTFVRDTYQG
Epi_neg:424	RLLNIYAFYESVMKQ
Epi_neg:425	LWVAWKADNEEGAAISRRQ
Epi_neg:426	NPNWKFHKASWMVVWPR
Epi_neg:427	PNLTKGCMWSWIN
Epi_neg:428	YPKRKVYEPNHGY
Epi_neg:429	IDRKRGNRTPLNDW
Epi_neg:430	DKRWLGDTGRRTKFHGCRD
Epi_neg:431	FHINSYHTSPKIIKK
Epi_neg:432	TCFHYLNFRHGKFKNYATITQYGEN
Epi_neg:433	PDSQMFHDIHIHAHSVIFQ
Epi_neg:434	TPARPQKHSLVWM
Epi_neg:435	TCALQWCIHFMTGHMQ
Epi_neg:436	CVLWWMMTRNIKPIRVTDHTMCMRW
Epi_neg:437	RDPNIKNEVGNSTSAH
Epi_neg:438	TTGLCVFKLYPLKAISPS
Epi_neg:439	NSTGNCDEMADSGL
Epi_neg:440	TIHRNRHWKCDMHRQNE
Epi_neg:441	APHCQIKYTFSP
Epi_neg:442	MRHFVEDFDSTPY
Epi_neg:443	PDYAPGQYCSFDWHWQ
Epi_neg:444	AEGTSFDEHDTANIDIPKGTHI
Epi_neg:445	FNNHNASHGRKFFVQ
Epi_neg:446	SKFDNAKDDLYVIGWGDKQ
Epi_neg:447	EYVEDRVQILDNWALYEPEATF
Epi_neg:448	CYDHLELCCYFVAWDSH
Epi_neg:449	KFPPNVAFPHDWITL
Epi_neg:450	KAQLPRFTDNSWF
Epi_neg:451	LAEFSEYKCGTM
Epi_neg:452	KPAAHARWTPA
Epi_neg:453	AFARNIRPFPAPKCKC
Epi_neg:454	MEAFRCKQVEVHCI
Epi_neg:455	VRWSTPFFQMVDQNT
Epi_neg:456	NHWGEVHQNMGMHCIGEALIGSPT
Epi_neg:457	WWKWGGREPNGEGGSDMTPMGP
Epi_neg:458	CSNQEHGWQKWENKWGHRGPDY
Epi_neg:459	HHTWEHCLCRHI
Epi_neg:460	CATFVQHTQANSYTTSWQMHTNWGR
Epi_neg:461	GVISRDFEQNMYCIH
Epi_neg:462	YNTYKNFWQFYIIFGTFNEDQ
Epi_neg:463	VRIYLEDTAMRYVIDILDC
Epi_neg:464	DVEPTCDWFTFSHW
Epi_neg:465	TIHFPREAWQYCTAW
Epi_neg:466	GFYDAGDEQNQND
Epi_neg:467	SINFNANSMIYCATVMTPMFPKNP
Epi_neg:468	KEGPKAAMYDEPDG
Epi_neg:469	CEKYAGYPRVMAYQPLWYSKYWKYD
Epi_neg:470	AIIIAQEFMNKYAK
Epi_neg:471	GIYQITIEVPN
Epi_neg:472	CIHANIWDPSIQTWGKHGTKWPWNS
Epi_neg:473	RVASKTMIDENVDVFLGPECVTMI
Epi_neg:474	HPAQRSCRFGLHDCRQ
Epi_neg:475	VRRHENIWNPVY
Epi_neg:476	FNGQKYYYALTKPNIKQAFFNLRSK
Epi_neg:477	NYAYFNIQFARMTKWLQW
Epi_neg:478	FEWVYWGKDAKPLMKVHCVD
Epi_neg:479	MNQMDRTEVKACDMAHAEFLNLDRS
Epi_neg:480	DIANMQPQWFFDQQQWPACRGSEN
Epi_neg:481	HEGEKMNQKIELWLHC
Epi_neg:482	HTHHCVLPVKSYKGVQWTCDE
Epi_neg:483	IRGEVPINADLNPSTFVT
Epi_neg:484	FQKTWMQFHWDMHMLIRK
Epi_neg:485	YDCKKEKPRSGQKPMVSSY
Epi_neg:486	RHDSKQDMWMSCM
Epi_neg:487	HARCNIWHVCFMA
Epi_neg:488	VYDNLEKRIWIDHDAMTWNTHSI
Epi_neg:489	DLHQKDNFCYLR
Epi_neg:490	QTCSVSNMSCFTNHNKCDVCCGLQI
Epi_neg:491	CKYDARREESENPEGIWIWHEDHE
Epi_neg:492	YTECNSWRDPCYSQFLPF
Epi_neg:493	FPNGCNKKLYLDMPLTIMEQLSD
Epi_neg:494	CQVHWPADSQIHKDRGCFRVHAPW
Epi_neg:495	HCWAKSMNTGRAENERNDKA
Epi_neg:496	CHCWMKSVQGDHLMKNVPPMM
Epi_neg:497	WVMTVHKDLSDLQAPAQFIHL
Epi_neg:498	RADWVLFIVERYFI
Epi_neg:499	DMGCLDCMTDMVIIQWLN
Epi_neg:500	CEFTYDVCIHCM
Epi_neg:501	IARDCYPDAENLARFSFKSMRP
Epi_neg:502	CYEYCTPMQVDMYPTNCSGK
Epi_neg:503	NVKCIEVRLYMLPEGDFE
Epi_neg:504	MVQTVMKWDVSNP
Epi_neg:505	GSPACDIRHINRKAWCH
Epi_neg:506	ILDQDLWLCEEVM
Epi_neg:507	FPQNGGGGGPAKPAKDIQVEWT
Epi_neg:508	YSGRHRPAPHDCRPYKGK
Epi_neg:509	VERIKCLSFSVDPIMFTEK
Epi_neg:510	KRFPICAQLLDTPMLNPSLGN
Epi_neg:511	MNQIWGSHETLQFLIGHWDSC
Epi_neg:512	WETERMHGCLKS
Epi_neg:513	SKQCDQKDYMT
Epi_neg:514	NTSFQHAWMHM
Epi_neg:515	FCGNSQKPITFVNHPR
Epi_neg:516	ESVLHRTHEHVLI
Epi_neg:517	FKIIWQVDHRKYTLIMSQNIFRL
Epi_neg:518	AVMDMKHWYDWTTLDRCGNGIIE
Epi_neg:519	ARVVPRGQDNQWHRIMQESWYRLAT
Epi_neg:520	ATWKDSCERNFWHNAQMLKK
Epi_neg:521	SGSTKMEGKERRMMNYTQKRDQNHR
Epi_neg:522	QTRNYCIIPWYA
Epi_neg:523	MRVVTMVMNQMF
Epi_neg:524	VLDWILCPIACYSLCWDSWPPQAGF
Epi_neg:525	VHPVWVGTKECSGF
Epi_neg:526	IDHCSRLEIDPCCVTMCDRWPIA
Epi_neg:527	HYNREGPGYDTTDRSQAWHMGGIAW
Epi_neg:528	NGGCGYFPLKSKLCSINIWNWQRGD
Epi_neg:529	GDCKIVAWVMHHVPHHNPHGNR
Epi_neg:530	GMWEARLFVNRDFYQQKFNP
Epi_neg:531	TSMSGPHMPDSAQTNMQWPPHMYE
Epi_neg:532	YVMTLTHQKHRCTCPKTRQMRKEN
Epi_neg:533	GERSFWSNMDWVEW
Epi_neg:534	NSDFQGCPERPPQNDQ
Epi_neg:535	EMGWFEITVMFEWLGRV
Epi_neg:536	VFDTDYGFWYLAF
Epi_neg:537	LSTIFNRHHETNNHNERFPKDF
Epi_neg:538	DSSCPWSHYGYEHTQRYDYQC
Epi_neg:539	FQWHLCVWSGATKVA
Epi_neg:540	VAFRIMHPFIFHQAT
Epi_neg:541	VDQAPHCCITWLPIWCWEGA
Epi_neg:542	PGEFYFCTPQDQELLQ
Epi_neg:543	TMRTDAMRYFHPQGYCEH
Epi_neg:544	NLFKLQLPLFHELFHVNGVEDRR
Epi_neg:545	CNCWAQDKTRDAWQHFMYSR
Epi_neg:546	KLMVVNTFDKWYEA
Epi_neg:547	NVAITYIDAAC
Epi_neg:548	RTANCQWNPSA
Epi_neg:549	RPMREWYMQHMSKFLCYYLMKRLPH
Epi_neg:550	IKIKCAYLSNMDRAEYWQNIGYFV
Epi_neg:551	ELGMIARARFMRIDPPEVKHNIL
Epi_neg:552	RTRCCWPDVMNRTSRTFH
Epi_neg:553	REDQGRHDHAQ
Epi_neg:554	YSGMGSKKIKQNIRSERD
Epi_neg:555	GKQEEDARAPVGTHQHGM
Epi_neg:556	QEDVQLVNDTPSS
Epi_neg:557	YIETFGPQCNEEAGKGVTGCD
Epi_neg:558	AHRMLYSWTEK
Epi_neg:559	LKHYQQQTENDAIPWCWWEEAGWGQ
Epi_neg:560	RCCFIKRWLGI
Epi_neg:561	VHDTDFWEWWYCGWFADGDLNL
Epi_neg:562	QGYIHRMQYMLCIFVFMKL
Epi_neg:563	PNFDHPYGYNGEWCMSEEWQYP
Epi_neg:564	KPMLENWYDRLTYTKGFP
Epi_neg:565	VEYMKSWCMCPLEPEGTGHQRLAP
Epi_neg:566	YFSWNICSEDFWSLDCGCFMTGGDG
Epi_neg:567	KTEPKQQAYCGYVLTEWDVVWV
Epi_neg:568	PKWLEKCHVLQFT
Epi_neg:569	WIESMWGEYADP
Epi_neg:570	KKWYQKVMMKSCVPYVRSLD
Epi_neg:571	WPFINVEKRRFE
Epi_neg:572	DHVYSLIDYGKQW
Epi_neg:573	NGYNHEIQWRCVGGTFESCRVMATP
Epi_neg:574	KESEQQPWYDCARQHVMCFDN
Epi_neg:575	IQWWCWKEGWMAQEW
Epi_neg:576	RFNFNVSGPQREYVG
Epi_neg:577	TMRQRNDNNWNWRIMTIFVMRE
Epi_neg:578	SNYWPAQIIDQYMEHA
Epi_neg:579	WCIVFEAGPRKSKKVTQGRPYS
Epi_neg:580	NESWQPDCHACATNF
Epi_neg:581	CFWDNDGLHLFRDAFGMV
Epi_neg:582	LRESNDRCVHRDEEDDKDLNP
Epi_neg:583	YYGMQFEIQEKVGK
Epi_neg:584	LWYDCNQDYKHGESIFAVK
Epi_neg:585	TFGIACQNVESSFCRQSIN
Epi_neg:586	TIGGLWPCMNS
Epi_neg:587	SYAMEYWSGHMQYASQEVCLHV
Epi_neg:588	QGYNSPKDYGTGTKLFDNYKVETG
Epi_neg:589	NSEGERWPGFYAPGHMTYYIS
Epi_neg:590	QAHREYGLRQFE
Epi_neg:591	THAPMQTFYVL
Epi_neg:592	YDGPTHIVESGYPRAHSDQ
Epi_neg:593	YMMIHLEWQFIY
Epi_neg:594	TLGGVRYTQEQGDNEQMHNYEMIQ
Epi_neg:595	RTHLCYCQEFGN
Epi_neg:596	PSGTYGVQSEYDKDINCHTPFYTLT
Epi_neg:597	YWYFIGQASPSCFILDL
Epi_neg:598	CWMCHDISMVLS
Epi_neg:599	TYTQTMNLYFHAIVMRYRPFCAI
Epi_neg:600	PYLMKHDYESYPPKMRDHILV
Epi_neg:601	LHLEALQKWKNHTLLTLTIWMRTVS
Epi_neg:602	PMHIVFRRWCHCH
Epi_neg:603	GFQPWSHFAQECCQDTW
Epi_neg:604	VFNRIHWWYRNAD
Epi_neg:605	YTSQLFHGNPQ
Epi_neg:606	NVDMFVVDDCNPE
Epi_neg:607	NKCPINEGYLCPCPMFGLVFLK
Epi_neg:608	QCGKDKMSDWSVWHGTVVIQE
Epi_neg:609	WPWIVWSQCMMT
Epi_neg:610	WSMKFQDSCGLGKLMIHDGF
Epi_neg:611	THPDSMPIGDVDDQAGC
Epi_neg:612	ENEPIVPHEVHSMHSAYPN
Epi_neg:613	DLGCEDSFHDWGIIWKYSNSVTS
Epi_neg:614	FTVTLKIHIGAVEGV
Epi_neg:615	QGKMPQMHDTYGFD
Epi_neg:616	HDRPGDWEVDMAET
Epi_neg:617	KYITNPVSQCC
Epi_neg:618	PAVHECQPMYSLEQMQSYAEW
Epi_neg:619	YIKPVWYRVWVRQEMIQ
Epi_neg:620	ICLPVGYLNPFGRTHPFP
Epi_neg:621	GYVQYVRDSETWWN
Epi_neg:622	GVFSDKEGFHHHLVK
Epi_neg:623	PCECNLGMPPAWYWF
Epi_neg:624	DKFYIGMDVRT
Epi_neg:625	TYCGDITVWNTDV
Epi_neg:626	LTVPKLDPLTWKCACTHVYMDMSRG
Epi_neg:627	RFGKVSMSMTQVPNVA
Epi_neg:628	NWAYKMLQYAHRRTLYTINEPGTN
Epi_neg:629	LLNIKYYKFDHLQMKPLTEAHNCF
Epi_neg:630	HMVPLKAAVSG
Epi_neg:631	VGQFEIKQFIFRSLSWAFNQCIPEV
Epi_neg:632	NTWSSILKAFMLHNFPGQQAHL
Epi_neg:633	ITPTNSKTVHEYEKSI
Epi_neg:634	KNWWDGDMVPE
Epi_neg:635	GMTPIRDVYRSF
Epi_neg:636	GIMVWCEMEHQKSPFC
Epi_neg:637	QGQKQQKEHFIIA
Epi_neg:638	SHGMTWTTEDILHKRFRH
Epi_neg:639	GPYMRALKRTHWVPVHHKQN
Epi_neg:640	FQIVFLSYGPMRLEEVQKNKM
Epi_neg:641	LSLKKWKQKLV
Epi_neg:642	QWITRDPYEKHPRLYH
Epi_neg:643	HRKGDCMDTHKQNNHANKWQ
Epi_neg:644	MLPNCTNKNIPFRQNVCMG
Epi_neg:645	DSWDHCTFGNDSQKDQFE
Epi_neg:646	NESCGWDIMLWAV
Epi_neg:647	EQPIEDMTPNIETAMFKEC
Epi_neg:648	VPQKAYWQLNERYSEHRQSANLQR
Epi_neg:649	NVFTTNFHLQATCTPHETTE
Epi_neg:650	IILQTIDPCQFNRRGS
Epi_neg:651	DMETDDTQASSQQHC
Epi_neg:652	PMRWHNLAVVD
Epi_neg:653	ANDKVKEVRGDPV
Epi_neg:654	YGGKAPITNMTCELENLTSSLV
Epi_neg:655	LWYMDAYTVGGYHDTVDSGD
Epi_neg:656	FHNACGTSRFCQTINAIPCVDDP
Epi_neg:657	KDDAASSFFKCSWTFKCYSE
Epi_neg:658	GPRHPWCCAIHCGPMEGEE
Epi_neg:659	GNWENLQACKKIY
Epi_neg:660	VNSCQFVQPGNKLLALAVIMA
Epi_neg:661	CLPPLIHLRWA
Epi_neg:662	PAEFVNKVYGIGECHDLRFCDTRG
Epi_neg:663	HKYGHQYMACGQSEPPDGVE
Epi_neg:664	YVCCDCMLACDELFRTMCFNLVER
Epi_neg:665	CVEPPGMRKMTEQEYYRAIKWA
Epi_neg:666	DGNKPNFKTCGGKKSATD
Epi_neg:667	RTCEKIHNWFWYPCLLN
Epi_neg:668	WWGSICQIRDAP
Epi_neg:669	EFNTDNMRMKPALRCGP
Epi_neg:670	WDCLPKSYMTRLVPN
Epi_neg:671	PFCNNVISEEPLMTAKTAN
Epi_neg:672	LLFFWQPYVRAWCTGDGTQIDYR
Epi_neg:673	IVLVLDTWFEL
Epi_neg:674	DKWMLAVWQLHHEWMTYH
Epi_neg:675	SRDAWEFPSFITTCPGI
Epi_neg:676	YVCFTWRGCDDAVP
Epi_neg:677	EKWVDGDYQPA
Epi_neg:678	PSFFQRRDWNLAGTYQHMCI
Epi_neg:679	PLIRSAFNQTNK
Epi_neg:680	EIEFKFQTGMMEIQVFGAARHGYF
Epi_neg:681	GMFAYINCKPWNHADGNKKH
Epi_neg:682	SDKSLPVETMMWRQQST
Epi_neg:683	MHVWICYDLQSIKQMQPW
Epi_neg:684	GYQPDKTKKYCWGRTN
Epi_neg:685	VVCECTTMTCHSDYPL
Epi_neg:686	EIEHHNTHGEKSCLE
Epi_neg:687	MYELNFQSIGGCMLSDAAIHRLPTE
Epi_neg:688	NTWISCFDWIEAGPTKT
Epi_neg:689	WNRLNEVNCWWWTCALYPLVASL
Epi_neg:690	NNLNVLEGRQCTFEGHNPNR
Epi_neg:691	KPLNDVKATQEVCYF
Epi_neg:692	DFAPDWQFARGAACYCNIYKQ
Epi_neg:693	ALSFTFVDELRGKWMTWDMYPDMK
Epi_neg:694	GKYHRWSMYKKVNNFLPD
Epi_neg:695	IYWTNGNYIFWVRLMQIYRFM
Epi_neg:696	SKFHCHWARWFGNPY
Epi_neg:697	TINKLHDFFCRQQ
Epi_neg:698	TFGLHGRINIGHF
Epi_neg:699	TKRAIFATGKWCQAMSDRLQNYD
Epi_neg:700	EEILAWIKSFPNFTGD
Epi_neg:701	CEGTLKYMFRMCL
Epi_neg:702	KCCTNKACVYRKCSLISQSFWE
Epi_neg:703	HTFDDCLQHAVHTNTSKNKLSH
Epi_neg:704	HMEWTCMFGKD
Epi_neg:705	CFTRHGQHHTCEREFEFLHNNGK
Epi_neg:706	IGRMNSQESGSGGEKQWNHYYP
Epi_neg:707	WWWRTNLNKRVPVYLSPPCS
Epi_neg:708	VKMWYRLCCMF
Epi_neg:709	FEFTYFVSCIYI
Epi_neg:710	PFGEHTLLNARVGVSNQPK
Epi_neg:711	WWIMQAWIWLRIEGWK
Epi_neg:712	GEWGNHTAWMFAFKTGETTI
Epi_neg:713	HGPKYGELVPDLLDE
Epi_neg:714	RKTYLKFDYWGKGQAW
Epi_neg:715	WNVPYFSWASPHPCIQADVYGD
Epi_neg:716	QLLWGCISMFMCWDAQFN
Epi_neg:717	GMTTVWDKCELDY
Epi_neg:718	MHSIPYDYFKEIQI
Epi_neg:719	DIAIAPGKIVNDFT
Epi_neg:720	DYIDNFPCKTYSSCG
Epi_neg:721	VECKRYLPQAQGPGHAGWYNKR
Epi_neg:722	ACKCKGMYEDNVS
Epi_neg:723	WDQSEIPWPYPMGWRHEYNT
Epi_neg:724	AEVDMGQMAWTKIHELIWS
Epi_neg:725	MQAGHYTCGSCMLEKKYTQRQETE
Epi_neg:726	CFCRVYPCIVRQ
Epi_neg:727	SHPVVSKYYFEARQ
Epi_neg:728	AKHQLCFVETLMMQWRAEIFTPNF
Epi_neg:729	MSRPRTHAHENDTDCKVIVTSYYY
Epi_neg:730	CKFNRILIQCTLRIMQQQERR
Epi_neg:731	YWFTYQQAKIIMSQD
Epi_neg:732	PDHQDHMRNDSIFQAFLPDFC
Epi_neg:733	KNQMQAKHCSEPNGNPTRCR
Epi_neg:734	FGSHCKNWAYKHSRKIF
Epi_neg:735	NISKHDWVSHMNCCKLMSPHC
Epi_neg:736	CDKVPSKYEAKIMIMFL
Epi_neg:737	LDVFEHRHADSVMT
Epi_neg:738	TWCHPHYDEGI
Epi_neg:739	ADDPSMTEFFIIYQMVHEAPYMG
Epi_neg:740	RCMGVEAKAVYNP
Epi_neg:741	WFNPRNVNKGIAHQWMPFW
Epi_neg:742	AVHDMSLDSYCGPV
Epi_neg:743	FECGDYQTPKEWQNMWS
Epi_neg:744	HSMDGSEKYDLTLQKFHHQKC
Epi_neg:745	ESKNNCLYRQRERDE
Epi_neg:746	DHKANVHFDVRDWL
Epi_neg:747	LSDWIGQKPINFKGGYL
Epi_neg:748	GSCNDDRQEMRITKR
Epi_neg:749	DHVLAFWNIRVI
Epi_neg:750	FAKPWNTVMQGHVCWLANLHFA
Epi_neg:751	ETFSYFTIVIWQYMR
Epi_neg:752	SLGLTCRMVHYIFQCASFDEAC
Epi_neg:753	YPIESYCSMHLYSTGFDA
Epi_neg:754	QNCTQRESMFASPYRTYRKETW
Epi_neg:755	IADNIYMCTLYGG
Epi_neg:756	ADRAAWRQINWVGQFGWVHQDGIK
Epi_neg:757	IPAYGEMRWQMQERCIF
Epi_neg:758	MDDGSIVPPMDVISKE
Epi_neg:759	QWWQRVYPRTPQIGE
Epi_neg:760	TWIHLAKCRLL
Epi_neg:761	WGPENTKQTWVWR
Epi_neg:762	ESVIVSFYGRLGPM
Epi_neg:763	AAGHCLPHWLTLQQWQSGHWAYAIR
Epi_neg:764	CATMQPDWNSQDFRVNTDWW
Epi_neg:765	PDPYEDTWSEYCFAHWGVNGWPWQV
Epi_neg:766	DTHSLILNSAN
Epi_neg:767	NECLQGDVLDFLYKN
Epi_neg:768	LSYDTMPKFHYKWKSGTMEQSTF
Epi_neg:769	FTEWDHCQLFGW
Epi_neg:770	VPLGIYFDQYC
Epi_neg:771	SIFFYLECWWPSSFMR
Epi_neg:772	RNKGLQEPKNPVYCDNNHDEKMTIC
Epi_neg:773	VWCFMPGLQMWN
Epi_neg:774	GTCAFFRKRNWEM
Epi_neg:775	MHTRMERHHCWCFVH
Epi_neg:776	RDWVCHPLHAACEEMAFM
Epi_neg:777	TFNHVASIFLNGFGTGP
Epi_neg:778	WTVTKYQPWDIASS
Epi_neg:779	YCHSVHNEQID
Epi_neg:780	HCDFLNLNNGFACCAQLKG
Epi_neg:781	DHTLAVVSGQWDHR
Epi_neg:782	PMFWANGISPGPGE
Epi_neg:783	CDVCSCRDSMMQWFKSWREGY
Epi_neg:784	GFMHMPRAHSCSSLRVRVI
Epi_neg:785	VTPPWLSSPDGKPCNWA
Epi_neg:786	VPYPLWSPMHDNWVHSRM
Epi_neg:787	PWNRVPVGCHRAYCAKSNICTST
Epi_neg:788	VPKTGKAWMNRLEIS
Epi_neg:789	WSTICLWHANLRSPSGQFN
Epi_neg:790	TEDPAYLGRVPLCDDCDC
Epi_neg:791	VHFELYLKLHWPIPDIPNEG
Epi_neg:792	QNAYQVHGKKISCPNQHQKCV
Epi_neg:793	ELQVFRDIDGSRPTGNREH
Epi_neg:794	TDMRFNSNLDCNKRLLFPESWW
Epi_neg:795	ARCARALLQVIWHGT
Epi_neg:796	PNHRGFDLWQVMYVYWT
Epi_neg:797	RLLRYDLCAWTMGPSECMD
Epi_neg:798	AERYCWWNYDSIIIPSHTNSPING
Epi_neg:799	RRMNKPSGNIECHRQLW
Epi_neg:800	NLQANSTYYDVWRERAMWRENGPN
Epi_neg:801	LQVGPNRTAVWLETWLWPTVE
Epi_neg:802	KNTGEIPEFIVM
Epi_neg:803	FPSLLKDQVQKQTGDFYKH
Epi_neg:804	KWRNNCCTCYGA
Epi_neg:805	FYVGFYPQNRVHANLTCW
Epi_neg:806	SMSRRWHQPQIFQRANLF
Epi_neg:807	MCLYAVVHRMWYTAMWICWWETFK
Epi_neg:808	AVKMRGEVFKSANDAD
Epi_neg:809	THQFDRGTQNDQMNVM
Epi_neg:810	HMNRGTHENYS
Epi_neg:811	DAIHVMCAPQVFDLFIPTWSD
Epi_neg:812	WFNRQMDFQFLN
Epi_neg:813	PSGNPCEFRTR
Epi_neg:814	GDQNKCCVDWNVFMWRCRIVWNRF
Epi_neg:815	YKVGCICPSWFWFLNRFNWY
Epi_neg:816	YIGGDCSRMESTQTLHSHVHGLCA
Epi_neg:817	YWYQIPKCPRMPV
Epi_neg:818	EYHMWVNCIIYQ
Epi_neg:819	HCALGPKVHQSVTPENFC
Epi_neg:820	SAVRGYNAAYSTPCRW
Epi_neg:821	YYVIGSESEDDFNP
Epi_neg:822	SPGHVFCRFNAMNHVIHFT
Epi_neg:823	CINLTFSTLDGYDQAMRTDCWSCY
Epi_neg:824	PCQHLMHTFWKFFDTW
Epi_neg:825	TGMCAWLKMYDPVALTSEPW
Epi_neg:826	QKPKLDVWVRSAYEK
Epi_neg:827	PMDGHERHTEVYEEVHQCD
Epi_neg:828	QNCYPIHYDTQLWRLK
Epi_neg:829	QMYCQFCGEDGMV
Epi_neg:830	KGRDIEAFFWDKQA
Epi_neg:831	LGESLRPINTRP
Epi_neg:832	DYHDRVWYQCKHE
Epi_neg:833	GFMIWRCTGSRKLPNVWILAR
Epi_neg:834	MICIENSASGEVHECIQLT
Epi_neg:835	TGIHTWWQDNVDHNI
Epi_neg:836	GHYLRTFIFLLTSDLGFSDY
Epi_neg:837	IKAFVIGDICVHLPPVA
Epi_neg:838	QEYGNLGSLFCKACTCFDD
Epi_neg:839	HNECHVYDRVAVNGMHES
Epi_neg:840	SDHHFCEHVKEHLKYKEQGH
Epi_neg:841	FCSPYHMFGFLEVS
Epi_neg:842	MAIMPPGKAWKEHNVVRMA
Epi_neg:843	RVWNVGNLFMQNSTNPEANCHDGM
Epi_neg:844	WICGTGKFMAVDNADEYRPP
Epi_neg:845	WGSLSPRPCGEFYFQKRVRN
Epi_neg:846	HFNSERHISKR
Epi_neg:847	KQCDVHINQCNW
Epi_neg:848	IHKAHMRCQTAHEIAF
Epi_neg:849	YWTWGPLNFLQGRWTIMMMRYLC
Epi_neg:850	VFCICQHCAYF
Epi_neg:851	KRADHPLEYGAKIKIEPSGRWTC
Epi_neg:852	LKPYPMPHNQKAQISLQMW
Epi_neg:853	SMAKGIDELFRIIGTDERGQMHE
Epi_neg:854	YIEDGMAQRGLEWKRMH
Epi_neg:855	GGWLCMYQAHQRIFSLPFGSYTTE
Epi_neg:856	TRQADIERIEGEFC
Epi_neg:857	SQAEEDMRMFYNFP
Epi_neg:858	FWMAFGEWGRGWVEEWHPDNLMPEV
Epi_neg:859	RPDLPHKMGERGVLTNVW
Epi_neg:860	GECYPKHGNWCCFPMVMVE
Epi_neg:861	AHNEGFIAVMGTF
Epi_neg:862	TKVTRHRQIQIYIYDEIREGGHI
Epi_neg:863	AAHRMVDSGWSVDIIIRYY
Epi_neg:864	NYKIGSICIYAGRHNINMD
Epi_neg:865	WRRVWDVMYHCPPRF
Epi_neg:866	FKINHAPSQMMHFEFAH
Epi_neg:867	SHWMPGSVRRNQRNHNWYRDDKMD
Epi_neg:868	DKLYEWLGKALTRQTGVYIRYTK
Epi_neg:869	AWYSWYMPGADTCCGLP
Epi_neg:870	WPMEMVAPQICRSWLWF
Epi_neg:871	HDTETTWHREQHGQ
Epi_neg:872	RRYQCCNMCIVDYWCG
Epi_neg:873	NCCIMMWPPRPCQRMWKCW
Epi_neg:874	HEDNKCIPNMGEM
Epi_neg:875	MDKSDTKITFHDFPWTTI
Epi_neg:876	SSVHPLSFSWHWQHTYLI
Epi_neg:877	GWMGGSIPKWYMMIQREIYTR
Epi_neg:878	QKAQIIWRHPMIYM
Epi_neg:879	IAKRWYRYNGGTKHQYNLIIMRY
Epi_neg:880	KKERIIEIQAYG
Epi_neg:881	CERPDKDCFNMMGDHSEIRTYQWRN
Epi_neg:882	RETYIIWDDDKRSRSMMDFDM
Epi_neg:883	QVMFTQDQVPQFSVCRAVTGFCAQF
Epi_neg:884	DLDSCGSGTVRNDKSSVQS
Epi_neg:885	ANENIKMHSPRGFFELECYWCIA
Epi_neg:886	GQEWCTCMLACIECEN
Epi_neg:887	GVDENNHDTVFQW
Epi_neg:888	QRKMPRNRKCKAFTPWNI
Epi_neg:889	CTSKQTFMAFMW
Epi_neg:890	KVHMNRRTDEEHYPFQGDDV
Epi_neg:891	KHACSLLLNTC
Epi_neg:892	DPLDMCRRKNNYDNPGKERDRREYF
Epi_neg:893	EINTRRWQTYGRWM
Epi_neg:894	CHWGAVTWLYNINLKQQK
Epi_neg:895	IFDDVGHILPCNKRQGS
Epi_neg:896	VHRYGYTGIPFDHRLDGCYA
Epi_neg:897	FCGEHIFGQFFVE
Epi_neg:898	EPEFEITEVDP
Epi_neg:899	LDEKIWVHFYIAQIKHD
Epi_neg:900	AGLDLFDGLLTIHTSRMIMFRQQ
Epi_neg:901	VIEWRGLEYNGELPAMKVTDTDMFK
Epi_neg:902	VHKQQVHNNDMSYLHAQ
Epi_neg:903	CCHIFNVYFQQDLGWDWYYDDNWDR
Epi_neg:904	VNSNENSPKKR
Epi_neg:905	IPLGQTRCPEAPGEIWSAKDM
Epi_neg:906	KGCIYHIAYWVSVTDKDCQED
Epi_neg:907	EPIRRCCDAPP
Epi_neg:908	IKYACGRQMRVQQPPNALHVW
Epi_neg:909	TTAIAWHPILPDHFHEIYCY
Epi_neg:910	AIQPGEAWFQYLNA
Epi_neg:911	MKHKRWERHNENVPNGMACQ
Epi_neg:912	QCVHVWDSIIFCFFTHC
Epi_neg:913	DNQDCFYSNCCWFMVVYQ
Epi_neg:914	YWELINEDYQDF
Epi_neg:915	DFSAPTLLRWV
Epi_neg:916	LCMLHVQKPQVRC
Epi_neg:917	KSDAWQMPSLMMEGTSQGITW
Epi_neg:918	YYYFMWHVRCCQDLGRQFERINR
Epi_neg:919	VIGGQFHAIIYMWHSPVFHTDNYS
Epi_neg:920	GVYPEAWIYWAGKPPDSAKET
Epi_neg:921	AKTPKWAVDGSFGCMVHCPL
Epi_neg:922	AFPCAALNVMRPFYFPYTCAARCMC
Epi_neg:923	NFKVFNPWRCG
Epi_neg:924	LFECVRPIDKVGVPLGMFLVMIQ
Epi_neg:925	ITGPQSKRKQAPQQTKATN
Epi_neg:926	SHTVHYNECDIPWMMSKHQTEWRTQ
Epi_neg:927	EMGRWQDKKTHCPLSPAQHP
Epi_neg:928	YQLGLPAMMWCGYMYRQNNK
Epi_neg:929	EWLIDHHMMFKVTSM
Epi_neg:930	GMVCIKNHEHCMG
Epi_neg:931	AKNYPTCAYTPKAGNECCFRTCPVQ
Epi_neg:932	LNCDKDMYMVWCFVGYDTSHCTD
Epi_neg:933	IEFPDSVHFRDLVNNQPC
Epi_neg:934	PCDCFRTDENLIRTFVYG
Epi_neg:935	RTYTLVSMQNGAWTLVF
Epi_neg:936	TWINHWYLEMSRHVSVGVCGQKD
Epi_neg:937	MNFQNMYHNKKMK
Epi_neg:938	WQNQDTGTKSVTTYKKFCG
Epi_neg:939	FSSMYTPGFAMYAPHCC
Epi_neg:940	AARDQSMATCSTKPNACPARNLFS
Epi_neg:941	VPQIFYNKNMHLCSED
Epi_neg:942	GQEQWASMENHHDFEH
Epi_neg:943	AETAYHEANMFKNHFDWFNYMICHV
Epi_neg:944	KYIPRSKIQSIEIDSQWMH
Epi_neg:945	STLDIRMQVWW
Epi_neg:946	HTTCHFMKHLHVEENEF
Epi_neg:947	VFFSPGYHLHC
Epi_neg:948	WWNLKAWDSTASK
Epi_neg:949	ILELDTVMRDMLWPIVRI
Epi_neg:950	TLIDDSDEEYAGGVVH
Epi_neg:951	QRHRQAETKHVLDM
Epi_neg:952	VFKWRLKWMCQVFHSIGKQFPC
Epi_neg:953	HPSWLDQPYNMT
Epi_neg:954	ICCPSWARPCS
Epi_neg:955	TLCHWTLRHTMDH
Epi_neg:956	CHWLEFVYIDPPRRKPQHQP
Epi_neg:957	ECQYVLEMLTKMQLAMHLQVS
Epi_neg:958	DKMLLPKYIILCINFFF
Epi_neg:959	YDCVVYMASRQHEAY
Epi_neg:960	DWFFWVCNYHPLSCLYWV
Epi_neg:961	YVQATNFPTAPEFLSE
Epi_neg:962	CCWDYLYSMLLHHMTHRKWE
Epi_neg:963	QNQYNIEMNCFNPF
Epi_neg:964	WSCKHSMADQFTPFAPTTRTEQEAI
Epi_neg:965	AYQTWYSRTQQTQTMSQYRGEDM
Epi_neg:966	VYGLVGEDEGQLIS
Epi_neg:967	ILWNTPEKCNP
Epi_neg:968	QCFTNTGINWWYARYQWRIGLMDWN
Epi_neg:969	QHYIIYYWPCKEVPSSPSQLVDC
Epi_neg:970	RDVALVPMWFLAEAML
Epi_neg:971	NRHWLLCTKNRKLKLYSSPPYPT
Epi_neg:972	YKIYNCMGRPLILW
Epi_neg:973	DDKCIVTEPKFAQSQHDTQIN
Epi_neg:974	TAYNGMTTRFKGI
Epi_neg:975	RRNKQMWMFTIIDLLINIDNHIVK
Epi_neg:976	WWICWTKTISGIKDYRLI
Epi_neg:977	SQDWVSTMISTCIREQVVWVGNF
Epi_neg:978	PWSYECWAQMCSNYHFNFWD
Epi_neg:979	SDCTSAIAEFGINRYGVSIQDFLIC
Epi_neg:980	WQHTGAEFLCFKVGLIIS
Epi_neg:981	HKLLMCPSGWTVRQWEQ
Epi_neg:982	PDDDRGHTCIMYIWIVQNNKHSQD
Epi_neg:983	PIINNPCERNEAIVAGTP
Epi_neg:984	AGCEHSMMVKWAKTSVVYGV
Epi_neg:985	KMHVYSVIAANNPSVGEDLCMS
Epi_neg:986	TYERTDQNCSVSSRE
Epi_neg:987	WMVYSMRILPNC
Epi_neg:988	WHGAHCQTNAFVEFDVPG
Epi_neg:989	RAGISYNYTMENPAWGEEFKLWWMV
Epi_neg:990	AVFNYGAELMKANHGSEVTDFWMD
Epi_neg:991	MSKFHQFPCTTREAGIYHRLARQ
Epi_neg:992	PTRIWAFACQTLL
Epi_neg:993	TEMAWEECTVAKVHLGSVTNTNAIH
Epi_neg:994	KWGHGPKCYGL
Epi_neg:995	ETQYMQMRRCNFPQIGKNAPLQNWE
Epi_neg:996	FEQNMMAIPCMHM
Epi_neg:997	NICRRGQRITVHSLKAWNHGETHV
Epi_neg:998	VESVAFTFIRYDAWHEG
Epi_neg:999	MEVGTSIFVWPQM
Epi_neg:1000	KMNYCQDNAVEWHMDWVDGYSL
Epi_neg:1001	DVPKQRCRMWVLVRYKHQYDWA
Epi_neg:1002	TDAMYQDSQVEWPEEHYKKIVH
Epi_neg:1003	KTEERVQGFREFHHDTWF
Epi_neg:1004	FWATRNMRHKLWFIWAFC
Epi_neg:1005	WQHPKNAMARRRVCMDS
Epi_neg:1006	HFSPKYWMDRERFGQSQP
Epi_neg:1007	LDKMWCREFTESQFKH
Epi_neg:1008	GIKCCPWNRPEENHCNQNIWEAL
Epi_neg:1009	PIMRQVSHAQWADGPWCY
Epi_neg:1010	RVRRLIYYWRHNT
Epi_neg:1011	ARHDCDHYIVQNKPINAEQNH
Epi_neg:1012	KVDWPMWLHWPEEEAA
Epi_neg:1013	CVVQMNWHQSTFIAAL
Epi_neg:1014	TYEGNGSGTVMFWKCWGQQSIMVH
Epi_neg:1015	FISQEITIVQTLHRCWRS
Epi_neg:1016	NRKDKFPHTQHV
Epi_neg:1017	RLGIWELLNHYVMMPQ
Epi_neg:1018	IFREQKQMDMCGSMADAY
Epi_neg:1019	KCDSEHQKLVQHGPMN
Epi_neg:1020	YMLDAYSQGYH
Epi_neg:1021	FPTPYWHATLIG
Epi_neg:1022	IDETREYPMAFPRTPWTW
Epi_neg:1023	IAFCCVDLGFKR
Epi_neg:1024	YNTMQGTLPDKRWQAVWL
Epi_neg:1025	MMRQPQFFKYHEKCPEYLIVGD
Epi_neg:1026	CTCSCGSVNRLAQC
Epi_neg:1027	GFTMIYRVWIG
Epi_neg:1028	IIYNLSMGRCT
Epi_neg:1029	TIWNKMHYIWCQDSLMN
Epi_neg:1030	LWVMRHLMQEKSNLGKPGPV
Epi_neg:1031	DTIEAKCPGKRPLWNSRNTVHMTWA
Epi_neg:1032	FEHHANCVVFGHWYDEHVKFN
Epi_neg:1033	QENACDSFKAQQFKCR
Epi_neg:1034	LVWVLCNDRYVGFWEQKWVLGEHVC
Epi_neg:1035	MQVNTEHGEQTCYSMIPMWGCMK
Epi_neg:1036	SSWVEPLFMKKETESQIIETAK
Epi_neg:1037	CPYSETQLSWWMLNNMD
Epi_neg:1038	SERNKDQRNNDG
Epi_neg:1039	RWHQGPILAENY
Epi_neg:1040	ASFGRDRRPGRCIYSWCCERM
Epi_neg:1041	CKAAKISCCCDLEMY
Epi_neg:1042	VIICVFSQALLYTIIDE
Epi_neg:1043	LKDSLKRCLYRKRA
Epi_neg:1044	ACDISFFSPYDATPAAQIEMYNTHH
Epi_neg:1045	YSRYTFCWKMANKRTNMCNMIT
Epi_neg:1046	HCKLIGKMFMHAWRQKIVMCLNIQ
Epi_neg:1047	VPCALVYIYNIVFHLES
Epi_neg:1048	LVAKMDSNRYPE
Epi_neg:1049	VNISVFLQIKEWYYD
Epi_neg:1050	TVDYWSQKLCCNQSKDMDECVTASM
Epi_neg:1051	WNNNGSQNMNISTGD
Epi_neg:1052	TTAMMRSIEFV
Epi_neg:1053	KEKDFPTLNVHREWAFTWCFCTCDY
Epi_neg:1054	CVAMVWCGECVHLRCMSIGWTR
Epi_neg:1055	PLCIQFQCQFWF
Epi_neg:1056	YRQDQKWYKTTP
Epi_neg:1057	RLSHYSNLYVWE
Epi_neg:1058	HQTWNIGYVKPGSEHQVCQVWST
Epi_neg:1059	CDCCIMKGSNHTEQS
Epi_neg:1060	MYTQKRKNDAF
Epi_neg:1061	AQKVSDGGLATQAS
Epi_neg:1062	RTMHGPMWCEFQADSKVIR
Epi_neg:1063	HVFGISEHNCEL
Epi_neg:1064	QQCGYRRRAAMSQ
Epi_neg:1065	VMEQVHGWPYYIVQ
Epi_neg:1066	AFFSGADQLAILCPFSVTHNGKLV
Epi_neg:1067	HYHWFDKIHVEALECILSCYNPMA
Epi_neg:1068	QHTATNDSICC
Epi_neg:1069	SLWDFEFDSPLRPYGGC
Epi_neg:1070	CWKCTMAPKWYITTQVTFWDFLTMS
Epi_neg:1071	QFSGMQFEMAFYRSET
Epi_neg:1072	TFVQCIDPQIQA
Epi_neg:1073	AKHTYFEIPIGYYKHQMTSHTQV
Epi_neg:1074	NWVTALPGVRYFWER
Epi_neg:1075	RCWTWFIWKGMILDIHIGEHQGA
Epi_neg:1076	MPDGTTLNLCLYYAASQ
Epi_neg:1077	HSTELERGICRMTSKH
Epi_neg:1078	HMTGQKETDLIMPIDCYQRKP
Epi_neg:1079	FPGWGHRVFMNM
Epi_neg:1080	NVKHISFMGMQVTLRWHEW
Epi_neg:1081	LSGPQKAFSCVLPKGECPRWHS
Epi_neg:1082	EINFTWFYIWHQNGQWFD
Epi_neg:1083	FPDIFHYMGEIKF
Epi_neg:1084	DSFSSDVMKIVIKV
Epi_neg:1085	MAIRAKVKHAWHQLTPGNNG
Epi_neg:1086	KSREMRCTIQHEGNFMAPND
Epi_neg:1087	RTYETWCCMEDRIGMKWWQFPNDK
Epi_neg:1088	GLDKHCMNVTTVS
Epi_neg:1089	EACHLNYGATQFMNVIDMR
Epi_neg:1090	VYNELGGGLPNYQSG
Epi_neg:1091	QKCKGFMVWGCRHWCDQ
Epi_neg:1092	TSFWALGWPSTMMINC
Epi_neg:1093	RGEIIFISAYLYGVQRKTSD
Epi_neg:1094	RNCAFEVISKWKYVED
Epi_neg:1095	RWKKFWMQWWHQSMKVPTD
Epi_neg:1096	KRNECIWYTCKKFV
Epi_neg:1097	HHNYNKILDYCKPIGCDTEC
Epi_neg:1098	CPHTIAPPHRPKALNQIE
Epi_neg:1099	TSWKDFILAYHWI
Epi_neg:1100	HFCTLPIKMPCCFWVGA
Epi_neg:1101	DVAGTRAFDASCQYPKLGCWKENKH
Epi_neg:1102	NFLKSSVNTYSFYRDQ
Epi_neg:1103	HHCLQCHGMQNKTYCTGTNPI
Epi_neg:1104	KPIYHTPCAQRHEDHYK
Epi_neg:1105	NCWPPEPIYSIQTC
Epi_neg:1106	WHKNVVHKTAPGIRAACFFLDC
Epi_neg:1107	SGDQRRWVVKEFMHAHS
Epi_neg:1108	AGHKTWHWTYGALHLQSRRH
Epi_neg:1109	LKCVVYTTWLWMCW
Epi_neg:1110	VVRFSLGIHENTKYST
Epi_neg:1111	IYIYNTGQRLIWCETSEF
Epi_neg:1112	PGHPRWTGMMLYVM
Epi_neg:1113	CCSRPDGYPSAFANY
Epi_neg:1114	WFDKISCDMFP
Epi_neg:1115	PTNEHKHTYFWKYPWSNG
Epi_neg:1116	LYTVWMSAMWRKRWG
Epi_neg:1117	GHITMVRINYCNEYIAEEWDPAS
Epi_neg:1118	FPAITHGNWYTHRTAPG
Epi_neg:1119	FCKMYPITCSITMT
Epi_neg:1120	HFQDMNSNVRD
Epi_neg:1121	MHHYHMVSQSAECSRYIHV
Epi_neg:1122	KEYKDMWTELYHFRFLCMMP
Epi_neg:1123	HAIIRPVRLERRGIHTN
Epi_neg:1124	STWWHWDLRICAAIG
Epi_neg:1125	RCAINIVHIEFAPGIRFPMTTTIE
Epi_neg:1126	LSTYHCVWIHPCW
Epi_neg:1127	LGICWPWPCIVLKT
Epi_neg:1128	PDSHMWATVKHWLFCHQM
Epi_neg:1129	EQEACNNVWAME
Epi_neg:1130	ARCKCPIMSLKFMDFEHSFEVIQA
Epi_neg:1131	CAEQTTIKTLCMHEMDTFP
Epi_neg:1132	KKWPDNTLWSHKGCMITARMNHSCW
Epi_neg:1133	SIVMPAFDMYEKLGPDYAP
Epi_neg:1134	QISGRGSQFMVAFHGDK
Epi_neg:1135	RHFVGFCKRKQNFVKMERKVNLREI
Epi_neg:1136	RKLFEDFPLSDQKEEAHQQ
Epi_neg:1137	NCAMKRPKCSS
Epi_neg:1138	RTENHCYCGRWWIAGF
Epi_neg:1139	NYQNTCALMFRWTHC
Epi_neg:1140	DFELSPDICYQGAQDNEVTYDRMY
Epi_neg:1141	MEYGFCFMCRQIIMPTIKRPPFPPY
Epi_neg:1142	EWAGCSIAKQNAPIKMP
Epi_neg:1143	WQGVHPEQSWAE
Epi_neg:1144	CGIIIMSTMLNVTCRDDFDY
Epi_neg:1145	SNARLLWRDWVAPFYKIF
Epi_neg:1146	WCNHRHESLQCIR
Epi_neg:1147	NFHFLMLSCAPWGWEPQKFTQ
Epi_neg:1148	HNDTKIEYKRGFDMTAPENVAQQV
Epi_neg:1149	HCSQGLTDVKHTVLWEG
Epi_neg:1150	QLPSWRRQKQESESQLEMD
Epi_neg:1151	GWFEPQWFFSEDI
Epi_neg:1152	HNYPCVYCEGVEK
Epi_neg:1153	WRDGIFWSFIFFCFITYVL
Epi_neg:1154	ERQDTAWGWGH
Epi_neg:1155	PFKWITKAVPGKVDWGYINHHKAAW
Epi_neg:1156	HCTDIRYNPNYDA
Epi_neg:1157	WIKTRVHGCMLRVWWHQERQ
Epi_neg:1158	QHHRDVHTMWTDWCYGNYY
Epi_neg:1159	TWPLYVDRYWPSSRLKQWREKY
Epi_neg:1160	GWFWVPCSISVMC
Epi_neg:1161	VLLDDCLEEHEQVQYRN
Epi_neg:1162	EDFRRHKGAGWFIMSIQFTSGVNIQ
Epi_neg:1163	HGATHRVDCTTAGDTTKR
Epi_neg:1164	DWADGIWDFLD
Epi_neg:1165	RWVVKQNQPYKYV
Epi_neg:1166	NASYFMGFMWGEHPTGDHFWCSH
Epi_neg:1167	FLITRNTMICTWKHWKGHNS
Epi_neg:1168	WIRGKIKLHVAYADFSFKARFGW
Epi_neg:1169	FNSNCHCEAAKAAKEAVIFI
Epi_neg:1170	MMRANDTGLHPIMQMGMSKMHTV
Epi_neg:1171	QCAIQNERPWP
Epi_neg:1172	MVTWRFSIRMVVNENGWIWVV
Epi_neg:1173	LGSTQFSKGKERALPLVSA
Epi_neg:1174	RHQYFARFICVVRGWRP
Epi_neg:1175	AFSWKCNMWNCKRW
Epi_neg:1176	LQDTEKDFKFDSYVNAY
Epi_neg:1177	QFDTAMCAKEGAMCPKHSTYWV
Epi_neg:1178	PHDECINETMFTSVLG
Epi_neg:1179	IVNTTSYNRPEPCPNFNGF
Epi_neg:1180	RSKRLSFHWTYRSWSKLRM
Epi_neg:1181	MYHWEHERVGVSFMMC
Epi_neg:1182	SPEFNSLMRHNFICWI
Epi_neg:1183	TRPQAAGSADSRVINWHDQFS
Epi_neg:1184	ADCIMEQETDWYFDKQ
Epi_neg:1185	DFSPPSDCNYCCRRKRSG
Epi_neg:1186	MHNPVMSHQHYVPH
Epi_neg:1187	HRCGQKISFEGPNC
Epi_neg:1188	AEGTELDAEAFCPVAPWKITM
Epi_neg:1189	TWPAEWQPFIARNHYVLVA
Epi_neg:1190	YIFIDHGWWMHIYWSCFTA
Epi_neg:1191	NDSGNNDRMAHHRPHRH
Epi_neg:1192	CWNFPPYIRDCWYEQSL
Epi_neg:1193	GRRYVWQVTRAGKSRKHGFLSF
Epi_neg:1194	IWDEEKSNHLCEGVS
Epi_neg:1195	YIMSVCSLFFFPNSIFLNGL
Epi_neg:1196	NQHYSFHKETESSYE
Epi_neg:1197	SVKYNYGFVPYHH
Epi_neg:1198	YMAPMCNQYMAMMVHGILGGLFET
Epi_neg:1199	ECAQDRGNGVGQDKT
Epi_neg:1200	VKSLAIEDHVHYWQALYDYFDRFY
Epi_neg:1201	EGGMSRSDMMWLHFSCWVHVWDQQH
Epi_neg:1202	KSRVVKLKYRIVN
Epi_neg:1203	GPWAHTAWHWNENVH
Epi_neg:1204	YFDVPVGPAGCEHWTVSERHMKY
Epi_neg:1205	YKSARPHWWHDNNTCY
Epi_neg:1206	THKKTCTKYKWNIFKCCQPC
Epi_neg:1207	MDSRSFWNSFWFKHKS
Epi_neg:1208	EKTTSIILLPQFEGITDEYPG
Epi_neg:1209	APVELNEIGFY
Epi_neg:1210	LWMYIAMRCHCGVANIRIKLWRM
Epi_neg:1211	PDVKIMVNEMHG
Epi_neg:1212	AAHIYDACFKTCCEC
Epi_neg:1213	YMRHNKIMGLYYNELANSANFE
Epi_neg:1214	YRTKNRENVRMYEEGFQE
Epi_neg:1215	TSGTQATEDLLRCKVQTWNPGWQAP
Epi_neg:1216	KYREVSGHPHAKDFEHQ
Epi_neg:1217	NWHVWWWMRMAYSLHGDQ
Epi_neg:1218	VYPGGGHAVQSLENENEQCNMRRWW
Epi_neg:1219	WWFNVYTLRMMADPQMYFH
Epi_neg:1220	WKYCNECLEQDREIHVDMTMMNV
Epi_neg:1221	KWEQWENQKLHQTAV
Epi_neg:1222	RPPDLQCYDDV
Epi_neg:1223	ITNVCNVCTGQEKRMPKCL
Epi_neg:1224	MAEHHRDFPCFTLHYRNRGGKCAVK
Epi_neg:1225	FPITVVISPGNQ
Epi_neg:1226	CEMWQAAYFKPQPDPY
Epi_neg:1227	TWSFFECWSRSMAYLLT
Epi_neg:1228	HHPNISETQMGDLGDQKLIM
Epi_neg:1229	KTATKMNKFDCG
Epi_neg:1230	RWVTLLIQYFLA
Epi_neg:1231	RTTYRFIYESENAYQHITE
Epi_neg:1232	LCRSAWFGKWDHVSKH
Epi_neg:1233	GALYFKIMQSLTGDLTNHA
Epi_neg:1234	EHQKEVDWVVDLIPL
Epi_neg:1235	QNLLYFNSPARNCYQRNVFKWNTAW
Epi_neg:1236	KVLVFECNDNVTFMYKFNACCYRD
Epi_neg:1237	GYKAEQTYKWNCCYWEVSH
Epi_neg:1238	EQSFGHKEGIMTV
Epi_neg:1239	IQFWTYLQRWC
Epi_neg:1240	HGNNRMLGEYVL
Epi_neg:1241	MTGQKDTPVFDMGADDMSSQ
Epi_neg:1242	KSIATIAGGRQDFLTCGPSN
Epi_neg:1243	FTIDECHCEVQG
Epi_neg:1244	LRKMQRLGYIDGHNGMLIVFL
Epi_neg:1245	HYSHNRNQHDTNFAT
Epi_neg:1246	TKERDHPVQWDHQIVSPSW
Epi_neg:1247	HDGSDWVTPGRTV
Epi_neg:1248	MNLLQDMHHTYQVDAGIEHTQQ
Epi_neg:1249	KKWVDNCGTIYGFHCDDYT
Epi_neg:1250	REDRSFNSWWNCWHYISV
Epi_neg:1251	WIEPSWTHRSELC
Epi_neg:1252	AMFCWTFDSRVNAEFHAKITR
Epi_neg:1253	DQSFRICVIWYIAMHVRMCKCS
Epi_neg:1254	NSLEWFRVMSFANYAVQLMRG
Epi_neg:1255	WSNEHHLDCTERVCWLP
Epi_neg:1256	RIICMQWIYTACHVHI
Epi_neg:1257	AHCFMQPTFNQRHFFSMMF
Epi_neg:1258	NVPTDNDIHCGHTDILLY
Epi_neg:1259	EHPRNLVVFNRKG
Epi_neg:1260	TLSTDLHPHEMHPFYK
Epi_neg:1261	LGMNPDTESCNQ
Epi_neg:1262	KYWKYHQYSKGT
Epi_neg:1263	HLVILRFRPVTSG
Epi_neg:1264	TINQVMRHCYVQLQAVVDPVKASET
Epi_neg:1265	GPEFIHPAHQKH
Epi_neg:1266	WTVLSTFEEPM
Epi_neg:1267	YPAQVEHKKRETYQMHLEGAYDQDQ
Epi_neg:1268	LSMKQHGYWWF
Epi_neg:1269	TQLMGGAFFCTN
Epi_neg:1270	KFDHCLFMTWGIWVKNSDHRSN
Epi_neg:1271	HGSNWEYPPWCSIQYGMCA
Epi_neg:1272	EQNTKVMCGLPDFNSH
Epi_neg:1273	TYCVSKIFNGAWKY
Epi_neg:1274	YCNQIHFECHDVQPKWNEDFIAN
Epi_neg:1275	NGVNVWTMAYYK
Epi_neg:1276	KTWLFIHDCHLENQQLYICG
Epi_neg:1277	YKTDCQPHNWQYTS
Epi_neg:1278	VEYCKDWMAHCRWC
Epi_neg:1279	VWWHRERQTKN
Epi_neg:1280	YNTMYNRLGNIIEEMTWQYDP
Epi_neg:1281	YAGLSDSWQKVDPMKDTWRKWDCR
Epi_neg:1282	NKEGGRGEHGMMEI
Epi_neg:1283	PEHHPHLSFNW
Epi_neg:1284	RNKKYRRLNENQKAE
Epi_neg:1285	YNMFKNSCMMSDTHWDVE
Epi_neg:1286	MVSCQESWHLWSQR
Epi_neg:1287	SHTMRTRIYSSETLGG
Epi_neg:1288	RRHCTVLPKSLIAMCFP
Epi_neg:1289	AIGDNQAVITIQFAFMAGYVHPR
Epi_neg:1290	LYLFDMWIHFFIKETSEYD
Epi_neg:1291	DMWPWLCTVTYVMEFECGAHDGI
Epi_neg:1292	KSCEAKHCKFTWQLRNNTP
Epi_neg:1293	TSVETRTMMTLYIVMAY
Epi_neg:1294	RVDVVWLINWWKMQR
Epi_neg:1295	CDIMSVVGDKTHENMIPNGWVCEA
Epi_neg:1296	GCSRETGVESCQ
Epi_neg:1297	CFHPSHKFNMGTSEESSH
Epi_neg:1298	ECHEDDFRYYGKILLHE
Epi_neg:1299	KLFHRNHCLVMECHGVHGSTPMCAT
Epi_neg:1300	TWLAIAVDMFFGTHR
Epi_neg:1301	TFQWEMIKAGMADDEG
Epi_neg:1302	PKLNQEMDICIIQCIMGWDVHGI
Epi_neg:1303	NGCNIQLRPVVAGRYQRMLANMQ
Epi_neg:1304	EEACCQVSAAGWRKHA
Epi_neg:1305	LACRWKHKCVNKIRPM
Epi_neg:1306	HYMRSCNLAQSDC
Epi_neg:1307	AIDYACQSVFYHLFDDSEPYGY
Epi_neg:1308	WREYMHGHTHVRWVFVRHG
Epi_neg:1309	ILASPFTINAWCMYYRKT
Epi_neg:1310	LLSASWESPSNCTNQDDF
Epi_neg:1311	QKAKYCPQRIRNVQKANSFWCKFC
Epi_neg:1312	YQCYQQRQISDSR
Epi_neg:1313	LKRHSVVAWKGIDLWKNPM
Epi_neg:1314	HRENYSPLRPGWMDTHSILYTQCF
Epi_neg:1315	GTHAFAKFARCYTDAA
Epi_neg:1316	PLVDYEYENRWQVPWS
Epi_neg:1317	KMVVDEYHINLWSF
Epi_neg:1318	SRIFWFPYEFPAIWHAAWIN
Epi_neg:1319	WIRIPMCWTLVIMQSNEYCRMII
Epi_neg:1320	ASWVWSQTNFHNKQTVW
Epi_neg:1321	RYGWRAPRDIVHT
Epi_neg:1322	ACHDNWLCNTMDFEWKDKY
Epi_neg:1323	YELRNFDWRSVCDIPIH
Epi_neg:1324	HYFRIQIPESAQFNEKYQMHVTTAP
Epi_neg:1325	LHCRILLQHIAHDQIGYM
Epi_neg:1326	LNYMPQEMWKSRKFVAVIFEHPRNM
Epi_neg:1327	CGKAAFPQMWPPAIPNGW
Epi_neg:1328	NVCPFKPCCLDPCE
Epi_neg:1329	VWPSNCSDIIPHT
Epi_neg:1330	EPCETHYEYQTKGEVHE
Epi_neg:1331	PRFKTDGEPVLSMMEY
Epi_neg:1332	ELLIKMSQEQFKVQQVSAE
Epi_neg:1333	EQSCLCLRSKH
Epi_neg:1334	PYKNFKSDNKQQCLELGD
Epi_neg:1335	EAAGQCWTAMYVHAQARDYT
Epi_neg:1336	KTTTAIDDTLRYQSEGECLKNS
Epi_neg:1337	LSDPASVRTMASYDVVRT
Epi_neg:1338	ECAKRQFWHHGSWQNGQYRM
Epi_neg:1339	KTDIEQPDWRGWVEQKAVMPHWWH
Epi_neg:1340	KSIPGSNKTPTPTIPECYHQ
Epi_neg:1341	LMARNEFQMHDEPKPC
Epi_neg:1342	NCLCSWPEIFQILGCVT
Epi_neg:1343	VGATAYICKPKMPNIEPILPETT
Epi_neg:1344	QVSMMDTSEGYKQMML
Epi_neg:1345	FSWLKKANDPSWCIPWD
Epi_neg:1346	CMRSGMPLSICQ
Epi_neg:1347	CRIGMWGFRITKLGQ
Epi_neg:1348	DRVDDRFFSCWDGDASKCALAQQYR
Epi_neg:1349	GVMLCYQNVNTEVSHDDPYASTIQR
Epi_neg:1350	GLCIGAIGCHF
Epi_neg:1351	MNGLKYCEYAKWCCDFQM
Epi_neg:1352	IWHESPELHYSVP
Epi_neg:1353	MCGSMERVSLNYRDF
Epi_neg:1354	TRENDRQEWSGAGS
Epi_neg:1355	KKTIFRGTMKLATQWWHDC
Epi_neg:1356	QLLQINTSRCVGINIERRPTY
Epi_neg:1357	QYFFSHMPGMESQH
Epi_neg:1358	HEYLFLKVQNLYIPHAFQERLEPDC
Epi_neg:1359	CNEWPSCCQTQ
Epi_neg:1360	KCGAVIDHKHWYIFCKTDGMCCQTH
Epi_neg:1361	PTAINQVENDDRFLSSRTHSSFM
Epi_neg:1362	TMKQTHSGGINN
Epi_neg:1363	AKDSRQQGQPVRMHFPSSPSLVQ
Epi_neg:1364	WTYTIVVKTPQQR
Epi_neg:1365	WWHLNLTNMDNGAIQVNCPHRV
Epi_neg:1366	LMKMKELCYIWLDFLHIDEQRSRSG
Epi_neg:1367	NTEPWRPKKEPKLQNVTP
Epi_neg:1368	QFCEVNRTDNCTIMSRK
Epi_neg:1369	GIQYSGCHFNLHFD
Epi_neg:1370	HCWNVPLRNIKHHKHYDTA
Epi_neg:1371	FRVIDMVSKMQKPEDGPYAI
Epi_neg:1372	YEPALICFWMVAAMIGVTYRH
Epi_neg:1373	CQSESSFNQENEDFKGHNDMM
Epi_neg:1374	WIVDASKQVVT
Epi_neg:1375	FALQAAHSKNG
Epi_neg:1376	YTPGEYWWSKQ
Epi_neg:1377	SMGGQEHQITQNFYIAWQ
Epi_neg:1378	AFFHWRYTKSFGG
Epi_neg:1379	GGFITPTDICH
Epi_neg:1380	MPYKSTCFWKFMTFHFGQDRY
Epi_neg:1381	NHLEGVVHKNFGKWVERQGV
Epi_neg:1382	RIEGVEGHPPKTYKLRTLVHNLDAP
Epi_neg:1383	RCILSDCTLKEWIPPTPQILQ
Epi_neg:1384	GGDKNGKDTDYY
Epi_neg:1385	MLIITDVAQLVLLIAHPGFTELRFC
Epi_neg:1386	INTTLVWVWHDVE
Epi_neg:1387	AGIDVMNNYVVRKRCGWANWQQQS
Epi_neg:1388	EFVYTIHKSYWPLTKADEAYMVK
Epi_neg:1389	IEMDQYDNGSMMSHPCVDD
Epi_neg:1390	LYSDQTWESFY
Epi_neg:1391	LLIKHHKIWGFS
Epi_neg:1392	KYRPSQNHKEHVR
Epi_neg:1393	KGETNQAIQGTDKH
Epi_neg:1394	VQKFEKSRKSQCETER
Epi_neg:1395	WYFHRIIVKCGRTDVK
Epi_neg:1396	MMQDVQPPTCQFKRYSRWPG
Epi_neg:1397	RDAKYDKWPPKE
Epi_neg:1398	AKKQSFNLGAPF
Epi_neg:1399	IDQPDVGLVWWAVMLT
Epi_neg:1400	HPVMRRWTYGQVKRCKMN
Epi_neg:1401	MVRSCNFRAGYCP
Epi_neg:1402	EFLAQCMVTQVDIELHQSHHD
Epi_neg:1403	IQKCEAFPCFNFSYGDTTKW
Epi_neg:1404	VQCCSPYAFNFCWRR
Epi_neg:1405	WQQPRSWWLSCGHHVGCEDMNF
Epi_neg:1406	FYMWMHYLDASGYFPMD
Epi_neg:1407	GRKEAGTFTRMQVAPVHREPNNQA
Epi_neg:1408	TGPQQTNLIEAF
Epi_neg:1409	EGRQCCNLDAQRFHGTRR
Epi_neg:1410	EIWMCVRFHAS
Epi_neg:1411	LEDEYTLGKFYLPRC
Epi_neg:1412	TVKWHFRQPDGFDICRHVKACE
Epi_neg:1413	TAYNWFWEVNIMCPRDCMYPWPK
Epi_neg:1414	AMVMNYAEMGTIVVVFR
Epi_neg:1415	SGCDTGRVMQFNFHNDWWQDRQS
Epi_neg:1416	FFDFVDVKPVKISGTEMINFQFY
Epi_neg:1417	FTHRRSKVMKKS
Epi_neg:1418	AQVFLTHVTPMGFPV
Epi_neg:1419	INSYEITVVYDSQPNKNMFWTE
Epi_neg:1420	CSCKSEIEKIIACHAMCKN
Epi_neg:1421	MPMHECGACAVTHPFGNEFWKCRK
Epi_neg:1422	AAWHNSMPNFI
Epi_neg:1423	GYVLQSRWAPRFAM
Epi_neg:1424	ANWCHQYMKPAKKESKKARGEMP
Epi_neg:1425	NHCQEPYAKDF
Epi_neg:1426	RWTEPTYSRKHIKDT
Epi_neg:1427	TIRAFNIGWHWRVDRDCCWDCKNPS
Epi_neg:1428	YFKPLKERNPHTIVVKWEPRCH
Epi_neg:1429	RRRVGYCCDRQYDFRVLA
Epi_neg:1430	FLMPYNWINCRM
Epi_neg:1431	MDHPHRGIKPSNFFRMHFWAYCI
Epi_neg:1432	FNGPMSEVFGESVTNRAT
Epi_neg:1433	VILFWWYQCIPRNKQPFL
Epi_neg:1434	ENQDHWHYHAGPRIVSPMPIG
Epi_neg:1435	NWEYPLPDSYP
Epi_neg:1436	KQRREKMIIPHKDKNMCNVGAPQWS
Epi_neg:1437	AIIWSQETQEHWVHTNQCDWAC
Epi_neg:1438	MIVWFREQQERMDE
Epi_neg:1439	DVCSTLMSDLWVELIGYMRCCPDCD
Epi_neg:1440	CPNAHDWYDSMWGYKNKT
Epi_neg:1441	IHPDLRVHQLLVRM
Epi_neg:1442	RKLHMTPPAIHDMSLDSSGATW
Epi_neg:1443	VLVQDAWTQYPFHILQLCRVV
Epi_neg:1444	NVWFVFVTMASAMF
Epi_neg:1445	KFTCSGYQCFCDRSSHSLSRK
Epi_neg:1446	FCYGPWGVFYSYRG
Epi_neg:1447	FDQQMDPTTRGPNLPM
Epi_neg:1448	NDFFMLAGKQDD
Epi_neg:1449	GVLGCKPYDEPVAKRRC
Epi_neg:1450	NHVDPKCGFVDP
Epi_neg:1451	SPPRECLTWKYCAANTEYH
Epi_neg:1452	NPQIKAFLPMDGFNEG
Epi_neg:1453	EPRLQWTIIGICGMN
Epi_neg:1454	EFRPQYHSVFFDPQI
Epi_neg:1455	DLAYKDKMKSVRNWVCDRMRK
Epi_neg:1456	GTVLFMQNHHYNKPAMMKT
Epi_neg:1457	LRLKHRFEMWNGLKPSD
Epi_neg:1458	GVVEYQKETAWKKPDE
Epi_neg:1459	ITGGHHNPKRMF
Epi_neg:1460	MRNYYESVKKYILYFCD
Epi_neg:1461	YHTGIEFHHQKILKTKANFNC
Epi_neg:1462	ICWTTYKVTAT
Epi_neg:1463	TGFPQPNPTFMGIW
Epi_neg:1464	GEEQFFRKFLYITWHDKSAH
Epi_neg:1465	QRSHFIRIPRLQHCF
Epi_neg:1466	MGHCFETGQNPEWF
Epi_neg:1467	FMESTITSKIVSAWPNRVNY
Epi_neg:1468	ALCNPAKGFHLHRTDHTNGIPQ
Epi_neg:1469	DWVMEPMEHIQIRGVCYNYIDME
Epi_neg:1470	KLAGNFYRGEH
Epi_neg:1471	VYFGHHCRLRGDYMTPKPHMVIGYL
Epi_neg:1472	EMVMGLVWFMSHT
Epi_neg:1473	RLGTPAYNKVNVIG
Epi_neg:1474	NGDFSWMTEATQ
Epi_neg:1475	QQKEFVEQWYV
Epi_neg:1476	SDQHNVAIQRIN
Epi_neg:1477	VRIPPPPPIVILTMLCFGD
Epi_neg:1478	KSCFHYPYMMGTNPSLDAYIT
Epi_neg:1479	MHRQNGDSDVPYYFWLILQ
Epi_neg:1480	EVAHGMVMVFH
Epi_neg:1481	ADGKSKRSIRKTCLGFCWWCHGRHS
Epi_neg:1482	DCYIVPKVHMY
Epi_neg:1483	VAFVTIMQFSSI
Epi_neg:1484	RDYYPYWILYDHNRDIRKNG
Epi_neg:1485	KKPWMYKHQVFYF
Epi_neg:1486	WLPLEHCFVLILVWRM
Epi_neg:1487	ALDMWQWSGKDWQCCTAVMMCPD
Epi_neg:1488	SYLPTITPHANMQGDQQGGQFTG
Epi_neg:1489	TCHETANYYLHNGEM
Epi_neg:1490	KTNRVNYTSKTGIGMYL
Epi_neg:1491	WSVYNRRKQGQRRMKREI
Epi_neg:1492	IMDTDCPTKGRNFE
Epi_neg:1493	NSIGSGWHDQVIRYCFSTGHMALM
Epi_neg:1494	WQVAVSHQRSGAYHNGQFTVHYY
Epi_neg:1495	YSCTFDCTIMPKS
Epi_neg:1496	KPPIVITHQCYDLCTFA
Epi_neg:1497	SGCVCLQMDTDKHLPPIVYSHKP
Epi_neg:1498	HVAPYNWCYWRK
Epi_neg:1499	DHSGLHFGQIDKL
Epi_neg:1500	LYKFPPIVCWFDMRLT
Epi_neg:1501	LAVSPSARICCNYSQ
Epi_neg:1502	ARHGHWGPLAQAFFGLPYSE
Epi_neg:1503	FGDCRRVNSYLYW
Epi_neg:1504	GGFCQLGCYAHTWMMDG
Epi_neg:1505	VYEKGCKAYCWMNTAFHSIDCHNP
Epi_neg:1506	PIKSTDHGYHTH
Epi_neg:1507	DPPDANVFVMRNY
Epi_neg:1508	AFIAGTHAIRG
Epi_neg:1509	MSMWAVDCFWWHFKK
Epi_neg:1510	RREQTMVPMYGYSNACTMHHSLKH
Epi_neg:1511	PFDTARSNQTRICWCK
Epi_neg:1512	GDVCWMWPQDYEP
Epi_neg:1513	GMKGPWKDMHREMMCPAA
Epi_neg:1514	VSVKQPTVYWACFKIEWKG
Epi_neg:1515	AIHFCNAQHEG
Epi_neg:1516	EYIRETMSWACTAAHPRHKPWRN
Epi_neg:1517	IKASWAEKVCGMML
Epi_neg:1518	CVRRNAGHTMNTHTYE
Epi_neg:1519	IVCRFHNWWKRVAS
Epi_neg:1520	HENLMEVYQTPQQA
Epi_neg:1521	NWGEVNLQMNYVWTFAQ
Epi_neg:1522	FHAKYMDIQMW
Epi_neg:1523	HLYGPVPGGEQENDIKDAGY
Epi_neg:1524	CSGQVLYAMMDMP
Epi_neg:1525	RDPPGLIFMSR
Epi_neg:1526	DMNKCLELHYYNHICKNANDEYN
Epi_neg:1527	YMMAPNKSMTHVDVITCHNN
Epi_neg:1528	TKACQVWMMAGYQIEQFYSV
Epi_neg:1529	RRKCQVDSACIREGCD
Epi_neg:1530	MEQCMCQCSIQNAFC
Epi_neg:1531	MEGRPWTFTMN
Epi_neg:1532	KVGENWKSFRVDKKMWVIMWC
Epi_neg:1533	LEVPPCLSRHGHMVLGFFPQSTN
Epi_neg:1534	VEWTDMQAKPMFLNRHHVLPMWN
Epi_neg:1535	NNKLRFTNWQGFAQYT
Epi_neg:1536	NEYPNHPELNHSYII
Epi_neg:1537	ELAIVANKCEYPSMFTPRDDAPWF
Epi_neg:1538	TKPMCDTFNDHKLKTE
Epi_neg:1539	HIGARLQWIAIEYTC
Epi_neg:1540	DLIFEFYFFQR
Epi_neg:1541	MQEKARQNLYV
Epi_neg:1542	SNGWHGAHDWFNEIH
Epi_neg:1543	LIETLHGESRTIMYYA
Epi_neg:1544	NRLFTVADISVK
Epi_neg:1545	VVYWRVQRARHHI
Epi_neg:1546	IGMGYKDWWHKVK
Epi_neg:1547	KMLYHHHCAIPKR
Epi_neg:1548	KFPFTHCFRKAQSRQYCCEGKEYD
Epi_neg:1549	DCPSYTGGRWYCC
Epi_neg:1550	LYFMGDTRQNDEFECEAR
Epi_neg:1551	RFIERNEVPSRTNMIRVWKR
Epi_neg:1552	SRSFWRKADNIACFKEYAAKAQ
Epi_neg:1553	QSFIYQMSCYGYL
Epi_neg:1554	IDRHFGNLPIFLSNWFERIK
Epi_neg:1555	QQGAQCSYGMDGIRSTD
Epi_neg:1556	RPWFHTQYPGPDLDVN
Epi_neg:1557	EKQYDAHGDNGQMCQD
Epi_neg:1558	PATSMMHVTCAT
Epi_neg:1559	CDVQNLPMWNHFLAMTFMIQVGSQ
Epi_neg:1560	VLMCSGHNWDDDSYSPRQLSTD
Epi_neg:1561	YVTLIMIWQDSCPWPFFLWNCGDMH
Epi_neg:1562	SKIVYMWEKCNMPTWTNALVNH
Epi_neg:1563	WTYAEHVNTFYYLRAA
Epi_neg:1564	RYRCFMKSNFACWAHNGYKRGMAC
Epi_neg:1565	SFFCMKVDHPSD
Epi_neg:1566	WSVGEDSVRTRWNWWKRDYCWHLKF
Epi_neg:1567	RNSMRALQVQVE
Epi_neg:1568	TRIFPNDWVFQITHMHPRN
Epi_neg:1569	TACHQHRCYEDVMLLWNHYDPLDA
Epi_neg:1570	CIINRRQCVHYHWAHDQYRIM
Epi_neg:1571	LLDYMRLQERFK
Epi_neg:1572	HCSVKHDIVDSII
Epi_neg:1573	PPAWRKFKIVFSMREFVVDF
Epi_neg:1574	QLIFGYPTIKTAFGYETRWC
Epi_neg:1575	LQVRRPFPECPMCDATDL
Epi_neg:1576	DKMLKKLHAGRVMWWVSGTRAATAT
Epi_neg:1577	EFCVLIHQYFREWSNDFYQQE
Epi_neg:1578	MWFEIRWCTHATAHEKEQPTLR
Epi_neg:1579	VTKMGKIHDWVRKPSCS
Epi_neg:1580	FDENNVKRHFIRTHQNQYPHASQNQ
Epi_neg:1581	MLLFIMVQKSGPHTVIWPQRDV
Epi_neg:1582	VDPNVARFVSANYWQVLNRS
Epi_neg:1583	YEFEITYDFFAKRT
Epi_neg:1584	STAIAESHKSSIMKRCG
Epi_neg:1585	QHLSQVWGLMCYMRKDGYSMEQD
Epi_neg:1586	ISLGRWGVTAQACCRGVRM
Epi_neg:1587	ISFFFCNGLRKQYLQM
Epi_neg:1588	THGIDMLRSSHY
Epi_neg:1589	YTNLIGSHNCLIDLGQWDAF
Epi_neg:1590	WRHILYSTRHR
Epi_neg:1591	RPMRHLSRKYK
Epi_neg:1592	HMFNCKEMAVSWTCQIGTI
Epi_neg:1593	RAWHHGGFDCVENHRN
Epi_neg:1594	LPQPQRVEYIELSALRM
Epi_neg:1595	CMWMYQYAWDQDLRVCVNERTRYT
Epi_neg:1596	HTPYTNTGFKRKNDPNVSWWDLSHG
Epi_neg:1597	WTALALNWYNRA
Epi_neg:1598	HDPYRLGERRNWMCQAQETHMD
Epi_neg:1599	LHLAQGYFGKAINEKHRHRKTAPGD
Epi_neg:1600	DFHRTYAWCTHPPHCAPNH
Epi_neg:1601	WYRPHMEPAMN
Epi_neg:1602	NMRINDEVMNRSHILA
Epi_neg:1603	QFSWSDDCPTIVDWQWLSVRKFL
Epi_neg:1604	SSHQYFDTKSFQHLELRI
Epi_neg:1605	FRQKELNRPID
Epi_neg:1606	ILQSQNPRLELSA
Epi_neg:1607	HDRTDLFFVEVLTPKISM
Epi_neg:1608	MFTPITPYWATICVPTCRGEISRA
Epi_neg:1609	RTDGVRAKHWYCF
Epi_neg:1610	TNGWGNYNCFMFNECVDIQMCCLFF
Epi_neg:1611	ASDVLMIQSYHFHTC
Epi_neg:1612	FFNGRPHLWDRLPNGTTQRRGEWDG
Epi_neg:1613	ANLNRSCVNSNLY
Epi_neg:1614	DFHEFHLRFWAKNNGD
Epi_neg:1615	PYLASPWPVFQMNL
Epi_neg:1616	WMEAAQTHLCTHGRTI
Epi_neg:1617	IDTGTVVIYVRVFMYIDMG
Epi_neg:1618	QIMARCLLWKELDYQICALQHPT
Epi_neg:1619	EDWECNHAHGTVCCNATAASC
Epi_neg:1620	VRNDPFEIVFH
Epi_neg:1621	DRLSWTPIIIKRLWTTEEAECACP
Epi_neg:1622	KVYKQSTTDGGHS
Epi_neg:1623	EENSNAYTVTMKGIPHV
Epi_neg:1624	AMLVMLHRGIGWQNKQDGNKMQFP
Epi_neg:1625	VAEAQARSQLQHNF
Epi_neg:1626	VYVVCVCMPKIRAVG
Epi_neg:1627	VWIYQEHAYSDYYRK
Epi_neg:1628	TWGSEPGVSQVPQAMM
Epi_neg:1629	CEAHHPWLAQIL
Epi_neg:1630	PRVIEHLCNPWETVMVPWGR
Epi_neg:1631	IIYPHACFKSV
Epi_neg:1632	CSCCDTKITPMETKFHAAKPDLRD
Epi_neg:1633	KNWGKMCAQYDPS
Epi_neg:1634	PPVLIDNRIDIWIYDPKFL
Epi_neg:1635	YLHGQDKARHFNWQWHMMICCL
Epi_neg:1636	MIPGSDQEIWGRWMLPHTCKWCY
Epi_neg:1637	FVATEMDKGKEDHHINMCAQLPRP
Epi_neg:1638	NMQQEQQFQEGYWCYHHNTRWISR
Epi_neg:1639	WFKSHIYTWQHVNPLGNPDQLH
Epi_neg:1640	VEPFVAEVGNPA
Epi_neg:1641	MRYHDMIRQFHHFSKRADWPIF
Epi_neg:1642	GDDNEKGAEKQMAHLGCLQDIR
Epi_neg:1643	MICDFEKWTITAQYFVPWQWCMWTI
Epi_neg:1644	GDVWGKSPQMWPQLPMFRRKTKAL
Epi_neg:1645	LYNVIFKDVLKQICEIY
Epi_neg:1646	EPQSLEKYYCRRWCNEWPWAG
Epi_neg:1647	GVAHIYVIIDSWKYCID
Epi_neg:1648	MPKHQQCPMRRAAYAEV
Epi_neg:1649	HLAMNKIKNPD
Epi_neg:1650	HTAFKSEPNKWLKCPQLRDHIVVS
Epi_neg:1651	IFYEPEWSWATNACITVQ
Epi_neg:1652	MKHPMPMNHSH
Epi_neg:1653	DVKAKSDSDYSAQKYD
Epi_neg:1654	WIYHTYNNRQASNASWYFTVEVG
Epi_neg:1655	PCNMKTYHCAECVK
Epi_neg:1656	NLHFSSLKKLTMHHCMVM
Epi_neg:1657	QVKKRNGHSHELEYPTEDWFEGLQH
Epi_neg:1658	PMHCQSCCTRCEHTYENKEHQ
Epi_neg:1659	RLHQPNTVLIDCLILHMTIMSIL
Epi_neg:1660	PYRICCSKKQLKCLWKT
Epi_neg:1661	SHFYITCMAMGDYKEDFELPWT
Epi_neg:1662	QSEKWAGKAESFKGTQRSVEDTTG
Epi_neg:1663	STFILHYKQAEFNWICNFCEK
Epi_neg:1664	RFCVMDNYVLQSPIWLGKYN
Epi_neg:1665	HQVVHVMRIHLCGLGKTNDLEY
Epi_neg:1666	VEQKILTTVQGKSYWDGPL
Epi_neg:1667	RYHGRVIQSYTREVYVKRR
Epi_neg:1668	FYTPYYARAIEVIDQVKIMKKPM
Epi_neg:1669	SKRWEWLYWSNEPQQCMTH
Epi_neg:1670	KDCQNPSSHHRGKEFCGTEIWDS
Epi_neg:1671	SDFIFRYMWPAHCEDGLFVPTN
Epi_neg:1672	AKANIHPFKQKQNNL
Epi_neg:1673	FDNNIAENGMYDFPEQQPC
Epi_neg:1674	DSGICAWYPIRVSRG
Epi_neg:1675	FAWWMHVRKTWYFEKSYLTTCYH
Epi_neg:1676	IPFKLCSCPFHLWN
Epi_neg:1677	NARPELDWSDQ
Epi_neg:1678	VWNCYQFLTGTRVFLPLQKFT
Epi_neg:1679	IILNTYGAFRQCVM
Epi_neg:1680	LYQFIPFYWHWW
Epi_neg:1681	TFNGQRRRDWTHDAT
Epi_neg:1682	NMQAYAYHYCTRDVQ
Epi_neg:1683	SQLACQPFNKYHCLCH
Epi_neg:1684	ILRGTCHLCNIMVLLVGNYCETPW
Epi_neg:1685	NPLLYETWAHLIHRKKYP
Epi_neg:1686	YCNSRTPNMQAACAMLAWC
Epi_neg:1687	GDICGEHEYHKDYP
Epi_neg:1688	TGYITNIFTYWWWVCLWSEI
Epi_neg:1689	GSIDPSFAPHYPDDHSFSGWC
Epi_neg:1690	CPKNLLHQIWPPQQRKVKS
Epi_neg:1691	FHGPAKDCCDSN
Epi_neg:1692	HQQPNSKVSQRNEI
Epi_neg:1693	YDSEKQPPMIKGHYVEHRYVNF
Epi_neg:1694	CADHCFYMNTTKWWRCKPLYWWSK
Epi_neg:1695	IRYWFHLAAAMFMEKRHHHA
Epi_neg:1696	KKPWLSRGWYDH
Epi_neg:1697	QTKRKINQRYD
Epi_neg:1698	FRSGRLCGPETVKKPHGNEGT
Epi_neg:1699	EHCKQSCGQNYFNGGQL
Epi_neg:1700	ARMNALDFQMYVQYSPKQHNVI
Epi_neg:1701	YFQARYIGYRTHLYVGW
Epi_neg:1702	HAVMYFNTSHAAAWSNCL
Epi_neg:1703	AIFSSCNQTTYMRMCAD
Epi_neg:1704	GYFSKDDVVKQDYIFQCK
Epi_neg:1705	LFYAEIDRESDDQMELLY
Epi_neg:1706	TWWFMRFGALQIIEHAFISCGR
Epi_neg:1707	QQENSDPPWKTKPYAAN
Epi_neg:1708	FVSISQSAFDKLH
Epi_neg:1709	WFNDMIEFEHFVFPR
Epi_neg:1710	HKTPHKSQPMMGFNCELIVKCVH
Epi_neg:1711	VVRQVDPVGDLVGDEHIAKGEEKVV
Epi_neg:1712	WAREDHPIRSDSVMVSWKCQYM
Epi_neg:1713	ARSRHTVWQDTTSMKCQWSYC
Epi_neg:1714	PDPNQQYKCRGFEQVSGVARA
Epi_neg:1715	KYWHASMSKQYKAYENDTDWTGRY
Epi_neg:1716	QATSGYVCQAEAGKTMKK
Epi_neg:1717	DQPREQIPCTR
Epi_neg:1718	SASPCPSRDQHIDMGWIAIFMR
Epi_neg:1719	ELGSMQTFIQVRIHLID
Epi_neg:1720	DNACCNWDVQGMIQSCFL
Epi_neg:1721	DYFEGELGDAHFMQL
Epi_neg:1722	FDHDMWEMMRLTRHGEPPRTYLN
Epi_neg:1723	GFCWDCMFKSPTIKNRGCHNPHFF
Epi_neg:1724	WNRSCVSGTNDNFDP
Epi_neg:1725	HARICPRALHKS
Epi_neg:1726	EVYPAEAFNIENKRP
Epi_neg:1727	PGCVDSISMYAWT
Epi_neg:1728	HFTSFEKQSFTFFVILALYGV
Epi_neg:1729	MEWEYGMCQKPKTDPP
Epi_neg:1730	ACGIRSVFRTHTKPCPTVCREKCNC
Epi_neg:1731	FKETQHSQMPLSK
Epi_neg:1732	EATDDPHPWTRKCWTEDM
Epi_neg:1733	LNRTAYHYNSCAYD
Epi_neg:1734	DSLSQDWGESKGW
Epi_neg:1735	PHQCQNSWVADM
Epi_neg:1736	VPFYWVDVNGNNHGMPGDWCVCF
Epi_neg:1737	NKWNFDIDYES
Epi_neg:1738	WHEQLRDWNEATL
Epi_neg:1739	MFTVAYPHSKKQPPPPQA
Epi_neg:1740	PHTFPYMIFCYFGM
Epi_neg:1741	CFTKQQVKLGSYVQNNKMFAN
Epi_neg:1742	QIPGQHQCPPSSADEQHGIYD
Epi_neg:1743	FGGQITLKYLE
Epi_neg:1744	LVHEIMSPTKMNPQHLEPMG
Epi_neg:1745	WSDLKCAFRPTNCRD
Epi_neg:1746	RMVANVHGIHMVWSIEIYWETDNQC
Epi_neg:1747	ELSDLSSASKYPDK
Epi_neg:1748	GSFWNWLGAERYEHHLL
Epi_neg:1749	VCNHNAWGSAGAIAYPCRDPYTIWQ
Epi_neg:1750	LVGPKICNRHDEWQQDCRLFTL
Epi_neg:1751	SLVIGYIALIQINVWL
Epi_neg:1752	SCFVYRCQAPG
Epi_neg:1753	LNETHQGFGCMGET
Epi_neg:1754	ENWGLDDLLERHSSRTGLDFAPEVR
Epi_neg:1755	SSFHCMTLFWHQD
Epi_neg:1756	RHTITARNGDTCIHFCGYTDDE
Epi_neg:1757	WNYTWVLHMSFWMNDVFPFGYE
Epi_neg:1758	VNQGQWGKMSTWDCCWPYQEEKYCA
Epi_neg:1759	HCWSWRCMKTNWY
Epi_neg:1760	YQEMQKWATAKTQWPGTQGITR
Epi_neg:1761	FMYKHFSKEYHFKADSEM
Epi_neg:1762	TRVNICTNPLIF
Epi_neg:1763	WCQYVECHNHHSAA
Epi_neg:1764	MFIFQLNLATDVMRCMDFCYY
Epi_neg:1765	VSEMSVQSDDCSEQAYNMECCWAC
Epi_neg:1766	ANVASRWRYRFSSK
Epi_neg:1767	MHYDRWVMLFTTML
Epi_neg:1768	EGWIMIDEGKGWCLTYNAHIR
Epi_neg:1769	KIVAQQRMKWTNPGGNANWDCQC
Epi_neg:1770	FNTYIIQNCVH
Epi_neg:1771	FWWRYGAHDINSSARY
Epi_neg:1772	AVVDDGAISMHWS
Epi_neg:1773	PQDMCQTSADVRKK
Epi_neg:1774	CNYLMPGKTIAWPPWCW
Epi_neg:1775	CMLVIWGHGHWPLHCC
Epi_neg:1776	EQIPHIMHKEHHWKSK
Epi_neg:1777	IYQHWPECDILYVEHDSVYA
Epi_neg:1778	WYMPMLVNVMWRLWWHFNT
Epi_neg:1779	YDVSFWQSQIYDRMNHEFHCSVH
Epi_neg:1780	IETNQTSWLVGFMRPRVA
Epi_neg:1781	WVMTKYQRMMYRSKEPGF
Epi_neg:1782	PQSMMVQKQDMA
Epi_neg:1783	PILQQTLMESLTNQMIPQ
Epi_neg:1784	TIGETAWCCNDNIYIYLY
Epi_neg:1785	WGMKQGKEYWF
Epi_neg:1786	QPHQTVMQQEYSYWPVVLNCFQ
Epi_neg:1787	ESMLPYFSEDRAAQMSSE
Epi_neg:1788	QFSCAPCVPTALD
Epi_neg:1789	MTMMRCRDHGEHFEAYKWASCLD
Epi_neg:1790	KCTLCICPPVVSRKIMRPSQSY
Epi_neg:1791	DLYEHIFEPDDPP
Epi_neg:1792	HFLHGCMRFNKWTHMFDQEQKMA
Epi_neg:1793	IHASMACRMINGPDIEFIHEWW
Epi_neg:1794	LTVMPAVYFQL
Epi_neg:1795	LHPDWGKFHGQICMN
Epi_neg:1796	EIAPICGTIRDDKPTQGSFCIFPA
Epi_neg:1797	SPGQIEPIGPSLTSFNNFTCMPMAY
Epi_neg:1798	HFIGEIEMQCIHEPD
Epi_neg:1799	LTCTTNAILYQQCVRRHP
Epi_neg:1800	AGLWCCLRDSGSSA
Epi_neg:1801	YAIPQQGNQPIAMNCT
Epi_neg:1802	LHVWITIPEIFS
Epi_neg:1803	NDDTNMGIKSWEIDGDVQIL
Epi_neg:1804	IEEWCICVRLQTNFELVL
Epi_neg:1805	DLEPQQWDTVMKNHHHAWIN
Epi_neg:1806	IENHTMFKWGPDKKTTGWLHYKD
Epi_neg:1807	DMYQIQGAKSE
Epi_neg:1808	KTQMYHDDTISTCVLGRIW
Epi_neg:1809	LLQACAKNDYM
Epi_neg:1810	STLQPMTDNTGKYRRKGLNLWP
Epi_neg:1811	DSRWSNKNRIEY
Epi_neg:1812	KKVAPQAEMRDVLRLDMAF
Epi_neg:1813	FFYVFISDLNLRVIVSPRA
Epi_neg:1814	CDRQDATCLVMSMDETFA
Epi_neg:1815	MLTEIASWNWIYNMDFIVQGLTYR
Epi_neg:1816	KTCNFFDWHVY
Epi_neg:1817	RVSWIIWLENRCEFF
Epi_neg:1818	THAEERLHINCIVLPGWFM
Epi_neg:1819	HHDIVWQLKTNKG
Epi_neg:1820	FDWMFITAVWLVCVSMGSFEICIM
Epi_neg:1821	VEHPFHYNPWYRG
Epi_neg:1822	MIKSTQECSRPKGWSY
Epi_neg:1823	KKMPRLSDICKHFPQLYMVKPV
Epi_neg:1824	CCHACGWVKRRITQD
Epi_neg:1825	WDTYVKSWNCCLIG
Epi_neg:1826	DFQGMPRMMNHINFQNRWLSNIMI
Epi_neg:1827	CWLKVRWNYMLGLCTPASRHVI
Epi_neg:1828	YMITVFMECGRVECY
Epi_neg:1829	LDYCCSIQIMHIWVRGPLCY
Epi_neg:1830	GHNTQNEFQFNEMRER
Epi_neg:1831	PLNACMRFRDYHCIQFSRIS
Epi_neg:1832	KDVWYNHLGMSDIAWSHM
Epi_neg:1833	CISQMIRCSVGSRLPVQP
Epi_neg:1834	GCAAWLDMRWFLTIFMQAFKTHH
Epi_neg:1835	FHTGSGCHNCNSKAHK
Epi_neg:1836	NTMVVRWPCKICGWHQMIEQWN
Epi_neg:1837	FLKFCFHCSSYRGH
Epi_neg:1838	GKMHMTIMMSNCKPHMHH
Epi_neg:1839	EGAEPNQDSWQEA
Epi_neg:1840	NMPTWALLGCD
Epi_neg:1841	RSFCTYQAGLIGDKTMNCHAPYN
Epi_neg:1842	PPEVWVAHLHDHIRTSFHGY
Epi_neg:1843	GTDNWLQRMGQED
Epi_neg:1844	CNEYFPTILAARDFRP
Epi_neg:1845	EHMHSSACKWLYKCQKFE
Epi_neg:1846	TPNMRVFCWFWC
Epi_neg:1847	WMLHIDCGIEQHWGKQKATKKW
Epi_neg:1848	IRRPDSSWPPM
Epi_neg:1849	KDCPLYPKNQICYRGNIEAIFIFQ
Epi_neg:1850	WKSLYQCKVIEHQPE
Epi_neg:1851	CMIPCCIKSNPNDAWTTQFCY
Epi_neg:1852	FNKTWGMTHCKSDDCD
Epi_neg:1853	LCIPSDVTLDML
Epi_neg:1854	WSNYKTENNPEDKN
Epi_neg:1855	TKEHRRYSCKGWQIT
Epi_neg:1856	DVQNFRRPHDSQPFH
Epi_neg:1857	PFNSFNIQGHPQNSNIRKSCTPLP
Epi_neg:1858	FMKADVSYDYFCSQPPCECSMIMAW
Epi_neg:1859	MIQFRYSYPKRKVFNEYQC
Epi_neg:1860	PEGPHALKYTKSIISAAMENDW
Epi_neg:1861	TVGGHIVDVIWGWAAGKIQSNKM
Epi_neg:1862	WAEAYAACISRTKTMTDSGYFR
Epi_neg:1863	GMQNTYKWRRWGFHHNCIPVDFKV
Epi_neg:1864	GDSASIANYLQQDGED
Epi_neg:1865	YFQEFAPMAHN
Epi_neg:1866	VPWWREVPIHEHGKSVCDGAVDIY
Epi_neg:1867	NETQGNLDIGACLFIYSFY
Epi_neg:1868	MKWTNHRRALFAYTEFNGD
Epi_neg:1869	KGSFSPCKQDDGKNWLLSYN
Epi_neg:1870	GDWSAGPMRHLMATIDKQKTRC
Epi_neg:1871	YCMVILAWEGPYKCN
Epi_neg:1872	CSCAFIKQGAWEPIEHIF
Epi_neg:1873	DECEAESYCSMAEHG
Epi_neg:1874	FQRFIVVTNYQMEFYQPYADIR
Epi_neg:1875	GWPEMIYLWSTSECFHCNTF
Epi_neg:1876	TQWMYDQYRRHKDP
Epi_neg:1877	HLHTGPVYSVCMFHVGTVPWDLQ
Epi_neg:1878	KLGGIAHAIFNGQ
Epi_neg:1879	MSVDPNRGKEWLCWPPFLE
Epi_neg:1880	ECHMFFAWMEPGYGSASQFPVFMA
Epi_neg:1881	CWKPTSFVMRIMMFGDSRKLIT
Epi_neg:1882	FMMMDGPHARPAHFE
Epi_neg:1883	AQFVNVGMSCLRVDWHE
Epi_neg:1884	EWRNHICHPALQKPHFPKNGS
Epi_neg:1885	HGERLGVILWPTDALGPTYADKM
Epi_neg:1886	PWQWNFHCHVAMMSDDVSTL
Epi_neg:1887	YENMTFVKYWF
Epi_neg:1888	DDRWYPLCSNCDNCQC
Epi_neg:1889	YPTIKAVQSTMYPPITMPPC
Epi_neg:1890	HNEMMNVRLHTIGLG
Epi_neg:1891	GYHGWNMNDQIVWDPV
Epi_neg:1892	NMHENNMGWAECCLEHGLMPI
Epi_neg:1893	KPTGDIQCKAIPHQDIVAEWAWNDF
Epi_neg:1894	CRFPPNPKMTYGETICGPKTRL
Epi_neg:1895	NFQGIVGYQSEWIYCSCCSMVQVHA
Epi_neg:1896	LGRFDKDWVHRRPAPGHNKVEEMH
Epi_neg:1897	MQPRGTFMDTVARKSHNYHCA
Epi_neg:1898	KEVGQSSLYVNHNPEVQILMFPKM
Epi_neg:1899	SQAFENMAKKCSPYA
Epi_neg:1900	NCYHIFQINRKLH
Epi_neg:1901	GLFKLTFINTN
Epi_neg:1902	HCSSWLAAVHSPTTPKAY
Epi_neg:1903	HYPAPMQMCCE
Epi_neg:1904	QMPKHPRTKYYCEVYTVKWSG
Epi_neg:1905	DSEKSIPTAYLPRSSTCV
Epi_neg:1906	MGMCFYSDDKVD
Epi_neg:1907	QDKKQSAVIVPEAI
Epi_neg:1908	KMFVRVQKWPCVER
Epi_neg:1909	AANMHAVYILCSPA
Epi_neg:1910	TQVIHSNRRHWGSMW
Epi_neg:1911	NGMMGNIHRMR
Epi_neg:1912	HCNQYGHKFGHAQRTC
Epi_neg:1913	KIIWPFCCIAD
Epi_neg:1914	HRLEICRCQSKLHTKHLR
Epi_neg:1915	HPQTPEHINKA
Epi_neg:1916	CGPSKKHPEIFPKGSMML
Epi_neg:1917	GQGFCHGPHRE
Epi_neg:1918	GEESFIDMMPFWWY
Epi_neg:1919	TASCIYGVVLQF
Epi_neg:1920	KGPQKPWKTEQEASQL
Epi_neg:1921	YARHFPFAMLKWTQHPGC
Epi_neg:1922	TRLFVKDFLPKWRHQPIRGC
Epi_neg:1923	LMCCVFNTRRP
Epi_neg:1924	GNHALSIHARRPYHFEVR
Epi_neg:1925	SCRKEWWGCLRKNIYLQNKFWKIR
Epi_neg:1926	MYCQQRYVKGKIL
Epi_neg:1927	DQCIGATKRQLMPLNIRNKMVF
Epi_neg:1928	IFPKVSKKHSCFPKLWSQEI
Epi_neg:1929	CDPGKWKRIGEI
Epi_neg:1930	DDSPEAPTPLPKIDRPSYMCMF
Epi_neg:1931	WQCNLPQDYGGPYNWMELHVQG
Epi_neg:1932	HTGRRNLGPRKHKNHTVMWHGM
Epi_neg:1933	SMMHEWALGDWEVVP
Epi_neg:1934	KSIDHGFDCVILWQS
Epi_neg:1935	HHYQRIALEWQAMQM
Epi_neg:1936	TRAVQSFNHDFIT
Epi_neg:1937	SGYDMLHHPDIHENYL
Epi_neg:1938	WVKTKYQIELAMHIPTQPV
Epi_neg:1939	SHNFGEFNYPFECHGESV
Epi_neg:1940	VGGCFYFRNDAWRSEQDNI
Epi_neg:1941	PPNMNTHSVPDIGHPKGGPEV
Epi_neg:1942	MCRTDLLISIYMWHQALA
Epi_neg:1943	SGYRSQGFMQRSNKQCGWFQYTY
Epi_neg:1944	QNRHARDWPFTDCCTEMVKGH
Epi_neg:1945	SDLFTAHWIGP
Epi_neg:1946	PNQEGDRQDIECSQCPR
Epi_neg:1947	SSERDEKRSVLELQCYSGSLASVD
Epi_neg:1948	VRMPGRYYCERWLSNLELWGK
Epi_neg:1949	QHHMERDMAEKGIKTMK
Epi_neg:1950	FEVEDLSWFNAESKFCPGG
Epi_neg:1951	IVYSKQMNKVWRPW
Epi_neg:1952	YDNEVDTFERYFG
Epi_neg:1953	KWCYQAMPPYYYCDRGAHMNR
Epi_neg:1954	DKHMAWKFYWIFWMMMGGRPF
Epi_neg:1955	HLMLTKHCHSRRNMHNEWGT
Epi_neg:1956	RDDYDFYWIIDFMDFEQQIAHE
Epi_neg:1957	IFAAYRTFMKWMNSFGKIGKS
Epi_neg:1958	AYTLMSTVCRTKIMQDRK
Epi_neg:1959	MNRNNAHPLVVWHHVEHHTS
Epi_neg:1960	FGNQYGTKFWEEVCMKMWVE
Epi_neg:1961	EGEKVVVMMCWWLKN
Epi_neg:1962	FLQWSLLDEPQIETRQALPVHHSAR
Epi_neg:1963	SPSDSNYMSPQNMGKYISWSLQ
Epi_neg:1964	TCSPTAIWDCEHHVHSFY
Epi_neg:1965	DQMYKPGINPVNRGMREWTC
Epi_neg:1966	DIDMLQTNNKQTLGKLQAAN
Epi_neg:1967	AVIEERDMMTNLDKRGVLSIWARQ
Epi_neg:1968	NAMSQCMQGIMKDHCPCTV
Epi_neg:1969	EHRAYSDKVPKKFPMCKVRK
Epi_neg:1970	DIWWAQGRDFGTAFRIE
Epi_neg:1971	ACVEHTYCQCFAN
Epi_neg:1972	CFYMSDVTSHLIA
Epi_neg:1973	SFYRVQPHIQIPVEWLYKPE
Epi_neg:1974	YTWGRQGYNNGLA
Epi_neg:1975	MGSKALHPIWEQQYDSGPMEQPECY
Epi_neg:1976	HFLAYDVITDLERFGVGTGK
Epi_neg:1977	HKLTNAYNIHEGMNVDVSEACDT
Epi_neg:1978	QEQTWFHGPGWEPGTNR
Epi_neg:1979	VSAAGKTRCIV
Epi_neg:1980	RQYTPHMRIWGP
Epi_neg:1981	MISSDNEFASI
Epi_neg:1982	SEIDHEPDMVNAE
Epi_neg:1983	WPLGFHDCFISWPLFWLTTVVL
Epi_neg:1984	GIGMNATCPCDTLCRIGKRMQTHND
Epi_neg:1985	ILKTTYEINLFYELGS
Epi_neg:1986	GDCFAHSGKFHLRQDEE
Epi_neg:1987	VNLNFHKEYFGVNCIISCYFIMM
Epi_neg:1988	WHWNVAQIDPQCDLDLDWQSIKPQV
Epi_neg:1989	NNWVYVFLPRQDITGHIYHPNAY
Epi_neg:1990	NWRDSGIGLNHATACIVLL
Epi_neg:1991	MSHMLCVCGWL
Epi_neg:1992	NQGHIGVNPQKEILEEVCW
Epi_neg:1993	QEMAKDAHFRCRLISDNGNAV
Epi_neg:1994	RFWWKQRDKGLNVYWNGA
Epi_neg:1995	IMPCWCITLCVPMNFNKK
Epi_neg:1996	TMVVWRHDKLTQPITWFGLHT
Epi_neg:1997	DGMTTASMGFEVNKYYTTK
Epi_neg:1998	IRGPFFATPLAYHKRRLDEHDQ
Epi_neg:1999	TQDRQCPICVHLIGQTMGT
[truncated: 60,731 more rows]
