# Supplementary material for: Prediction of B cell epitopes in proteins using a novel sequence similarity-based method
Source: Sci Rep. 2022 Aug 12;12:13739. doi: 10.1038/s41598-022-18021-1 (PMC9374694; doi:10.1038/s41598-022-18021-1)
Supplement: Supplementary file 1 — Supplementary Information. [file 41598_2022_18021_MOESM1_ESM.zip › Supplementary_meterial/Supplementary_Dataset_5.txt]

>Epi_neg:1
KNCIEDFIYPDVPWHIRYEVEIEHL
>Epi_neg:2
VGQGTIVKIEFF
>Epi_neg:3
LPGIYPYPMILR
>Epi_neg:4
IQKARVRTVYFWRDPYPTN
>Epi_neg:5
PTVAMEYFDFHQWDILGGMSYG
>Epi_neg:6
KWVEWGETGASSK
>Epi_neg:7
PLYNSFYALDRE
>Epi_neg:8
SMQVVMSDGACYYGTC
>Epi_neg:9
VKAEYVLQHQETQVRWTK
>Epi_neg:10
RALGHWISFFTTLQTI
>Epi_neg:11
DNIHMPMSARHDTKYD
>Epi_neg:12
FTEKLYEFCLYL
>Epi_neg:13
RELLTHKTACSEAYNQSIIPWIPHM
>Epi_neg:14
QYMIFGHMPEEWHT
>Epi_neg:15
LAEMLYVWGRSAFMNLI
>Epi_neg:16
PIRENGFQTWN
>Epi_neg:17
MCHSHSFPAPDEAWRSTEPY
>Epi_neg:18
KGKEMTAICGVIYTRRLFMRKHEA
>Epi_neg:19
EWYHFCMHDHVNPAASAIATEFNFL
>Epi_neg:20
WVKPHIMNWEYGHGEDHLPHIRYS
>Epi_neg:21
EPDGDLYNDECLAAYDRVNG
>Epi_neg:22
IITGMKFHNGVEGE
>Epi_neg:23
NGPNDYVDEWPSFGDEIKQSC
>Epi_neg:24
LVPLTRTGSITRDCRFMPY
>Epi_neg:25
AQYIGEGVYEFKLILDG
>Epi_neg:26
LDFETERYWWWMPYNHA
>Epi_neg:27
KDHCNMNKVGVDRFHTGA
>Epi_neg:28
DTHAGPELVHSKEYKYK
>Epi_neg:29
WFKTHLWNDRKYEQDPV
>Epi_neg:30
FSPPGMPRHIWKC
>Epi_neg:31
MFELWCLAEAYCYMYPNKAG
>Epi_neg:32
VWWFRLGDMENSNFDQYNH
>Epi_neg:33
LNCYVFGNQEQ
>Epi_neg:34
IQYPQYIFVHWAVIGE
>Epi_neg:35
AIIDSLAPCWPQKP
>Epi_neg:36
RWNMQKWVKMAAWSVPEMS
>Epi_neg:37
HIFQYKRSTAYSVHF
>Epi_neg:38
AIKCWKKNFCED
>Epi_neg:39
VYCACDTGFKVQQELFLHSSGDI
>Epi_neg:40
MARWVFQCSCYLIH
>Epi_neg:41
RMPNSYMIVQWRNYADV
>Epi_neg:42
WPPCCDHLATQCWDHA
>Epi_neg:43
DNVEKLSCYSRD
>Epi_neg:44
INMHVFMWGAATGVKTIAGGGAYCP
>Epi_neg:45
QIHKEFWHKVCVGNRVLYK
>Epi_neg:46
EKGAIMKFHDCWSWGWRIGANKWY
>Epi_neg:47
LKLHCHRDGWQALDQESNLSNGFKW
>Epi_neg:48
ETKDGNCPNETYARHHRY
>Epi_neg:49
IPKLVGRSAVHQ
>Epi_neg:50
DYRCYRFIFQPVF
>Epi_neg:51
MKYFPYLSAVGLLNNY
>Epi_neg:52
YQYMSALAIICYFKTFIQDEQRHH
>Epi_neg:53
NCFIMDYADNIHASAS
>Epi_neg:54
GISYKAIDWLKGQKSV
>Epi_neg:55
SYDIHVFRFEVPIFV
>Epi_neg:56
QGTNNWNYWSDFPCPASACTE
>Epi_neg:57
NCLNHPYKHMGIAETDRPAY
>Epi_neg:58
ANEDCQDQWFMEYTAKCQIMSYIL
>Epi_neg:59
MEWTCRMWPPEGP
>Epi_neg:60
FCLRDFWLVGKSM
>Epi_neg:61
AVLNAMSLQRLICVQRLGVNEKV
>Epi_neg:62
SAHKGGCRDYIAPQYW
>Epi_neg:63
NGNQDIGHMEYPGK
>Epi_neg:64
MASSYHHNQQFYPEKEQSRWSK
>Epi_neg:65
CYMNQINRRDCGSSDSENSEYC
>Epi_neg:66
RKMGLMMWWMFD
>Epi_neg:67
IGTNLWNWRMLCHQGRY
>Epi_neg:68
LERMAVYQVVWCHMLA
>Epi_neg:69
SHDGNSIVEDMHCCVYCFDYW
>Epi_neg:70
MWYIHPPAAWM
>Epi_neg:71
YKSTNYYDVNRVALKCYHRNKK
>Epi_neg:72
KDALPVTWCTTDIMS
>Epi_neg:73
LKDTMAHHHNQ
>Epi_neg:74
HGPDIPQMFSSWGKR
>Epi_neg:75
MGVLLVVPYICKMGSQCTSKTCMC
>Epi_neg:76
QVMYKAEINMYTIMILD
>Epi_neg:77
QPFEVAWFWLPTEALVYLEWW
>Epi_neg:78
DTVMNYYQLFSIVD
>Epi_neg:79
FFWVTGHYQYH
>Epi_neg:80
FGTKDYGVYCPTDI
>Epi_neg:81
NNQWMVFIFQPGELR
>Epi_neg:82
AYRDSPRNGSAFLFTCSA
>Epi_neg:83
TETCMVNYADHEWRGWPGTWSCEIG
>Epi_neg:84
GTAVKQGEQWKRGEYHRPSGDCMIL
>Epi_neg:85
GTLKVCLNPYEPELADHNDGIRG
>Epi_neg:86
VKKSYHHHRIAMQATNPPRQ
>Epi_neg:87
GKHCQCFPWGHY
>Epi_neg:88
VECEWYDRFWPQF
>Epi_neg:89
YKPMLMINHYKQQPHISWRPYQCT
>Epi_neg:90
VTFRWLNAFWHLWNPTTQHSTC
>Epi_neg:91
DMGLPYDYTISEKYQR
>Epi_neg:92
TRQTDWNKDTGW
>Epi_neg:93
PQDKGIKNYEGDFMLMYVAPGGQH
>Epi_neg:94
RAELQNTKYWSQACMSTFMDNV
>Epi_neg:95
EMTCSNIWCPHS
>Epi_neg:96
ISIGCCVILFYLELCLAYFM
>Epi_neg:97
FTSFFDRYGQDGLISQHIIGKVVI
>Epi_neg:98
VSIFVQDMIHVIIQYYT
>Epi_neg:99
TKICVLIVGDPEQHMAW
>Epi_neg:100
DQKTCGMPQQPTSHVEMFAFAWLRM
>Epi_neg:101
NCVFNQTLLTGECIESWWRALFAH
>Epi_neg:102
VPKMCRVIFKCILGDWHV
>Epi_neg:103
VVMCVVDVLPMAWKTLSKIKSAAL
>Epi_neg:104
KAHGTMFAEMSNVRSAAI
>Epi_neg:105
RISRKVYWFNHMAKPSS
>Epi_neg:106
MWNIPGLQKLPVM
>Epi_neg:107
HMFPNKHNGATHRWG
>Epi_neg:108
MKAKEEFLMIWQHWHQ
>Epi_neg:109
DDHGGTPNLQVFAGAI
>Epi_neg:110
TYIEMTHKEMMARTHTRCPR
>Epi_neg:111
VWDSVRLLHNVTLRQRHM
>Epi_neg:112
GARMGLGKYKL
>Epi_neg:113
AECFMLTKFEATLKRVKCDFN
>Epi_neg:114
QVCQSQFQSIAYCASKP
>Epi_neg:115
AEEQHLEGAVYKCCKYAC
>Epi_neg:116
LSNAYDRTWCGYFFFMIQQLRHKA
>Epi_neg:117
WHGTPYKECWIAADWM
>Epi_neg:118
DYKKPQKQYACSHCKSNTAQEGD
>Epi_neg:119
SSRHYTVTAFMESHMFVD
>Epi_neg:120
QMKAFTYYRGMHGNV
>Epi_neg:121
VYWPSVSQWHTVHFAESTSDCT
>Epi_neg:122
APTNSISIYHARDTYVKQYS
>Epi_neg:123
NDLWPGHRCYVAYKGAWEHLEVKWS
>Epi_neg:124
VWMPCMMLNASDTSTHEKVKIDHQH
>Epi_neg:125
DSNSNITQPVV
>Epi_neg:126
AWFKSFYRYMWQRIVVMM
>Epi_neg:127
TALGSFIMKGNQHFDI
>Epi_neg:128
PIYLIESTVWEGWWLQCCR
>Epi_neg:129
MEHAESIAMQYYCKFGAEFQ
>Epi_neg:130
GFFCHVAWTWWHADH
>Epi_neg:131
HETSVTLPSYKCKWYCT
>Epi_neg:132
CFINLSLHLNDENDLVQ
>Epi_neg:133
IEEWKSPFGED
>Epi_neg:134
KTAPSQHTGIEM
>Epi_neg:135
PLGFAYRDIDKIVNADFIREQ
>Epi_neg:136
AWMPNFHPHQSK
>Epi_neg:137
YTVRMRCGTYAMYNTDASTWCR
>Epi_neg:138
GNHMPHCTCEEWRDHLVNDEQG
>Epi_neg:139
YWGHWDVYIWIMFI
>Epi_neg:140
HMYCPKGGMPVFY
>Epi_neg:141
TTARREAAYWFPNMMFAMGGER
>Epi_neg:142
NVPWVTEHIVAIGWW
>Epi_neg:143
RGDTWMFRHVDWPKQLHFVHTIIMR
>Epi_neg:144
QERCNTVLDYHKWPGAFARYDSSTP
>Epi_neg:145
EAGVMKCCDDNGVGCFSELVPHIA
>Epi_neg:146
AFYEAWNDNGAEIKFCFF
>Epi_neg:147
DQGVDCCDEVPCWAEI
>Epi_neg:148
KDAIHHFTYFSD
>Epi_neg:149
TDNKDAIQGSREVLDSSASLMSQT
>Epi_neg:150
LYEIVVPKSSTKWH
>Epi_neg:151
WIMQKMPSDEACSK
>Epi_neg:152
MRKCKFKSCIHMIDAHFDTGAL
>Epi_neg:153
VQMSSQNCGHFECFEL
>Epi_neg:154
QKPCVRTVSNAKFVCQCRHYR
>Epi_neg:155
FMWEECYFIKRYTM
>Epi_neg:156
PPDGAIVVAYWCVDIDNS
>Epi_neg:157
ITMWNGTCIDQIINEILQFAAL
>Epi_neg:158
NCWTPGTRKLYPNYCFVG
>Epi_neg:159
PGYRFVGERHWLRYGWKPM
>Epi_neg:160
WSTQVAKQLYCEQVRGQ
>Epi_neg:161
WDFTGSQWIGIPSI
>Epi_neg:162
YQPLADMTCWMCPFHEKVGFF
>Epi_neg:163
FCLMEFVFRNIRDWC
>Epi_neg:164
KCGGDPVAFGEEINL
>Epi_neg:165
GIKPSKVSQYRRGPCKF
>Epi_neg:166
KWWMWGQYDWDGL
>Epi_neg:167
KYTWSLIPPKKYQNIDEC
>Epi_neg:168
QGKSQNRAPWWWMS
>Epi_neg:169
FKRNVWSQNEDHPDIEWM
>Epi_neg:170
LCTHNYYAPPEMDNM
>Epi_neg:171
FCEPQRTFVKGTTGGNV
>Epi_neg:172
HKYMFWALWWWADDWHIRHTFQW
>Epi_neg:173
ENPYWNAVVLMGSHWFQQDHRCGWC
>Epi_neg:174
ALLFHQVEVNLYQ
>Epi_neg:175
SKHHSQNVCTFPGGIACTRF
>Epi_neg:176
FHENHTKHREWFMQDGVHEKE
>Epi_neg:177
QKLNMAGTAHTW
>Epi_neg:178
WAIMWYQMGPRAGWIHYKVWCY
>Epi_neg:179
HNLIHEKCMIDAT
>Epi_neg:180
ENRFEICSTAYQEQMHTAKQ
>Epi_neg:181
EVTGHQDIRWEIYEPH
>Epi_neg:182
GGCNTIEKVWQMKRN
>Epi_neg:183
NCHYYPKMMIFVFLIHCHVITTKR
>Epi_neg:184
IITPAYCLQLWIRTYPR
>Epi_neg:185
RERPTSVYETHTMVLHKMKL
>Epi_neg:186
DQPTKSNWMQDMALQWRRRWARI
>Epi_neg:187
MQMTLHRDDFVMV
>Epi_neg:188
YPDYMITHWFQARIEANHER
>Epi_neg:189
WWHHPHWIMGGYYH
>Epi_neg:190
YDLNCLFHIGNTLY
>Epi_neg:191
RTESGQWGVDHKYKMGEFLH
>Epi_neg:192
KRTDQSKEESHLEYNYPYY
>Epi_neg:193
FGNPIVNQWMCGAFMYRCQTCY
>Epi_neg:194
YTKACQNYMRDQHFHPDTVMNCK
>Epi_neg:195
NQRMHLIKLRAFPIIDHDTI
>Epi_neg:196
FHVYNTPGWDDKEV
>Epi_neg:197
AKNLMPAQGTSAAYGLGTHKFCVFW
>Epi_neg:198
VFMTDWLGAKSEPWAQVVLDHTPWP
>Epi_neg:199
VQQGKRSNNRDRKDKIPREFGSFN
>Epi_neg:200
NPPRSIFYRWHRCDNY
>Epi_neg:201
VQIKDTTGGRGTGHAEWIHPAWI
>Epi_neg:202
RDFGYPWFFHLW
>Epi_neg:203
SEWRTNQMETWNFW
>Epi_neg:204
NYLAQWSVLKCWGKIE
>Epi_neg:205
CTSDLAYNGICSMCDYTLECC
>Epi_neg:206
WDRKCILNLSQQLRKKI
>Epi_neg:207
VWQMPDYGMWWSTD
>Epi_neg:208
HIEKQLFVANDESLAI
>Epi_neg:209
PYRMKHQCYAHKL
>Epi_neg:210
EMVNCTSQSMLSDWSIQKY
>Epi_neg:211
KHLCQMVYLIS
>Epi_neg:212
ASCGDGAEIPANHEH
>Epi_neg:213
WPRQTTIQHEEMK
>Epi_neg:214
EECKAQMHNKIMCAQRNHYRR
>Epi_neg:215
GSNQWTGILQTMGGMDYWA
>Epi_neg:216
KVMVYYFVSAQEDWLRTKHYPC
>Epi_neg:217
WSVDCDFFWTAFSHCRTKMYERRGL
>Epi_neg:218
NGPEILNTDFC
>Epi_neg:219
YSFQQSRMWEQWYNFVCPYKT
>Epi_neg:220
SPFSATEVCYAERWQKLECPKGE
>Epi_neg:221
IRTMDLTWIHAMNFIY
>Epi_neg:222
TTTRPCYAVPLQFGNCSGFRHWVQM
>Epi_neg:223
ELAWIAWFGDF
>Epi_neg:224
PRYSDHLTQSDMSMQGIFTGV
>Epi_neg:225
SGEVCARYTQQMGE
>Epi_neg:226
EQNQFWGMTKREVFNQYDDAARID
>Epi_neg:227
GHIHPAANRKRLGKETYKFDALGI
>Epi_neg:228
REPTCGDDTWFDTFV
>Epi_neg:229
MSMFNEWCVEAMN
>Epi_neg:230
CGPSSHEPFYICTVLHLKMN
>Epi_neg:231
MKMYWAGTIWLWFHVWAGPLA
>Epi_neg:232
WFSEKEAPFSSLKAWQVP
>Epi_neg:233
RQILRYCARQSFTFLS
>Epi_neg:234
NAENQMQQACAKNYGAWI
>Epi_neg:235
MLQIPEGNTDQGAKFINICYEKDY
>Epi_neg:236
QNDGSISRSNQMEMMTEENNPHP
>Epi_neg:237
ECLKLPNGHWDRQGCGP
>Epi_neg:238
QMSIKCRRGANWSSVMSCA
>Epi_neg:239
RVKVLQPQYWLYMHWPCIANK
>Epi_neg:240
DDAHTWCILTWVDANK
>Epi_neg:241
AFNQSNWHAHS
>Epi_neg:242
QQKDADEWKQRARINDIWFEFTS
>Epi_neg:243
GNYRCQVHQHVMFDLEP
>Epi_neg:244
ITFDCLWQTYW
>Epi_neg:245
DPMCCIERTARVIY
>Epi_neg:246
LQSQAFYWHSFLQADMGL
>Epi_neg:247
YAFQGHFPIHVSMVL
>Epi_neg:248
WPSSSGPQKKYNNWVPIFCHNCEFA
>Epi_neg:249
SKKPDSNIAWL
>Epi_neg:250
VTSCTTWEMRGDYTK
>Epi_neg:251
EHFINYVFPSFYHCTYFMK
>Epi_neg:252
WENCPKSWYDI
>Epi_neg:253
YIFHYNQPWVDWDWYYY
>Epi_neg:254
KKIFDGYHLRQNEPSQITYMSK
>Epi_neg:255
SCFCKPWEWIPYHIVWAMR
>Epi_neg:256
WCYYAFYKVCLCGAEKKC
>Epi_neg:257
QPYFERDDQAI
>Epi_neg:258
DKTWLFDLRCYMRAN
>Epi_neg:259
GQRYDNWWADDSIFPE
>Epi_neg:260
SNRSKWKFFRPVEKICTVPR
>Epi_neg:261
RVLWADHEMHC
>Epi_neg:262
YRFILYQMFHWWNGPN
>Epi_neg:263
DHFPIPIWMPQK
>Epi_neg:264
GPLELPKEYIQCPVMKLVRKSYL
>Epi_neg:265
ITTSQAQSWPGIGELKLLCDD
>Epi_neg:266
KITIAYYVCCIDFKNCWS
>Epi_neg:267
THRGELQRCCRIYGHRQ
>Epi_neg:268
NFWVYPAVVLTTKQMYRPITFFN
>Epi_neg:269
TVIFTKELHRQFGWICEMG
>Epi_neg:270
CSTHMTNWTDAHYVGFGGCLNR
>Epi_neg:271
ICQPTLETNTPWWVWRVTAFCFGHS
>Epi_neg:272
MLVGVPKDMNHAGIFTGCFRVTG
>Epi_neg:273
LVRHNSLQLRLR
>Epi_neg:274
QAQIKKDKWNIDDLKWM
>Epi_neg:275
TYGLAPDTSDIQVALHKKFGAFVF
>Epi_neg:276
DMQNWHLHDET
>Epi_neg:277
KEDHSTWEWVNSNIL
>Epi_neg:278
PAICVQRWNLHLNHQGFC
>Epi_neg:279
ICPFHMMWFSW
>Epi_neg:280
WRVRIFFCPNMTSY
>Epi_neg:281
RWGNKQMRHIKYFGVFQLRKL
>Epi_neg:282
EAYDSEWGRNKNSHQKQT
>Epi_neg:283
KPAAIFTIYAAVQG
>Epi_neg:284
WNFHLAKMSMQAHSEFNHGASCM
>Epi_neg:285
YHQFRAQADSPLRIN
>Epi_neg:286
DKEDEKVAWPQDQSPGRSCIMQMR
>Epi_neg:287
RGYAFVTHPGEGNNYKCIFWGYC
>Epi_neg:288
DDWVTMQWGPAYDCIPLLWGHEF
>Epi_neg:289
PAQFSMVKALH
>Epi_neg:290
FDDTHVTHYKKPSQWYIAN
>Epi_neg:291
QPWAYCHWSMP
>Epi_neg:292
PNWHDIGIRKKAICKVDPGQN
>Epi_neg:293
NHEARKYDVARWHATRANMWFWMT
>Epi_neg:294
RRTVWLYACSSNNWRRYKEHSMPM
>Epi_neg:295
KNWHGCMDTTYNYNDWKELRS
>Epi_neg:296
GEIMNIHELKWYTFNIYNHRVG
>Epi_neg:297
REQFMHMQFGPFCCTEDTCVMS
>Epi_neg:298
PLMWDLCWRVVKQKTPENPR
>Epi_neg:299
PAGIKYKTPNAHRMLRLWNLEWH
>Epi_neg:300
KQLVHITPWMLMIVNDMQQYT
>Epi_neg:301
NRKWFQWILEIMF
>Epi_neg:302
RCYRACTWDTLGH
>Epi_neg:303
AGKWTYADPNGS
>Epi_neg:304
HEMDDWNWKMHGSKFCYWQA
>Epi_neg:305
AEGFRKDQLGNW
>Epi_neg:306
THIKLYKVFGPRTLHRMFFKDIST
>Epi_neg:307
SPADCISLRSNPCGQL
>Epi_neg:308
WECFNMYMGSVQMPMLS
>Epi_neg:309
QFDDVQAWGRCFHAFNQYA
>Epi_neg:310
WQSNDDCSRMPAQFNDPLVSSLDD
>Epi_neg:311
ETPCTECNKWRIIPTELPR
>Epi_neg:312
YCIPQFPMKPGTCFK
>Epi_neg:313
FVQIECKIGYKSRNMTNFSMVV
>Epi_neg:314
LHSKYQECPYHDWRAQHKKM
>Epi_neg:315
AAEVMEIKYPMMVNYGKK
>Epi_neg:316
GACLHSTHQHTRFQGN
>Epi_neg:317
QVGYPSLMFYILPRVCSGN
>Epi_neg:318
LLSPHPWGSGHTDH
>Epi_neg:319
TFQWDPCAENCYEEDMLDHRPHMKG
>Epi_neg:320
EHWFAAPLGMTCWH
>Epi_neg:321
MCHRRHEFQFNLMEIFDPPNKDRI
>Epi_neg:322
FNMPKWYALCYGN
>Epi_neg:323
HPKCAYQEHWCMFRCL
>Epi_neg:324
FITMIHLNRIAIKTYYAAEANV
>Epi_neg:325
QEFQLPARGANA
>Epi_neg:326
WKTKCVITHPLQIQR
>Epi_neg:327
YIYCRDGHEGKCLLFNVHI
>Epi_neg:328
SMCFYQMAHDIQRVIGTSHDNT
>Epi_neg:329
NTHCPSHPMNEDFIKIATWHGM
>Epi_neg:330
HHLPPKRAKYN
>Epi_neg:331
HFHKFTMHALVTS
>Epi_neg:332
IKFSFDPDCKTLSMAIWYMNIN
>Epi_neg:333
SICDISPQRQDADQH
>Epi_neg:334
VMLRTGQFINSSLPSIMSHVM
>Epi_neg:335
CDDKFMVNQELV
>Epi_neg:336
NLDYAVRAHGEPQIACTQIEGECW
>Epi_neg:337
WHFYFECTDVDAD
>Epi_neg:338
PLDAETTVFKKLTDSTPDV
>Epi_neg:339
WHAWLNDGIVRDHIYEPCS
>Epi_neg:340
VRMKQVILYFNIHA
>Epi_neg:341
YMIVHNPRYIGFK
>Epi_neg:342
FIWKPYIGGKAKVYAIIG
>Epi_neg:343
AVIGKCHGALMVSGI
>Epi_neg:344
HHAPHTKWKPAF
>Epi_neg:345
NAYLDNRDYYDRHWYPAD
>Epi_neg:346
VGFHDSECYYKW
>Epi_neg:347
MLYSMHRKRQCILGPLALWYQCSME
>Epi_neg:348
NGMDQDYTFRLYYIIPRS
>Epi_neg:349
HYNCMQFQWQM
>Epi_neg:350
SREYFIRLMKMGSR
>Epi_neg:351
CSFANGVRWDHKNRCQRSTELMGET
>Epi_neg:352
IELAGSDKQPFKCF
>Epi_neg:353
HQWYTHIQHRYSDTEEV
>Epi_neg:354
SYWDFVSMEKW
>Epi_neg:355
HRHWTRKCTPSRGWR
>Epi_neg:356
TSTSTVCKYYC
>Epi_neg:357
QANALYTIHEIDNF
>Epi_neg:358
NCCFVRTLMMELQSANKWIFA
>Epi_neg:359
DMPSFWRKVGAND
>Epi_neg:360
HMKYKAGPTPCGVVEGA
>Epi_neg:361
FTCTMMRKQIFWLVRLQCTDEN
>Epi_neg:362
RVHALACESECSDRQ
>Epi_neg:363
FGWGNYRHFITGT
>Epi_neg:364
WLITWSQGACL
>Epi_neg:365
GSNQPWITDRSTKW
>Epi_neg:366
CDSKINGGGDHT
>Epi_neg:367
WEEEPHSCFDFMP
>Epi_neg:368
DGGCSFISWYIMHDDSDFFFKSQE
>Epi_neg:369
IFMWEHLREESFTMFCAFCVE
>Epi_neg:370
ISKMPYMLTTPILWRVWAFRC
>Epi_neg:371
WLHFEQLDRFLYRMGCAPTHCLHPV
>Epi_neg:372
HRACKVNLFTDRS
>Epi_neg:373
NSIHSENEIQSRLLALVTCY
>Epi_neg:374
FDVCEDNMQEIDCMRWHY
>Epi_neg:375
FDCRYTIINNH
>Epi_neg:376
HAKKRAGCVTAP
>Epi_neg:377
IWYWTWSGKAT
>Epi_neg:378
SWCWRNHHYFYPYESDCNKIKYQD
>Epi_neg:379
MTLSGDRGHYLM
>Epi_neg:380
LVNMAVRRGIADPKMAYQPQQYIAM
>Epi_neg:381
VYGPHNHKIGAV
>Epi_neg:382
CLLQGLKAGHEAPHIGFHDQVHNDP
>Epi_neg:383
VYESDDRWYTGLGNDKYKELWMF
>Epi_neg:384
YFTQHHQRMNPGSY
>Epi_neg:385
NEHCAIVHFQLPTCKLHFFASLIQC
>Epi_neg:386
PIGQGLWSRRYGWNPW
>Epi_neg:387
YGVELYAGCGKHQGQVCHM
>Epi_neg:388
VANMFVCGEMHAIKSQVVWCVIWIR
>Epi_neg:389
CTFFQVFIEHSAHMRDRIWVAAWV
>Epi_neg:390
ACENPREYKCFLATH
>Epi_neg:391
MKHTRIVIKLSSDWDCGEIG
>Epi_neg:392
DKGNPWECPYYSQVHMW
>Epi_neg:393
QKTEQVVQQYWTLSMQG
>Epi_neg:394
FWVSEFIEQNSHYQECAM
>Epi_neg:395
GTHPLACAHSY
>Epi_neg:396
SIRWFFFWTAKTKQDKGEEIGI
>Epi_neg:397
EHWGYASMQNWNTVFGGIFRKTEY
>Epi_neg:398
EWVWALPCMYHWKFFEQEHAPCCS
>Epi_neg:399
RKAKMWEEVFCWDRHF
>Epi_neg:400
RCSGSKQKKCVVIVGHHTWINS
>Epi_neg:401
KDDQQTQFHMIYAIYSAEEEFWYT
>Epi_neg:402
VVDKNHHHFGLCPCCDISH
>Epi_neg:403
PELIGHDNTEEPANYYVGVW
>Epi_neg:404
LRYQEPWLYCDVHCTQTPFEW
>Epi_neg:405
YLMGVMTPSLRQ
>Epi_neg:406
WTYWHWPVSGSLLSLN
>Epi_neg:407
PYYEEPCTNALDIVSECMKRTE
>Epi_neg:408
LKTHHTNHCQNMPMSSPMP
>Epi_neg:409
WMQRWILLWQPPLFWAA
>Epi_neg:410
KNYAIDIAKMH
>Epi_neg:411
QQHFGLECLKGIRYNT
>Epi_neg:412
HEGRYVYFQSWNMQCYETAEK
>Epi_neg:413
MLMVRCFGDFAVHHSK
>Epi_neg:414
LSPNLYTGGDDCGNCSW
>Epi_neg:415
LWAHENNVGDGDGVMGEQHP
>Epi_neg:416
KVPDHNMKDDEFFFHKMCIH
>Epi_neg:417
PFVASVCSCMPMHA
>Epi_neg:418
DAIFMLWFVPITSNPAYYMWLN
>Epi_neg:419
FDLTQFETYQLSEDPPWYPWTD
>Epi_neg:420
CKQHMTAPYTWQFMGVTSQSILTA
>Epi_neg:421
TSRYNKWWAPAKEHICVM
>Epi_neg:422
IGPPQNYHVHERNKGIVHETYCWYR
>Epi_neg:423
HTVTNWITCTKMTYAMLQEHVICKH
>Epi_neg:424
EPDVLSDCCTLP
>Epi_neg:425
IYVMVAPWNVYDNKKKGDWVHM
>Epi_neg:426
LHIIQDKGTMIHHCNQFVGWCTYYS
>Epi_neg:427
GNAWEWAHTSSWAKSDVFMADRMFQ
>Epi_neg:428
MNQTYWTDTNSSHDPVVHINTG
>Epi_neg:429
PAYNMYFYPRVNYATRCMN
>Epi_neg:430
GNQMGDLIMYSLAGASDSHVKTG
>Epi_neg:431
KWDLAWVTREWQWAREKHRFEKML
>Epi_neg:432
TTAIILVSLHW
>Epi_neg:433
VNMTYWCASIVYGK
>Epi_neg:434
GVETKRRSVAQKFQD
>Epi_neg:435
CFAQTSMWAEEYSWEAFNHRG
>Epi_neg:436
NYDLWPTLDYVGFSPPPAQAN
>Epi_neg:437
CNEWTDATCKWM
>Epi_neg:438
KFPDWIIMHCVSL
>Epi_neg:439
GGEAKCFKYANVENQMDYF
>Epi_neg:440
EDQRSMTCFLWIYK
>Epi_neg:441
MISFVGPSCVRICMAP
>Epi_neg:442
IFPLTGSTIWNSNADVTDIRLDH
>Epi_neg:443
DGSCATTMADPYDEARANT
>Epi_neg:444
SIYVWFRYRYV
>Epi_neg:445
KGFCEGEQEYKFKYSNEDHPGWEKD
>Epi_neg:446
NPSNLVCREQFNSIIWWFSSMIGC
>Epi_neg:447
CLFSQDHTYVWNAYTPLIYVSVY
>Epi_neg:448
ALTTPFVPYFEFLDMGW
>Epi_neg:449
RKETVSGRRDGPRQRP
>Epi_neg:450
AFRRYDYIGIMNHEFHM
>Epi_neg:451
GIWSGPSFWLL
>Epi_neg:452
FADLSVALTTCPNEYYSRMP
>Epi_neg:453
VDDNHGEMIIAPHFRNMWVYWVYNY
>Epi_neg:454
WQCDIIINFMQPNDGYAWFVT
>Epi_neg:455
AFHPDIQKPCDPNWQHIG
>Epi_neg:456
AVKKLAYFPCCRPDKIVMINN
>Epi_neg:457
LDKTRCTPFMMVDYDGE
>Epi_neg:458
GQDGHRNDCAKHMVNNQRHLCMTV
>Epi_neg:459
DPKRFLTVHNVHFNEMPSIVAKPY
>Epi_neg:460
CWGYCVQTNWAVGCCDMYGNED
>Epi_neg:461
GDCIWSLVTCAFDHAWIKG
>Epi_neg:462
RWYRMYLSEIEKGPFFMWIIWLCSY
>Epi_neg:463
WFHVASYHTWHMLGHRQCRQ
>Epi_neg:464
EYTQLPIFAWYTY
>Epi_neg:465
DKFCRDCEYHNEL
>Epi_neg:466
SKVTFIGTNGNESRQRMRIAD
>Epi_neg:467
MSPKYNGPYFQQLNE
>Epi_neg:468
EDLRRVTFSLDNQRFVHMASL
>Epi_neg:469
WTESAVLRGLAIL
>Epi_neg:470
ASIDHGGMEDPYVQGRM
>Epi_neg:471
IHCPDHSMVWDMHEKYDEDD
>Epi_neg:472
QCGEGDMDYRA
>Epi_neg:473
HIAGGNNQWDQLCEGYR
>Epi_neg:474
RHDCTNAGCYSDKEVCMH
>Epi_neg:475
QLKAHGGKVSDGGHKCNNEWT
>Epi_neg:476
PTTPVSCCYRMRNSWVPEDYPHVC
>Epi_neg:477
TVAIWWKWCEMVPVCPLMRSC
>Epi_neg:478
AMGVFGKVLMDIRSSIW
>Epi_neg:479
YDIQVPDQISDHIMPKKYRNSKEK
>Epi_neg:480
QKVNEHILVHNIIKNISDDRIHDIE
>Epi_neg:481
CCAVFEWYTHMHSDN
>Epi_neg:482
HHCTIIFYMNSSREREWEERYLS
>Epi_neg:483
SPTNEWTIISRFRKMYPRML
>Epi_neg:484
HRHVCYIEMIYSIFGWLQFCLFHC
>Epi_neg:485
AARTHECSKAV
>Epi_neg:486
REDKIMPYMPDKDMQ
>Epi_neg:487
KGDPQSDEHFM
>Epi_neg:488
PYRYFKFSCFQKRFIARIGFE
>Epi_neg:489
TWFFVRETAAQYQNWMCCSI
>Epi_neg:490
FILPYHIAEYYEFWSTCPI
>Epi_neg:491
REDIWDECDHFRQTCC
>Epi_neg:492
QPQRFSTYARPLCKPYQ
>Epi_neg:493
TCPESPYNPMGKDSHIPIRHMP
>Epi_neg:494
NFHPTLNLVYFW
>Epi_neg:495
THLNKWRRCWLW
>Epi_neg:496
IDIVFMIFGGID
>Epi_neg:497
NGPDWYLVEIGETLGCHFIT
>Epi_neg:498
NPPMLFPCVMNGLKKN
>Epi_neg:499
KHVENNFSHIQAVPPPP
>Epi_neg:500
WGSMGWECLKCE
>Epi_neg:501
YAPVHWPECFRSG
>Epi_neg:502
AVTEEVAPKRESH
>Epi_neg:503
IQIDACCLMEH
