# Supplementary material for: Prediction of B cell epitopes in proteins using a novel sequence similarity-based method
Source: Sci Rep. 2022 Aug 12;12:13739. doi: 10.1038/s41598-022-18021-1 (PMC9374694; doi:10.1038/s41598-022-18021-1)
Supplement: Supplementary file 1 — Supplementary Information. [file 41598_2022_18021_MOESM1_ESM.zip › Supplementary_meterial/Supplementary_Dataset_4.txt]

>Bcipep:10518
INQDPDKILTY
>Bcipep:10002
ANCAGILCKCYTTGT
>Bcipep:10003
KPNLSSKRSELSQLSMYRVFE
>Bcipep:10007
RIHIGPGRAFYTTKNIIGTIRQA
>Bcipep:10008
YRAISSWKQRNRWEWRPD
>Bcipep:10009
CQVVKQPDYLVVPGEVMEYKPRR
>Bcipep:10010
YKKGLQQLQEWEDWVGWIGN
>Bcipep:10016
CVKLSPLCITMRCNKSETDK
>Bcipep:10017
MRCNKSETDKWGLTKSLTTT
>Bcipep:10018
WGLTKSLTTTAPTAPTAASK
>Bcipep:10019
APTAPTAASKIDMVNETSSC
>Bcipep:10020
IDMVNETSSCITHDNCTGLE
>Bcipep:10025
INQSPDKILTY
>Bcipep:10026
ELGCNQNQFFCKIP
>Bcipep:10028
MVGCSGKHICTTF
>Bcipep:10029
AWGCAFRQVCHTT
>Bcipep:10031
ELDCWHYHQYCVTS
>Bcipep:10032
ELDCWHYQHYCVTS
>Bcipep:10033
LIGCIERTHVFCHTG
>Bcipep:10034
EYMLDLQPETT
>Bcipep:10035
EEDEIDGPAGQAEPDR
>Bcipep:10037
CTTPAQGTSMFPSCCCTKPTDGNCT
>Bcipep:10040
LIEESAIINAGAP
>Bcipep:10041
EGIRQWWKLKPG
>Bcipep:10042
NLGRAVFQAKKR
>Bcipep:10045
QSRNWLPGPCYR
>Bcipep:10050
SPLLGCIGSTCAE
>Bcipep:10144
TASARGDLAHLTTTHARHLP
>Bcipep:10057
EDYITLISDPYGFS
>Bcipep:10058
SDPYGFSPVRNVSG
>Bcipep:10059
PVRNVSGVPVTCVT
>Bcipep:10060
VPVTCVTKKFAKWG
>Bcipep:10061
KKFAKWGCQPLGAY
>Bcipep:10062
CQPLGAYPDPEIEY
>Bcipep:10063
PDPEIEYRNVSQEI
>Bcipep:10064
RNVSQEIVKEVYQE
>Bcipep:10065
VKEVYQENWPWNTY
>Bcipep:10066
NWPWNTYHWPLWQM
>Bcipep:10067
HWPLWQMENVRHWL
>Bcipep:10068
ENVRHWLKENEKEY
>Bcipep:10069
KENEKEYKRKGNDT
>Bcipep:10070
KRKGNDTKKGMDEL
>Bcipep:10071
KKGMDELLAGKIRG
>Bcipep:10072
LAGKIRGRFCVPYP
>Bcipep:10073
RFCVPYPFALLKCT
>Bcipep:10074
FALLKCTQWCWYPA
>Bcipep:10075
WCWYPANINTESG
>Bcipep:10076
NINTESGRAGKIKI
>Bcipep:10077
RAGKIKINCTETRA
>Bcipep:10078
NCTETRAVSCTEEM
>Bcipep:10079
VSCTEEMPLASIHR
>Bcipep:10080
PLASIHRRVHWDKRD
>Bcipep:10081
VHWDKRDRESMAFM
>Bcipep:10082
RESMAFMNIKACNE
>Bcipep:10083
NIKACNENLRCQKR
>Bcipep:10084
NLRCQKRPGGCIKG
>Bcipep:10085
PGGCIKGYPIPVGA
>Bcipep:10086
YPIPVGAEIIPESL
>Bcipep:10087
EIIPESLKYLRGAK
>Bcipep:10088
KYLRGAKSQYGGIK
>Bcipep:10089
SQYGGIKDKNGELK
>Bcipep:10090
DKNGELKLPLTTRV
>Bcipep:10091
LPLTTRVWVKLANV
>Bcipep:10092
WVKLANVSAWTNGT
>Bcipep:10093
SAWTNGTPPYWGNR
>Bcipep:10094
PPYWGNRINGSKGI
>Bcipep:10095
INGSKGINGTLWGE
>Bcipep:10096
NGTLWGELKGMHHL
>Bcipep:10097
LKGMHHLGFALERG
>Bcipep:10098
GFALERGGKWCNFT
>Bcipep:10099
GKWCNFTGKIRIGQ
>Bcipep:10100
GKIRIGQETFSYPY
>Bcipep:10101
ETFSYPYKPSWNCT
>Bcipep:10102
KPSWNCTGNWTQYP
>Bcipep:10103
GNWTQYPVWQVLRH
>Bcipep:10104
VWQVLRHLDMVEHM
>Bcipep:10105
LDMVEHMTGECVQR
>Bcipep:10106
TGECVQRPERHNIT
>Bcipep:10107
PERHNITVGNGTIT
>Bcipep:10108
VGNGTITGNCSATN
>Bcipep:10109
GNCSATNWDGCNCS
>Bcipep:10110
WDGCNCSRSGNYLY
>Bcipep:10111
RSGNYLYNSSDGGL
>Bcipep:10112
NSSDGGLLLIICRQ
>Bcipep:10113
LLIICRQNKTITRI
>Bcipep:10114
NKTITRIMGTKTNW
>Bcipep:10115
MGTKTNWTTMWGIY
>Bcipep:10116
TTMWGIYKNCSGCE
>Bcipep:10117
KNCSGCENATLDRT
>Bcipep:10118
NATLDRTGTGTLGN
>Bcipep:10119
GTGTLGNVANINCS
>Bcipep:10120
VANINCSLPHKNET
>Bcipep:10121
LPHKNETNRWTCAP
>Bcipep:10122
NRWTCAPRQRDGRR
>Bcipep:10123
RQRDGRRDSLYIAG
>Bcipep:10124
DSLYIAGGKNFWER
>Bcipep:10125
GKNFWERVKAQYSC
>Bcipep:10126
VKAQYSCESNIGEL
>Bcipep:10127
ESNIGELDGMMHQQ
>Bcipep:10128
DGMMHQQILLQKYQ
>Bcipep:10129
ILLQKYQVIRVKAY
>Bcipep:10130
VIRVKAYTYGVIEM
>Bcipep:10131
TYGVIEMPKNYEQI
>Bcipep:10132
PKNYEQINLKKRDL
>Bcipep:10133
NLKKRDLSHKRKKR
>Bcipep:10134
HHPVDLADWELTESPEN
>Bcipep:10135
PEDDWASDYDLVQA
>Bcipep:10142
TQQRLEPGRNMWCKIGH
>Bcipep:10147
TRAQKLFAMWRITYKDTV
>Bcipep:10148
APASDGAVQPDG
>Bcipep:10149
LAPMSDGAVQPDGG
>Bcipep:10151
PDGGQPAVRNERAT
>Bcipep:10152
AVNGNMALDDIHAQ
>Bcipep:10153
SLMVALDSNNTM
>Bcipep:10155
SEGATNFGDIGVQQ
>Bcipep:10156
LFVKVAPNLTNE
>Bcipep:10157
QQMSINVDNQF
>Bcipep:10158
YEKQLAPRKLY
>Bcipep:10159
PPDQLVNLHDFRSDEIEHLVVEE
>Bcipep:10170
KPVVGVLMGFGIITGTLRIT
>Bcipep:10171
VLMGFGIITGTLRITNPVRA
>Bcipep:10172
GIITGTLRITNPVRASVLRY
>Bcipep:10173
TLRITNPVRASVLRYDDFHT
>Bcipep:10175
SVLRYDDFHTDEDKLDTNSV
>Bcipep:10182
NRGESSRKAYDHNSPYIWPR
>Bcipep:10191
GERLMQPTQMSAQEDLGDDT
>Bcipep:10193
RYRSNAVPNVC
>Bcipep:10194
AVPNVRGDLQC
>Bcipep:10195
RGDLQVLAQKC
>Bcipep:10196
VLAQKVARTLPC
>Bcipep:10197
QLKLNWFKKGSS
>Bcipep:10210
GTVGENVPDDLYIKG
>Bcipep:10205
QIFNKPYWLQRAQGH
>Bcipep:10208
FSADLDQFPLGRKFL
>Bcipep:10209
KAKPKFTLGKRKATP
>Bcipep:10211
GQPAVRNERATGS
>Bcipep:10212
PKIFINLAKKKKAG
>Bcipep:10215
RGTARTPPTDPKT
>Bcipep:10216
ARTPPTDPKTHPH
>Bcipep:10217
PPTDPKTHPHGPA
>Bcipep:10218
DPKTHPHGPADAP
>Bcipep:10219
THPHGPADAPPGS
>Bcipep:10220
HGPADAPPGSPAP
>Bcipep:10221
ADAPPGSPAPPPP
>Bcipep:10222
PPGSPAPPPPEHR
>Bcipep:10223
SPAPPPPEHRGGP
>Bcipep:10228
FEGAGDGEPPEDD
>Bcipep:10229
AGDGEPPEDDDSA
>Bcipep:10230
GEPPEDDDSATGL
>Bcipep:10231
PEDDDSATGLAFR
>Bcipep:10232
DDSATGLAFRTPN
>Bcipep:10233
ATGLAFRTPNPNK
>Bcipep:10234
LAFRTPNPNKPPP
>Bcipep:10235
RTPNPNKPPPARP
>Bcipep:10236
NPNKPPPARPGPI
>Bcipep:10237
KPPPARPGPIRPT
>Bcipep:10238
PARPGPIRPTLPP
>Bcipep:10239
PGPIRPTLPPGIL
>Bcipep:10240
IRPTLPPGILGPL
>Bcipep:10241
TLPPGILGPLAPN
>Bcipep:10480
DNPASTTNKDK
>Bcipep:10245
PARLSAPGVRGWHITTDDVYTA
>Bcipep:10246
HTTDDVYTALGSAGLYRTGTS
>Bcipep:10247
AGLYRTGTSVNCIVEEVEARS
>Bcipep:10248
IVEEVEARSVYPYDSFALSTG
>Bcipep:10249
YDSFALSTGDIIYMSPFYGLR
>Bcipep:10250
YMSPFYGLREGAHREHTSYSP
>Bcipep:10251
HREHTSYSPERFQQIEGYYKR
>Bcipep:10253
TGRRLKEPVSRNFLRTQHVTV
>Bcipep:10254
FLRTQHVTVAWDWVPKRKNVC
>Bcipep:10255
WVPKRKNVCSLAKWREADEML
>Bcipep:10256
KWREADEMLRDESRGNFRFTA
>Bcipep:10257
SRGNFRFTARSLSATFVSDSH
>Bcipep:10258
SATFVSDSHTFALQNVPLSDC
>Bcipep:10259
LQNVPLSDCVIEEAEAAVERV
>Bcipep:10260
EAEAAVERVYRERYNGTHVLS
>Bcipep:10261
RYNGTHVLSGSLETYLARGGF
>Bcipep:10262
ETYLARGGFVVAFRPMLSNEL
>Bcipep:10263
FRPMLSNELAKLYLQELARSN
>Bcipep:10266
PRRARRAAPSAPGGPGAANGP
>Bcipep:10287
CKGKIQALCENPEWA
>Bcipep:10291
QELGCNQNQFFCKV
>Bcipep:10294
WEWRPDFESEKVKVSLQC
>Bcipep:10297
EAPTTDFYLKNNKGDA
>Bcipep:10298
ADDGNALSEYDTGKF
>Bcipep:10299
PKEDPYAGLRFWSID
>Bcipep:10303
KGNCSGPTTIR
>Bcipep:10312
RKSIHIGPGRAFYTTGEII
>Bcipep:10313
LSGKPAIIPDREVLYREFDE
>Bcipep:10314
IIPDREVLYREFDEMEECSQ
>Bcipep:10315
VLYREFDEMEECSQHLPYIE
>Bcipep:10316
DEMEECSQHLPYIEQGMMLA
>Bcipep:10317
SQHLPYIEQGMMLAEQFKQK
>Bcipep:10321
NNTRKSITKGPGRVIYATGQIIG
>Bcipep:10324
PNYNKRKRIHIGPGRAFYTTKNII
>Bcipep:10327
VYLLPRRGPRLG
>Bcipep:10329
SQLPPTAPPLLPHSNLDHILEPS
>Bcipep:10342
FTNTSGFANKTQDVLLVAQY
>Bcipep:10345
SFDYGRNYGVVYDALGYTDML
>Bcipep:10351
TNPEPASGKMWIAGDGGNQP
>Bcipep:10354
TYEAALKQYEADLAA
>Bcipep:10355
KATYEAALKQYEADL
>Bcipep:10359
DSKLLTITQSEPA
>Bcipep:10360
NGVALQSSGDNGKGFFELP
>Bcipep:10361
SGDNTSIYYGGLVSPAIRAGKDAAS
>Bcipep:10366
NWRKGDPTLNA
>Bcipep:10368
EQQWNFAGIEAAA
>Bcipep:10370
KGLRRDLDASREAK
>Bcipep:10375
VLAEAIYTEGIR
>Bcipep:10378
NAGKEGAIIFQQ
>Bcipep:10387
DANFDSIRVDAVDVNDALLQ
>Bcipep:10392
LRRDLDASREAKKQVEKAL
>Bcipep:10393
AVTRGTINDPQRAKEALDYE
>Bcipep:10395
AETIFDVTTLNPTIAG
>Bcipep:10398
TLSKNISKSGEVSVELNDTV
>Bcipep:10400
YIAGDPALAYGYAQDQEPDAGYA
>Bcipep:10403
ALPDYASQPGKPPR
>Bcipep:10408
TLWYAESNALSKR
>Bcipep:10410
TSLNLQKDEPN
>Bcipep:10411
NLQKDEPNGRA
>Bcipep:10412
KDEPNGRASDT
>Bcipep:10413
PNGRASDTAGQ
>Bcipep:10415
PPPPEHRGGPEEFEGAGDGEPPE
>Bcipep:10416
DHSDLVAEKQRLC
>Bcipep:10421
CITQYQRESQAYY
>Bcipep:10425
SDWGQSEDTPRFPSE
>Bcipep:10426
AVNELSKSSFN
>Bcipep:10427
PQWGGGGNHNGGGN
>Bcipep:10432
AEKQKAAEATKVAE
>Bcipep:10434
GYYYPSDPNTFYA
>Bcipep:10536
KPKHKKLKQPGDGNP
>Bcipep:10445
TLTPLEELYPT
>Bcipep:10447
AQLLAEEADRKYD
>Bcipep:10448
QGPGAPQGPGAP
>Bcipep:10449
GAGAYVEVKFSQYGDNLHKVWQAAC
>Bcipep:10451
KKGEGNTCVENPD
>Bcipep:10457
EQQSDLEQERRAKEKLQ
>Bcipep:10459
EAARCIDGAFTPKNRTAAD
>Bcipep:10468
EGVQQEGAQQPA
>Bcipep:10470
QDPRVRGLYFPAGG
>Bcipep:10473
ARGLTGRPGDA
>Bcipep:10474
MPGERGAAGIAGPK
>Bcipep:10475
RGAQGPPGATGF
>Bcipep:10481
FWRGDLVFDFQV
>Bcipep:10499
PVVHFFKNIVTP
>Bcipep:10505
GSTDEYCSPDHNC
>Bcipep:10528
SVQGMSQDPVAVAASNNPEL
>Bcipep:10532
EPLEPFPTQIHKDYK
>Bcipep:10538
NSGCFRHLDEREECKCLL
>Bcipep:10546
KPLDKFGNIYDYHYEH
>Bcipep:10550
EDEVVSSDFVG
>Bcipep:10552
NGELIRRAKSAEK
>Bcipep:10553
FADKPDESTLSPEMKEHYEK
>Bcipep:10559
TNACSINGNAPAEIDLRQMRT
>Bcipep:10561
IDLMMIEYPYVVIL
>Bcipep:10562
WNPDSGDTGGI
>Bcipep:10568
GELDRWEKIRLRPGG
>Bcipep:10582
ELDKWEKIRLRPGGKTLY
>Bcipep:10586
IRLPGGKKKYMLKHVVWAA
>Bcipep:10590
KLKHIVWASRELERFAVNPGLLE
>Bcipep:10591
LETSEGCRQILGQLQ
>Bcipep:10594
GQLQPSLQTGSEELRSL
>Bcipep:10603
LEKIEEEEQNKSKKKA
>Bcipep:10617
AAGTGNSSQVSQNY
>Bcipep:10623
DTGHSSQVSQNY
>Bcipep:10628
PIVQNIQGQMVHQAISPRTL
>Bcipep:10630
VHQAISPRTLNAWVK
>Bcipep:10637
SEGATPQDLNTMLNTVG
>Bcipep:10652
AAMQMLKETINE
>Bcipep:10667
LKETINEEAAEWDRVHPV
>Bcipep:10701
EAAEWDRVHPVHAGP
>Bcipep:10703
RVHPVHAGPIAPGQMREPRGS
>Bcipep:10709
GSDIAGTTSTLQEQIGWMTNL
>Bcipep:10713
NPPIPVGRIYKRWII
>Bcipep:10724
CVKQGPKEPFQSYVDRFYKSL
>Bcipep:10732
IRQGPKEPFRDYVDRFYKTLRAE
>Bcipep:10743
KTLRAEQASQEVKNWMTET
>Bcipep:10749
QASQEVKNWMTETLL
>Bcipep:10753
KTILKALGPAATLEEMMTACQGVG
>Bcipep:10756
LEEMMTACQGVGGPGHKARV
>Bcipep:10768
RQANFLGKIWPSYKGR
>Bcipep:10784
MSLPGRWKPKM
>Bcipep:10797
PLTEEAELELAENREILKEPVHGVY
>Bcipep:10805
IIEQLIKKEKV
>Bcipep:10806
VPAHKGIGGNEQVD
>Bcipep:10819
FLDGIDKAQDEHEKYH
>Bcipep:10821
SNWRAMASDFNLPPVVAKEIVA
>Bcipep:10823
KCQLKGEAMHGQVD
>Bcipep:10828
VESMNKELKKIIG
>Bcipep:10829
KELQKQITKIQNFRVYY
>Bcipep:10834
GPAKLLWKGEGAVVIQ
>Bcipep:10845
EPVDPNLEPWNHPS
>Bcipep:10849
EPVDPRLEWKHPGSQPKTA
>Bcipep:10855
PTSQPRGDPTGPKE
>Bcipep:10856
SGDSDEELIRT
>Bcipep:10857
EGTRQARRNRRRWRERQR
>Bcipep:10868
PVPLQLPPLERLTLD
>Bcipep:10869
PLQLPPLERLTLDCNEDCGT
>Bcipep:10875
ILVESPTVLESDKTE
>Bcipep:10879
ATEKLWVTVYYGVPVWKEATTT
>Bcipep:10888
VPVWKEATTTLFCASDAKAY
>Bcipep:10889
LFCASDAKAYDTEVHNVWAT
>Bcipep:10898
EVHNVWATHACVPTD
>Bcipep:12217
ACVPTDPNPQEVVLVNVTEN
>Bcipep:10908
PQEVVLVNVTENFDMWKNDM
>Bcipep:10975
EQMHEDIISLWDQSLKPCVKLTPL
>Bcipep:10996
LTPLCVSLKCTDLKNDTNTN
>Bcipep:10999
CTDLKNDTNTNSSSGRMMMEK
>Bcipep:11011
ISTSIRGKVQKEYAFFYKLD
>Bcipep:11085
EYAFFYKLDIIPIDNDTTSY
>Bcipep:11086
FYKLDIVPIDNTTTSYRLISC
>Bcipep:11092
EPIPIHYCAPAGFAILKCNN
>Bcipep:11122
RPVVSTQLLLNGSLAEEEVV
>Bcipep:11131
NGSLAEEEVVIRSVNFTDNA
>Bcipep:12169
SVEINCTRPNNNTRKSI
>Bcipep:11151
NNNTRKRIRIQRGPGR
>Bcipep:11173
NNTRKSIRIQRGPGRAFVTIGKIGN
>Bcipep:11174
NTRKSIHIGPGRAFY
>Bcipep:11183
CKRKIHIGPGQAFYT
>Bcipep:11260
KSITIGPGRAFHAI
>Bcipep:11270
KSITIGSGRAFHAI
>Bcipep:11288
KKGIAIGPGRTLY
>Bcipep:11339
RIQRGPGRAFVTGK
>Bcipep:11385
SISGPGRAFYTG
>Bcipep:11555
IFKQSSGGDPEIVTHSFNCGG
>Bcipep:11563
GEFFYCNSTQLFNS
>Bcipep:11568
FNSTWFNSTWSTEGSNNTEGSDT
>Bcipep:11573
IINMWQKVGKAMYAP
>Bcipep:11639
KAMYAPPISGQIRCSSNITG
>Bcipep:11648
LTRDGGNNNNESEIFRPGGGD
>Bcipep:11676
GGGDMRDNWRSELYKYKVVK
>Bcipep:11681
KYKVVKEIPLGVAPTKAKRR
>Bcipep:11683
KIEPLGVAPTKAKRRVVQREKR
>Bcipep:11733
AAGSTMGAASMTLTVQARQ
>Bcipep:11734
AQQHLLQLTVWGIKQLQARIL
>Bcipep:11736
GIKQLQARILAVERYLKDQQ
>Bcipep:11771
RILAVERYLKDQQLLGIWGCSGKLI
>Bcipep:11817
LLGIWGSSGKLICTT
>Bcipep:11830
LGLIWGCSGKLIC
>Bcipep:11833
GIWGCSGKLICTTAVP
>Bcipep:11851
SGKLICTTAVPWNAS
>Bcipep:11852
CTTAVPWNASWS
>Bcipep:11854
IHSLIEESQNQQEKNEQELLELDK
>Bcipep:11970
NEQELLELDKWASLWN
>Bcipep:12019
GIEEEGGERDRDRSIR
>Bcipep:12031
KSITIGPGRAFYATGD
>Bcipep:12037
SVIGWLTVRERMRRAE
>Bcipep:12048
GAASRDLEKHGAITSSNTAA
>Bcipep:12049
AATNAACAWLEAQEEE
>Bcipep:12050
TNAACAWLEAQEEEEVGFPVT
>Bcipep:12054
QEEEEVGFPVTPQVPLRPMT
>Bcipep:12058
AAVDLSHFLKEKGGLEGLIFS
>Bcipep:12060
QGYFPDWQNYTPGPGV
>Bcipep:12065
DKVEEANKGENTSLLHPVSL
>Bcipep:12068
KGENTSLLHPVSLHGMDDPEREVL
>Bcipep:12076
HGMDDPEREVLEWRFDSRLA
>Bcipep:12078
EWRFDSRLAFHHVARELHPEYFKN
>Bcipep:12086
MARELHPEYYKDC
>Bcipep:12088
TARFAGFFQSGA
>Bcipep:12093
LVEETSIDAGAP
>Bcipep:12094
VGPLDIVPEVADPGGPTVL
>Bcipep:12095
PGGPTLVSLHELPAETPY
>Bcipep:12097
PAGSSIVPLEEYPAEIPT
>Bcipep:12098
SKAFSNCYPYDVPDYASL
>Bcipep:12111
RLIEDNEYTARQGAKFP
>Bcipep:12112
NREVLDQVERGYRMP
>Bcipep:12114
MTEYKLVVVGASGVGKSA
>Bcipep:12115
DLPSRTVDTKQAQELAR
>Bcipep:12116
REIRQYRLKKISKEE
>Bcipep:12117
RLKKISKEEKTPGCVKIKK
>Bcipep:12121
VDEYDPTIEDSYRKQV
>Bcipep:12122
EDIHQYREQIKRVKDSDD
>Bcipep:12123
ESRQAQALARS
>Bcipep:12125
VREIRQHKLRKLNPPDESGP
>Bcipep:12126
DNTRTSGDNAPVSCLGE
>Bcipep:12127
PSPPVDHGCLPEESASPAR
>Bcipep:12130
PFHKDQTFTEYRKMHGGAV
>Bcipep:12131
RHSTSSSEQEREGGR
>Bcipep:12133
FLRTEGARLRMKTLL
>Bcipep:12135
ASPYPNLSNQQTR
>Bcipep:12136
NQQTREFVEKGGR
>Bcipep:12137
PPTTSSDSEEEQE
>Bcipep:12138
RTLDSEENDKRR
>Bcipep:12139
ERQRRNELKLR
>Bcipep:12141
RLIAEKEQLRRRRWQ
>Bcipep:12142
EQLRRRREQLK
>Bcipep:12145
CWRKDPEERPTFKYL
>Bcipep:12148
YREQIKRVKDSDDVPMVLVGNKC
>Bcipep:12149
SLGSLSVAEPAMIAECKT
>Bcipep:12150
RRKVEQEGYPQESSKAGP
>Bcipep:12151
RKIEIVRKKPIFKKATV
>Bcipep:12152
IQRHYTDEDPEKEKRIKEL
>Bcipep:12154
KHKLEQLRNSCA
>Bcipep:12155
STTVADNTRTSGDNAPV
>Bcipep:12156
LMEQCWAYEPGORPSF
>Bcipep:12162
MAFAHNPPAGPLPGA
>Bcipep:12164
DPIPEELYKMLSGHS
>Bcipep:12165
KHTHDKTALKETLGA
>Bcipep:12166
CVKLTPLCVSLKCT
>Bcipep:12167
LAEEEVVIRSANF
>Bcipep:12168
RSANFTDNAKTIIV
>Bcipep:12170
AHCNISRAKWNNTLKQ
>Bcipep:12171
WSTKGSNNTEGSDTI
>Bcipep:12172
RIKQIINMWQEVGKAMYAPPISGQI
>Bcipep:12173
LLLTRDGGNSNNESEIFRP
>Bcipep:12175
RDNWRSELYKYKVVKIE
>Bcipep:12176
QLLSGIVQQQNNLLRA
>Bcipep:12179
PWNASWSNKSLEQIWNN
>Bcipep:12180
EQIWNNMTWMEWD
>Bcipep:12181
TSLIHSLIEESQNQQE
>Bcipep:12182
LLELDKWASLWNWF
>Bcipep:12183
SLWNWFNITNWLWYIK
>Bcipep:12184
LWYIKLFIMIVGGL
>Bcipep:12185
LFIMIVGGLVGLRIVFAV
>Bcipep:12186
LPIPRGPDRPEGIEEEGGERDRDR
>Bcipep:12187
RSLCLFSYHRLRDLLLIV
>Bcipep:12190
ENITSGFLGPLLVLQ
>Bcipep:12198
FLPLLPIFFCLWVYI
>Bcipep:12202
MTTAQGTMYPSC
>Bcipep:12205
CTKPTDGNCTCIPIPSSWAF
>Bcipep:12210
PSCCCTKPSDGNCTCIPIPSS
>Bcipep:12219
ATIRRGDAPAGGAVP
>Bcipep:12220
GDAPAGGAVPGGAVP
>Bcipep:12221
GGAVPGGAVPGGAVP
>Bcipep:12222
GGAVPGGAVGGFGP
>Bcipep:12223
GGAVPGGFGPGGFGP
>Bcipep:12224
GGFGPGGFGPVLDGW
>Bcipep:12225
GGFGPVLDGWYGVDV
>Bcipep:12226
GGFGPGGFGPGGFGP
>Bcipep:12229
VHAGPIAPGIAP
>Bcipep:12233
SENHWNYSAQVGASQ
>Bcipep:12235
TPLCVSLKCTDLGNATNTNS
>Bcipep:12265
CAVVYPWMKKVHVNSVNPNY
>Bcipep:12298
VFSYIPWSEDK
>Bcipep:12299
CGIPINYNASKEWADKKVIL
>Bcipep:12300
VCSARHVPEYI
>Bcipep:12301
AVLAYNDAYVMSAWGK
>Bcipep:12302
PDARFSKSIGW
>Bcipep:12303
GRTKRYALVIDHGKIT
>Bcipep:12304
EPAKNHLEFSSAETVL
>Bcipep:12309
NOSLDLAEQELVDCASQHGC
>Bcipep:12313
DPYNCDWDPYHEKYDWDLWNKWCNK
>Bcipep:12318
LADKLSSAEASRDKAF
>Bcipep:12319
SAEASRDKAFAVSLDLA
>Bcipep:12320
VSKDLADKLAAKTAEAE
>Bcipep:12321
DKLAAKTAEAEKLMENV
>Bcipep:12325
EIDQLTADKAKADAELA
>Bcipep:12326
DAELAAANDTIASLQTE
>Bcipep:12327
NDTIASLQTELEKAKTE
>Bcipep:12333
NRGIDKSVKSV
>Bcipep:12335
IAEMMRKVKKEGVIT
>Bcipep:12341
AGNKEGIASRITOIK
>Bcipep:12343
GTTYIRAIAALEGLK
>Bcipep:12350
NLQKDEPGRASDT
>Bcipep:12355
SVFHQNGQVTEVTT
>Bcipep:12356
DNATAEGRAINRRVE
>Bcipep:12360
GISTNTSGSRSFLP
>Bcipep:12362
MKPYEVTPTRMLVCG
>Bcipep:12363
IAAKLGAAASSPDA
>Bcipep:12364
AAASSPDAHVPFCF
>Bcipep:12365
CFGKDLKEPGSSPME
>Bcipep:12366
VFMQQRPLRMFLGP
>Bcipep:12371
GKPALELIRMVECSGK
>Bcipep:12375
TPTAWKPNYAPANCPKS
>Bcipep:12380
NANPNANPNANPNANPNANP
>Bcipep:12386
WGEEKRASHTTPVLMEKPYY
>Bcipep:12387
YLGRSGGDIIKKMQTLWDEIM
>Bcipep:12394
KGGKKGKATPSA
>Bcipep:12403
DELFNELLNSVDVNGENILEESQ
>Bcipep:12425
TSSTPPSGTEN
>Bcipep:12427
TASAEVVGHFEN
>Bcipep:12428
ENVVGADKSSIL
>Bcipep:12429
HSDQTIICDLSF
>Bcipep:12430
DIYEEVLELAQE
>Bcipep:12433
AFSVAAPVIVIR
>Bcipep:12434
APVIVTRFVNAS
>Bcipep:12438
PFFRKYFGNDIA
>Bcipep:12439
IGQLVIEHYADI
>Bcipep:12442
DVPYVLVKTNMV
>Bcipep:12443
PYVLVKTNMVVT
>Bcipep:12444
VLVKTNMVVTSV
>Bcipep:12445
VKTNMVVTSVAM
>Bcipep:12446
PMEVMLRAVFMQ
>Bcipep:12447
EVMLRAVFMQQE
>Bcipep:12448
FLGPKQLTFEGK
>Bcipep:12451
PFKVTTKGADKPVISVQYRG
>Bcipep:12460
IPPAPRGLPQIEVTFDLDAN
>Bcipep:12463
MANSSLLRVVLVALLLLGSV
>Bcipep:12464
MLDILVNSLYTNRAVFLREL
>Bcipep:12465
ISNGSDALDKIRVLYLTSPK
>Bcipep:12466
EPLTKDGEAPTMDLRISFDK
>Bcipep:12467
EKSELILRDGGVGMTKEELA
>Bcipep:12468
KHLGSLGTSGTKHFLEKLQE
>Bcipep:12469
GVGAGGGDQNNLIGQFGVGF
>Bcipep:12470
YSVFLVGDRVRVASKSDDSD
>Bcipep:12471
EQYVWESKGDGQYFLYPDPR
>Bcipep:12472
LVRKTLSMFADIAAQDEAIA
>Bcipep:12473
EDDEVATDIAWVLYDTANLQ
>Bcipep:12480
GDRADGQPAGDRADGQPA
>Bcipep:12483
EEEDDDMGFGLFD
>Bcipep:12488
YDEENVEEHDEEYDE
>Bcipep:12489
NAKNVNDMTRDGEMS
>Bcipep:12493
VRRRVNAANKKPEDLTLNDL
