# Supplementary material for: Prediction of B cell epitopes in proteins using a novel sequence similarity-based method
Source: Sci Rep. 2022 Aug 12;12:13739. doi: 10.1038/s41598-022-18021-1 (PMC9374694; doi:10.1038/s41598-022-18021-1)
Supplement: Supplementary file 1 — Supplementary Information. [file 41598_2022_18021_MOESM1_ESM.zip › Supplementary_meterial/Supplementary_Dataset_1.xlsx]

## Sheet: Sheet1
Header	Peptide
IEDB(Cont):33	AAAGAVVGGLGGYMLG
IEDB(Cont):52	AAANTSDSQKE
IEDB(Cont):54	AAAQHGHMHGS
IEDB(Cont):70	AACAGNRVRRSVGSSLKC
IEDB(Cont):86	AADHCPVVEVNGVTI
IEDB(Cont):90	AADKPTLDIRMMNIEATNLAL
IEDB(Cont):101	AAECPFLPKPKVA
IEDB(Cont):103	AAEESKLPINPLSNSLLRH
IEDB(Cont):107	AAEGGGQKQENT
IEDB(Cont):121	AAESERFVRQGTGNDEAGAA
IEDB(Cont):145	AAGANPLGLKRGIEKAV
IEDB(Cont):151	AAGFASKTPANQAISMIDGP
IEDB(Cont):154	AAGGSYSSGDLGKKG
IEDB(Cont):167	AAGLPGKCGVNVPYK
IEDB(Cont):187	AAGTAAQAAVVRFQE
IEDB(Cont):195	AAHASARQQWELQGD
IEDB(Cont):200	AAHIPYLEQGMHLAEQFKQK
IEDB(Cont):224	AAIGLSMAGSSAMILAAYHPQ
IEDB(Cont):227	AAILEEDDSKDDMEF
IEDB(Cont):244	AAKEEPEESDEDDFGMGGLF
IEDB(Cont):267	AALASLFLSGPQQK
IEDB(Cont):272	AALERQAAAGWQPSP
IEDB(Cont):277	AALFYAHKFNSSGCPERMAS
IEDB(Cont):279	AALGDSLYGAASLNDFGILA
IEDB(Cont):280	AALGHQHAHNEYQAKLAEKD
IEDB(Cont):281	AALGVATAAQITAGI
IEDB(Cont):302	AALTAENTAIKQRNENAKA
IEDB(Cont):303	AALTKAITAMTQA
IEDB(Cont):307	AALVSGTATAGWTFGAG
IEDB(Cont):314	AANAHHAANAHH
IEDB(Cont):315	AANAPPADKFKI
IEDB(Cont):329	AANKYKTFVATFGAASNKAF
IEDB(Cont):333	AANNAANAALTAENTAIKK
IEDB(Cont):346	AAPANDKFTVFEAAFNDAIK
IEDB(Cont):351	AAPARRTRKPQQPESLEECDSE
IEDB(Cont):361	AAPKELRITMAS
IEDB(Cont):384	AAQAALGLLQTASR
IEDB(Cont):387	AAQGESSTQKVRPSHTNNPK
IEDB(Cont):406	AARALAHGVRVLEDGVNYATGNLPA
IEDB(Cont):427	AASDYFADATLGKDISGLDE
IEDB(Cont):428	AASEALDPHAFHLLLNTYGR
IEDB(Cont):431	AASGDGTITFTGKVIDAPCG
IEDB(Cont):432	AASGDPTSPDNIDS
IEDB(Cont):433	AASGPKVVIDGKDQNVTGSV
IEDB(Cont):435	AASKSCPLPQVRALESLESL
IEDB(Cont):436	AASKTAYEAKLAQYQADLA
IEDB(Cont):458	AATGAGVIKSIAPGSANLNLTNITH
IEDB(Cont):462	AATKMSECVLGQSKRVD
IEDB(Cont):481	AAVDSSKAALTSKLDAAYKL
IEDB(Cont):486	AAVEQPEKPAAQPKKQQRKGRK
IEDB(Cont):503	AAVVLPGLVGLAGGAATAGA
IEDB(Cont):525	AAYFVGYLKPTTFMLKY
IEDB(Cont):530	AAYIKLETKGSDPDTSFLEG
IEDB(Cont):542	ACAAGNSSTKNLIYNLTLCEL
IEDB(Cont):562	ACHNTSKPSNTDSVFSLTGK
IEDB(Cont):563	ACHPLFDARCGGKS
IEDB(Cont):568	ACKPLLREDVTFQV
IEDB(Cont):569	ACKQNVSSLDEKNSVSVD
IEDB(Cont):570	ACKRGPGSGFFSRLN
IEDB(Cont):571	ACKSTQDPMFTPKGCDN
IEDB(Cont):582	ACNTIGGYECGGGS
IEDB(Cont):599	ACSLPEEAHTAIHS
IEDB(Cont):600	ACSLPQEARTAIHS
IEDB(Cont):608	ACYCYGLPNWVKVWD
IEDB(Cont):610	ACYLPFQLSCGGKS
IEDB(Cont):612	ADAAPSPTPYLPRLS
IEDB(Cont):629	ADAPPGSPAPPPPEHRGGPE
IEDB(Cont):640	ADCTLWFCPQTSN
IEDB(Cont):643	ADDHPGAVAARNDVLSGFS
IEDB(Cont):651	ADDTPYTLSFAPHRH
IEDB(Cont):652	ADDVILHTPGCVPC
IEDB(Cont):654	ADEELLKNIKNETGFQAQVVKD
IEDB(Cont):655	ADEEQQQALSSQMGF
IEDB(Cont):665	ADGDALNKVLKAFQG
IEDB(Cont):675	ADHPSYTAAKDEVLSHFSV
IEDB(Cont):677	ADIDKLIDYAASGD
IEDB(Cont):687	ADINAVCPSELK
IEDB(Cont):689	ADIVKYEPTASM
IEDB(Cont):697	ADKSSILFLCDD
IEDB(Cont):700	ADLAAVQKTNAANQAAYQK
IEDB(Cont):707	ADLGDFENSAAAAETGVGVIKSIA
IEDB(Cont):708	ADLGDFETSVADAATGAGVIKSIA
IEDB(Cont):709	ADLIAAQKLASKP
IEDB(Cont):723	ADLVAAQKLATKP
IEDB(Cont):745	ADPQKQNSVSNDSVTINVYN
IEDB(Cont):751	ADPVTTEGDYVVKISEFYGR
IEDB(Cont):757	ADQTVEEHIGYLVKY
IEDB(Cont):759	ADREYCKYTVCTYPG
IEDB(Cont):763	ADRQTACNCLKNLAG
IEDB(Cont):766	ADRYFTYEEPND
IEDB(Cont):769	ADSGYCYWVHILCYC
IEDB(Cont):770	ADSKGCKITCFLTAA
IEDB(Cont):784	ADTSRIGNCGPTIFLGVLED
IEDB(Cont):793	ADVTITVNGKVVAKPC
IEDB(Cont):820	AEAEKLMENVGSLDRLV
IEDB(Cont):837	AEALSTEPKGAAVDSSKAAL
IEDB(Cont):843	AEATKVAEAEKQKA
IEDB(Cont):848	AEDAAEISVPAEIL
IEDB(Cont):861	AEDRPLCGSDNKTYGNKCNF
IEDB(Cont):868	AEEAFDLWNECAKACV
IEDB(Cont):874	AEEDRKRREEADVRNQAE
IEDB(Cont):876	AEEEEDDDMGFGLFD
IEDB(Cont):879	AEEGSLDEGAVEEDPDKEGD
IEDB(Cont):881	AEEKLKKKSSFYQS
IEDB(Cont):883	AEELTPGRFRTIVC
IEDB(Cont):895	AEEVKATPAGELQVIDKVDA
IEDB(Cont):914	AEGCVGRVCDSRAMAVM
IEDB(Cont):916	AEGDDPAKAAFDSLQ
IEDB(Cont):918	AEGEFATAPPSHYSWDPAK
IEDB(Cont):919	AEGEFATASPTHYTSELDPAK
IEDB(Cont):920	AEGEFCGFVWPFKCHRIGDPAK
IEDB(Cont):921	AEGEFCSPPDSPGVCGDPAK
IEDB(Cont):922	AEGEFDYAWDQTHQDPAK
IEDB(Cont):923	AEGEFGLADLATLTFGSTDPAK
IEDB(Cont):924	AEGEFKKFPGSSTPKDPAKAAFDSL
IEDB(Cont):925	AEGEFKTLRNTNRLDPAK
IEDB(Cont):926	AEGEFKTRRNTNYQDPAK
IEDB(Cont):927	AEGEFKTSVRSVPRARPPINGDPAK
IEDB(Cont):928	AEGEFKVPFRMLNRQVNGDPAK
IEDB(Cont):929	AEGEFLSLKGSGGGQLRALVDPAK
IEDB(Cont):930	AEGEFMGDICSWCYSSAPDPAK
IEDB(Cont):931	AEGEFMSRTWLMKAHGIESWDPAK
IEDB(Cont):932	AEGEFNSREWLSKAHGIEGMDPAK
IEDB(Cont):934	AEGEFPQDARFPGGGDPAK
IEDB(Cont):935	AEGEFPSRMQFHGDQDYGDPAK
IEDB(Cont):936	AEGEFPYLLPRRSREEAVDPAK
IEDB(Cont):937	AEGEFRELLYEAFDDMEGDPAK
IEDB(Cont):938	AEGEFRFWKVPDYDPPAAGGDPAK
IEDB(Cont):939	AEGEFRLGVRALRKAPDPAK
IEDB(Cont):940	AEGEFRSREQLSKLFGIDLTDPAK
IEDB(Cont):941	AEGEFSPGVWKAAFQGDKLPDPAK
IEDB(Cont):942	AEGEFSYDMLWMMTPQTGDPAK
IEDB(Cont):943	AEGEFTTASPTHFLVPLDPAK
IEDB(Cont):944	AEGEFYCSGPPDRVCWGPDPAK
IEDB(Cont):960	AEHARDHTLRFG
IEDB(Cont):969	AEHQKLEEQNKISEASRK
IEDB(Cont):971	AEHVDTSYECDIPIGA
IEDB(Cont):986	AEIERMVREAAKYEA
IEDB(Cont):989	AEIKKPQADSAWNWPKEYNA
IEDB(Cont):1015	AEKKVEAKVEVAENNVSSVA
IEDB(Cont):1023	AEKQRLEDLGQKFERLKQRS
IEDB(Cont):1031	AELAAANDTIASLQTEL
IEDB(Cont):1045	AELGGQFHHKSENG
IEDB(Cont):1047	AELKSALQSCSAEPLDDDH
IEDB(Cont):1056	AELLVALENQHTIDL
IEDB(Cont):1116	AEPKSAEPKPAEPKS
IEDB(Cont):1127	AEPTAPATTTPPDEMATQAA
IEDB(Cont):1146	AERAVEVDPDDVNK
IEDB(Cont):1164	AESLRAVIPPTTTP
IEDB(Cont):1179	AETFEYQIELGGELHVGLLW
IEDB(Cont):1184	AETGVGVIKSIAPASKNLDLTNITH
IEDB(Cont):1189	AETHVTGGNAGRTTAGLVGLLTPG
IEDB(Cont):1190	AETIHELLVRM
IEDB(Cont):1209	AEVDCSRFPNATDKEGKDVL
IEDB(Cont):1219	AEVLKDAIKDLVMTKPAPTC
IEDB(Cont):1248	AFAFAGNHVSPTHYVPESDA
IEDB(Cont):1250	AFAKPLASDPLF
IEDB(Cont):1254	AFAQAPTHQLSL
IEDB(Cont):1257	AFASNRTFDITVSGLGTAPK
IEDB(Cont):1258	AFASRGNHDSPTHYVPESD
IEDB(Cont):1260	AFASRGNHVAPTHYVTESDA
IEDB(Cont):1262	AFASRGNHVSPAHYVPESDA
IEDB(Cont):1263	AFASRGNHVSPRHYVPESE
IEDB(Cont):1276	AFDEMEECASHLPYIEQGMQ
IEDB(Cont):1284	AFDQATRVYQDLGGPSQAPLPC
IEDB(Cont):1289	AFDYSRPGLLDPVFA
IEDB(Cont):1299	AFFSILQDMRNTIM
IEDB(Cont):1330	AFKGGNGAKKG
IEDB(Cont):1336	AFKVAATAANAAPANDKFTV
IEDB(Cont):1393	AFRTPNPNKPPPARPGPIRP
IEDB(Cont):1402	AFSVAAPVTVTR
IEDB(Cont):1403	AFSVPQANARSSENAESSA
IEDB(Cont):1448	AGAPDRARGQYP
IEDB(Cont):1450	AGAPSAEQRER
IEDB(Cont):1453	AGARRGDLAHLAAAHARHLP
IEDB(Cont):1454	AGASDIRDQSRNWLPGPCYR
IEDB(Cont):1460	AGCLIGAEHVDTSYECD
IEDB(Cont):1461	AGCTALSAVDDVPGC
IEDB(Cont):1464	AGDDDLDGDLNGDDRR
IEDB(Cont):1465	AGDGEPPEDDDSATGLAFRT
IEDB(Cont):1470	AGDLESSVDDPRSEEDKRFE
IEDB(Cont):1479	AGDRAGDRAGDRAGDRAGDRAGDR
IEDB(Cont):1480	AGDSSTKNLIYTSTLCELNV
IEDB(Cont):1487	AGEDAGDAVSPRQLA
IEDB(Cont):1497	AGEPYVIEQGMMDPAK
IEDB(Cont):1506	AGFGSALASLREAPP
IEDB(Cont):1522	AGGGHNGVFDFPDSG
IEDB(Cont):1523	AGGGQGQNNEGANAPNEDSV
IEDB(Cont):1531	AGGLTTTWKEYSHDLQ
IEDB(Cont):1533	AGGQLFYSRPVVSANGEPTVKLYTS
IEDB(Cont):1545	AGGYKAADMWGPSSDPAWER
IEDB(Cont):1547	AGHATLREHLRDIKAENTDA
IEDB(Cont):1573	AGKALTGLSTGTSQNTRISLRP
IEDB(Cont):1578	AGKNQSQKKKK
IEDB(Cont):1628	AGNTLMPAFSVPQ
IEDB(Cont):1646	AGPRVRQPARPLGSAWRDQAQRPAV
IEDB(Cont):1656	AGQRMPRARYGLV
IEDB(Cont):1670	AGRRVGGRRRGRSNSG
IEDB(Cont):1681	AGSLQGQWRGAAGTA
IEDB(Cont):1731	AGYCNTECTLKKGSS
IEDB(Cont):1746	AHAYSGYDVPDY
IEDB(Cont):1753	AHETSLNAAGNSVIHYTNIN
IEDB(Cont):1758	AHFTDEFKRKNKGKDLSTNL
IEDB(Cont):1773	AHHAADAHHAADAHHAADAHHAAD
IEDB(Cont):1784	AHIRHHKMPVTNLRH
IEDB(Cont):1785	AHIRHHKMPVTTSAT
IEDB(Cont):1790	AHKWYSQWLPHR
IEDB(Cont):1792	AHLHIPRWNLMS
IEDB(Cont):1794	AHLKAYAKINEESL
IEDB(Cont):1796	AHLRLPTRTSMPKVT
IEDB(Cont):1799	AHLSLRGLPVCAFSS
IEDB(Cont):1802	AHMFQRSPFQRYPNS
IEDB(Cont):1807	AHPLHPANLVANTVNAMFH
IEDB(Cont):1811	AHQWHFPRSRSTTTN
IEDB(Cont):1816	AHSSRLYSPTISKHR
IEDB(Cont):1827	AHWGVLAGIAYFSMVGNWAK
IEDB(Cont):1848	AIAKLEDAKELLESS
IEDB(Cont):1859	AIAYYRGKDSSIIKDGDLVVC
IEDB(Cont):1861	AICKRIPDKKPGKKT
IEDB(Cont):1878	AIDNLRASLETTNQA
IEDB(Cont):1880	AIDREQSAAIREWA
IEDB(Cont):1925	AIGSANFHSYKKMSQFIDKK
IEDB(Cont):1939	AIIEVDNEQPTTRAQK
IEDB(Cont):1948	AIILLTCAVHPELI
IEDB(Cont):1963	AIKATRVTELLYRLK
IEDB(Cont):1975	AIKKRNADAKADYEAKLAK
IEDB(Cont):2005	AILSSLTVTQLLRR
IEDB(Cont):2009	AILTPTPVNPSTAPA
IEDB(Cont):2023	AIMGPPTKFSFSLFL
IEDB(Cont):2052	AIPTDPRNVGGDLDPSSIPD
IEDB(Cont):2053	AIPTNFSISITTEVMPV
IEDB(Cont):2066	AIREDNNITLKLDRCNNNNQYVS
IEDB(Cont):2092	AISSVLNDILSRLDKVE
IEDB(Cont):2094	AISTTFTTNLTEYPLSRVDLG
IEDB(Cont):2104	AITGGGEFTDSKGNVISVAS
IEDB(Cont):2128	AIVVEYSSSVKLT
IEDB(Cont):2132	AIYESRIIKRKYKNKDDKEV
IEDB(Cont):2136	AIYHTENAYVSVVSSHYNR
IEDB(Cont):2156	AKAVAAWTLKAAA
IEDB(Cont):2157	AKAVYQQFVEFYEKVTGTDL
IEDB(Cont):2158	AKAVYQQFYEFYEKV
IEDB(Cont):2190	AKFSDTIGKRDEQIT
IEDB(Cont):2192	AKFVAAWTLKAAA
IEDB(Cont):2193	AKGHSLPRLVTS
IEDB(Cont):2215	AKKPAGKGSPSTLQTPG
IEDB(Cont):2220	AKKQVEKALEEANSKLAALE
IEDB(Cont):2226	AKKVPETFPELKPGESRHTS
IEDB(Cont):2242	AKLTLVLTKCGSQIL
IEDB(Cont):2253	AKNKPTLDFELIKTEAKQPAT
IEDB(Cont):2261	AKPRKISVDRGNNGH
IEDB(Cont):2272	AKQYNICCKFKELLDKTSRT
IEDB(Cont):2274	AKRKMDPDNPDEGPS
IEDB(Cont):2276	AKRLRSMHVFILDYD
IEDB(Cont):2308	AKTRIINRRKRELS
IEDB(Cont):2322	AKWAVPTTRTDDKLR
IEDB(Cont):2365	ALAALAEKSFPSSS
IEDB(Cont):2379	ALAELATKTFGSSGSSAVDS
IEDB(Cont):2380	ALAELATRSFGSSS
IEDB(Cont):2433	ALALLLLDRLNQLESKV
IEDB(Cont):2438	ALANVYDLPDDFFP
IEDB(Cont):2550	ALGALGRFDEAMQDQ
IEDB(Cont):2558	ALGGWGLHQPPPQIFLKILP
IEDB(Cont):2566	ALGLLQQASKQAEAAAPVV
IEDB(Cont):2598	ALGVINTLEWIPRFK
IEDB(Cont):2608	ALHQALAGAIPVEFSSNTVK
IEDB(Cont):2609	ALHQALQDPRVRGL
IEDB(Cont):2610	ALHQSMLNSQAIDNL
IEDB(Cont):2612	ALHQVFGAIYGAAFSGVSWT
IEDB(Cont):2642	ALINSTKIYSYFPSVISKVNQGA
IEDB(Cont):2677	ALKTELEDTLDSTATQQELR
IEDB(Cont):2695	ALLDPSQGMGPSLIGLAMGD
IEDB(Cont):2720	ALLNPSRVYTFFSSDYVKK
IEDB(Cont):2729	ALLRFVNPDTGRVLFECKLHKS
IEDB(Cont):2772	ALNDLCIKVNNWDLFFSPS
IEDB(Cont):2777	ALNELNSFGDLINP
IEDB(Cont):2785	ALNIWDRFDVFCTLGATTGYLKGNS
IEDB(Cont):2806	ALNYQAQALEEIIKYRYNI
IEDB(Cont):2816	ALPKNTVGGTIL
IEDB(Cont):2838	ALQEQCRFPNITNSHVPILQERP
IEDB(Cont):2891	ALSRCTLNRNALRRP
IEDB(Cont):2894	ALSRLVLRRNALRRP
IEDB(Cont):2896	ALSSQGGMSPEPTPL
IEDB(Cont):2975	ALVNIPISNNLA
IEDB(Cont):2976	ALVNNSHTMPLW
IEDB(Cont):2977	ALVNSPLTRAPM
IEDB(Cont):2978	ALVNWHGVYNYR
IEDB(Cont):3012	ALYASTLPPYPR
IEDB(Cont):3044	ALYTDEDLLFDLEKQK
IEDB(Cont):3069	AMDAWNQPSGISSPPSPSLN
IEDB(Cont):3073	AMDHEGCKFSCFIRP
IEDB(Cont):3076	AMDPIYDEPTTTTSVPL
IEDB(Cont):3082	AMEKLGQDSQALGQAIYEATQAASK
IEDB(Cont):3127	AMKPDLQNTLMAVPR
IEDB(Cont):3158	AMMIARFKMFPEVKEKGMAA
IEDB(Cont):3193	AMSRPMIHFGNDWEDRYYRENMYRY
IEDB(Cont):3200	AMTPTVATRDGKLPATQLRR
IEDB(Cont):3201	AMTQAQKAGKPA
IEDB(Cont):3221	ANAANEADYQAKLTAYQTE
IEDB(Cont):3229	ANANRDTDRDGIPDE
IEDB(Cont):3236	ANCASILCKCYTTGT
IEDB(Cont):3238	ANDHLSILEAWSDNDTPYLHD
IEDB(Cont):3243	ANDQGNRTTPSYVAFTDSERL
IEDB(Cont):3245	ANDVDNSNPVVQAEQLNWL
IEDB(Cont):3250	ANEGAPSSRFHP
IEDB(Cont):3289	ANGAGNQPGANGAGGQAA
IEDB(Cont):3290	ANGAGNQPGANGAGNQPG
IEDB(Cont):3295	ANGAGNQPPGEDGAGNQPG
IEDB(Cont):3320	ANIQLVEKDKALSNA
IEDB(Cont):3330	ANKKRTLGAREVQTAVRIVL
IEDB(Cont):3341	ANLFSGEGAQTAQ
IEDB(Cont):3367	ANNSANNGKKNNAEE
IEDB(Cont):3383	ANPPDHSAPLGVTRPSAPPL
IEDB(Cont):3385	ANPPPASTNRQSGRQ
IEDB(Cont):3388	ANPVCRLWMCPPIV
IEDB(Cont):3396	ANQPGHLAPLGEIRPSAPPL
IEDB(Cont):3400	ANRAVKPTGSAAIGLSMAGS
IEDB(Cont):3402	ANRHVKPTGSAVVGL
IEDB(Cont):3404	ANRMAAEAQKQVKSLQSL
IEDB(Cont):3438	ANVPPADKYKTFEAA
IEDB(Cont):3474	APAEPEAPAPETEKAEEVEK
IEDB(Cont):3476	APAHDTPPVPDVDSRGAILRRQYNL
IEDB(Cont):3486	APAPTPTFAGTQTPVNGNSP
IEDB(Cont):3493	APAVKYTVFETALKKAITAM
IEDB(Cont):3518	APDYVPPTVHGCALPPR
IEDB(Cont):3525	APEARQAIKSLT
IEDB(Cont):3526	APEARQAIRSLT
IEDB(Cont):3528	APEDQSPETRRLLDRLSR
IEDB(Cont):3538	APENAYQAYAAPQLFPVSDITQ
IEDB(Cont):3558	APGANQEGGAAAPGANQEGGAA
IEDB(Cont):3562	APGEKDGKIVPA
IEDB(Cont):3568	APGICIDVDNEDLFFIADK
IEDB(Cont):3574	APGLPWALQGKRRGA
IEDB(Cont):3582	APGRVPALLIPPWAW
IEDB(Cont):3594	APHRVLATVYNGECRYSRNA
IEDB(Cont):3598	APIDTCISECITPNGSI
IEDB(Cont):3614	APKATTDEQKMIEKINVGFK
IEDB(Cont):3618	APKKAAAKRAAKKSAPKKAV
IEDB(Cont):3619	APKKAVKKAVKAAKKAVKKA
IEDB(Cont):3648	APLSPLLPLQDGTNTHIMATEASNY
IEDB(Cont):3651	APLTAVAPAHDTPPVPDVDSRGAIL
IEDB(Cont):3652	APLTRGSCRKRNRSPER
IEDB(Cont):3654	APMFITGREMLASIDTLK
IEDB(Cont):3655	APMIVTGGGMLAAINTLK
IEDB(Cont):3656	APMSTPSATSVR
IEDB(Cont):3686	APPLRAWKSRARAV
IEDB(Cont):3687	APPLRTWKSRARAV
IEDB(Cont):3693	APPPPEHRGGPEEFEGAGDG
IEDB(Cont):3702	APPSQPFPWTHCYQPRL
IEDB(Cont):3719	APQIVRGASEDVRKQPYNLTIA
IEDB(Cont):3779	APRITFGGPTDSTDNNQN
IEDB(Cont):3820	APSQGGVNSPVNV
IEDB(Cont):3825	APSSPGTPGVAAATQAANGG
IEDB(Cont):3861	APTHWCYYPPLI
IEDB(Cont):3863	APTIEAITRPIQVA
IEDB(Cont):3872	APTQCSQTWPCPSHL
IEDB(Cont):3878	APTTPPPTSTHATPRPTTPG
IEDB(Cont):3886	APVDSVFDRAFSAYL
IEDB(Cont):3900	APVTVTRFVNAS
IEDB(Cont):3933	AQAANGGASGQVKVTKVT
IEDB(Cont):3934	AQAAVVRFQEAANKQ
IEDB(Cont):3936	AQAFDYVPAWVV
IEDB(Cont):3938	AQAHTTRGLTNLFSSG
IEDB(Cont):3959	AQFDQIASGLSQERN
IEDB(Cont):3971	AQGQYSNTLLRIYRDNKSIN
IEDB(Cont):3973	AQGRNVRTFTSFFSPG
IEDB(Cont):3983	AQKFNGLTVLPPLLTDD
IEDB(Cont):3988	AQKLAEIDQLTADKAKA
IEDB(Cont):4013	AQNFRNIMHGSDSFFYTFTS
IEDB(Cont):4027	AQPHEPGSYTNVFDHLDWIK
IEDB(Cont):4038	AQPVKIDNASPAST
IEDB(Cont):4052	AQRAIDSQNMTKAAQSLNSI
IEDB(Cont):4059	AQRVEFLLKAWAEK
IEDB(Cont):4061	AQSAKFPQFKPEEM
IEDB(Cont):4071	AQSRNVRTFTGLFTSG
IEDB(Cont):4074	AQSTMKAEELTPGR
IEDB(Cont):4077	AQSVPYGVSQIKAPA
IEDB(Cont):4080	AQTFLATCINGVCW
IEDB(Cont):4094	AQVTLPIRTPNA
IEDB(Cont):4096	AQVVKDYFTLKGAAAPVAHFQG
IEDB(Cont):4121	ARATIRYRPLVPNAVGGYAISISFW
IEDB(Cont):4129	ARDLICAQKFNGLTVLP
IEDB(Cont):4157	ARIAGINIPDHKHAVIALTSIY
IEDB(Cont):4166	ARIYYRYDGFAY
IEDB(Cont):4201	ARNIHVEAGEATGLAWDPWWTVINK
IEDB(Cont):4213	ARPKQRRPQGLPNNT
IEDB(Cont):4225	ARQPYGFFLETEEVYQPG
IEDB(Cont):4228	ARQQTVSALEDKLA
IEDB(Cont):4250	ARRRGDSTASLLSP
IEDB(Cont):4260	ARSLDWTKVTLDGRPLSTIQQYSKT
IEDB(Cont):4264	ARSVLETLAGHVDALG
IEDB(Cont):4266	ARTEGIIGKEWYKMVFNDFD
IEDB(Cont):4308	ASAFSRPGLPVEYLQ
IEDB(Cont):4334	ASATKDGSHYKITGTATGVD
IEDB(Cont):4352	ASCPVQQYPSGPCEASVCDT
IEDB(Cont):4397	ASFEAQGALANIAVDKA
IEDB(Cont):4406	ASFRLFARTRSMWSF
IEDB(Cont):4412	ASGAKEEAEKKAAEQRALL
IEDB(Cont):4417	ASGGSVASGGSVASG
IEDB(Cont):4420	ASGKEAKVCTISPIMGYSTP
IEDB(Cont):4444	ASHAHKSHRKPKRSWNVYVG
IEDB(Cont):4452	ASHLPYIEQGMQLAAEFKQK
IEDB(Cont):4459	ASHPLGRCLSHT
IEDB(Cont):4463	ASHTVKPRHHPTQRR
IEDB(Cont):4467	ASICQMFCFWRGDLVFDFQV
IEDB(Cont):4471	ASIDWREYGYVTEVKDQGNC
IEDB(Cont):4482	ASILCKCYTTGTIIN
IEDB(Cont):4487	ASINKFVVLISATLVLSFAI
IEDB(Cont):4498	ASKAALIEEGQRMAEMLKSK
IEDB(Cont):4499	ASKATLIEEGQRIAEMLKSK
IEDB(Cont):4504	ASKLCLGWLWG
IEDB(Cont):4507	ASKNLDLTNITHVE
IEDB(Cont):4519	ASLEDAKKEGPYDVVVLPGGNLG
IEDB(Cont):4528	ASLKDALLKYIYDNRGTLI
IEDB(Cont):4556	ASMLGTVTNSPGVPAVPWGA
IEDB(Cont):4681	ASPTGYDWRADW
IEDB(Cont):4690	ASQASNVFQGVFLTNNMLQHDC
IEDB(Cont):4691	ASQASNVFQGVFLTTPMQKDDC
IEDB(Cont):4715	ASQKRPSQRHGSKYLATAST
IEDB(Cont):4733	ASRAALIEEGQRIAEMLKSK
IEDB(Cont):4736	ASRDKAFAVSKDLADKL
IEDB(Cont):4746	ASRGNHVSPTHYVPESDAAARVTAI
IEDB(Cont):4749	ASRGTSMDDEAD
IEDB(Cont):4763	ASSAAEFLAAFNVFSEAARC
IEDB(Cont):4764	ASSAVDDAPWAVITF
IEDB(Cont):4765	ASSEEETPAWMMEGVFEAW
IEDB(Cont):4774	ASSHRALARLRTACERAKRT
IEDB(Cont):4782	ASSRSSSRSRGNSRNST
IEDB(Cont):4789	ASTAAPPYTNEQAYQMLLAL
IEDB(Cont):4792	ASTGGAYQSYKFIPALEAAV
IEDB(Cont):4802	ASTNRQSGRQPTPISPPLRDSHPQ
IEDB(Cont):4810	ASTTNCIGSQCLMTN
IEDB(Cont):4815	ASVASGASGGSGNSK
IEDB(Cont):4833	ASWAIKWEYVVLLFLLLADA
IEDB(Cont):4838	ASWFTALTQHGKEELRFPRGQ
IEDB(Cont):4849	ASYKVMTRSSHQSLV
IEDB(Cont):4853	ASYNKSLGAAPIRTQPRWNY
IEDB(Cont):4856	ASYVKKPKEDVD
IEDB(Cont):4864	ATAANAAPTNDK
IEDB(Cont):4885	ATALDTSNKFADFLQI
IEDB(Cont):4886	ATALPKNETPEVTKAEETKT
IEDB(Cont):4907	ATCDKLFGYYERGIPLPCAL
IEDB(Cont):4911	ATCMQADLEVMTST
IEDB(Cont):4912	ATCMQVNLEIMTST
IEDB(Cont):4924	ATDLLAAYPLYSPSL
IEDB(Cont):4938	ATEINDNSWKDTLS
IEDB(Cont):4942	ATELNNALQNLARTISEAGQAMAS
IEDB(Cont):4968	ATGFKQSSKALQRPVAS
IEDB(Cont):4972	ATGLRNVPQIESRGLFGAIAGFIEG
IEDB(Cont):4990	ATGVDMANPMSPVNKSFEIE
IEDB(Cont):5032	ATLEPKTGPRDGGTV
IEDB(Cont):5049	ATLSALLPVHPR
IEDB(Cont):5054	ATLVVNRIRGGF
IEDB(Cont):5057	ATMILAYAMRVPEVI
IEDB(Cont):5059	ATMPCLSHPSVCKHLY
IEDB(Cont):5112	ATQAATVAVTPEETAVASPP
IEDB(Cont):5114	ATQAGRFSITPAAPSYTLKL
IEDB(Cont):5127	ATREEVKAAIP
IEDB(Cont):5131	ATRPNAATASAP
IEDB(Cont):5147	ATSRSTMQLASFFTPG
IEDB(Cont):5148	ATSRSTSQLTSLFSFG
IEDB(Cont):5169	ATTKLAEASQAADES
IEDB(Cont):5196	ATVLAQALVREGLRN
IEDB(Cont):5214	ATWSRPIYFDIT
IEDB(Cont):5244	AVAASNNPELTTLTAALSGQ
IEDB(Cont):5247	AVADVTPKQLKAAL
IEDB(Cont):5261	AVALADLGDFENSA
IEDB(Cont):5270	AVARSAQSLTSLFVSG
IEDB(Cont):5274	AVASPPATASVESSPLPAAA
IEDB(Cont):5275	AVASRRRPTTAGAAPLTAVAPAHDT
IEDB(Cont):5283	AVAVSPPAAAGDLVGPGCAE
IEDB(Cont):5284	AVAYPVSAYVPAWVS
IEDB(Cont):5286	AVCLGGLIGIPALIC
IEDB(Cont):5303	AVDTGSGGGGQPHDTAPRGARKKQ
IEDB(Cont):5312	AVEVDPDDVNKNTL
IEDB(Cont):5333	AVFVTLYMPQLSY
IEDB(Cont):5334	AVFVTSEMPQLPY
IEDB(Cont):5335	AVFVTSFLPQLSY
IEDB(Cont):5346	AVGIMTVTMTFKLGPRKATG
IEDB(Cont):5356	AVGYRASRTVSLFSPG
IEDB(Cont):5368	AVIEPIVATNWQKL
IEDB(Cont):5380	AVILLMCAVHPTLV
IEDB(Cont):5387	AVIRRANNVLKNEMKRYKGL
IEDB(Cont):5423	AVLEDPYILLVSSKVS
IEDB(Cont):5467	AVLTSMLTDPSHITAETAKR
IEDB(Cont):5476	AVMRERGVYDTV
IEDB(Cont):5512	AVPTGVAFWLYNDHD
IEDB(Cont):5519	AVQAFILTGGKSKQTEGLLL
IEDB(Cont):5558	AVTFASFDVPSKQPT
IEDB(Cont):5563	AVTKGTINDPQAAKEALDKY
IEDB(Cont):5564	AVTLAHELIHAGHR
IEDB(Cont):5575	AVTPLGPPAAEY
IEDB(Cont):5576	AVTPLGPPDAEY
IEDB(Cont):5584	AVTRGTINDPQRAKEALDKY
IEDB(Cont):5591	AVVAPDKEVLYEAFDEMEEC
IEDB(Cont):5592	AVVAVPSYIPTWIG
IEDB(Cont):5604	AVVLKAGNEGLE
IEDB(Cont):5609	AVVYNNEGTNVELG
IEDB(Cont):5641	AVYYCTRGYHGSSLY
IEDB(Cont):5661	AWGGSGSEAYQGVQQKWDATATEL
IEDB(Cont):5683	AWPACYCYGLPDSVK
IEDB(Cont):5684	AWPACYCYGVPDHIK
IEDB(Cont):5728	AYANSTQEETF
IEDB(Cont):5755	AYEQPIERTVVGHQTLRDIFVWG
IEDB(Cont):5771	AYFLYQQQGRLDKL
IEDB(Cont):5773	AYFPREGVFVFNGTSWF
IEDB(Cont):5781	AYFYPELFRQFYQLDAYP
IEDB(Cont):5785	AYGGIIKDAPPGAGFIYRETFC
IEDB(Cont):5795	AYICWNYDNAYCDKL
IEDB(Cont):5853	AYKSAEGATPEAKYDDYVAT
IEDB(Cont):5865	AYLSPIDLNQLAK
IEDB(Cont):5869	AYLTVGDVNTQGISGDSKKLASEES
IEDB(Cont):5900	AYQKALAAYQAELKRVQEA
IEDB(Cont):5904	AYQQGVTVDSIGMLPRFIPE
IEDB(Cont):5907	AYQVRNSTGLYHVTNDCPNS
IEDB(Cont):5924	AYSMSFSWDWSGHNY
IEDB(Cont):5927	AYSNNTIAIPTNFSISI
IEDB(Cont):5932	AYSPASKTFESYRV
IEDB(Cont):5960	BVKFPGGGZIVGGVYLLPRR
IEDB(Cont):5961	CAALANSLSLGPQQKV
IEDB(Cont):5962	CAALASLFLSLGPQQK
IEDB(Cont):5967	CADARMYGVLPWNAFPGKVC
IEDB(Cont):5969	CADGYTAETINEAIIKICG
IEDB(Cont):5970	CADSWGLDLRC
IEDB(Cont):5972	CAEETKNGGVPFKCKNN
IEDB(Cont):5995	CALAATDVGHKKENAANVNGTVG
IEDB(Cont):5999	CALGLTSLFSPGPIQH
IEDB(Cont):6011	CANLLLQYGSFCTQLNRALSGIA
IEDB(Cont):6015	CAPESIEFPVSEARVLED
IEDB(Cont):6020	CAQQWPEWYPC
IEDB(Cont):6023	CAREYGTNRWVC
IEDB(Cont):6025	CARPHGASEESQSVTFNKPLNTPQ
IEDB(Cont):6027	CARSLATLFSPGARQQ
IEDB(Cont):6028	CARSLVNLFTPGARQN
IEDB(Cont):6031	CASGLTSLFSPGSKQH
IEDB(Cont):6032	CASHLPYIEQGMQLAEQFKQKA
IEDB(Cont):6040	CASYHTVSLLRSTSQKS
IEDB(Cont):6044	CAVFVRSGQPVIGA
IEDB(Cont):6060	CCDLAPEARQAIKS
IEDB(Cont):6061	CCDLDPQARVAIKS
IEDB(Cont):6065	CCNGIRTINGLARTT
IEDB(Cont):6067	CCNLEPEARKVISS
IEDB(Cont):6073	CCRGRCNKKGEQVGM
IEDB(Cont):6074	CCRHKQKDVGDVKQTLPPS
IEDB(Cont):6077	CCRHKQKIVAPVKQTLPPS
IEDB(Cont):6104	CDGYCKTHLKASSGY
IEDB(Cont):6106	CDICTNTMDVIKKML
IEDB(Cont):6109	CDIKDPIRLEPGGPD
IEDB(Cont):6110	CDIPIGAGICASYHTVS
IEDB(Cont):6135	CDQTTGETIYTKKTCTVSEEF
IEDB(Cont):6140	CDTAGLAGLFNLGPKQT
IEDB(Cont):6141	CDTATRTYSVQVRGSMDYVS
IEDB(Cont):6149	CECTKPDSYPLFDGIFCSSSN
IEDB(Cont):6155	CEDTITYKCPLLRQNEPEDIDCW
IEDB(Cont):6171	CEKAKRAVRGRQDRPKEFP
IEDB(Cont):6194	CEQVLRLAVVTSTEGIHQLQ
IEDB(Cont):6200	CESSLCLMYSLGPPA
IEDB(Cont):6222	CFDYAPYVSAVDDIC
IEDB(Cont):6223	CFEIKCTKPEACSGEPVVV
IEDB(Cont):6228	CFIRPAGFCDGYCKT
IEDB(Cont):6229	CFIRPSGYCGRECGI
IEDB(Cont):6232	CFKGVRLDGTPC
IEDB(Cont):6233	CFKKPPKYPPALPI
IEDB(Cont):6238	CFLLFSGCFALREQA
IEDB(Cont):6241	CFLNISNTHVSV
IEDB(Cont):6246	CFNPAHTLTLSQP
IEDB(Cont):6249	CFPYCYPSESA
IEDB(Cont):6254	CFRGLDVAGNVC
IEDB(Cont):6262	CFVHGTMGHFILAKCPPGEF
IEDB(Cont):6277	CGDELEAETQNVYAAGC
IEDB(Cont):6283	CGETGIDSQSQGSFQAPQSSNS
IEDB(Cont):6286	CGFADLMGYIPLVGAPLGGAARALA
IEDB(Cont):6290	CGGLTNLFSLGSQQKV
IEDB(Cont):6292	CGGTPPSLPTC
IEDB(Cont):6293	CGGTRRPIASC
IEDB(Cont):6294	CGGVAGLFKMGSQQKL
IEDB(Cont):6299	CGIKKGSSGYCAWPA
IEDB(Cont):6302	CGIVPASQVCGPVYCFTPSP
IEDB(Cont):6304	CGKKSKEFHPDKGGDEEKMKKMN
IEDB(Cont):6314	CGLRAPQRCDLDVES
IEDB(Cont):6317	CGMFTGLFNQGAQQKL
IEDB(Cont):6318	CGNANPNANPNANPNANPGC
IEDB(Cont):6323	CGNGTPNELGGANIPAEFLE
IEDB(Cont):6329	CGPFFLAASVC
IEDB(Cont):6330	CGPFFLSPTSC
IEDB(Cont):6331	CGPFYLSAPQC
IEDB(Cont):6338	CGQPVTRTDDDTVA
IEDB(Cont):6341	CGRECGIKKGSSGYC
IEDB(Cont):6355	CGSVFLVGQLFTFSPRRHWT
IEDB(Cont):6357	CGSVFLVSQLFTLSPRRHET
IEDB(Cont):6367	CGYGGPANKKNAGC
IEDB(Cont):6371	CGYSLFQKEKMVLGC
IEDB(Cont):6375	CHARKAVTHINS
IEDB(Cont):6386	CHGSEPCIIHRGKPF
IEDB(Cont):6389	CHHSPEEYQPC
IEDB(Cont):6392	CHILGPDCCIEPHDWTKN
IEDB(Cont):6412	CIEFVQQEVDYIIDH
IEDB(Cont):6429	CILRQLRHLPSRVRYPHYS
IEDB(Cont):6456	CITQYERESQAYYQRGS
IEDB(Cont):6458	CITQYQRESQAYYQRGASVI
IEDB(Cont):6459	CITTIYKTGQPAADHYYSKVTA
IEDB(Cont):6462	CIVNRRTSFFNLGPSQR
IEDB(Cont):6473	CKEDHRYAISTTNEIGLHGAEGLT
IEDB(Cont):6474	CKEDYRYAISSTNEIGLLGAGGLT
IEDB(Cont):6476	CKFDEDDSEPVLKGVKLHYT
IEDB(Cont):6478	CKFTLVLTKCGSQVL
IEDB(Cont):6480	CKGLNGLFDLGPKQKI
IEDB(Cont):6482	CKGTHGGTGAGAGAGGAGAG
IEDB(Cont):6487	CKIPFEIMDLEKRHVLGRL
IEDB(Cont):6496	CKKNMEGKVVLPENLEYTIV
IEDB(Cont):6500	CKLSCFIRPSGYCGR
IEDB(Cont):6501	CKLSQGAPDSC
IEDB(Cont):6510	CKPIDAERGLC
IEDB(Cont):6517	CKRGPDSGFFSRLNWLY
IEDB(Cont):6530	CKTHLKASSGYCAWP
IEDB(Cont):6532	CKVQRQYDEQQKEQC
IEDB(Cont):6559	CLFKDWEELGEEIRLKV
IEDB(Cont):6561	CLFYASEMSEKGFKVIF
IEDB(Cont):6562	CLGDINARDLICAQKFN
IEDB(Cont):6571	CLGIASFLIRGPKQNI
IEDB(Cont):6623	CLSATCDCTLCGP
IEDB(Cont):6650	CMENNSGWKVSLNYGEIIW
IEDB(Cont):6675	CMYSNNNVEDMYSNNNVED
IEDB(Cont):6688	CNEKSFKDILPKLTENPWQ
IEDB(Cont):6696	CNICEGDSACLSLCQDR
IEDB(Cont):6697	CNIGGLGNNTLICPTDCFRK
IEDB(Cont):6702	CNKKGEQVGMSRPGL
IEDB(Cont):6721	CNPPDCPGVGTG
IEDB(Cont):6723	CNRFAGMFSLGARQKI
IEDB(Cont):6724	CNRLGGLFNFGPKQKI
IEDB(Cont):6730	CNTHGIASLFAFGPAQK
IEDB(Cont):6739	CNWTRGERCDLEDRDRSELS
IEDB(Cont):6742	CNYSKFWYLEHAK
IEDB(Cont):6743	CNYSKYWYLNHTTTG
IEDB(Cont):6757	CPECRPLGLQGCAFQSTVAELQRLK
IEDB(Cont):6761	CPFDTSPVVKGKYNTTLLNGSAF
IEDB(Cont):6762	CPFIKPEVKPGTPA
IEDB(Cont):6763	CPFLKQNEPEDIDCW
IEDB(Cont):6764	CPFLPKPKVASEAFMSTNKM
IEDB(Cont):6777	CPKDELRPLEKVLESKTRAI
IEDB(Cont):6784	CPKTALTEPPTLAYSPNRQIC
IEDB(Cont):6796	CPKYVKQNTLKLATGLRNVPQIES
IEDB(Cont):6799	CPKYVKQNTLKLATGMRNVPEKQTR
IEDB(Cont):6800	CPKYVKSEKLVLATGLRNVPEKQT
IEDB(Cont):6816	CPNSLTPADPTMDY
IEDB(Cont):6820	CPPHPNLRGICR
IEDB(Cont):6824	CPPLRAWRHRARAV
IEDB(Cont):6832	CPRPPRAVAYYGPGVDYK
IEDB(Cont):6839	CPSGTYEGNSPFHPLADNKF
IEDB(Cont):6862	CPVVIGYANGSCNQDASSAA
IEDB(Cont):6867	CQCPPDTKPGEIGCI
IEDB(Cont):6883	CQIYPPNANKIREALAQ
IEDB(Cont):6892	CQQFLSVRALC
IEDB(Cont):6895	CQQTLSVRALC
IEDB(Cont):6897	CQRQFEEQQRFR
IEDB(Cont):6900	CQTPVNGNSPWAPTAPLPGDM
IEDB(Cont):6914	CRCEGLRMMMMRMQ
IEDB(Cont):6919	CRFPNITNSHVPILQERPPLENR
IEDB(Cont):6924	CRGDDFPAWYC
IEDB(Cont):6925	CRGFTSFKKPPTPPPEPET
IEDB(Cont):6926	CRGGEPPSPKTCGSYTYTYQ
IEDB(Cont):6941	CRRVASFLIRGSAQKI
IEDB(Cont):6942	CRSACVYFTEYENSG
IEDB(Cont):6946	CRTCAHPGEHA
IEDB(Cont):6948	CRTCTTPAQGTSMY
IEDB(Cont):6952	CRTLTGMFSLGARQKI
IEDB(Cont):6973	CSASFCIMPPSI
IEDB(Cont):6984	CSETFTNKLKEKHTDLGKEGV
IEDB(Cont):7000	CSGFVGLFSPGPSQRI
IEDB(Cont):7003	CSGLSSLFTPGPKQQI
IEDB(Cont):7004	CSGLVGLFTPGAKQNI
IEDB(Cont):7005	CSGPTTIRGQFS
IEDB(Cont):7013	CSIYGSTIAGS
IEDB(Cont):7048	CSNSDKPKCGGS
IEDB(Cont):7059	CSQHCPYIEQGMMLAEQFKQ
IEDB(Cont):7065	CSQNPLAELKCSVKSFEI
IEDB(Cont):7084	CSSLEKTKHRLQNEIEDL
IEDB(Cont):7089	CSSSTSHATSSTHNGSHTSRTTS
IEDB(Cont):7092	CSTKAIGRTILKENIKYEVA
IEDB(Cont):7093	CSTLVEKDVAPKDELEMLAW
IEDB(Cont):7097	CSVSYLMKKMIPLAVEKLL
IEDB(Cont):7099	CSVTCGVGVRVRRRVNAANK
IEDB(Cont):7108	CTARVAGLFNPGSQQR
IEDB(Cont):7109	CTARVAGLFSPGSQQR
IEDB(Cont):7113	CTAVSPTTLRTEVVKTFRREK
IEDB(Cont):7134	CTEKFTFSKNPADTG
IEDB(Cont):7145	CTGFSKHNNMGSQQKV
IEDB(Cont):7146	CTGFSNLFNLGSQQKV
IEDB(Cont):7147	CTGGLVSLFNPGPSQD
IEDB(Cont):7155	CTIAALGSSDRDTVV
IEDB(Cont):7160	CTINYTIFKIRMYVGGVEHR
IEDB(Cont):7161	CTIPAQGTSMFPSCCCTKPSDGNC
IEDB(Cont):7180	CTLTTSPRLPVF
IEDB(Cont):7187	CTNGLTALFTPGAKQN
IEDB(Cont):7193	CTPPALNCYWPLNDYGF
IEDB(Cont):7201	CTQSLAGLFRPGASQN
IEDB(Cont):7205	CTSGFTGLFSSGAKQT
IEDB(Cont):7207	CTSPAQGTSMFPSCCCTKPTDGNC
IEDB(Cont):7208	CTSPYDGKYWSMYSRL
IEDB(Cont):7209	CTSRFASLFNLGPQQQ
IEDB(Cont):7210	CTSSLTSIFTQGAKQN
IEDB(Cont):7216	CTTFDDVQAPNYTQHTSSMR
IEDB(Cont):7224	CTTPAQGASMFPSCCCTKPTDGNC
IEDB(Cont):7225	CTTPAQGNSMFASCCCTKPTDGNC
IEDB(Cont):7226	CTTPAQGNSMFPACCCTKATDGNC
IEDB(Cont):7234	CTTPAQGNSMFPSCCCTKPTNGNC
IEDB(Cont):7237	CTTPQGNSMFPSCCCTKPTDGNC
IEDB(Cont):7238	CTTSGFASLFRLGPSQK
IEDB(Cont):7239	CTTSGLASLFNSGARQH
IEDB(Cont):7240	CTTSTRGDLAHVTAUC
IEDB(Cont):7242	CTVSEEFPTITPNQGRCFYCQCS
IEDB(Cont):7244	CTWQQWERELQGYD
IEDB(Cont):7245	CTYEITTRECKTC
IEDB(Cont):7246	CTYSFVSLLSPGAKQN
IEDB(Cont):7249	CVCRSCRTMSLQKTVEKLFD
IEDB(Cont):7279	CVLADSESGGHITHS
IEDB(Cont):7280	CVLAWNTRNIDATSTGN
IEDB(Cont):7317	CVTQTVDFSLDPTFTI
IEDB(Cont):7332	CWGELMTLATWVGVNLEDPASRDLV
IEDB(Cont):7347	CYCYGLPDSEPTKTN
IEDB(Cont):7348	CYCYGLPDSVKIWTS
IEDB(Cont):7349	CYCYGVPDHIKVWDY
IEDB(Cont):7355	CYDLSCNQTVCQ
IEDB(Cont):7374	CYGLPDSEPTKTNGK
IEDB(Cont):7375	CYGLPDSVKIWTSET
IEDB(Cont):7376	CYGLTTLFDPGPRQQI
IEDB(Cont):7381	CYGVPDHIKVWDYAT
IEDB(Cont):7383	CYGVSATKLNDLCFSNV
IEDB(Cont):7394	CYKKVWADHRGTI
IEDB(Cont):7395	CYKKVWRAHRGTI
IEDB(Cont):7396	CYKKVWRDHAGTI
IEDB(Cont):7424	CYPKLGALTHC
IEDB(Cont):7425	CYPKNPRENKLKQP
IEDB(Cont):7434	CYRGARVDGLMC
IEDB(Cont):7435	CYRGVTLAGHRC
IEDB(Cont):7443	CYTTGTIINQDPDKILTYIAADHC
IEDB(Cont):7444	CYTVSDSSFFSYGEIPFGVTDGPRY
IEDB(Cont):7452	CYWPLNDYGFYTTTGIG
IEDB(Cont):7472	DAATAQTLQAFLHWAITDGN
IEDB(Cont):7496	DAEKAVEVDPDDV
IEDB(Cont):7501	DAEVAGTQWFDPSGKSPVFG
IEDB(Cont):7502	DAEVAGTQWFTPSGKTPVFG
IEDB(Cont):7517	DAGESSGTGAEVVPFN
IEDB(Cont):7528	DAHFLSQTKQSGENLPYLVA
IEDB(Cont):7533	DAHHAADAHHATDAHHA
IEDB(Cont):7534	DAHHADAHHADAHHA
IEDB(Cont):7557	DAKDALEPYWKSDS
IEDB(Cont):7558	DAKDGKEIDTKHLPSTC
IEDB(Cont):7562	DAKMTEEDKENALS
IEDB(Cont):7585	DALTLRTATNIW
IEDB(Cont):7613	DAPHWLASPPFA
IEDB(Cont):7626	DARKAFIEGKEGIEQVECASTVCQN
IEDB(Cont):7629	DARSVNGEFPRHVKLKNEIE
IEDB(Cont):7649	DASREAKKQVEKALEEANSK
IEDB(Cont):7650	DATCTEEDSGSSRKKITCECTKPDS
IEDB(Cont):7661	DAVLAPHIGGEAGSS
IEDB(Cont):7671	DAVSRKKMDTKPTD
IEDB(Cont):7675	DAVTPLRIFIVPPPAAEYEQ
IEDB(Cont):7682	DAWREGEEFVVEFDLPGIKA
IEDB(Cont):7704	DCHAPTYLPAEVDGD
IEDB(Cont):7705	DCHLLGTEELSGIPPPPRGV
IEDB(Cont):7715	DCLLCAYSIEFGTNISKEHD
IEDB(Cont):7717	DCNFCRQMTGASLKKGSYPL
IEDB(Cont):7718	DCNGHGTHVAGTVGGTKYGL
IEDB(Cont):7725	DCRQKGGDKGQSQQQG
IEDB(Cont):7734	DCTLIDALLGDPH
IEDB(Cont):7745	DDASVDFVAEPVKLP
IEDB(Cont):7761	DDEADRYFTYEE
IEDB(Cont):7763	DDEDLDEFKPIVQYDNFQD
IEDB(Cont):7766	DDEHVEEPTVADDEHVEEPTVA
IEDB(Cont):7768	DDEIYGNDGHP
IEDB(Cont):7769	DDELYAKEFMSTLKYLHSHKRY
IEDB(Cont):7771	DDFHTDEDKLDTNSVYEPYY
IEDB(Cont):7774	DDFTNESSQKTTIDKISDVSTIV
IEDB(Cont):7778	DDGDKGSDVESYSSMPPLE
IEDB(Cont):7782	DDGKGDRSHKNEDESALASK
IEDB(Cont):7788	DDGPYAPFPPRPRFRRALRT
IEDB(Cont):7789	DDGSIYKLTGIWLSKTSADS
IEDB(Cont):7803	DDIVGYIMHGISTINKEMK
IEDB(Cont):7808	DDKDPQFKDNVILLNKHIDA
IEDB(Cont):7809	DDKEKDPQYRALMGENQDLR
IEDB(Cont):7812	DDKLRMETCFQQACK
IEDB(Cont):7817	DDLDDKCKNDGW
IEDB(Cont):7822	DDLPTTMFQPVRAPCIQTAW
IEDB(Cont):7828	DDMEFKASPSVVKTS
IEDB(Cont):7830	DDMPGCYPMCTLNK
IEDB(Cont):7833	DDNGDRPPEPAAQGESSTQK
IEDB(Cont):7836	DDNGTEEWRCLLGYKKGEGN
IEDB(Cont):7840	DDPAKAAFDSLQASA
IEDB(Cont):7851	DDPPATVYRYDSRPPEDV
IEDB(Cont):7852	DDPPKDGNKDDLPKEEKKDD
IEDB(Cont):7865	DDQTYSIPSLFV
IEDB(Cont):7866	DDRHKIVNVDQRQYGDVFKGD
IEDB(Cont):7874	DDSPDLPKLKPDPNTLC
IEDB(Cont):7879	DDVAGDGTTTATVLA
IEDB(Cont):7885	DDVNKNTLQARQQT
IEDB(Cont):7895	DDYNYWTPINKKEFL
IEDB(Cont):7902	DEAEEEDENPYVFED
IEDB(Cont):7903	DEAGTLAPTGMFIA
IEDB(Cont):7910	DEALNNRFQIKGVELKSGYKDWIL
IEDB(Cont):7912	DEANQRATKMLGSG
IEDB(Cont):7920	DECHAQDATSILGI
IEDB(Cont):7921	DECHAVDSTTILGI
IEDB(Cont):7932	DEDEYEYDEEDRRRG
IEDB(Cont):7938	DEDKLDTNSVYEPYYHSDHA
IEDB(Cont):7959	DEEEEYDEDEYEYDE
IEDB(Cont):7969	DEEMEQAKRNHLRVVDSL
IEDB(Cont):7971	DEENRKRIEARNSLEN
IEDB(Cont):7979	DEFDPLVAEEDEREVSVPAEILR
IEDB(Cont):8000	DEGPKDITDSLPAPMWRDKA
IEDB(Cont):8004	DEHLMCDIEGTGQH
IEDB(Cont):8035	DEIVSYNTKNKPLN
IEDB(Cont):8040	DEKELKKTLQPGKTS
IEDB(Cont):8043	DEKGIMRTGLISFENNNYYFNENGE
IEDB(Cont):8044	DEKINDYLEEIKNEQNKIDKTIDDI
IEDB(Cont):8050	DEKTSDGRSVKSVVTKDSES
IEDB(Cont):8061	DELDVVEGMQFDRGYLS
IEDB(Cont):8127	DEPTLLYVLFEVFDV
IEDB(Cont):8131	DEQEQQEEQEQQEEQEQ
IEDB(Cont):8139	DEQLERKIHYRQQ
IEDB(Cont):8159	DESAKGPNLTEISKKITDSNA
IEDB(Cont):8164	DESERMRKVLENRSL
IEDB(Cont):8188	DEVARKLAMVEADLE
IEDB(Cont):8195	DEVGLRTPQRFTDLV
IEDB(Cont):8217	DEYCSPDHNCQSNCKDSGEG
IEDB(Cont):8219	DEYEYDEEDRRRGRG
IEDB(Cont):8226	DEYSNQNNFVHDC
IEDB(Cont):8233	DFALELEFRNLTPGNTNTRVSRYSS
IEDB(Cont):8237	DFASLYPSIIQAHNLC
IEDB(Cont):8239	DFCGKGYHLMSFPQAAP
IEDB(Cont):8258	DFEGRANWGKTIPQGDADEDGNG
IEDB(Cont):8265	DFFNLNQEWRVYTYKYFKK
IEDB(Cont):8271	DFGPLFSDPGFRSAS
IEDB(Cont):8305	DFQATITRARFEELC
IEDB(Cont):8322	DFSRQLQNSMSGASA
IEDB(Cont):8334	DFVYMSPFYGYREGSHTEHTS
IEDB(Cont):8335	DFWGNPLMYNKEYYMFNAG
IEDB(Cont):8350	DGANTQVVAKPAGAV
IEDB(Cont):8359	DGDALTLRTATN
IEDB(Cont):8360	DGDGAAAMRYTEARMTK
IEDB(Cont):8370	DGEERQSYWFEN
IEDB(Cont):8381	DGERVPKNNRLSKKYSELSE
IEDB(Cont):8388	DGGGGHSHDSGHGGGD
IEDB(Cont):8408	DGIMHTRCHCGAEI
IEDB(Cont):8409	DGIMQTTCPCGAQI
IEDB(Cont):8413	DGIYFAATEKSNVVRGW
IEDB(Cont):8421	DGKNAKDRKEAWERIRQAIPR
IEDB(Cont):8429	DGKTLVSKKVTS
IEDB(Cont):8448	DGNCEDIPHVNEFSAIDL
IEDB(Cont):8455	DGNINLTDTSTSNKS
IEDB(Cont):8464	DGNPPEVKSVGLGNVNGVTL
IEDB(Cont):8469	DGPQKSVSQGGVSLDLYSKL
IEDB(Cont):8478	DGRGAQVYIGNG
IEDB(Cont):8479	DGRPGGAGNASRDGRPSGGG
IEDB(Cont):8493	DGSLGDIEPYDSS
IEDB(Cont):8494	DGSNVLAALAALAE
IEDB(Cont):8501	DGTKTTCDTNNKRIEDARKAFIEGK
IEDB(Cont):8503	DGTRDTLPQSPGP
IEDB(Cont):8505	DGTSYKKSDFSS
IEDB(Cont):8514	DGVMSTRCPCGAAI
IEDB(Cont):8517	DGVRLHRYAPVCKPLLRE
IEDB(Cont):8526	DGYPVEYDNCAYICW
IEDB(Cont):8529	DHARPTSVWLSR
IEDB(Cont):8530	DHCPVVEVNGVTIQV
IEDB(Cont):8535	DHEGCKFSCFIRPAG
IEDB(Cont):8536	DHEGCKLSCFIRPSG
IEDB(Cont):8547	DHKPQTTKPKEV
IEDB(Cont):8554	DHMSIYKFMGRSHFLCTFTF
IEDB(Cont):8557	DHNSPYIWPRNDYDGFLENA
IEDB(Cont):8567	DHSDLVAEKQRLEDLGQKFE
IEDB(Cont):8575	DHTLRFGSKSPF
IEDB(Cont):8593	DIAYNLMNPFLGKLFNDYNH
IEDB(Cont):8594	DICLGTDISVKQGDV
IEDB(Cont):8628	DIEKKIAKMEKASSVFNVVNS
IEDB(Cont):8632	DIEKKICKMEKCSSVFNVVNS
IEDB(Cont):8634	DIELLKKILAGGFIQKYDSVMQ
IEDB(Cont):8637	DIETPRAGKKESTVMTSGSA
IEDB(Cont):8644	DIFTNSRGKRASKG
IEDB(Cont):8661	DIIHVKMRKVIMNNDKSELI
IEDB(Cont):8688	DIKVQFQSGGNNSPAVYLLD
IEDB(Cont):8753	DIPLHTLHRQIMMTNNAEDKSF
IEDB(Cont):8756	DIPNPIGSENSEKTTMPLW
IEDB(Cont):8770	DIREVIANGEIIFKLDGDI
IEDB(Cont):8772	DIRLTKRHLRHSHAV
IEDB(Cont):8773	DIRTLEDLLMGTLGIVCPIC
IEDB(Cont):8789	DISTKEAFRLKN
IEDB(Cont):8803	DITPQEFSKKYLQAP
IEDB(Cont):8804	DITRHEQQLIVARQ
IEDB(Cont):8832	DKAAAICFRNSMDT
IEDB(Cont):8834	DKAAEAIINELKKASKKVGG
IEDB(Cont):8836	DKAFAVSKDLADKLAAK
IEDB(Cont):8839	DKAKADAELAAANDTIA
IEDB(Cont):8841	DKARELLNKYDVENSMLQAN
IEDB(Cont):8845	DKCPDTPANVTVDAN
IEDB(Cont):8851	DKDLDEPEQFRLPEE
IEDB(Cont):8866	DKEYGVLNNSD
IEDB(Cont):8875	DKGIAIPHDIDLGESRVVIQDYDNQ
IEDB(Cont):8877	DKGSDVESYSSMPPLEGEP
IEDB(Cont):8887	DKIDWRESGYVTELKDQGNC
IEDB(Cont):8898	DKILVQAGEAETMTP
IEDB(Cont):8900	DKILVQANEAETTTA
IEDB(Cont):8905	DKIVQAPIFYPPVLQ
IEDB(Cont):8906	DKKAINLDKAQQKLD
IEDB(Cont):8916	DKKTEETTLLEDRIL
IEDB(Cont):8921	DKLCKDKKADSGYCY
IEDB(Cont):8923	DKLDPTDYRGGIPSLLKKGKDI
IEDB(Cont):8927	DKLIDYAASGDPTS
IEDB(Cont):8930	DKLKQQRDTLSTQKET
IEDB(Cont):8937	DKLTTREIEQVELLKRIYDKL
IEDB(Cont):8942	DKNEKGQHEIVEVEEILPE
IEDB(Cont):8959	DKPEKTAAPASDPTGGMGGMDF
IEDB(Cont):8960	DKPGSKKTQGEKFFLIHSAD
IEDB(Cont):8974	DKQLLPIVNKQSCSIS
IEDB(Cont):8977	DKRDGNNEDNENLRKPKHKKL
IEDB(Cont):8997	DKVEDGKERNVLIFDL
IEDB(Cont):9005	DKYEIEKDVAAYIKKEFDRKY
IEDB(Cont):9007	DKYFKNHTSPDVDLGD
IEDB(Cont):9011	DKYYFNPETKKACKGINLIDDIKYY
IEDB(Cont):9038	DLDANGILNVSAEEKGTGKR
IEDB(Cont):9043	DLDFSAFDASLSPFMIREAG
IEDB(Cont):9068	DLERAEERAETGESK
IEDB(Cont):9095	DLGEAIREQPEQARLALTLA
IEDB(Cont):9104	DLGQAKRVVIN
IEDB(Cont):9126	DLIGQKLGLKLLRYY
IEDB(Cont):9134	DLIQEGNIGLMKAV
IEDB(Cont):9157	DLLALSADQALQPPCPNLVSYSS
IEDB(Cont):9210	DLMMIEEYPYVVIL
IEDB(Cont):9232	DLPDYGDYGEDLFDY
IEDB(Cont):9234	DLPKEEKKDDLPKEEKKDDP
IEDB(Cont):9242	DLPSGFNTLKPIFKLPL
IEDB(Cont):9276	DLSKLSKDVVQYEQEIESLE
IEDB(Cont):9278	DLSLLGKARKVVVTKD
IEDB(Cont):9281	DLSNCMVALGELKLA
IEDB(Cont):9288	DLSVLGSRRPFFVWA
IEDB(Cont):9302	DLTLNDLETDVCTMDKCAGI
IEDB(Cont):9310	DLVEYIMNYTGNQQSRWGLGSPNC
IEDB(Cont):9319	DLVKFISDKIKFLNP
IEDB(Cont):9341	DLYGGSIGYFLTDDVELALSY
IEDB(Cont):9352	DMANPMSPVNKSFEIEVTCS
IEDB(Cont):9365	DMIAAYTAALVSGTATA
IEDB(Cont):9441	DNECLLCAHKVEQGASVDKR
IEDB(Cont):9449	DNEILQIVDELSEDITKYFMKL
IEDB(Cont):9450	DNEILQIVKELSEKITKYFMKL
IEDB(Cont):9454	DNENHATVSDSKLV
IEDB(Cont):9464	DNGKAIYERARERALQELGPC
IEDB(Cont):9472	DNIDSPNAPWVFAC
IEDB(Cont):9474	DNIGNANIGFGN
IEDB(Cont):9477	DNIHVKMFKVIENNDKSELI
IEDB(Cont):9483	DNILVKMFKTMINNDKSELI
IEDB(Cont):9487	DNILVKMFKVIMNNDKSELI
IEDB(Cont):9511	DNNDSGHSTGADTG
IEDB(Cont):9523	DNNYGKTIINNDFNF
IEDB(Cont):9528	DNPASTTNKDKLFAVWKITYKDTV
IEDB(Cont):9537	DNPRYTDAHNAVTQGRTVP
IEDB(Cont):9539	DNPSSVPVKKAAELYDKIK
IEDB(Cont):9543	DNQLQNGIKRVKEFL
IEDB(Cont):9551	DNSTHNTPVYKLDISEAT
IEDB(Cont):9582	DNYWSFSDSTYWTLRYSSG
IEDB(Cont):9583	DPADNANPDADSESNGEPNADP
IEDB(Cont):9589	DPAFSLNSRAFPAPF
IEDB(Cont):9595	DPALLLMHELIHVLHGLYG
IEDB(Cont):9599	DPAPPNANDPAPPNANDPAPPNAN
IEDB(Cont):9600	DPARDCVHNICIFAG
IEDB(Cont):9613	DPDKDVDIMVRDGQLTIKAE
IEDB(Cont):9619	DPDYVPPVVHGCPLPPT
IEDB(Cont):9629	DPESPEKKKLS
IEDB(Cont):9633	DPFFPWPRTTFD
IEDB(Cont):9634	DPFNEEKRKSVDNN
IEDB(Cont):9635	DPGDLVEYIMNYTGNQQSR
IEDB(Cont):9652	DPILRSLAYSNANKECQKLL
IEDB(Cont):9657	DPKHVCVDTRDIPKNAGCFR
IEDB(Cont):9661	DPKSLSKGEIASTFESQNST
IEDB(Cont):9662	DPKTSEILDISPCSFGGV
IEDB(Cont):9674	DPLLRTAPGPGEVWVTPVIGSQ
IEDB(Cont):9677	DPLTSLHAMQRR
IEDB(Cont):9694	DPNANPNVDPNANPNV
IEDB(Cont):9697	DPNAVCETDKWKYENPCKKM
IEDB(Cont):9698	DPNFDCQPIECKIQEIVITEKDGIK
IEDB(Cont):9705	DPNKYVSKHSWF
IEDB(Cont):9724	DPPPPNPNDPPPPNPNDPPPPNPN
IEDB(Cont):9733	DPQARVAIKSLT
IEDB(Cont):9757	DPRVRGLYFPAGGSSSGTV
IEDB(Cont):9804	DPVIDRLYLSSHRGV
IEDB(Cont):9808	DPVTTTVENYGGETQI
IEDB(Cont):9845	DQGNSDTSWNFAAKYLLETI
IEDB(Cont):9846	DQGNSDTSYIFASKYHE
IEDB(Cont):9847	DQGPPLMTDGGGGDPH
IEDB(Cont):9853	DQILRSMKGLSSTSI
IEDB(Cont):9863	DQKPISNLGNIHASNNIMF
IEDB(Cont):9886	DQPKQYEQHLTDYEKIKEG
IEDB(Cont):9888	DQPVDHHRYTEANDAVLQGR
IEDB(Cont):9889	DQRENWFKYHGF
IEDB(Cont):9899	DQRPYCWHYPPKPCGIVPA
IEDB(Cont):9913	DQTIDWFQPNNKRNQ
IEDB(Cont):9918	DQVDVKDCANNEIKKVMVDGCHGS
IEDB(Cont):9924	DQVHFQPLPPAVVKLSDALI
IEDB(Cont):9929	DQYCADVAAEELMNA
IEDB(Cont):9936	DRAAGQPAGDRAAGQPAGDRA
IEDB(Cont):9940	DRAAGQPAGNGAGGQAAGGN
IEDB(Cont):9944	DRADGQPAGDRADGQPAGDR
IEDB(Cont):9949	DRARRLLWWHYNCL
IEDB(Cont):9953	DRCGEDDHDELGFMVP
IEDB(Cont):9956	DRCTTFDDVQAPNYTQH
IEDB(Cont):9964	DREKLQERLAKLAGGVAVIHV
IEDB(Cont):9984	DRHIDRLAKRQRPGE
IEDB(Cont):10007	DRLLTTLSGPAQ
IEDB(Cont):10010	DRLNQLESKVSGKGQQQQ
IEDB(Cont):10016	DRLSSANLYINGVLMGSAEI
IEDB(Cont):10022	DRNLGIGNTGNW
IEDB(Cont):10045	DRRRGRGSRGRGNGI
IEDB(Cont):10050	DRSGAPTYSWGENDTDVFVL
IEDB(Cont):10057	DRTAVTGASYFTSVDQSSVH
IEDB(Cont):10064	DRVVKEMRRQLEMIDKLTT
IEDB(Cont):10080	DSAVAEFFQSFPSGEPSNSK
IEDB(Cont):10098	DSDSESDSDSDSDSDSD
IEDB(Cont):10106	DSEPFPRQKHKKVD
IEDB(Cont):10108	DSERLIGDAAKNQVAMNPHN
IEDB(Cont):10123	DSGASSTASSSH
IEDB(Cont):10125	DSGCVVSWKNKELKC
IEDB(Cont):10126	DSGDGRQTITNP
IEDB(Cont):10131	DSGSRTPPDELALS
IEDB(Cont):10135	DSGYHSLDPNAVCETD
IEDB(Cont):10144	DSILFVPTTVDPASFSDDNS
IEDB(Cont):10149	DSITWQLQAAVLHV
IEDB(Cont):10152	DSKGNVPAGVTPSKYGLGGD
IEDB(Cont):10167	DSLNTGWLAGLFYHHKFNSS
IEDB(Cont):10168	DSLPHPQQATDDSGH
IEDB(Cont):10170	DSLRYMYVMPGF
IEDB(Cont):10192	DSNNLPILEFIQ
IEDB(Cont):10200	DSPDADLIEANLLWRQEMG
IEDB(Cont):10204	DSPIEQPRIIPNGGTLTN
IEDB(Cont):10220	DSQTITNPAYDE
IEDB(Cont):10221	DSRGAILRRQYNLSTSPLTSSVATG
IEDB(Cont):10240	DSSPDYTFTSAR
IEDB(Cont):10244	DSSSAGGQQQESSVSS
IEDB(Cont):10245	DSSSDSQTITNP
IEDB(Cont):10282	DSYIVVGRGEQQINHHWHKS
IEDB(Cont):10320	DTDSGYDVPDY
IEDB(Cont):10323	DTDVLLLNNTRPPQGNWFGC
IEDB(Cont):10336	DTFNPVYPYDTE
IEDB(Cont):10349	DTHLGGEDFDNRLVTFFTEE
IEDB(Cont):10358	DTIASGSQRSTNSAS
IEDB(Cont):10377	DTKCSSTGLVAA
IEDB(Cont):10381	DTKEPGVLMGGQSESV
IEDB(Cont):10383	DTKIDLWSYNAELLV
IEDB(Cont):10397	DTLHGHGFTNWF
IEDB(Cont):10432	DTNLASSTIIKEGIDKTV
IEDB(Cont):10436	DTNSVYEPYYHSDHAESSWV
IEDB(Cont):10438	DTPDCXGNEKCLEYA
IEDB(Cont):10458	DTPYLDITYHFVMQRLPL
IEDB(Cont):10464	DTQGSNWIQKETLVTFKNPHAKKQD
IEDB(Cont):10473	DTQTGMAGQTTPQVET
IEDB(Cont):10480	DTRTEATSQASDDATAGATTTQAPV
IEDB(Cont):10492	DTSTAPTDPTERTVW
IEDB(Cont):10519	DTVTVEDLKQRGISAERPLVYISS
IEDB(Cont):10525	DTYEEVLELAQE
IEDB(Cont):10550	DVCSDSDNDGVCDNV
IEDB(Cont):10551	DVDGINYWTKAITGGGEFTD
IEDB(Cont):10555	DVDKPPFDGMTACGNEPIF
IEDB(Cont):10561	DVDSIIPRTPDVLHE
IEDB(Cont):10579	DVELSLRSSDIA
IEDB(Cont):10581	DVENVDGLSLWEMYK
IEDB(Cont):10584	DVESYSSMPPLEGEPGDPDL
IEDB(Cont):10594	DVFQNGFTAWGNND
IEDB(Cont):10600	DVGCAVDTERMELRCGEGL
IEDB(Cont):10604	DVGEYFDNLSVKIGS
IEDB(Cont):10607	DVGVLPPHWAPGALDDGPYA
IEDB(Cont):10614	DVIAILPVDELKALFQEKLE
IEDB(Cont):10632	DVKFDFDKSKVKENSYADIKN
IEDB(Cont):10640	DVKFPGGGQIVGGVYLLPRRGPRLG
IEDB(Cont):10646	DVKMMERVVEQMCVTQYQKE
IEDB(Cont):10677	DVNAIDIEEPSGQT
IEDB(Cont):10721	DVSEKSGNFKHLREFVF
IEDB(Cont):10753	DVTRIESDSKVIVL
IEDB(Cont):10754	DVTRIESESKVVVL
IEDB(Cont):10768	DVVDGMNFNRGY
IEDB(Cont):10774	DVVLMKVPTIPKFRDITQHF
IEDB(Cont):10778	DVVNQNAQALNTLVKQL
IEDB(Cont):10779	DVVRDLPSGFNTLKPI
IEDB(Cont):10781	DVVSKLPLAVMG
IEDB(Cont):10784	DVVSTLPQVVMG
IEDB(Cont):10787	DVVTKLPLAVMG
IEDB(Cont):10799	DWDFNPNKDTWPDAN
IEDB(Cont):10808	DWERPTPYELSI
IEDB(Cont):10812	DWICEVLSDFKTWL
IEDB(Cont):10813	DWICTVLTDFKTWL
IEDB(Cont):10815	DWIWNQMHIDEEKNE
IEDB(Cont):10817	DWLEDTLSEGIRQWWKLKPG
IEDB(Cont):10832	DWVCSILTDFKNWL
IEDB(Cont):10833	DWVCSVLADFKAWL
IEDB(Cont):10834	DWVCTILTDFKNWL
IEDB(Cont):10835	DWVKGFPIDSSC
IEDB(Cont):10841	DWYSPACGKAGCQTYKWETF
IEDB(Cont):10843	DWYTIGVYVIGFTL
IEDB(Cont):10852	DYAWDDFYAMGD
IEDB(Cont):10876	DYEKQINKLKN
IEDB(Cont):10888	DYGGDSTTPRPRYNATTYLP
IEDB(Cont):10902	DYINRWIFVTITNNRLNNS
IEDB(Cont):10944	DYQGMLPVCPLIPGSSTTSTGPC
IEDB(Cont):10975	DYVKKVNKATEAAMFLGWV
IEDB(Cont):10984	EAAASAIQGNVTSIHSLLDEGKQS
IEDB(Cont):10991	EAAKYEAEDKDQVRQ
IEDB(Cont):10996	EAARCIDGAFTPKNRTAADG
IEDB(Cont):11011	EADRKYDEVARKLAM
IEDB(Cont):11012	EADRQKGRYER
IEDB(Cont):11035	EAESISSSEEIVPNSVEQKH
IEDB(Cont):11038	EAEVQIDRLITGRLQSL
IEDB(Cont):11043	EAFIKTAAAETFLAW
IEDB(Cont):11054	EAGGTSGTTTSSGAASGKAGTGTAG
IEDB(Cont):11081	EAIPALTAVETGHTSQV
IEDB(Cont):11090	EAKESPANNPGLSTV
IEDB(Cont):11109	EALDKYELENHDLKTKNEG
IEDB(Cont):11139	EAMTRYSAPPGDPPQPEYD
IEDB(Cont):11150	EANSKLAALEKLNKELEESK
IEDB(Cont):11155	EAPKSHSISNNEQLINELND
IEDB(Cont):11160	EAPPAPKNTLTPLEE
IEDB(Cont):11176	EAQLLAEHARDH
IEDB(Cont):11189	EASLPYGANKEGIVWVA
IEDB(Cont):11190	EASQAADESERMRKV
IEDB(Cont):11203	EATPAAEAPASEAPAAEAAP
IEDB(Cont):11204	EATSGLVMLCIHGSPVNSYTNTPYT
IEDB(Cont):11216	EAVRRHARAYNATVI
IEDB(Cont):11234	ECCQELQEVDRR
IEDB(Cont):11240	ECEVVPGAEDDFVCK
IEDB(Cont):11246	ECGGTKISKTINKTKNFSQCTKKEQ
IEDB(Cont):11252	ECKCLLNYKQEGDKCVENPNPTCNE
IEDB(Cont):11273	ECTLKKGSSGYCAWP
IEDB(Cont):11283	EDAEVAGTQWFTPSGKSGC
IEDB(Cont):11286	EDAKELLESSDQILR
IEDB(Cont):11288	EDAMGQGQNSADPKVYP
IEDB(Cont):11292	EDDDDDDDEKNIFTPIKKPG
IEDB(Cont):11302	EDDSKDDMEFKASPS
IEDB(Cont):11328	EDGAGNQPGANGAGNQPG
IEDB(Cont):11335	EDGKERNVLIFDLGGGTFDVT
IEDB(Cont):11338	EDGNGHGTHCSGTIAGKKFGVAK
IEDB(Cont):11341	EDGVNYATGNLPGCSFSIFLLALLS
IEDB(Cont):11354	EDINGIRRPKHLYV
IEDB(Cont):11356	EDIPHVNEFSAIDLFECN
IEDB(Cont):11370	EDKLADYKRRMADA
IEDB(Cont):11374	EDKSVTEEIAEEDKSVT
IEDB(Cont):11378	EDLERSEERLNTATT
IEDB(Cont):11417	EDPQYHEEWVTAAVERTIPV
IEDB(Cont):11420	EDPVLAKKVPETFPELKPGE
IEDB(Cont):11438	EDSGSNGKKITCECTKPDS
IEDB(Cont):11441	EDSITIPYQGSGKGV
IEDB(Cont):11460	EDVKFTPDPYQVPFVQAFDQAT
IEDB(Cont):11472	EDWGEDGYIWIQRNT
IEDB(Cont):11488	EEACKLTPPHSAKSKFGYG
IEDB(Cont):11489	EEADDDMGFGLFD
IEDB(Cont):11497	EEAILRPLRVQGKRAK
IEDB(Cont):11512	EEAQTLSKILLKDLKE
IEDB(Cont):11525	EECDSELEIKRYKNRVASRKCR
IEDB(Cont):11532	EECQLPSLKIFIAGNSAY
IEDB(Cont):11543	EEDEREISVPAEIL
IEDB(Cont):11575	EEEEEEDGFMGFGMFD
IEDB(Cont):11582	EEEGAIVTVRGGLRI
IEDB(Cont):11589	EEEITTKGASAQGSS
IEDB(Cont):11590	EEEITTKGASAQSGT
IEDB(Cont):11603	EEERTFTELPYEARYKAWKS
IEDB(Cont):11604	EEEVKKILDEIVKDP
IEDB(Cont):11615	EEFFFQGPEWRKEKE
IEDB(Cont):11647	EEGKILRAQLEFNQIKAE
IEDB(Cont):11652	EEGPVDEEIVQEEGTV
IEDB(Cont):11661	EEGSVAQEIVEEDAPA
IEDB(Cont):11700	EEITQVATISANSDHNIGKL
IEDB(Cont):11711	EEKANKAMININIFMRESSRSFL
IEDB(Cont):11712	EEKANQREEAYKEQI
IEDB(Cont):11723	EEKKVPINLWLDGKQNTVPL
IEDB(Cont):11729	EEKNNINFNIDDLSSKLNE
IEDB(Cont):11748	EELGEEIRLKVFVLG
IEDB(Cont):11794	EENEDSTLSTDVSPT
IEDB(Cont):11799	EENIGIYKELEDLIEKNENL
IEDB(Cont):11800	EENISLDLIQQYYLTFNFD
IEDB(Cont):11816	EENVEENVEENVEENVEENVEENV
IEDB(Cont):11822	EENVEHDAEENVEHDAEENVEENV
IEDB(Cont):11823	EENVEHDAEENVEHDAEENVEHDA
IEDB(Cont):11831	EEPNDGEERQSY
IEDB(Cont):11850	EEQTQQIRLQAEIFQAR
IEDB(Cont):11861	EERLNTATTKLAEAS
IEDB(Cont):11870	EERYKIQSYSEYLKDFWGN
IEDB(Cont):11893	EETKNKELDKKNKELDSRVT
IEDB(Cont):11894	EETLHSTSSEGN
IEDB(Cont):11910	EEVIDTMKSMQRDED
IEDB(Cont):11927	EEVVGEEKLVSEEIVT
IEDB(Cont):11930	EEWSQCSVYCGSGVRVRKRK
IEDB(Cont):11944	EEYVEVTRVGDFHYVTGM
IEDB(Cont):11963	EFDEMEACAPHLPYIEQGMQ
IEDB(Cont):11969	EFDEMEECASQLPYIEQGMQ
IEDB(Cont):11970	EFDEMEECGSHLPYIEQGMQ
IEDB(Cont):11975	EFDEMEECSQHLPYIEQGMMLAEQF
IEDB(Cont):11982	EFEEPHATKQSVIALGSQEG
IEDB(Cont):11983	EFEGAGDGEPPEDDDSATGL
IEDB(Cont):11987	EFEPVGSAPPSEGE
IEDB(Cont):11999	EFGLDGVTYEIDLTNKNA
IEDB(Cont):12037	EFLEQAFQVDDRQIV
IEDB(Cont):12050	EFMEKECPFIKPEV
IEDB(Cont):12069	EFSDCSKDYYQM
IEDB(Cont):12071	EFSIKPKTSVTP
IEDB(Cont):12073	EFSLPTHHTVRLIRVTASPSA
IEDB(Cont):12076	EFSSESFLENKSSVD
IEDB(Cont):12078	EFSTNKAKQIRY
IEDB(Cont):12088	EFTYHVKNREQAYEINKKSG
IEDB(Cont):12089	EFTYMINFGRGQNYWEHPYQKS
IEDB(Cont):12111	EFYEKVTGTDLELIQILKDH
IEDB(Cont):12118	EGAGDGEHLEGGD
IEDB(Cont):12122	EGAGGKLGYKQTDIAGTGLT
IEDB(Cont):12130	EGASGATWVDLVLEGDSCITI
IEDB(Cont):12136	EGCKFSCFIRPAGFC
IEDB(Cont):12137	EGCKLSCFIRPSGYC
IEDB(Cont):12138	EGCNGDGTSYKK
IEDB(Cont):12143	EGDEATGANIVKVALEA
IEDB(Cont):12162	EGFIEEDELKLFLIAFAADLR
IEDB(Cont):12169	EGGDGTRDTLPQS
IEDB(Cont):12181	EGGTKSEVEDVIPEGWKADTSYSAK
IEDB(Cont):12185	EGHTDSVGTDAYNQK
IEDB(Cont):12196	EGIRQWWKLKPGPPPPKPAE
IEDB(Cont):12200	EGKDEDKRDGNNEDNEKLRKPKHK
IEDB(Cont):12208	EGKVSTLPLDIQIIAATMSK
IEDB(Cont):12212	EGLFAAAAPKPGPRRARRAAP
IEDB(Cont):12216	EGLKEVINDRYDMLN
IEDB(Cont):12218	EGLLLLDVTPLTLGIETAGG
IEDB(Cont):12220	EGLRMMMRMMQQK
IEDB(Cont):12225	EGLTATTFEEDGVAA
IEDB(Cont):12229	EGNARLAQAQEEALRDVLN
IEDB(Cont):12264	EGRSVFDDNVQR
IEDB(Cont):12273	EGSFDEDGFYAKVGLDAFSADELKK
IEDB(Cont):12284	EGSYPKLKNSYENK
IEDB(Cont):12289	EGTSGTAVTTSTPGS
IEDB(Cont):12315	EGYPADSKGCKITCF
IEDB(Cont):12334	EHGGIATDDDYPYRA
IEDB(Cont):12346	EHLEGGDGTRDTL
IEDB(Cont):12383	EIAAKAIGKKIHQNNG
IEDB(Cont):12412	EIDAPRVFDARFSRHYSVQL
IEDB(Cont):12417	EIDKGIYQTSNFRVVPS
IEDB(Cont):12419	EIDLAYARGQAMNIE
IEDB(Cont):12423	EIDMHMPPDTPDRTLLSQQS
IEDB(Cont):12433	EIEAFGKRYFTDS
IEDB(Cont):12435	EIEDTEGLKEVIN
IEDB(Cont):12440	EIEMLKRNKIYFMQ
IEDB(Cont):12479	EIKASGGPEGGSLAALTAHQ
IEDB(Cont):12531	EINHVQDHALPKENI
IEDB(Cont):12536	EINTEEEGTPDQISSLIEK
IEDB(Cont):12542	EIPDPVEAGEEV
IEDB(Cont):12554	EIPSYRSLYLRWVNA
IEDB(Cont):12562	EIQYTSNYNKSVNVDFTVDT
IEDB(Cont):12571	EIRQVGDFHYVTGM
IEDB(Cont):12584	EISTNIRQAGVQYSR
IEDB(Cont):12601	EITQNKTDPKPGQADPKPN
IEDB(Cont):12619	EIYRKYFGNRP
IEDB(Cont):12632	EKASVPGGGDMGGMDF
IEDB(Cont):12646	EKDKALSNAEGEVAA
IEDB(Cont):12659	EKECPFIKPEVKPG
IEDB(Cont):12698	EKGMRNVFDDVVPADFKVGTTYKPE
IEDB(Cont):12715	EKIGKESDEAPFMFS
IEDB(Cont):12729	EKKGREREHEEEEEE
IEDB(Cont):12781	EKKLDILKVNISNINNSLDKLK
IEDB(Cont):12790	EKLALRNEERAIDELKKQAIEDKE
IEDB(Cont):12792	EKLCVWNNKTPHAIA
IEDB(Cont):12799	EKLNNLLEGNDSDNDLSLEDF
IEDB(Cont):12813	EKMACLSTLDVCMENP
IEDB(Cont):12844	EKPPINIDEIK
IEDB(Cont):12847	EKPTINITKPNI
IEDB(Cont):12848	EKPTINTTRTNI
IEDB(Cont):12851	EKQDWYTPEWMMEEGWTVW
IEDB(Cont):12862	EKRFACKPLCNTPA
IEDB(Cont):12871	EKSEEEVHNLQKRMQ
IEDB(Cont):12888	EKVDNLGRSGGDIIK
IEDB(Cont):12900	EKVSRRSNFEF
IEDB(Cont):12901	EKVTGTDLELIQILKDHYNI
IEDB(Cont):12918	EKYRGRDAPTIEAI
IEDB(Cont):12921	ELAAALRGMGINAV
IEDB(Cont):12925	ELAAKLSGLGLNAV
IEDB(Cont):12927	ELAAKLVALGINAV
IEDB(Cont):12944	ELAKLRAGKASDSQTPDT
IEDB(Cont):12955	ELATKTFGSSGSSAVDSGTA
IEDB(Cont):12958	ELAWGIASDGGALKHGFKTT
IEDB(Cont):12960	ELAWGIASEDGSAGNLKHGFKTT
IEDB(Cont):12982	ELDGSKNEWGWSKSK
IEDB(Cont):12994	ELDQENEAALENGIKNEENT
IEDB(Cont):13033	ELENLCTPIMTNMYQGMAGAG
IEDB(Cont):13045	ELETILNNSPFSEEQTMK
IEDB(Cont):13065	ELGAFFSILQDMRN
IEDB(Cont):13075	ELGGTNVPAEFLENFVHGSNLKFQD
IEDB(Cont):13080	ELGLISIEAASDI
IEDB(Cont):13095	ELIHVLHGLYGMQVSS
IEDB(Cont):13103	ELISSCLVWSARGCLFGGGI
IEDB(Cont):13126	ELKLAALCHGEDSIT
IEDB(Cont):13147	ELKYFSSNIKGQ
IEDB(Cont):13184	ELNDTDSSAATKKTAAWNSGT
IEDB(Cont):13233	ELQGDRRCQSQLERA
IEDB(Cont):13239	ELQLLMQSTPPTNNR
IEDB(Cont):13243	ELQVIDKVDAAFKVAATAAN
IEDB(Cont):13247	ELRGLAQALIDQKV
IEDB(Cont):13253	ELRQLAQSLIDTKVKEISNQEPLKL
IEDB(Cont):13266	ELRWDLTDIYNL
IEDB(Cont):13267	ELRYSWKTWGKAKMLSTELH
IEDB(Cont):13290	ELTIPIFATNSDCELIVKA
IEDB(Cont):13316	ELVNEKEKYKSITDE
IEDB(Cont):13326	ELYDTLKKVKKTV
IEDB(Cont):13391	EMLAAERPRGVFNRQLVLGE
IEDB(Cont):13442	ENAPQAEVTPPVP
IEDB(Cont):13443	ENAPQAQNAPQVE
IEDB(Cont):13447	ENAVRSSLKVATSGDCFVHG
IEDB(Cont):13460	ENDVLNQETEEEMEK
IEDB(Cont):13471	ENFSTSFWIRIPKYFNSIS
IEDB(Cont):13474	ENGDVKFDLIPKENTERSHK
IEDB(Cont):13481	ENHSPVNIAHKL
IEDB(Cont):13498	ENKFLENQVKERNVA
IEDB(Cont):13503	ENKGTRIRFKDDTS
IEDB(Cont):13513	ENLLASSPRLAKYLSNRPATPF
IEDB(Cont):13514	ENLLKEAIRAIFPSR
IEDB(Cont):13527	ENMYRYPNQVYYRPVDQYSN
IEDB(Cont):13530	ENNNYYFNENGEMQFGYINIEDKMF
IEDB(Cont):13535	ENPEWAPLKDNRIPSYGVLSVDL
IEDB(Cont):13568	ENPVVHFFANIVTPRTP
IEDB(Cont):13581	ENRLVSWHRKPSTYV
IEDB(Cont):13593	ENSSLKKHYWNFRNG
IEDB(Cont):13594	ENSYEKSMSVV
IEDB(Cont):13609	ENYGNIKEFNATHAAFEYSK
IEDB(Cont):13620	EPCTVGHRRYFTFGGGYV
IEDB(Cont):13634	EPEGIHYHDKFE
IEDB(Cont):13641	EPEQVELQPPPQGG
IEDB(Cont):13644	EPERTAMKKIQDCY
IEDB(Cont):13657	EPGVLMGGQSESVEFT
IEDB(Cont):13659	EPHSNPADLLPR
IEDB(Cont):13670	EPIRDALNAMTQNIR
IEDB(Cont):13678	EPKIGLPGPPSAPVP
IEDB(Cont):13680	EPKKDKKKKTDEAQPL
IEDB(Cont):13689	EPLEPFPTQIHKDYKE
IEDB(Cont):13710	EPLRTSVDKPGSKKTQGEKF
IEDB(Cont):13735	EPQVYTLPPSR
IEDB(Cont):13743	EPRCPYVGADHFDCP
IEDB(Cont):13746	EPRGFGHIGVTVDDV
IEDB(Cont):13747	EPRSGIDTNAYYVMTVGTKT
IEDB(Cont):13767	EPSLNEEQDKRFLCKHSMVDR
IEDB(Cont):13770	EPTAAAIAYGLDKVEDGKER
IEDB(Cont):13775	EPTPNAYYEGVFCSSSS
IEDB(Cont):13776	EPTPPTRTPDQAEPNKPTP
IEDB(Cont):13785	EPWFLHGLGLARTYWRDTNTG
IEDB(Cont):13788	EPYPMSEANYVRPMP
IEDB(Cont):13799	EQAISALPDYASQPGKPPREDLK
IEDB(Cont):13815	EQEFLKYQQQQQGGS
IEDB(Cont):13819	EQELNFPHEVLDDAA
IEDB(Cont):13834	EQGSENEEIFVEEVSA
IEDB(Cont):13844	EQIKTLTNKLKAAEA
IEDB(Cont):13856	EQKLRSAGELELQFRRVKC
IEDB(Cont):13871	EQLIEKLIEDDKNSQ
IEDB(Cont):13888	EQNKKFFADKPDESTL
IEDB(Cont):13893	EQNQEQKRAAQRAAG
IEDB(Cont):13897	EQPFPSRLGPLVTLE
IEDB(Cont):13898	EQPTLTFGAGVNVPAGAGAA
IEDB(Cont):13900	EQPTTRAQKLFAMWRI
IEDB(Cont):13908	EQQKEQCVKECEKYY
IEDB(Cont):13911	EQQRFRNCQRYV
IEDB(Cont):13912	EQQRYLNNFRFIELV
IEDB(Cont):13913	EQQSDLEQERLAKEKLQ
IEDB(Cont):13941	EQVLGTSARPAVMPMDAWRE
IEDB(Cont):13944	EQVPLVQQQQFPGQQQQFPPQQ
IEDB(Cont):13950	EQWPWSLLPIHY
IEDB(Cont):13969	ERCKMMPGMTGSAALVCPM
IEDB(Cont):13972	ERDPANIPWDKD
IEDB(Cont):14016	ERLAQHMTDFDVTHHR
IEDB(Cont):14039	ERMDALENQLKEARF
IEDB(Cont):14061	ERQQVEETFNLIGCIERTHVFCHTG
IEDB(Cont):14064	ERRAKEKLQEQQRDLEQRKADTKK
IEDB(Cont):14069	ERRKTGVFTVAEFGVGLRTKVFLD
IEDB(Cont):14074	ERSDLEPSIPSEYM
IEDB(Cont):14084	ERTLPGQKACDDVN
IEDB(Cont):14109	ESAFNKALNECT
IEDB(Cont):14110	ESAGTQEDAAALRAFTEAMT
IEDB(Cont):14128	ESDEAPFMFSENKFL
IEDB(Cont):14130	ESDEEEAIVAYTLAT
IEDB(Cont):14132	ESDKQILEDEIGDLHEKNKQ
IEDB(Cont):14141	ESEGCYNGWHYQSFE
IEDB(Cont):14151	ESFVPPWVVTVPPPR
IEDB(Cont):14163	ESHVPSGGILTS
IEDB(Cont):14181	ESKHSCQIWCDNML
IEDB(Cont):14183	ESKIVELEEELRVVG
IEDB(Cont):14190	ESKLTPPPLNPIRVV
IEDB(Cont):14191	ESKVQDIIDLIDH
IEDB(Cont):14208	ESLTTTSTALGKLQDVV
IEDB(Cont):14223	ESNPVDGAHLSL
IEDB(Cont):14227	ESPANNPGLSTVRDE
IEDB(Cont):14239	ESPVPATIPLSSVIV
IEDB(Cont):14242	ESQAYYQRGASVILFSSPPVI
IEDB(Cont):14247	ESQRNGIAPQSDS
IEDB(Cont):14260	ESRPRGVYPTEQ
IEDB(Cont):14263	ESSCTFMPEGTVCSQ
IEDB(Cont):14271	ESSNNAESSNISQESKLINT
IEDB(Cont):14279	ESSTVKAESSTVKAESSTIS
IEDB(Cont):14280	ESSVDRRPMETVSKDS
IEDB(Cont):14300	ESVLQAQMAAQQLPVIGGIA
IEDB(Cont):14315	ESYIGSINNITKQSA
IEDB(Cont):14317	ESYKNSKDKELLIYLNNGELKKKNS
IEDB(Cont):14331	ETAGGVMTALIKRNTTIPTK
IEDB(Cont):14379	ETFTCISAPWTCVTWL
IEDB(Cont):14386	ETGERSVLTVPSTDIEKEIL
IEDB(Cont):14414	ETHVTGGSAGRT
IEDB(Cont):14426	ETIGTLKKILDETVK
IEDB(Cont):14457	ETLGALASAIKETFEEGTC
IEDB(Cont):14487	ETMTPSGLVIPENAK
IEDB(Cont):14536	ETRTTNQFLAVSKGN
IEDB(Cont):14540	ETSEVSTTDKIADITIIIP
IEDB(Cont):14542	ETSGKVTFFGKVV
IEDB(Cont):14563	ETTLLEDRILTTRNG
IEDB(Cont):14574	ETTTASGLVIPDTAK
IEDB(Cont):14583	ETVARMFPDFR
IEDB(Cont):14592	ETVKTNKKNVTVQELDLQAR
IEDB(Cont):14609	ETYKFIPSLEAA
IEDB(Cont):14636	EVCVRQLKAIANK
IEDB(Cont):14641	EVDGDVKLSSNLVIL
IEDB(Cont):14670	EVDNEQPTTRAQKLFA
IEDB(Cont):14677	EVDVFNPPLATKSD
IEDB(Cont):14678	EVEEIVRDGLVRSHFH
IEDB(Cont):14695	EVFLISEDLKTPINITNSNS
IEDB(Cont):14703	EVGREQPLHSLFLWGP
IEDB(Cont):14704	EVGSHQVEPLRTSVDKPGSK
IEDB(Cont):14714	EVHGNAEVHASFFDIGGSVSAGFS
IEDB(Cont):14717	EVHLPPLHRSAT
IEDB(Cont):14721	EVIAPAVQTNWQKL
IEDB(Cont):14730	EVILKNAIVYNSMYENFST
IEDB(Cont):14741	EVKDTNIYGVFL
IEDB(Cont):14751	EVKPGTPAQEIEML
IEDB(Cont):14772	EVLTRRQSQDPKYVTQRIS
IEDB(Cont):14774	EVLYEAFDEMEECASKAALI
IEDB(Cont):14777	EVLYHKPLAGVYRALKKQLE
IEDB(Cont):14810	EVLYLKPLAGVYRSLKKQLE
IEDB(Cont):14819	EVLYLLDLAGVYRSLKKQLE
IEDB(Cont):14844	EVPLGVAADANK
IEDB(Cont):14849	EVPTTKPTEEPTINT
IEDB(Cont):14853	EVQTAVRIVLPAELAKHAMA
IEDB(Cont):14865	EVRRVGDFHYITGA
IEDB(Cont):14887	EVTQHGSFSYVTGL
IEDB(Cont):14888	EVTQHGSYHYITGL
IEDB(Cont):14899	EVVLQNRRGLDLL
IEDB(Cont):14903	EVVTSTWVLVGGVLAALAAYCLSTG
IEDB(Cont):14905	EVWREEAYHAADIKD
IEDB(Cont):14906	EVWREEAYHACDIKD
IEDB(Cont):14917	EVYSYLRYTGTPIPDNPNDK
IEDB(Cont):14949	EWRRYMSDIHGY
IEDB(Cont):14952	EWSPCSVTCGKGTRSRKR
IEDB(Cont):14953	EWSPCSVTCGNGIQVRIK
IEDB(Cont):14958	EWTPCSVTCGVGVRVRSRVNAAN
IEDB(Cont):14961	EWVTGTLQQGIKITIPDEH
IEDB(Cont):14974	EYANFRLTASLV
IEDB(Cont):14983	EYDEQPTYSCQLLFKKDEE
IEDB(Cont):14994	EYEKWVKDPYQPTRAVSLD
IEDB(Cont):15032	EYKILEKMPQTTIQVDGSEKKI
IEDB(Cont):15056	EYLNKIQNSLSTEWSPCSVT
IEDB(Cont):15087	EYSIESSMKKHSLSIGSGWSVSL
IEDB(Cont):15147	FADGNGDSSTYQYIYNLTICELNG
IEDB(Cont):15152	FADKPDESTLSPEMKEHYDK
IEDB(Cont):15176	FAGDSDSSSSADDAAGKATV
IEDB(Cont):15179	FAGKDLESIKGTAPFEIHAN
IEDB(Cont):15262	FAPWHVKRMLHH
IEDB(Cont):15291	FATTLPKKQIKHKKVR
IEDB(Cont):15293	FATTPVCQFDGN
IEDB(Cont):15295	FAVANGNELLLDLS
IEDB(Cont):15301	FAVSKDLADKLSSAEAS
IEDB(Cont):15315	FCAKSPRYTLDSVNGYPKIY
IEDB(Cont):15328	FCIDPTKGGKKPAR
IEDB(Cont):15334	FCLFFAFSVAAP
IEDB(Cont):15335	FCLRMARDTNLHLQSGAIAQ
IEDB(Cont):15348	FCSLTSLATSCGAAVFIPFR
IEDB(Cont):15352	FCVDPTKGGKKAAR
IEDB(Cont):15356	FCVQPEKGGRKPAR
IEDB(Cont):15384	FDFQVFPTKYHSGRLLFCFV
IEDB(Cont):15396	FDGTNPSTEEMGDDFGFGLCPFDT
IEDB(Cont):15402	FDIAFKFASNTDWEGKDSKG
IEDB(Cont):15404	FDIAHISSSSARTGA
IEDB(Cont):15407	FDIIAGAHWGILAGLA
IEDB(Cont):15437	FDPLRAEEDEREVS
IEDB(Cont):15445	FDPVFSELFWRARST
IEDB(Cont):15461	FDSSGSFLGHI
IEDB(Cont):15468	FDTGAFDPDWPA
IEDB(Cont):15477	FEAAFNDAIKASTGGAYQSY
IEDB(Cont):15509	FEDVKGTGGESRDLPSGQG
IEDB(Cont):15519	FEELCGELFRGTLQPV
IEDB(Cont):15536	FEGERAMTKDCHLLGT
IEDB(Cont):15582	FELCDNPFFAVSKPMGTQTHT
IEDB(Cont):15615	FEPLRAETDDVEPS
IEDB(Cont):15770	FEWYYQSGLSVVMPV
IEDB(Cont):15775	FEYVDTYGDNAG
IEDB(Cont):15783	FFAVSKPMGTQTHTMIF
IEDB(Cont):15814	FFGMSRIGMEVTPSGTW
IEDB(Cont):15820	FFHNGRFSDALRFTL
IEDB(Cont):15868	FFPDHQLDPAFRANT
IEDB(Cont):15891	FFRSTPEDLERAEK
IEDB(Cont):15900	FFSPSEDNFTNDLNKGEEI
IEDB(Cont):15903	FFSTFKCYGVSATKLND
IEDB(Cont):15911	FFTEEFKRKNKGKNLASSHR
IEDB(Cont):15913	FFTELDGVRLHRFA
IEDB(Cont):15918	FFTEVDGVRLHRYA
IEDB(Cont):15925	FFTPKESEQLKVIKTFEGIL
IEDB(Cont):15938	FFVRSIGSKGGKLAAGKYTDAVTV
IEDB(Cont):15959	FGCTWMNSTGFTKVCGAPPC
IEDB(Cont):15961	FGDKLIIPDIEKYQS
IEDB(Cont):15982	FGGETFTPDWMMEVAIDNE
IEDB(Cont):15990	FGGVSDEDVPSFHFKPPSSR
IEDB(Cont):16006	FGLQLELTEGMRFDK
IEDB(Cont):16009	FGMIFPGCPSTYQEP
IEDB(Cont):16019	FGNDYEDRYYRE
IEDB(Cont):16031	FGPLWILQASLLKV
IEDB(Cont):16043	FGQIFRPDNFVFGQS
IEDB(Cont):16058	FGSKSPFFRKYF
IEDB(Cont):16065	FGSYVAFVPEKNL
IEDB(Cont):16087	FGYRKPLDNIKDNVGKMEDY
IEDB(Cont):16090	FGYYMGGNMLYRNILYFPNH
IEDB(Cont):16092	FHAEWPTPSPWP
IEDB(Cont):16120	FHLGDDMDPELRGL
IEDB(Cont):16123	FHLPYNHNWFAL
IEDB(Cont):16132	FHPPSSNQCESTPPIAMDAW
IEDB(Cont):16139	FHRSPSIRVVHH
IEDB(Cont):16146	FHTNSNVRYSHL
IEDB(Cont):16155	FIAEKNSFSEEPFQDEIVSYNTK
IEDB(Cont):16272	FIPLVFYTLKARTEGIIGKE
IEDB(Cont):16280	FIQQGRGYFGLIFPG
IEDB(Cont):16296	FISEAIIHVLHSR
IEDB(Cont):16354	FKDKVLGLLQRASQQEAEIR
IEDB(Cont):16359	FKEKILGLLQRATQQQAVIE
IEDB(Cont):16360	FKEKVLGFISTTGQKAETLK
IEDB(Cont):16362	FKEKVLGLLQRATQ
IEDB(Cont):16375	FKHKFAELLEQQKAAQYPSK
IEDB(Cont):16376	FKHLREFVFKNKDGFLY
IEDB(Cont):16385	FKIVFPIVAKKDFKYRGEGN
IEDB(Cont):16387	FKKDEIDMSFETNKK
IEDB(Cont):16394	FKKYNDKLPLYISNPNYKVN
IEDB(Cont):16417	FKNKDGFLYVYKGYQPI
IEDB(Cont):16422	FKNPHAKKQDVVVLGSQEGAMHT
IEDB(Cont):16448	FKQKALGLLQTSTKQAEAAA
IEDB(Cont):16449	FKQKARGLLQTATKQAEAAA
IEDB(Cont):16452	FKQNVNRPSRAD
IEDB(Cont):16468	FKTTKKDHKPQT
IEDB(Cont):16469	FKTVDSGRSMHN
IEDB(Cont):16577	FLENAHEHHGVYNQGRGIDS
IEDB(Cont):16634	FLGTPADTGHGTVVLELQYT
IEDB(Cont):16635	FLGWVEQLVYDFTDETSEV
IEDB(Cont):16636	FLHAPHSPRVWL
IEDB(Cont):16649	FLIDGPDTSECPNERRA
IEDB(Cont):16703	FLKVLKGDKSAGGKVLKSGK
IEDB(Cont):16760	FLLVLLDYQGMLPV
IEDB(Cont):16790	FLNTEPSQLPPTAPPLLPHSNLDHI
IEDB(Cont):16887	FLSAETIKKTIHQYSEFINF
IEDB(Cont):16897	FLSMQFKYSNYVCLLWRTPSS
IEDB(Cont):16907	FLTAAGYCNTECTLK
IEDB(Cont):16949	FLVHREWFMDLNLPWSSAGS
IEDB(Cont):16957	FLVNAWKSKKCP
IEDB(Cont):16961	FLVNTWKSKKCP
IEDB(Cont):16963	FLVQAWKSKKTP
IEDB(Cont):17018	FMAVLLTLQTPTGQI
IEDB(Cont):17052	FMLEWGKEMVDHFH
IEDB(Cont):17073	FMPGPLVNSVSTKEGDSSNTGAG
IEDB(Cont):17129	FNASDSVGQQIKVIPVDPYF
IEDB(Cont):17132	FNATKFPSVYAWERKKI
IEDB(Cont):17135	FNCLGMSNRDFLEGVSGATW
IEDB(Cont):17136	FNCLGMSSRDFIEGA
IEDB(Cont):17140	FNDSQRQATKDAGTIAGLEV
IEDB(Cont):17147	FNFRFVSEKGMRNVF
IEDB(Cont):17207	FNNFTVSFWLRVPKVSASHLE
IEDB(Cont):17210	FNNIPSRYNLYDKMLPLDD
IEDB(Cont):17234	FNSISLNNEYTIINCMENN
IEDB(Cont):17243	FNVPIKEAGEDCHAP
IEDB(Cont):17256	FPAHPLPRLPSL
IEDB(Cont):17261	FPAYGGMQQILA
IEDB(Cont):17262	FPCDRLSGYWERGIPSPCVR
IEDB(Cont):17278	FPELKPGESRHTSDHMSIYK
IEDB(Cont):17279	FPELTCWTCLASS
IEDB(Cont):17308	FPIDSSCNATQY
IEDB(Cont):17324	FPKYHPRFHKHA
IEDB(Cont):17388	FPRPGGGGNGDFEEIPEEYL
IEDB(Cont):17396	FPSCCCTKPSDGNCTCIPIPSSWAF
IEDB(Cont):17408	FPSPYYSPAFTKGEKVDL
IEDB(Cont):17426	FPTKYHSGRLLFCFVPGNEL
IEDB(Cont):17457	FQAEVGPNNTRSIRKFNTMQ
IEDB(Cont):17466	FQDLSDNPCKVDL
IEDB(Cont):17492	FQKVKEKAEIQKENIEKIKQEINTL
IEDB(Cont):17524	FQQFGRDVSDFTDSVRDPKT
IEDB(Cont):17531	FQSFPSGEPSNSKLSGFFQS
IEDB(Cont):17535	FQSMRKHTPYRNGCLEPTLG
IEDB(Cont):17536	FQSRDEKERERF
IEDB(Cont):17540	FQTGGIGNLPVRNWTFDFGTL
IEDB(Cont):17553	FQWSWYTPPRPS
IEDB(Cont):17564	FRASTDYPVFGF
IEDB(Cont):17572	FRDLTWCINPPERIK
IEDB(Cont):17589	FRGETKTFNPEEVSS
IEDB(Cont):17590	FRGKELKKSIQPDEA
IEDB(Cont):17636	FRREKPFPHRMDCVTTTVENED
IEDB(Cont):17644	FRSDTLYLTQDLFLPFY
IEDB(Cont):17648	FRTAISGTPQFY
IEDB(Cont):17650	FRTKPDAQGDTS
IEDB(Cont):17734	FSIATGSGNSQGGSGSYTPGK
IEDB(Cont):17743	FSILMAQDTLDQNL
IEDB(Cont):17762	FSKNYQDYEYLINVIHAFQY
IEDB(Cont):17795	FSNVYLFAKDKSGPLQPGV
IEDB(Cont):17801	FSPGPSQKIQLVNT
IEDB(Cont):17814	FSPSLEHPIVVSGSWD
IEDB(Cont):17830	FSRNGVYGINTLNNM
IEDB(Cont):17838	FSRPGLPVEYLQVPSPSMGR
IEDB(Cont):17839	FSRQFLIPYDPEHHYKVFSP
IEDB(Cont):17858	FSTAHSSAKSRRVGQLGVIP
IEDB(Cont):17876	FSVPWPTRPPHW
IEDB(Cont):17881	FSWDWSGHNYINEIEATSS
IEDB(Cont):17886	FSYAHMKKPRPMSSF
IEDB(Cont):17915	FTCDRLSGYWERGIPLPCGL
IEDB(Cont):17929	FTDSVRDPKTSEILDIS
IEDB(Cont):17943	FTEVGYTRAEGL
IEDB(Cont):17960	FTFSPRRHWTTQGCNCSIYP
IEDB(Cont):17993	FTKDTQTGMSGQTTP
IEDB(Cont):17997	FTKVCGAPPCVIGGAGNNTL
IEDB(Cont):17998	FTKWTWETKGDL
IEDB(Cont):18010	FTLSPRRHETVQECNCSIYP
IEDB(Cont):18036	FTPFYYQSSRTR
IEDB(Cont):18051	FTPSPVVVGTTDRSGVPTYR
IEDB(Cont):18053	FTQCSMNVVSKTLFRKSPIY
IEDB(Cont):18067	FTSEFIQASVEYGFGITIGG
IEDB(Cont):18084	FTTKVIGKDSRDFDISPKV
IEDB(Cont):18105	FTYEEPNDGEER
IEDB(Cont):18106	FTYIENKLDILNNSKPNKRW
IEDB(Cont):18116	FVAMWSDVGLCKKRPKPGG
IEDB(Cont):18139	FVDSIGQSFQNTWEG
IEDB(Cont):18161	FVFNGTSWFITQRNFFS
IEDB(Cont):18172	FVGAGIAGAAVGSI
IEDB(Cont):18173	FVGAGLAGAAIGSV
IEDB(Cont):18182	FVHDCVNITVKEHTVTT
IEDB(Cont):18200	FVKDRPLELRTFGTL
IEDB(Cont):18208	FVKIQNLNPIHVIDLMQTHQHGL
IEDB(Cont):18217	FVKSGDFIKLYVSYNNNEHIVGY
IEDB(Cont):18255	FVPCSICSNNPTCWAICKRIP
IEDB(Cont):18320	FVVSGLAGAAIGGI
IEDB(Cont):18336	FWAGDLLHRFWH
IEDB(Cont):18364	FWRGDLVFDFQVFPTKYHSG
IEDB(Cont):18399	FYGLHASLFGMR
IEDB(Cont):18441	FYNQKFKGKATL
IEDB(Cont):18500	GAAALRAHVSGRRA
IEDB(Cont):18508	GAAILTPTPVNPSTA
IEDB(Cont):18509	GAAILVAGLSGCSSNKSTTG
IEDB(Cont):18515	GAALQIPFAMQMAYRFN
IEDB(Cont):18517	GAANPSDDSSDSDAK
IEDB(Cont):18527	GAASSYFEYVDTYG
IEDB(Cont):18529	GAATAAAGGYKA
IEDB(Cont):18536	GACAPYRRLHLCD
IEDB(Cont):18564	GAEASTSLFHFRIPRSYFLR
IEDB(Cont):18572	GAFDLKTTFCIMTTRNTGQPA
IEDB(Cont):18578	GAGAAILTPTPVNPS
IEDB(Cont):18579	GAGAGAVDSILGGVATYGAAC
IEDB(Cont):18587	GAGGGAGAGGAGAGGGGRGR
IEDB(Cont):18591	GAGGTAGGSAGGSAGGSAGG
IEDB(Cont):18615	GAHETSLSASGNSIIHYTNI
IEDB(Cont):18621	GAIIFQQVMSRS
IEDB(Cont):18648	GAKSLEPCACISSD
IEDB(Cont):18649	GAKYMVLQGEPGAV
IEDB(Cont):18668	GALKQELAKKDEANKISD
IEDB(Cont):18672	GALNTPKDHIGTRNPNNNAATVL
IEDB(Cont):18694	GANAPNEKSVKEYLDKVRAT
IEDB(Cont):18700	GANIPAEFLENFVRSSNLKF
IEDB(Cont):18736	GAQAVARSLDWTKVTLDGR
IEDB(Cont):18742	GAQITGHVKNGSMRIVGPKT
IEDB(Cont):18743	GAQLNAMKPDLQNTL
IEDB(Cont):18750	GARAMVTYDCEPRCPYVGAD
IEDB(Cont):18753	GARSLTPCTCGSSD
IEDB(Cont):18758	GASAQGSSGPSGTPS
IEDB(Cont):18759	GASAQSGASAQSGAS
IEDB(Cont):18761	GASAQSGTSGTSGTS
IEDB(Cont):18763	GASDAYLSEGDMAAHKGLMN
IEDB(Cont):18769	GASGQVKVTKVTKAKSRI
IEDB(Cont):18787	GATFQVEVPGSQHIDSQKKA
IEDB(Cont):18816	GAVPPACCNGIRTIN
IEDB(Cont):18834	GAVVGGLGGYMLGSAMSRPMIHFGN
IEDB(Cont):18843	GAYGRCPNGTRALTVAELRGNAEL
IEDB(Cont):18859	GCDADATCTEEDSGSSRKK
IEDB(Cont):18885	GCKITCFLTAAGYCN
IEDB(Cont):18893	GCPLPSTKAPPIPPPRRK
IEDB(Cont):18895	GCQSWTCPYTGAVSSPYWKFQHDVN
IEDB(Cont):18898	GCQTYKWETFLTSELPQWLS
IEDB(Cont):18933	GDAKKKKDGKKAEPKNPREN
IEDB(Cont):18934	GDANTLKDGENVL
IEDB(Cont):18951	GDDMDPELRGLAQA
IEDB(Cont):18955	GDDPLLGNQSLL
IEDB(Cont):18961	GDEDSDSSDGYPPNRQDPRF
IEDB(Cont):18962	GDEEVTESGLIIGKR
IEDB(Cont):18963	GDEGRSVFDDNV
IEDB(Cont):18970	GDEVRALANDLKAFLDSEYG
IEDB(Cont):18971	GDEYDDAADAAGDRAP
IEDB(Cont):18977	GDFGSLAPRVARQLPASFNYGAIK
IEDB(Cont):18982	GDGAAGQPAGDGAAGQPA
IEDB(Cont):18985	GDGEHLEGGDGTR
IEDB(Cont):18994	GDGRQTITNPAYDE
IEDB(Cont):19004	GDIIKKMQTLWDEIM
IEDB(Cont):19006	GDINKVLEKLGYSGGDLLG
IEDB(Cont):19007	GDIVQQPSDETAAS
IEDB(Cont):19014	GDKPSLFGQAAAGDKPSLF
IEDB(Cont):19016	GDKPVYEPGFEGAGGKLGYK
IEDB(Cont):19029	GDLLLKLNNYRYNKD
IEDB(Cont):19035	GDLRAVHHRPVPA
IEDB(Cont):19049	GDLVGPGCAEYAAANPTGPA
IEDB(Cont):19064	GDNNTYGGWFKDGQW
IEDB(Cont):19081	GDPTSPDNIDSPNA
IEDB(Cont):19091	GDRAAGQAAGDRAAGQAA
IEDB(Cont):19095	GDRADGQAAGDRADGQAA
IEDB(Cont):19097	GDRADGQPAGDRAAGQPA
IEDB(Cont):19108	GDRRKAMFEDIA
IEDB(Cont):19119	GDSSNTGAGKALTGLSTGTS
IEDB(Cont):19128	GDTMKTTVTVDDVTAIRNYKRL
IEDB(Cont):19192	GDYSPSCCTLTIGVSSYHSKP
IEDB(Cont):19209	GEARIQEEEGRNESSSNDMDC
IEDB(Cont):19210	GEASGLCCRWSLRVV
IEDB(Cont):19211	GEASGLCCRWSSLKGC
IEDB(Cont):19236	GEECDCGSPENCQ
IEDB(Cont):19237	GEEENQRGCEWESRQCQMRH
IEDB(Cont):19266	GEFPRHVKLKNEIENLLDQV
IEDB(Cont):19269	GEGAPPAKRARTDQME
IEDB(Cont):19276	GEGAVQWMNRLIAFASRGNH
IEDB(Cont):19297	GEIIWTLQDTQEIKQRVVF
IEDB(Cont):19306	GEIPFYGKAIPL
IEDB(Cont):19311	GEIRPSAPPLPPVA
IEDB(Cont):19318	GEKFIIRRKSNSQSINDDI
IEDB(Cont):19326	GEKPKEGADKEKKKEKGKEKEEEPK
IEDB(Cont):19355	GELQIVDKIDAA
IEDB(Cont):19405	GEQQEAIKSAENATKVEDIK
IEDB(Cont):19407	GERCNLEDRDRSELSPLLLS
IEDB(Cont):19410	GERGYIRMARNRGNMC
IEDB(Cont):19426	GESAPSDAKTVTDAVD
IEDB(Cont):19469	GEVRQITFRDLPDKFNAYLANKW
IEDB(Cont):19470	GEVSTENGKLKVNGKLISVHCERDP
IEDB(Cont):19471	GEVTELDISGCSGDT
IEDB(Cont):19472	GEVTELDITGCSGDT
IEDB(Cont):19481	GEYGEVTVDCEPRSGIDTNA
IEDB(Cont):19482	GEYGGVIKDGTPGGA
IEDB(Cont):19503	GFAVVLKAGNEG
IEDB(Cont):19504	GFCDGYCKTHLKASS
IEDB(Cont):19512	GFDHGLTPFDNY
IEDB(Cont):19520	GFFGAIAGFIE
IEDB(Cont):19527	GFFSRLNWLTKS
IEDB(Cont):19532	GFGHIGVTVDDVHKA
IEDB(Cont):19533	GFGLKVWEVRREKEELKRDK
IEDB(Cont):19551	GFKAAVAAAANA
IEDB(Cont):19562	GFKVRPSFSFFAVGPDGMP
IEDB(Cont):19585	GFMKQYGECLGDINARD
IEDB(Cont):19592	GFNSSVITYPDAQLVPGINGKAI
IEDB(Cont):19596	GFPCLSVASACYGIT
IEDB(Cont):19614	GFRPKRLNFKLFNIQVKEVT
IEDB(Cont):19617	GFSGNMVETEDTKEP
IEDB(Cont):19623	GFSYYRPPWIL
IEDB(Cont):19626	GFTDRAFWVCPGVVC
IEDB(Cont):19630	GFTKTCGGPPCNIGGLGNNT
IEDB(Cont):19636	GFTTNEERYNVFAE
IEDB(Cont):19637	GFTTNEPRYNVFAE
IEDB(Cont):19641	GFVDGLRDLTTTER
IEDB(Cont):19647	GFVSASIFGFQAEVGPNNTR
IEDB(Cont):19657	GFYTTTGIGYQPYRVVV
IEDB(Cont):19672	GGAGAGGAGAGGAGAGGAGAG
IEDB(Cont):19674	GGAGGAGGAGAGGGAG
IEDB(Cont):19678	GGAKTPSDAVQNILQKIEKIKNTEE
IEDB(Cont):19684	GGAVPGGAVPGGAVPGGFGPGGFGP
IEDB(Cont):19696	GGDDPDHDPDHPHDL
IEDB(Cont):19704	GGDNHGRGRGRGRGRGGGRPGAPG
IEDB(Cont):19705	GGDNYSDKPEPLGG
IEDB(Cont):19713	GGEGEGGKGGRGAAK
IEDB(Cont):19720	GGEQPPSAPNGTATG
IEDB(Cont):19722	GGERRRPPLGVREGRGRT
IEDB(Cont):19723	GGESSEELSESSFFNLIT
IEDB(Cont):19728	GGFSSDPGFLLRPRG
IEDB(Cont):19735	GGFVQFVTSTRNA
IEDB(Cont):19736	GGFWGDRVDSQPFAIPYIHPTNPFA
IEDB(Cont):19862	GGGTHNQWNKPSKPKTNLKH
IEDB(Cont):19866	GGGWGQGGGTHNQWNK
IEDB(Cont):19868	GGGWGQPHGGGWGQPH
IEDB(Cont):19887	GGIKITHFTTWTSIPTLAAQ
IEDB(Cont):19891	GGITGSMSLASGKSLLHEVDKD
IEDB(Cont):19894	GGIYYPYDIYYPYDIYYPYD
IEDB(Cont):19919	GGLRVTAPAMRKPQQ
IEDB(Cont):19928	GGMPGGMPGGMPGGMNFP
IEDB(Cont):19943	GGNRYPPQGGGGW
IEDB(Cont):19944	GGNRYPPQGGTWGQPHGGGWGQ
IEDB(Cont):19949	GGPEEFEGAGDGEPPEDDDS
IEDB(Cont):19950	GGPGAANGPAGDGDAGGRVTT
IEDB(Cont):19958	GGPIPTIPRPTL
IEDB(Cont):19971	GGPRRSRPRLSSSKDSK
IEDB(Cont):19985	GGQQQESSVSSQSDQA
IEDB(Cont):20005	GGRRRGRSNSGRGRG
IEDB(Cont):20011	GGSGGRGRGGSGGRGRGGSG
IEDB(Cont):20012	GGSGGSVASGGSVAS
IEDB(Cont):20013	GGSGGSVASVASGGS
IEDB(Cont):20014	GGSGNSRRTNPSDNS
IEDB(Cont):20021	GGSILSGFTLEFL
IEDB(Cont):20025	GGSLPPEWGSMANLRELKIWELPL
IEDB(Cont):20026	GGSLSSLANAGGLHDDG
IEDB(Cont):20039	GGSVASVASGGSGGS
IEDB(Cont):20042	GGSVTSGGSGASVAS
IEDB(Cont):20043	GGSWGQPHGGGW
IEDB(Cont):20046	GGTEESVVTASRS
IEDB(Cont):20062	GGTYVTGGTMAKNTLGITSLFSPG
IEDB(Cont):20077	GGVSAVPFMDYFPSW
IEDB(Cont):20095	GGWYSFDSPYLMSITEMRLR
IEDB(Cont):20097	GGYGDGGAHGGGYGG
IEDB(Cont):20105	GGYPQQMVRHFA
IEDB(Cont):20141	GHIELEGKPALVPDKEVLYQ
IEDB(Cont):20143	GHIELGGKPAIVPDKEVLYQ
IEDB(Cont):20145	GHIELGGKPALVPDRQVLYQ
IEDB(Cont):20157	GHLTSVYAWLAFLS
IEDB(Cont):20168	GHNYINEIEATSSYTFSYIAQE
IEDB(Cont):20173	GHPRTAELLGML
IEDB(Cont):20175	GHREAFLPPWVFXFL
IEDB(Cont):20197	GHWMDATFNTKTA
IEDB(Cont):20199	GHWSRDCTQPRPPPGPCPLCQDP
IEDB(Cont):20217	GIAKGIKEIVEAA
IEDB(Cont):20224	GIDKKKKKKNI
IEDB(Cont):20237	GIDTNACHFMKCPLVKGQQYDAKY
IEDB(Cont):20270	GIGAVLKVLTTGLPALISWIKRKR
IEDB(Cont):20281	GIGNIGDRNLGI
IEDB(Cont):20285	GIGSAVVSFAIKWE
IEDB(Cont):20288	GIGVTQNVLYENQKQIA
IEDB(Cont):20292	GIHVIPTLNGDDRHKIVNVD
IEDB(Cont):20298	GIIIGKSGVDLP
IEDB(Cont):20310	GIIWVAVILHPRLV
IEDB(Cont):20329	GILESRGIKARITHVDTESY
IEDB(Cont):20427	GIRTINGLARTTADR
IEDB(Cont):20451	GISYYEKVLAKYKDDLE
IEDB(Cont):20455	GITGETTTTEYSNARYV
IEDB(Cont):20458	GITGRTFIRMARPTEDVGVL
IEDB(Cont):20462	GITLKQATTAPCAVMDITGV
IEDB(Cont):20463	GITNKCKMNLQDNNGNDIGFIGFHQ
IEDB(Cont):20478	GIVQIGVFDTSDGYKYFAPANTVND
IEDB(Cont):20480	GIVRTPLAELLDG
IEDB(Cont):20512	GKAKTKAVSRSQRAGLQFPV
IEDB(Cont):20519	GKATVLLGMVLSLMALVVVW
IEDB(Cont):20538	GKDSADKMPLETQLA
IEDB(Cont):20541	GKDVLVCNKDLRPICGTDGV
IEDB(Cont):20545	GKEELRFPRGQGVPINTNSG
IEDB(Cont):20583	GKICNNPHRILDGIDCTLID
IEDB(Cont):20591	GKISSDEAKNPFIG
IEDB(Cont):20616	GKLIIDENIYYFDDNYRGAVE
IEDB(Cont):20635	GKMTFKDCGHGEVTE
IEDB(Cont):20650	GKNRAINMLKRGLPR
IEDB(Cont):20662	GKPTEKHIQIRSTN
IEDB(Cont):20670	GKQSLTKLAAAWGGSGSEAYQGVQ
IEDB(Cont):20679	GKRPEGENASYHLAYDKDRY
IEDB(Cont):20680	GKSKRDAKNNAAKLAVDKLL
IEDB(Cont):20683	GKSMANTWPYFGYYMGGNML
IEDB(Cont):20690	GKTAKSNIVSQVYLN
IEDB(Cont):20693	GKTLAEVKALTTELTAENQE
IEDB(Cont):20719	GKVSLEEFCRGFGLKVWEVR
IEDB(Cont):20726	GKVYLVGGPELGGWK
IEDB(Cont):20735	GKYREDFQMDEGDPS
IEDB(Cont):20737	GKYTTETFATNSYTFSYIAQE
IEDB(Cont):20769	GLAQALIDQKVKEI
IEDB(Cont):20770	GLARTTADRQTACNC
IEDB(Cont):20778	GLAWTRQQNQWKEPD
IEDB(Cont):20796	GLDGTVWAQSAKFP
IEDB(Cont):20797	GLDHILSLADIEEEQMIQSV
IEDB(Cont):20803	GLDLLPWEQGGLCKAIQEQCCFLN
IEDB(Cont):20823	GLEPRRRKVKTTVV
IEDB(Cont):20854	GLFHKEKMILNEEEITTKGA
IEDB(Cont):20869	GLFVPPFWGTTSGDL
IEDB(Cont):20916	GLIGIPALICCCRGR
IEDB(Cont):20936	GLISDSGFLIPSKRR
IEDB(Cont):20939	GLIVDTRDVEERVHV
IEDB(Cont):20961	GLKNCTVQPWDATDVCD
IEDB(Cont):20969	GLKTENEGLKTENEGLKTE
IEDB(Cont):21019	GLLQTASRQAEVIAPAVQ
IEDB(Cont):21045	GLNGPDIYKGVYQFKSVEFD
IEDB(Cont):21057	GLPDSEPTKTNGKCK
IEDB(Cont):21059	GLPDSVKIWTSETNK
IEDB(Cont):21065	GLPNNTASWFTALTQHGK
IEDB(Cont):21085	GLQPRADMAAPPTLPQ
IEDB(Cont):21090	GLQYTPSWMLVG
IEDB(Cont):21093	GLRAQDDFSGWDINTPAFEW
IEDB(Cont):21096	GLRAQDDYNGWDINTPAFEW
IEDB(Cont):21102	GLRGEEMEEMVQS
IEDB(Cont):21210	GLVRKNLVQFGVGEKNGCVR
IEDB(Cont):21247	GMAELGAFFSILQD
IEDB(Cont):21253	GMAVHTAVSASSQKKA
IEDB(Cont):21277	GMGVSCTVTREDGTNRR
IEDB(Cont):21293	GMLATVAFNTFTDNVDQR
IEDB(Cont):21322	GMPGGMPGGMPGGMPG
IEDB(Cont):21325	GMQAFFRPRCAKTLSCA
IEDB(Cont):21353	GMTFRAQEGAFLTG
IEDB(Cont):21360	GMVQTHVTTPGSIPT
IEDB(Cont):21373	GNAEKYDKMDEPQHYGKS
IEDB(Cont):21406	GNDWEDRYYRENMYRYPNQV
IEDB(Cont):21422	GNFERISGDLKTQID
IEDB(Cont):21427	GNGAGGQAAGNGAGGQAA
IEDB(Cont):21429	GNGAGGQPAGNGAGGQPA
IEDB(Cont):21434	GNGGMVTGCAETPGCVAYIG
IEDB(Cont):21441	GNHEYCVEVKYTAGVSPKVCKDVTV
IEDB(Cont):21443	GNIFSGFTPEFLEQA
IEDB(Cont):21459	GNKTLAGPKGPVTQ
IEDB(Cont):21460	GNKTLAGSRGPVTQ
IEDB(Cont):21475	GNMVETEDTKEPGVL
IEDB(Cont):21477	GNNDNVLDHLTGRSC
IEDB(Cont):21479	GNNGHQTINKTAHEIIDA
IEDB(Cont):21486	GNNSVSKEKPPSLNWPP
IEDB(Cont):21500	GNPTYSWGENDTDVLLLNNT
IEDB(Cont):21502	GNQHVDDRPSPAPAPKRALGTL
IEDB(Cont):21510	GNRPVRPQVYFSASS
IEDB(Cont):21518	GNSIIHYTNINYYKDAASNS
IEDB(Cont):21527	GNSRRGPRVVPSAPPML
IEDB(Cont):21530	GNTLGRGTEITIELKPDAEQ
IEDB(Cont):21541	GNVQAAKDGGNTAAGR
IEDB(Cont):21553	GNYNYKYRYLRHGKLRPFER
IEDB(Cont):21557	GNYTKTDDEANQLLS
IEDB(Cont):21568	GPALKPRGCVGSTCFWA
IEDB(Cont):21599	GPDKEQIADEINNLKNKLEEKAN
IEDB(Cont):21602	GPEETGPEETGPEET
IEDB(Cont):21610	GPEQLLFLRPEP
IEDB(Cont):21623	GPFTVRYTTEGGTKTE
IEDB(Cont):21642	GPGQCNTRNPCPRPM
IEDB(Cont):21664	GPIRPTLPPGILGPLAPNTP
IEDB(Cont):21673	GPKGRNVVLEKKWGAP
IEDB(Cont):21675	GPKLSTDLIKNQCVNFNF
IEDB(Cont):21683	GPLDRAFSWRLNPRV
IEDB(Cont):21685	GPLGSADAGRQDLPRRVVRH
IEDB(Cont):21715	GPNNSEAIPALTAAE
IEDB(Cont):21721	GPPAAEYGPPAAEY
IEDB(Cont):21722	GPPAAEYWNSQ
IEDB(Cont):21729	GPPLGCLSLSCYDVA
IEDB(Cont):21764	GPRLTHSGDLHL
IEDB(Cont):21765	GPRLYGEMTMQGTRKPRPSGP
IEDB(Cont):21776	GPRWNLNAHSAL
IEDB(Cont):21791	GPSNSEQIPALTAVE
IEDB(Cont):21797	GPSSDPAWERNDPTQQIPKL
IEDB(Cont):21804	GPSYGFQYSPGQRVEFLVNT
IEDB(Cont):21807	GPTEESVERAMGRVA
IEDB(Cont):21815	GPVEDAITAAIGRVA
IEDB(Cont):21816	GPVEESVERAMVRVA
IEDB(Cont):21834	GPVYVSDSVTLVNVATGAQAVARSL
IEDB(Cont):21838	GPWSPIDIHHLS
IEDB(Cont):21840	GPYAGPLERQKPLK
IEDB(Cont):21841	GPYAGPMERQKPLK
IEDB(Cont):21851	GQCKWVNGREICNDRDRPTA
IEDB(Cont):21869	GQGGSHSQWNKPSKPKTNMK
IEDB(Cont):21876	GQGPGAPQGPGAPQGPGAPQGPGAP
IEDB(Cont):21887	GQICYYGRDAYLCFL
IEDB(Cont):21888	GQIFSRSASPIPR
IEDB(Cont):21902	GQKVHPNGIRLGIVKPWNSTW
IEDB(Cont):21911	GQLQAVNPNAGNRGQ
IEDB(Cont):21912	GQLSDHPHALSSSSSHAEPR
IEDB(Cont):21930	GQPGPSGAAQGQVISN
IEDB(Cont):21953	GQRVEFLVQAWKSK
IEDB(Cont):21956	GQSFQNTWEGQAASA
IEDB(Cont):21963	GQTITPADKSDKGFV
IEDB(Cont):21972	GQVSIGDENSA
IEDB(Cont):21992	GRAKLREAGKPKAKHTNHG
IEDB(Cont):21996	GRCDIKDLPKEITVATSR
IEDB(Cont):22015	GREGYPADSKGCKIT
IEDB(Cont):22022	GRENSRAEVSYVHVNGAKFI
IEDB(Cont):22027	GREVKAETRLNP
IEDB(Cont):22028	GRFDEAMQDQIRQLE
IEDB(Cont):22037	GRFRTIVCGLFPTQ
IEDB(Cont):22042	GRGDKQINHHWHKA
IEDB(Cont):22044	GRGGIYRFVTPGER
IEDB(Cont):22063	GRGYNVSSIVTMTSQ
IEDB(Cont):22074	GRIILSGKPAIIPDREALYQ
IEDB(Cont):22076	GRIILSGKPATIPDREALYR
IEDB(Cont):22077	GRIILSGKPATIPDREAVLY
IEDB(Cont):22079	GRIILSGKPATVPDREVLYQ
IEDB(Cont):22080	GRIILSGKPAVIPDRELLYR
IEDB(Cont):22086	GRIILSGRPAIIPDREVLYQ
IEDB(Cont):22088	GRIILSGRPAIVPDRELLYQ
IEDB(Cont):22090	GRIILSGRPAVIPDREVLYR
IEDB(Cont):22091	GRIILSGRPAVVPDREVLYQ
IEDB(Cont):22093	GRIILSGRPVIVPDREVLYR
IEDB(Cont):22094	GRIILTGKPAVIPDREVLYQ
IEDB(Cont):22101	GRITLTGKPAVVPDREILYQ
IEDB(Cont):22107	GRIVLSGSPAIVPDREVLYQ
IEDB(Cont):22121	GRLGIYRYVSTGER
IEDB(Cont):22122	GRLGTYRYVASGER
IEDB(Cont):22123	GRLGTYRYVSSGER
IEDB(Cont):22124	GRLHINQRTVVAPDKEVLYE
IEDB(Cont):22125	GRLHLINQRAVVAPDKEVLY
IEDB(Cont):22126	GRLHLNDQVVVTPDKEILYE
IEDB(Cont):22128	GRLHLNDRVVVAPDKEILYE
IEDB(Cont):22129	GRLHVNERAVVAPDKEVLYE
IEDB(Cont):22147	GRMASCRSIDKFDQGWGPIT
IEDB(Cont):22152	GRNGARPKQRRPQGL
IEDB(Cont):22159	GRPAVFDRKSDAKST
IEDB(Cont):22162	GRPGAPGGSGSGPRHRDGVR
IEDB(Cont):22178	GRQTVKENKGTRIR
IEDB(Cont):22185	GRRGQKAKSNPNRPL
IEDB(Cont):22194	GRRQPIPKARRPEGRTWAQPGYPWP
IEDB(Cont):22195	GRRRYAHPSVRYVCLPPERD
IEDB(Cont):22204	GRSNSGRGRGAIDREQSA
IEDB(Cont):22206	GRSRVRSASAAAILE
IEDB(Cont):22229	GRVASSTQSLVSWLSQGPSQK
IEDB(Cont):22233	GRVGMIEMDLASG
IEDB(Cont):22237	GRVILSGKPATIPDREVLYQ
IEDB(Cont):22238	GRVILSGRPAIVPDREVLYR
IEDB(Cont):22246	GRVVLSGKPAIIPDREVLYREFDEM
IEDB(Cont):22247	GRVVLSGQPAVIPDREVLYQ
IEDB(Cont):22252	GRWDEDGEKRIPLDVA
IEDB(Cont):22269	GSAGHTTAGLVGLLTPGAKQN
IEDB(Cont):22271	GSAGHTVSGFVSLLAPGAKQN
IEDB(Cont):22280	GSAMSRPIIHFGSDYEDRYY
IEDB(Cont):22305	GSDYEDRYYRENMHRYPNQ
IEDB(Cont):22312	GSENKRTGALGNLKN
IEDB(Cont):22329	GSFSAEHFLDDFAIW
IEDB(Cont):22361	GSGVRGDSGSLALRVARQL
IEDB(Cont):22362	GSGVRVRKRKNVNKQPENLT
IEDB(Cont):22387	GSINTGWFNTGNANTG
IEDB(Cont):22389	GSITTATSLDFPALW
[truncated: 60,731 more rows]
