# Supplementary material for: Prediction of B cell epitopes in proteins using a novel sequence similarity-based method
Source: Sci Rep. 2022 Aug 12;12:13739. doi: 10.1038/s41598-022-18021-1 (PMC9374694; doi:10.1038/s41598-022-18021-1)
Supplement: Supplementary file 1 — Supplementary Information. [file 41598_2022_18021_MOESM1_ESM.zip › Supplementary_meterial/Supplementary_Dataset_6.xlsx]

## Sheet: Sheet1
Header	Peptide
IEDB(Cont_neg):151837	EEAEDYDDDLT
IEDB(Cont_neg):233447	AVLLSLAVALARVPA
IEDB(Cont_neg):307536	HAVGGRTSQGSQASG
IEDB(Cont_neg):247674	ADGTKGSAGHAPSGG
IEDB(Cont_neg):523001	NNETSGYINALLNSK
IEDB(Cont_neg):122779	GPSLLDVSQTSVTALP
IEDB(Cont_neg):334230	LRQEKRAAEAIADAK
IEDB(Cont_neg):292613	FTSPRDSKRHVPDCG
IEDB(Cont_neg):411310	VSIHEVPKGITPLMG
IEDB(Cont_neg):258444	ASSLPTSSSVRHIPF
IEDB(Cont_neg):293570	GAGGAHAEDDAGVTS
IEDB(Cont_neg):292908	FVRVLTTSANSPGAQ
IEDB(Cont_neg):275259	EDAVKVQGVSTLIRG
IEDB(Cont_neg):4991	ATGVLNADGVADRAT
IEDB(Cont_neg):313426	INPNDPEGAETTMVD
IEDB(Cont_neg):233695	LRDIKALDGDATFYV
IEDB(Cont_neg):347424	NVFHVPAEGPQPESA
IEDB(Cont_neg):173749	VSSWNRKAAEYGKKA
IEDB(Cont_neg):289267	FAVQRFVRTLDLANP
IEDB(Cont_neg):315739	IYRIHSEQSIENVGE
IEDB(Cont_neg):525569	RYGIKADQIDSYLKS
IEDB(Cont_neg):244598	AAAEFDYRELGEAAV
IEDB(Cont_neg):254856	ANQTVGFAYVAYATH
IEDB(Cont_neg):393305	TFRRYCIKHDPALID
IEDB(Cont_neg):68692	VGIVQDHSPKTL
IEDB(Cont_neg):529902	WGNGGQWAYSAQAAG
IEDB(Cont_neg):342094	NEATPSRSKTASEAP
IEDB(Cont_neg):279420	EGLRTSAVRSSEKTE
IEDB(Cont_neg):406892	VITTGEGKPTSSAQP
IEDB(Cont_neg):388155	STNLIPGPGHYDVVD
IEDB(Cont_neg):294790	GDDNADSGRLVNTNV
IEDB(Cont_neg):396745	TNRDTTCGQLCSVKY
IEDB(Cont_neg):267670	DGKHVVFGRVTEGID
IEDB(Cont_neg):349964	PEPGAGKGNSGPEPG
IEDB(Cont_neg):332394	LPGTPPSPSLAPQSG
IEDB(Cont_neg):399134	TSENKKNVPSPTTAV
IEDB(Cont_neg):289231	FASSCPQGCCSRRIV
IEDB(Cont_neg):305735	GTSFQVTPLRAGQSP
IEDB(Cont_neg):388246	STPQVNLPTPPQPTP
IEDB(Cont_neg):329227	LIPQPQPRADAVEPV
IEDB(Cont_neg):366732	RDMLYALSLFCCSLM
IEDB(Cont_neg):356521	PSRFNTALMGGVGVA
IEDB(Cont_neg):362847	QPTGQVASTEVSVAS
IEDB(Cont_neg):516620	GGVEIATTNVSKEAV
IEDB(Cont_neg):323636	KSTPIKPQQEATHTL
IEDB(Cont_neg):363318	QQQNSVNTSSECLGA
IEDB(Cont_neg):301069	GMRLSENVKNCSSAA
IEDB(Cont_neg):106808	SAEPAPAPAPGE
IEDB(Cont_neg):384318	SPSQASDLGEADAGP
IEDB(Cont_neg):262692	CGWESVVDIEEISTS
IEDB(Cont_neg):401918	TVQKLLELYEGKERR
IEDB(Cont_neg):535387	DNTGLTRVPMDAFQV
IEDB(Cont_neg):360741	QHSQGVHESKESNNN
IEDB(Cont_neg):260455	AVHTTAASTAVSSCL
IEDB(Cont_neg):293512	GAFFLFLTLLLATSG
IEDB(Cont_neg):304382	GSNLKISASDGVNQS
IEDB(Cont_neg):181650	GSGNYSKLREDWWTI
IEDB(Cont_neg):317540	KEEASSAVVGGPGPT
IEDB(Cont_neg):342007	NDVAEQDSPARTTAS
IEDB(Cont_neg):293357	GADAQNEVSKDGDNA
IEDB(Cont_neg):264205	CWSSANCTALCSSEP
IEDB(Cont_neg):233933	VIDKINARGVCRSTA
IEDB(Cont_neg):354556	PPSLGNTFNDPSLLF
IEDB(Cont_neg):42773	MTDVMFYRYSNNYEQGPHIS
IEDB(Cont_neg):296525	GEVFTGTDTPKNAPS
IEDB(Cont_neg):272109	DTATQRDSPTEDRAE
IEDB(Cont_neg):333382	LQPQQPGGASKAASP
IEDB(Cont_neg):376059	SAVDSVEAQDQQPKK
IEDB(Cont_neg):528185	TSVALSLVPLATAQA
IEDB(Cont_neg):356596	PSSLSTRVLRVLLVQ
IEDB(Cont_neg):952858	IPTWGTKHPLGMLWHHKV
IEDB(Cont_neg):853111	HSKLDTCNSFTTPDI
IEDB(Cont_neg):354886	PQEEEESEGKQKHPQ
IEDB(Cont_neg):272942	DVILSALRNDLGLEE
IEDB(Cont_neg):323191	KSDLAPSSGADFGGA
IEDB(Cont_neg):261885	CAVGVSMADDSENTD
IEDB(Cont_neg):954022	FADVVPRTSENFRALCTGEKGVGK
IEDB(Cont_neg):315034	ITKPEAEEQSSTEQD
IEDB(Cont_neg):383639	SPGEHNGNDGSNEKE
IEDB(Cont_neg):137221	LAGAQHLLVSEA
IEDB(Cont_neg):253292	ALEKAGAGTDNKDQE
IEDB(Cont_neg):264884	DAPASHTAESTAKSI
IEDB(Cont_neg):277631	EELERLRTRQVEGRD
IEDB(Cont_neg):296557	GEVSRNGAGGTTNSA
IEDB(Cont_neg):280701	EKAPNKRAADSSSEE
IEDB(Cont_neg):313021	ILNASILNVFCRERR
IEDB(Cont_neg):310242	HTTSPLLFLLLVLVA
IEDB(Cont_neg):247845	ADPPAGVLDPTGPGG
IEDB(Cont_neg):171858	KNPHVTSRATQLTTE
IEDB(Cont_neg):297318	GGFSMSSVSMSIRPP
IEDB(Cont_neg):236589	NNNSSHIQLIYNLTL
IEDB(Cont_neg):312848	ILCSGKEYLRVDYII
IEDB(Cont_neg):27019	ILEHRAKGSAKYALP
IEDB(Cont_neg):334134	LRLSCEAHGPEPEQQ
IEDB(Cont_neg):181772	QGYCGHSETNVPTNL
IEDB(Cont_neg):369008	RIEVMFATVEVAQMR
IEDB(Cont_neg):306940	GVVSLQEHLNYVMKP
IEDB(Cont_neg):944624	RAYWVNPFLFAAGFL
IEDB(Cont_neg):278886	EGDDTKEKEETKKEE
IEDB(Cont_neg):320974	KLYCLYEASVGSDSV
IEDB(Cont_neg):383315	SNVLLYNRLLQDDEL
IEDB(Cont_neg):293107	FYLSFSHTRVSIVRP
IEDB(Cont_neg):295830	GEETPQSYGVDIPLP
IEDB(Cont_neg):356663	PSSTAAKPPAESPLK
IEDB(Cont_neg):855393	QATILQAELTPVILD
IEDB(Cont_neg):512272	AVPTPKAAETTEVEP
IEDB(Cont_neg):309974	HSTERIASAPDLTTP
IEDB(Cont_neg):374623	RWDIKQYGFVDYNFT
IEDB(Cont_neg):365424	QVQQSTEPATEGDDV
IEDB(Cont_neg):300627	GLPNTLMDFCPYIEL
IEDB(Cont_neg):273280	DVVPTLSEEPLPQEE
IEDB(Cont_neg):196608	LANIALNNSGKTGLV
IEDB(Cont_neg):489456	AFKNLEYYKEYTLSTTMIYD
IEDB(Cont_neg):170331	ALSPSKKRKNSKKKN
IEDB(Cont_neg):330710	LLLLVVACAAAVVAA
IEDB(Cont_neg):334506	LRVPSVCGKVAITLP
IEDB(Cont_neg):255754	APQTEETAAAARING
IEDB(Cont_neg):360263	QGHGAAPPASLQGAP
IEDB(Cont_neg):535974	GKFPEDFESCDSITG
IEDB(Cont_neg):389645	SVWPLARALDPAVPV
IEDB(Cont_neg):303993	GSGGAAGASGGGGGG
IEDB(Cont_neg):251463	AHHDRSGSDKNAPSH
IEDB(Cont_neg):857600	YYPLRRQIWNNI
IEDB(Cont_neg):330358	LLHHTLWSKFLFRIM
IEDB(Cont_neg):354814	PQAPAPAAAAQIKNE
IEDB(Cont_neg):396945	TPAKGQPRSDDGSAQ
IEDB(Cont_neg):303412	GRRWTFTTANSQYAY
IEDB(Cont_neg):171700	KEKNDLDEFEALERK
IEDB(Cont_neg):253542	ALKRIEPNYRKARLG
IEDB(Cont_neg):363316	QQQNQESDTSNLLEI
IEDB(Cont_neg):296074	GEKNVPSPETTATPQ
IEDB(Cont_neg):416828	YNDWREKHSELFSTL
IEDB(Cont_neg):380365	SHSQESAAELTNGTL
IEDB(Cont_neg):918872	KKKIEELQGKAEKDK
IEDB(Cont_neg):363399	QQQTHSSSTSTTGNG
IEDB(Cont_neg):286968	ETDKEVLLTKEVAGS
IEDB(Cont_neg):393656	TGGITTTYRTQRGIS
IEDB(Cont_neg):99999	EIRRVLLEENAGGEQEERGQ
IEDB(Cont_neg):331325	LLVCALCVLWCCAGS
IEDB(Cont_neg):416931	YPCQTTPFTVIEQWF
IEDB(Cont_neg):329745	LKNSFNEGLGTVSHF
IEDB(Cont_neg):253799	ALQEPHLHLPLHTNF
IEDB(Cont_neg):326574	LDPKKKESKESQDQN
IEDB(Cont_neg):336115	LTSPSRFPCSICGME
IEDB(Cont_neg):300015	GKQKGKDTVSSDSMT
IEDB(Cont_neg):519184	ISIEFGLYPTESDLT
IEDB(Cont_neg):294095	GARARVAQSALTMAE
IEDB(Cont_neg):280670	EKAKEAEAEAEKAAA
IEDB(Cont_neg):327801	LFLSFLFLFCCFIGL
IEDB(Cont_neg):266956	DEVDAQSSEEQHESL
IEDB(Cont_neg):290656	FIVAIALRSASKDEA
IEDB(Cont_neg):305724	GTSDINQLPRDTETK
IEDB(Cont_neg):696618	TLAAALALLASLILG
IEDB(Cont_neg):227102	DPTKNIMGIEVPETL
IEDB(Cont_neg):265669	DDFQTQVDVLYAQIL
IEDB(Cont_neg):266148	DEAASDKAGGGATAT
IEDB(Cont_neg):1065054	QTNCTKKSVFKHVSN
IEDB(Cont_neg):516959	GNRGASKGGASGKTD
IEDB(Cont_neg):265055	DASKSQDKSPHDAVT
IEDB(Cont_neg):340081	MSAPSSARQGSATRR
IEDB(Cont_neg):230570	KNGKNKDFSKVTQAKSDLE
IEDB(Cont_neg):289595	FEEDRAGEDEEYVPP
IEDB(Cont_neg):294275	GATLNLSEETYLDGL
IEDB(Cont_neg):334529	LRWHAQLRRECAEEA
IEDB(Cont_neg):580865	EYWNSQKDFLEDRRA
IEDB(Cont_neg):399004	TSASGSGDHVHNKVD
IEDB(Cont_neg):333820	LREFHAMGAVAEYES
IEDB(Cont_neg):392193	TDYKERLCEAEKRVD
IEDB(Cont_neg):323219	KSEEMVQLLEEARQA
IEDB(Cont_neg):377851	SEMEDRRDLLLTLVE
IEDB(Cont_neg):389806	SYERCGGDRLGNEIF
IEDB(Cont_neg):277733	EELSRAKQALALRDC
IEDB(Cont_neg):405381	VFFEIFWIFYFFCRC
IEDB(Cont_neg):343171	NGKEFMGNVLSVVPA
IEDB(Cont_neg):323635	KSTNNTWSDEYLCVN
IEDB(Cont_neg):305224	GTENATSQSAEIPTA
IEDB(Cont_neg):271108	DRSHNPEFTSCEFYA
IEDB(Cont_neg):326827	LEDGNTDDAPTASEV
IEDB(Cont_neg):251398	AHALGFIVADMEEQA
IEDB(Cont_neg):355824	PSASKDAITNDDEKS
IEDB(Cont_neg):521467	LNEQHIPEAIAKNFP
IEDB(Cont_neg):393461	TGDENNDKAERPSPK
IEDB(Cont_neg):350029	PERHQEEIRRHVQQQ
IEDB(Cont_neg):325348	LAGISADDVGAIAQH
IEDB(Cont_neg):369444	RKKITNIMKNKGVRS
IEDB(Cont_neg):250646	AGIAEGNLPPPTEDS
IEDB(Cont_neg):151856	FFDALGLGAVST
IEDB(Cont_neg):413982	WCGAGGGYAWDFGSE
IEDB(Cont_neg):298621	GGTTNALLEEKTAAG
IEDB(Cont_neg):363421	QQRILINTRSKNMGE
IEDB(Cont_neg):310335	HVAHPILSAFYIKRT
IEDB(Cont_neg):298022	GGNDDSSGATGLPGA
IEDB(Cont_neg):388443	STSGVCPLKTPAERT
IEDB(Cont_neg):294655	GDAANNEADNSTEEG
IEDB(Cont_neg):384203	SPRGLNGSGSVNAAQ
IEDB(Cont_neg):401986	TVSGGTGGLKTGNDE
IEDB(Cont_neg):262525	CGGYAWDFNDTLNKY
IEDB(Cont_neg):887825	ALLVAVIPEFVIAGR
IEDB(Cont_neg):171811	KLASNLGVEDVNLLC
IEDB(Cont_neg):309053	HMPNPIVGVVNTSNE
IEDB(Cont_neg):326628	LDRYSMLLDLVGSSY
IEDB(Cont_neg):404357	VDVREEWRFLAKSRF
IEDB(Cont_neg):261372	AYCLPVVLNIVIFFC
IEDB(Cont_neg):338899	MKLVMLRNPGKLRLV
IEDB(Cont_neg):299928	GKNDTKNSKNKHGNT
IEDB(Cont_neg):537469	QTGLDLLEILRQEKG
IEDB(Cont_neg):250649	AGIASIALIPLLKRR
IEDB(Cont_neg):279437	EGMKLSVCRFRSRDE
IEDB(Cont_neg):401835	TVNNVLLYNRQLNAE
IEDB(Cont_neg):290688	FKAREEVDEANQHCV
IEDB(Cont_neg):754725	DKDKEQWKEVHKQVV
IEDB(Cont_neg):150411	LSSRVADRSLVEYTCCRAGA
IEDB(Cont_neg):303818	GSEDLNLEVSAPVVN
IEDB(Cont_neg):247631	ADGLAEEGSGTTPPG
IEDB(Cont_neg):342118	NEDDKICAFVVVTNY
IEDB(Cont_neg):852778	GKYVVLFFYPLD
IEDB(Cont_neg):291156	FLSQLSRNCVPGGAR
IEDB(Cont_neg):358219	PVVSVDVENPKSVEL
IEDB(Cont_neg):279550	EGPPGKPGISPSQEE
IEDB(Cont_neg):314009	IQNAPQVLPQKTPQT
IEDB(Cont_neg):341594	NDAPTLSEAAPQTEE
IEDB(Cont_neg):275879	EDRLRELRKLRLQPR
IEDB(Cont_neg):368059	RFYTVSRAPDKNVSG
IEDB(Cont_neg):326725	LDVVLNINMLSISMV
IEDB(Cont_neg):525603	SAFATLPDLEAALKA
IEDB(Cont_neg):281290	EKLDILRRHNEDLQS
IEDB(Cont_neg):757220	TKSCCDYSLHVDITS
IEDB(Cont_neg):262840	CKDVYSKLFMETEFS
IEDB(Cont_neg):64611	TKLAQYQAELKRVQEANAA
IEDB(Cont_neg):361312	QKQQQDQGREHSEYN
IEDB(Cont_neg):378701	SGAGCALLTDKCVTD
IEDB(Cont_neg):321956	KPLRRVDLEAYAFKD
IEDB(Cont_neg):135102	LARFLTPKHHLNLRK
IEDB(Cont_neg):1334709	ALLKTETTIMNAITS
IEDB(Cont_neg):254726	ANLPGPGAYDVEDVA
IEDB(Cont_neg):416659	YLQPRISRFRKNVIR
IEDB(Cont_neg):517781	HAAENRTIEDQYHCS
IEDB(Cont_neg):270417	DPQKQLSDKSKTESI
IEDB(Cont_neg):414674	WNWCSEETRRCVATL
IEDB(Cont_neg):318933	KGKKVEDAEPRRNGK
IEDB(Cont_neg):522303	LVQEMVKETKQLLEA
IEDB(Cont_neg):514848	ELATALTKTTAEINH
IEDB(Cont_neg):389276	SVNNNAGGAGESGQS
IEDB(Cont_neg):283933	EPEPQEKEQHEKRQH
IEDB(Cont_neg):343664	NIENRCAQFDGFDQL
IEDB(Cont_neg):919100	NSEASGESDPASGEL
IEDB(Cont_neg):290315	FGSDGVNLEGTVGCF
IEDB(Cont_neg):303460	GRSTCFFTPLLLMTV
IEDB(Cont_neg):367493	RENENAYSELIENVE
IEDB(Cont_neg):171862	KPAAAGVKKVAKSPK
IEDB(Cont_neg):277016	EEERGIDLGKRLEKI
IEDB(Cont_neg):260068	AVAMRGVAAVSFLLF
IEDB(Cont_neg):309322	HPNGIPSPLQKETFT
IEDB(Cont_neg):311148	ICLRLRDPPRRYRSV
IEDB(Cont_neg):349556	PEAQYFNHQCEPNVE
IEDB(Cont_neg):325817	LAVWEYPQQLKAQLR
IEDB(Cont_neg):259425	ATNRLSVMAHARNAT
IEDB(Cont_neg):140858	GKSGQGKSFLAN
IEDB(Cont_neg):331924	LNKFEESLMEKAIVD
IEDB(Cont_neg):387119	SSSRSGSGETFGGIK
IEDB(Cont_neg):557295	VGDEAQSKRGILTL
IEDB(Cont_neg):407446	VKVQGSNGFPGSGGG
IEDB(Cont_neg):286776	ESVNLSECEMKGLCR
IEDB(Cont_neg):415173	WWRNSFVHKEELKST
IEDB(Cont_neg):319945	KKIAKEFLDTREHLF
IEDB(Cont_neg):282740	ELVKIPVRSMGIGMY
IEDB(Cont_neg):244446	AAAAKDEAKVATEAA
IEDB(Cont_neg):314662	ISPQTFVSSPSPPKP
IEDB(Cont_neg):336016	LTQGKDQQIKVEAKT
IEDB(Cont_neg):282125	ELFRSRRALAGSMRR
IEDB(Cont_neg):265253	DAVYSGHFLTVFDSH
IEDB(Cont_neg):741796	PEGVTFAWFLGDDSSPAEKV
IEDB(Cont_neg):173218	SITKERKVLKELQKS
IEDB(Cont_neg):741240	ASLPAPTTVEPTAQPPPAVA
IEDB(Cont_neg):307379	HALDLPAPCESEVKT
IEDB(Cont_neg):393750	TGIKQRAGEEKDDET
IEDB(Cont_neg):248326	AEAVVPVSENFLSEF
IEDB(Cont_neg):341246	NARSELFNREEALLE
IEDB(Cont_neg):386646	SSNDSSSPLQKETSV
IEDB(Cont_neg):313381	INHLAISKGIIRIKT
IEDB(Cont_neg):297572	GGGKQKGKDTVSSDS
IEDB(Cont_neg):325096	LAALSPGLAPSSPGD
IEDB(Cont_neg):265111	DATENEKEKRDVGLK
IEDB(Cont_neg):268601	DISTSDISLFCMQLV
IEDB(Cont_neg):274461	EAMMECTTATEADLA
IEDB(Cont_neg):121005	TLYLKEKKYSPCAW
IEDB(Cont_neg):528723	VFTYTVKYGDTLSTI
IEDB(Cont_neg):181747	NLDYVPQFLRWYDEW
IEDB(Cont_neg):561733	QQHQQESCREQLKGI
IEDB(Cont_neg):36168	LGINPYTHWTVADEELLKNI
IEDB(Cont_neg):360317	QGLSSKVGSTLVLSI
IEDB(Cont_neg):336430	LVCRGSKNTHNDFIF
IEDB(Cont_neg):134175	NRKGLIAAICAGPTA
IEDB(Cont_neg):742003	SSDSEGERDGSLWQDPPERP
IEDB(Cont_neg):377898	SENPLDAQELSNVSP
IEDB(Cont_neg):489527	EPSPPWAPEILVYNK
IEDB(Cont_neg):313319	INCCRDRSVPTTCPW
IEDB(Cont_neg):284480	EQEKLLPRLVQHAWE
IEDB(Cont_neg):263575	CSNLYGAYVEDSDAL
IEDB(Cont_neg):248671	AEGEEKPIERQDGQG
IEDB(Cont_neg):363850	QRLVSLEEEVKVLRA
IEDB(Cont_neg):402270	TWVLHRAKDENNIAY
IEDB(Cont_neg):268681	DKAPAVIRENPVEQK
IEDB(Cont_neg):94958	TVASQTRAVGERAAK
IEDB(Cont_neg):298571	GGTGNEARREAEDTD
IEDB(Cont_neg):257079	ARPHPIPTEAPAETT
IEDB(Cont_neg):271271	DSDGSIAVSHTTSPL
IEDB(Cont_neg):270675	DQPIAKISNLGVMRE
IEDB(Cont_neg):361826	QLREESAALLERKGL
IEDB(Cont_neg):313093	ILRERVFAKTYTNGL
IEDB(Cont_neg):339271	MMHPFLCALLFFALC
IEDB(Cont_neg):304166	GSHMPEGCNKTAITV
IEDB(Cont_neg):931605	TASDTPPATTAAGPL
IEDB(Cont_neg):325866	LCCCPSVCVTANGNK
IEDB(Cont_neg):135074	KNDNDSYGPNVGYNG
IEDB(Cont_neg):254210	AMEGLNNKISKLMEE
IEDB(Cont_neg):378007	SERDQLAQNGALGSK
IEDB(Cont_neg):535086	APQDSGKSCGVDFEV
IEDB(Cont_neg):251381	AGYIKAPETWQSLVA
IEDB(Cont_neg):318186	KEPRESQDQTNDQFS
IEDB(Cont_neg):414121	WCVVSYAWFPLDLLV
IEDB(Cont_neg):337341	LWVAAIIGVGAGIAS
IEDB(Cont_neg):56326	RVKDPKASLDFYSRV
IEDB(Cont_neg):331181	LLSIEGERVTSITEA
IEDB(Cont_neg):283942	EPESEITTTEGPSNT
IEDB(Cont_neg):268954	DKPRVLENTEGFRTT
IEDB(Cont_neg):695325	LQDQAKVAKVAPLKE
IEDB(Cont_neg):247301	ACTLSPPNPVDGDVL
IEDB(Cont_neg):404486	VEATEQLDTARSRLA
IEDB(Cont_neg):384030	SPPEGLAGTTSGTGH
IEDB(Cont_neg):346540	NSSSSSGGKNSMRSF
IEDB(Cont_neg):291181	FLTLPEGARELHFPL
IEDB(Cont_neg):228438	LALFVTMWTDVGL
IEDB(Cont_neg):363375	QQQQSVQLQQHQRQL
IEDB(Cont_neg):840941	SSALRAQGAQIDTAFS
IEDB(Cont_neg):262334	CGAALRLHGTELNGS
IEDB(Cont_neg):251406	AHARQDLRTLSDDRQ
IEDB(Cont_neg):321519	KNPGSQVAMDEEDPY
IEDB(Cont_neg):411051	VSEQTSQGVNDGVEP
IEDB(Cont_neg):16467	FKTQFAALGGWGLHQPPPQI
IEDB(Cont_neg):392993	TETEKYQGRWRQNRA
IEDB(Cont_neg):232933	LSVLALALGIAFGAV
IEDB(Cont_neg):111085	AAQVEEVRIYEGT
IEDB(Cont_neg):255807	APRSTSPPPPIATIP
IEDB(Cont_neg):317703	KEERRGRFMECFVRV
IEDB(Cont_neg):695631	PAGTTSGASPVTPSP
IEDB(Cont_neg):361586	QLIQEQGAAEATADA
IEDB(Cont_neg):171044	FKEHRKAKDSALQSI
IEDB(Cont_neg):256870	ARGEGSRLRCHDDNG
IEDB(Cont_neg):318418	KETITGANTINQINT
IEDB(Cont_neg):241649	CALLALALCCCLTAC
IEDB(Cont_neg):363301	QQQITGGSQREDKGA
IEDB(Cont_neg):298070	GGNPDSPSGAAAAGS
IEDB(Cont_neg):757584	WYDGVREELEVLVQD
IEDB(Cont_neg):401817	TVNEEQLGGSSTSDS
IEDB(Cont_neg):401257	TTTTTAPEAPSITTT
IEDB(Cont_neg):273318	DVWISHYFPYFKYAI
IEDB(Cont_neg):312486	IIQGHQGSGEQGRFG
IEDB(Cont_neg):363978	QRREDPKATRLLNQC
IEDB(Cont_neg):238678	KVDIGTYRYRLAAN
IEDB(Cont_neg):31288	KIKFLNPDREYDFRD
IEDB(Cont_neg):291664	FPTIKYWNVGEKDIN
IEDB(Cont_neg):306229	GVFGIAADDAGGADG
IEDB(Cont_neg):392485	TEEVVQPSIPQTKES
IEDB(Cont_neg):400595	TTLQAAPQEQPKTEL
IEDB(Cont_neg):170572	DKAKAAEQASKAW
IEDB(Cont_neg):172372	MKPGFSPRGGGFGGR
IEDB(Cont_neg):538206	VETPRVHISSVRSGY
IEDB(Cont_neg):283831	ENVTTPGDSDSSPAA
IEDB(Cont_neg):251223	AGTLNATPAKGQSSS
IEDB(Cont_neg):394045	TGSGGDVSRNGAGGT
IEDB(Cont_neg):391921	TDMMTNPCVIETIKK
IEDB(Cont_neg):349017	PAVVTALPARNNSAK
IEDB(Cont_neg):387876	STFFAVKRLIGRRFE
IEDB(Cont_neg):413524	VWEDLLPGSAVASAI
IEDB(Cont_neg):411615	VSRLYYLRRPPPRRP
IEDB(Cont_neg):279041	EGEMMVAGWIAGEIL
IEDB(Cont_neg):310352	HVCCCVPRGHTEWHS
IEDB(Cont_neg):944299	FPNGTVIHLLAFDTL
IEDB(Cont_neg):299779	GKHCIGPFHKTFTAV
IEDB(Cont_neg):354142	PPNAGDVLSAKDRFK
IEDB(Cont_neg):409564	VPMGGMEGARGAGPY
IEDB(Cont_neg):421646	RQQQEEQPLEVRKYR
IEDB(Cont_neg):348526	PALEKPRSTTPQPAE
IEDB(Cont_neg):296118	GELDKEILLKEEEAG
IEDB(Cont_neg):368009	RFTDMMTNPCVIETI
IEDB(Cont_neg):9948	DRAKEAAKQAYAGVRK
IEDB(Cont_neg):296244	GENVTKDGDSGSTTA
IEDB(Cont_neg):385726	SRVLRFQWRNGREAV
IEDB(Cont_neg):358169	PVTVSVGSDWTPLRI
IEDB(Cont_neg):226070	MKYILLILACIIACVYGERY
IEDB(Cont_neg):375064	SAAVQSNTTTPGDSD
IEDB(Cont_neg):350183	PEVDALSPSSSDVRA
IEDB(Cont_neg):315067	ITLPSRMVSFITAAE
IEDB(Cont_neg):247067	AAVLSLSSPLGTPSV
IEDB(Cont_neg):347182	NTTDTTNKQNSDGST
IEDB(Cont_neg):381921	SLKKEEVAFQVYTTA
IEDB(Cont_neg):265995	DDSSDVSIPLFCVRV
IEDB(Cont_neg):355867	PSDGDEGGKQESEGS
IEDB(Cont_neg):174954	LGKNQTLATIKA
IEDB(Cont_neg):267360	DGDNSLDDHAIVQLA
IEDB(Cont_neg):297930	GGLGAVSNLAKTGAD
IEDB(Cont_neg):390006	TAAEAAAEAKTSAET
IEDB(Cont_neg):282924	EMLIQSGCGVRFADQ
IEDB(Cont_neg):516745	GIVVDHDGHSHFIFY
IEDB(Cont_neg):920972	LKTAEGMTGTPTADAS
IEDB(Cont_neg):259162	ATGVDPSARSSDGEA
IEDB(Cont_neg):98207	LDRTGSGTLGTV
IEDB(Cont_neg):377408	SEEAPSPPPSPSPTN
IEDB(Cont_neg):387258	SSTAVSHATSPLFPL
IEDB(Cont_neg):522914	NKNKLLRVAMLLSLL
IEDB(Cont_neg):364121	QRYHFRRGTHVKQRH
IEDB(Cont_neg):390559	TAKDKATGKTQNITI
IEDB(Cont_neg):299343	GIQEARQEKYQFDNT
IEDB(Cont_neg):246252	AAPEGNGGADAPPQP
IEDB(Cont_neg):1335351	VTLAISVASLLYSMG
IEDB(Cont_neg):280426	EINEEDMMDCKDVIR
IEDB(Cont_neg):518721	IKDNATFSRKNPAYP
IEDB(Cont_neg):181812	TIHDVLGNVLVTAKY
IEDB(Cont_neg):170258	AGYINEFVSISTNLT
IEDB(Cont_neg):277332	EEIINDQEKEKEKKK
IEDB(Cont_neg):252271	AKDAGKEGELDGKTI
IEDB(Cont_neg):308277	HGGANGLPTAGGRLS
IEDB(Cont_neg):352848	PLPPSGGPASSLSES
IEDB(Cont_neg):330848	LLLVVVCAAAAAVLA
IEDB(Cont_neg):337696	MAGRVLLVCALCVVW
IEDB(Cont_neg):250055	AGADTRNQPAPPPPP
IEDB(Cont_neg):333962	LRGLIVGGLPLGVEP
IEDB(Cont_neg):858430	RENLNTYNKKYR
IEDB(Cont_neg):292149	FSGSVEGEASAAEKA
IEDB(Cont_neg):396019	TLRFVFRLAYSLSCD
IEDB(Cont_neg):356438	PSPSPKKSKGGGGPP
IEDB(Cont_neg):386733	SSPFRVVSPSTKRGA
IEDB(Cont_neg):360715	QHQRQRERPRVKSGV
IEDB(Cont_neg):314068	IQSGFITATIGGKKV
IEDB(Cont_neg):273283	DVVRKAEMSADKQRA
IEDB(Cont_neg):244754	AAALVSELKVKLVDV
IEDB(Cont_neg):248783	AEIPFQMLFPTIFDL
IEDB(Cont_neg):246273	AAPGSEGPSPLEERR
IEDB(Cont_neg):387858	STESSGDDHDEEEEE
IEDB(Cont_neg):406738	VILSLKWKGKGSWTR
IEDB(Cont_neg):401401	TTYGSRVLTLKQIVL
IEDB(Cont_neg):512878	DHFHYILKSSLSGQT
IEDB(Cont_neg):298036	GGNGAVPMGGMEGFR
IEDB(Cont_neg):364422	QSLQLVNVATEAALA
IEDB(Cont_neg):401938	TVRDGGLRRFVMFST
IEDB(Cont_neg):252769	AKRYIKLGDLVHVLG
IEDB(Cont_neg):1232	AEWILKTLVNTEHAY
IEDB(Cont_neg):268242	DGVSLKADCGLLATR
IEDB(Cont_neg):535962	GIRGLVSSDELAKDV
IEDB(Cont_neg):398620	TRLEELDPRELARLY
IEDB(Cont_neg):252137	AKAAAEKAKEEAEKA
IEDB(Cont_neg):409719	VPRGVVFGTASRVPP
IEDB(Cont_neg):261343	AWVHTPLLLLLTVLA
IEDB(Cont_neg):279707	EGSGPQPQDHPHPVQ
IEDB(Cont_neg):260083	AVASAIAHSHHEETK
IEDB(Cont_neg):512313	AVVTGIPVEATVPVL
IEDB(Cont_neg):404027	VDHLFTSAMPTAQET
IEDB(Cont_neg):172456	NDVLLIQLSSPANLS
IEDB(Cont_neg):78889	YHPSFLLSHGLIQYSSFHSL
IEDB(Cont_neg):393685	TGGRANASAVEECVR
IEDB(Cont_neg):304864	GSTPSRSGEKPSSTG
IEDB(Cont_neg):340902	NAERVSNGLKFAGVG
IEDB(Cont_neg):356460	PSPVLGDGGSSPGAP
IEDB(Cont_neg):335722	LTEELAQREADIEKL
IEDB(Cont_neg):263982	CVLWCGAGGVVNGVG
IEDB(Cont_neg):288305	EVNAPEAAAEFDYRE
IEDB(Cont_neg):347390	NVEDFCRAEVDAVSS
IEDB(Cont_neg):391760	TDGDVRVLKQLLLRG
IEDB(Cont_neg):293768	GAGVPAATGPAGPAA
IEDB(Cont_neg):73265	WYELTPAETTVRLRAY
IEDB(Cont_neg):255582	APNKRAADSSSEEED
IEDB(Cont_neg):283205	ENEEEEEEGTAPEEA
IEDB(Cont_neg):851871	ECATHFHEGILKRN
IEDB(Cont_neg):311568	IEKAVNQVVRGAPGE
IEDB(Cont_neg):325970	LCNTRVEQLKSELQA
IEDB(Cont_neg):310718	IAALMRKRAEERDGS
IEDB(Cont_neg):415296	YAGRGEGEQGEEKHS
IEDB(Cont_neg):396461	TNDAEDASGSTETAD
IEDB(Cont_neg):257314	ARVKKIAKEFLDTRE
IEDB(Cont_neg):362717	QPQENSQKSAGQPPK
IEDB(Cont_neg):336992	LVVGDACVTLKNFEQ
IEDB(Cont_neg):521039	LENQKAKVKKQLTEE
IEDB(Cont_neg):171885	KPMVKTKTIELIEFE
IEDB(Cont_neg):343254	NGNNTFTEEVDQKEA
IEDB(Cont_neg):264353	DAARNHFFGGGETEN
IEDB(Cont_neg):341126	NANSRKSVRKLIKDG
IEDB(Cont_neg):401321	TTTVEGALTTVNGEH
IEDB(Cont_neg):312984	ILLKEEEAGSDEEDQ
IEDB(Cont_neg):333940	LRGEHEHKTRGLQEV
IEDB(Cont_neg):299264	GIMNMPTPNIIAISE
IEDB(Cont_neg):754855	EALVKDHGVNSFLVY
IEDB(Cont_neg):414213	WEGVCSKGTAGCPFK
IEDB(Cont_neg):239174	VSGRQAQGILLENP
IEDB(Cont_neg):135093	KSLNSEKLPQLFSVR
IEDB(Cont_neg):288518	EVSVATQGPYTFVTM
IEDB(Cont_neg):105750	EGGNIFSGFTPEFLA
IEDB(Cont_neg):364661	QSVDQSSSSSSSSGS
IEDB(Cont_neg):257747	ASGDAHKATASTAAV
IEDB(Cont_neg):357588	PTTTISAQRDRAGMK
IEDB(Cont_neg):245798	AAKAIAAQTNGTVTP
IEDB(Cont_neg):373837	RTSAPSSPSLAFAMD
IEDB(Cont_neg):406795	VIQIYIYIYIYACMC
